# Supplementary material for: Mapping the Global Chromatin Connectivity Network for Sox2 Function in Neural Stem Cell Maintenance
Source: Cell Stem Cell. 2019 Mar 7;24(3):462–476.e6. doi: 10.1016/j.stem.2019.02.004 (PMC6506828; doi:10.1016/j.stem.2019.02.004)
Supplement: Table S1. List of Interactions for wTR1, wTR2, wTR3, mTR1, mTR2, and mTR3, Related to Figure 1 — Coordinates of anchors which define interactions are given (L, left anchor; R, right anchor). For each interaction, PET counts, p value and FDR value are provided. Each anchor is annotated as G (gene region), P (promoter), I (intergenic region) (see Methods S1). The names of genes overlapping the anchors are also indicated. [file mmc2.xlsx]

## Sheet: wTR1
Significant interactions in WT TR1
In annotation column, G = Gene region (Intragenic region), P = Promoter, I = Intergenic region
chrL	startL	endL	chrR	startR	endR	PET counts	p value	FDR	Annotation	Annotation_L	Annotation_R	GeneL	GeneR
chr1	4847311	4849041	chr1	5072982	5074656	2	1.08e-06	1.44e-06	PP	P	P	.	.
chr1	4847511	4849273	chr1	5012745	5014247	2	9.73e-07	1.3e-06	PG	P	G	.	Rgs20
chr1	5008193	5009809	chr1	5071770	5074741	2	8.23e-07	1.11e-06	PP	P	P	Rgs20	.
chr1	6203584	6206161	chr1	7079207	7081909	2	4.22e-06	5.01e-06	PP	P	P	.	Pcmtd1
chr1	9534296	9536670	chr1	9618052	9620836	2	5.68e-08	1.07e-07	PP	P	P	.	2610203C22Rik
chr1	9534692	9537566	chr1	9558189	9560435	2	4.48e-09	1.29e-08	PG	P	G	.	Adhfe1;2610203C22Rik
chr1	9534756	9536844	chr1	9736979	9739058	2	7.46e-07	1.02e-06	PP	P	P	.	.
chr1	9535202	9537702	chr1	9689183	9690866	2	8.11e-07	1.1e-06	PP	P	P	.	.
chr1	9688756	9690445	chr1	9736818	9739278	2	7.15e-07	9.8e-07	PP	P	P	.	.
chr1	9737089	9739945	chr1	9931863	9934323	3	2.91e-09	8.92e-09	PP	P	P	.	.
chr1	9932673	9934344	chr1	10028929	10030795	2	2.76e-06	3.39e-06	PP	P	P	.	.
chr1	12778588	12781375	chr1	130939327	130942190	2	4.11e-11	2.46e-10	GI	G	I	Sulf1	.
chr1	13362458	13364282	chr1	13578531	13581458	2	4.37e-06	5.17e-06	PP	P	P	.	.
chr1	14278790	14282299	chr1	14298483	14300647	4	1.37e-17	2.79e-16	PG	G	P	Eya1	.
chr1	16093573	16095691	chr1	16508349	16510291	2	3.25e-06	3.93e-06	PP	P	P	.	.
chr1	16607115	16610392	chr1	16645817	16649791	6	5e-18	1.08e-16	PP	P	P	.	.
chr1	16654151	16656095	chr1	16677260	16678933	2	2.92e-07	4.41e-07	PP	P	P	.	.
chr1	20856143	20859317	chr1	20879117	20881183	3	4.46e-11	2.63e-10	PI	I	P	.	.
chr1	20859860	20862293	chr1	20882067	20884637	2	3.7e-09	1.09e-08	PI	I	P	.	Paqr8
chr1	20879345	20882121	chr1	20896379	20899280	3	1.36e-10	6.36e-10	PG	P	G	.	Paqr8
chr1	20880981	20883231	chr1	20899563	20901880	2	2.44e-08	5.29e-08	PG	P	G	Paqr8	Paqr8
chr1	22255279	22256945	chr1	23261955	23263721	2	3e-08	6.26e-08	II	I	I	.	.
chr1	23767463	23769706	chr1	24106088	24108466	2	5.81e-07	8.15e-07	PP	P	P	.	.
chr1	24685587	24687806	chr1	24735847	24737475	2	6.06e-10	2.26e-09	PG	P	G	.	Lmbrd1
chr1	25886521	25889101	chr1	25947518	25950924	3	1.06e-10	5.22e-10	PI	P	I	.	.
chr1	30835684	30837208	chr1	31005269	31008095	2	1.68e-07	2.7e-07	PI	I	P	.	.
chr1	30928527	30932319	chr1	31004951	31008700	8	2.23e-20	6.1e-19	PP	P	P	.	.
chr1	31005155	31006702	chr1	33775463	33777869	2	3.22e-06	3.9e-06	PP	P	P	.	.
chr1	34603399	34606166	chr1	97824020	97826604	2	9.42e-11	4.78e-10	GI	G	I	Tesp2	.
chr1	34718124	34720695	chr1	34735012	34736681	2	1.25e-08	3.04e-08	PI	I	P	.	.
chr1	34720815	34723615	chr1	34732019	34736467	4	2.32e-13	2.47e-12	PI	I	P	.	.
chr1	34732663	34734917	chr1	34752143	34754321	2	1.03e-08	2.61e-08	PG	P	G	.	AK082264
chr1	36552232	36554023	chr1	156026569	156028069	2	4.77e-11	2.78e-10	GI	G	I	Cnnm4	.
chr1	36602776	36605424	chr1	36740476	36742914	2	1.03e-08	2.6e-08	PP	P	P	.	.
chr1	36603938	36606867	chr1	36612010	36614059	3	3.63e-10	1.45e-09	PP	P	P	Sema4c	Sema4c
chr1	36612355	36614849	chr1	36662227	36663990	2	2.39e-08	5.19e-08	PG	P	G	Sema4c	Fam178b
chr1	36861708	36864527	chr1	36996095	36997834	2	6.64e-08	1.21e-07	PP	P	P	Tmem131	.
chr1	37328558	37331537	chr1	37452673	37454382	2	1.05e-10	5.17e-10	GI	I	G	.	Inpp4a
chr1	37596591	37599540	chr1	37621937	37624224	3	8.55e-12	6.59e-11	PI	P	I	.	.
chr1	37920186	37921966	chr1	37946163	37948296	2	4.83e-07	6.89e-07	PP	P	P	.	.
chr1	37945718	37948471	chr1	38052292	38056346	4	1.64e-12	1.49e-11	PP	P	P	.	.
chr1	38052725	38055292	chr1	149671144	149673399	2	2.34e-09	7.37e-09	PI	P	I	.	.
chr1	38176221	38177741	chr1	122016911	122018994	2	1.08e-07	1.85e-07	PG	G	P	Rev1	.
chr1	38891973	38894395	chr1	38903475	38905108	2	1.58e-08	3.69e-08	II	I	I	.	.
chr1	39044174	39046012	chr1	39591160	39594053	2	1.03e-06	1.37e-06	PP	P	P	.	.
chr1	39632712	39634313	chr1	39706630	39708867	2	4.56e-08	8.89e-08	PP	P	P	.	.
chr1	39672008	39674832	chr1	40034272	40037115	2	1.15e-09	3.94e-09	GI	I	G	.	Map4k4
chr1	39816319	39819914	chr1	39956881	39960206	5	8.52e-16	1.37e-14	PI	I	P	.	.
chr1	39829803	39832631	chr1	39956383	39958628	2	3e-07	4.51e-07	PI	I	P	.	.
chr1	39829813	39831653	chr1	42750101	42753033	2	2.1e-07	3.29e-07	PI	I	P	.	.
chr1	39833994	39835993	chr1	39956661	39959248	2	8.16e-08	1.45e-07	PI	I	P	.	.
chr1	39956698	39961107	chr1	39991578	39995376	6	1.68e-18	3.86e-17	PG	P	G	Map4k4	Map4k4
chr1	39956956	39961206	chr1	40033434	40037968	5	1.51e-15	2.35e-14	PG	P	G	Map4k4	Map4k4
chr1	39957401	39958965	chr1	39970250	39973228	2	4.97e-07	7.07e-07	PG	P	G	.	Map4k4
chr1	39957619	39962075	chr1	39997742	40005806	10	1.03e-28	5.41e-27	PG	P	G	Map4k4	Map4k4
chr1	39992033	39994964	chr1	40019138	40021483	2	1.09e-08	2.72e-08	GG	G	G	Map4k4	Map4k4
chr1	41945208	41949871	chr1	42752683	42757077	4	5.99e-14	7.1e-13	PI	I	P	.	Pou3f3
chr1	42285143	42288096	chr1	42751055	42752685	2	6.46e-07	8.95e-07	PI	I	P	.	.
chr1	42286719	42289794	chr1	42740471	42743223	4	1.76e-14	2.32e-13	GI	I	G	.	2610017I09Rik
chr1	42287092	42288768	chr1	42753492	42755413	2	2.11e-07	3.3e-07	PI	I	P	.	.
chr1	42313548	42317375	chr1	42748242	42750366	3	3.23e-11	2.02e-10	PI	I	P	.	2610017I09Rik
chr1	42735033	42760876	chr1	42748111	42773125	106	9.72e-246	2.15e-242	PP	P	P	2610017I09Rik;Pou3f3;2900092D14Rik	2610017I09Rik;Pou3f3;2900092D14Rik
chr1	43418224	43419923	chr1	43501417	43503870	2	1.65e-08	3.84e-08	PI	I	P	.	.
chr1	43884880	43886452	chr1	44098597	44101489	2	6.81e-09	1.84e-08	PI	P	I	.	.
chr1	43989045	43992010	chr1	44175292	44177344	4	3.68e-12	3.12e-11	PP	P	P	.	.
chr1	44157717	44159808	chr1	44175239	44177200	3	3.23e-09	9.71e-09	PP	P	P	.	.
chr1	44175025	44176987	chr1	44203469	44205696	2	8.22e-06	9.32e-06	PP	P	P	.	.
chr1	44204294	44206434	chr1	45850659	45852337	2	7.61e-07	1.04e-06	PP	P	P	.	.
chr1	50745067	50747542	chr1	50982312	50983838	2	2.35e-09	7.39e-09	PI	I	P	.	TMEFF2
chr1	51535183	51536964	chr1	52024393	52026085	2	2.71e-09	8.37e-09	PI	P	I	.	.
chr1	52556741	52558979	chr1	52686758	52689220	2	2.29e-07	3.54e-07	PP	P	P	.	.
chr1	53351861	53354119	chr1	53407724	53409744	2	1.22e-07	2.05e-07	PP	P	P	.	.
chr1	55068700	55071428	chr1	55081682	55084583	2	1.16e-07	1.95e-07	PG	G	P	Sf3b1	Sf3b1
chr1	55082499	55085752	chr1	55142571	55146403	5	2.66e-13	2.79e-12	PP	P	P	.	.
chr1	55082713	55086949	chr1	55108107	55112054	6	8.55e-17	1.58e-15	PP	P	P	.	.
chr1	55082942	55084472	chr1	55187247	55188881	2	1.4e-05	1.54e-05	PP	P	P	.	.
chr1	55108015	55110813	chr1	55144718	55146481	2	6.56e-06	7.55e-06	PP	P	P	.	.
chr1	55139127	55140859	chr1	55148541	55150981	2	2.22e-09	7.05e-09	GI	G	I	Hspd1	.
chr1	55143414	55145012	chr1	55280515	55283347	2	2.26e-06	2.81e-06	PP	P	P	.	Rftn2
chr1	55143525	55145375	chr1	55186651	55189713	3	3.09e-08	6.4e-08	PP	P	P	.	.
chr1	55187395	55189504	chr1	57976322	57978388	2	4.05e-08	8.06e-08	PG	P	G	.	Spats2l
chr1	55187628	55190319	chr1	55280670	55282989	2	3.79e-06	4.53e-06	PP	P	P	.	Rftn2
chr1	55250252	55253090	chr1	55263435	55266310	2	1.55e-09	5.17e-09	PG	G	P	Rftn2	Rftn2
chr1	55278389	55279932	chr1	55293175	55296076	2	2e-08	4.49e-08	PG	G	P	Rftn2	.
chr1	55281091	55282812	chr1	55294887	55297568	2	3.39e-08	6.91e-08	PP	P	P	Rftn2	Mars2
chr1	55461747	55464576	chr1	55546223	55547732	2	1.4e-08	3.36e-08	PG	P	G	.	Plcl1
chr1	55462667	55464741	chr1	55931028	55932656	2	8.69e-09	2.26e-08	PI	P	I	.	.
chr1	57029947	57031458	chr1	57433228	57435971	2	2.74e-07	4.16e-07	PP	P	P	9130024F11Rik	.
chr1	58025571	58028246	chr1	58135616	58137199	2	5.77e-09	1.59e-08	PG	P	G	.	Aox1
chr1	58448023	58451430	chr1	58478320	58482137	8	5.04e-22	1.59e-20	PP	P	P	.	Clk1
chr1	58448174	58450498	chr1	58641635	58644361	2	4.79e-06	5.61e-06	PP	P	P	.	.
chr1	58449949	58452430	chr1	58502072	58503612	2	6.88e-07	9.47e-07	PP	P	P	.	.
chr1	58478552	58481522	chr1	58500958	58503675	3	1.18e-08	2.91e-08	PP	P	P	.	.
chr1	58500802	58503510	chr1	58767724	58770560	2	1.81e-06	2.29e-06	PP	P	P	.	.
chr1	58642030	58644682	chr1	58768050	58770134	2	1.87e-06	2.37e-06	PP	P	P	.	.
chr1	58708596	58710186	chr1	58768102	58771020	2	1.06e-07	1.82e-07	PP	P	P	.	Cflar
chr1	59726133	59727874	chr1	59741143	59742891	2	1.93e-06	2.43e-06	PP	P	P	.	.
chr1	59740335	59741878	chr1	60153951	60156490	2	1.01e-06	1.35e-06	PP	P	P	.	.
chr1	59776977	59778905	chr1	59820100	59822867	2	5.28e-09	1.48e-08	PI	I	P	.	.
chr1	59819168	59820763	chr1	59846256	59848082	2	1.32e-07	2.2e-07	PG	P	G	.	Bmpr2
chr1	59968565	59970956	chr1	60464951	60467776	2	4.76e-06	5.59e-06	PP	P	P	.	.
chr1	59968809	59971128	chr1	60236908	60238896	2	9.23e-06	1.04e-05	PP	P	P	.	.
chr1	63159698	63161801	chr1	63222817	63224897	5	2.25e-14	2.91e-13	PP	P	P	.	.
chr1	63808691	63812021	chr1	64165005	64170055	12	3.19e-35	2.66e-33	PI	I	P	.	Klf7
chr1	63864963	63866959	chr1	64167183	64169500	2	1.98e-06	2.5e-06	PI	I	P	.	.
chr1	64044891	64047658	chr1	64167581	64169230	2	2.34e-06	2.9e-06	PI	I	P	.	.
chr1	64063906	64065890	chr1	64351249	64353937	2	9.34e-09	2.4e-08	II	I	I	.	.
chr1	64067359	64068990	chr1	64166836	64169663	2	3.28e-06	3.97e-06	PI	I	P	.	.
chr1	64152902	64155603	chr1	64165330	64168330	3	6.44e-10	2.38e-09	PG	G	P	Klf7	Klf7
chr1	64165013	64167851	chr1	64491543	64496143	4	1.35e-13	1.48e-12	PI	P	I	Klf7	.
chr1	64165113	64167944	chr1	64299326	64302424	3	1.11e-10	5.41e-10	PI	P	I	Klf7	.
chr1	64165336	64169010	chr1	64349444	64353679	7	4.87e-18	1.05e-16	PI	P	I	Klf7	.
chr1	64165799	64168149	chr1	64662251	64664812	4	1.23e-10	5.85e-10	PP	P	P	.	.
chr1	64166488	64170964	chr1	64239977	64244252	8	4.05e-23	1.35e-21	PI	P	I	.	.
chr1	64166564	64169989	chr1	64189200	64191003	3	1.18e-09	4.05e-09	PI	P	I	.	.
chr1	64166701	64169526	chr1	64456121	64457755	2	4.9e-07	6.98e-07	PI	P	I	.	.
chr1	64166898	64168906	chr1	64245118	64248100	2	4.72e-06	5.54e-06	PI	P	I	.	.
chr1	64167086	64170055	chr1	64345926	64349027	3	2.19e-09	6.96e-09	PI	P	I	.	.
chr1	64167100	64170130	chr1	64235930	64239482	7	5.01e-20	1.32e-18	PI	P	I	.	.
chr1	64167332	64170308	chr1	64259535	64261853	2	3.96e-07	5.77e-07	PI	P	I	.	.
chr1	64167360	64169413	chr1	64736211	64738082	2	0.000341837	0.000348369	PP	P	P	.	.
chr1	64168360	64170140	chr1	64492847	64494827	2	4.44e-07	6.4e-07	PI	P	I	.	.
chr1	64236106	64238298	chr1	64247132	64248823	2	5.37e-09	1.5e-08	II	I	I	.	.
chr1	64241856	64245527	chr1	64348286	64349898	3	3.11e-13	3.21e-12	II	I	I	.	.
chr1	64245796	64248607	chr1	64351174	64354052	3	4.22e-12	3.52e-11	II	I	I	.	.
chr1	64578195	64580495	chr1	64737235	64739116	2	6.49e-05	6.75e-05	PP	P	P	.	.
chr1	64578233	64582107	chr1	64660927	64663735	4	4.37e-12	3.62e-11	PP	P	P	Creb1	Fam119a
chr1	64579639	64581764	chr1	64663798	64665357	2	1.93e-06	2.44e-06	PP	P	P	.	.
chr1	64649121	64652083	chr1	64662311	64665112	3	1.43e-11	1.02e-10	PG	G	P	Creb1	.
chr1	64663623	64665835	chr1	64736125	64738017	2	1.36e-05	1.5e-05	PP	P	P	.	.
chr1	64701504	64703450	chr1	64736539	64738887	2	1.29e-07	2.15e-07	PI	I	P	.	.
chr1	64736058	64738187	chr1	65001910	65004216	2	2.98e-06	3.63e-06	PP	P	P	.	.
chr1	64782169	64784681	chr1	64837783	64839292	2	1.91e-08	4.33e-08	PG	P	G	.	Plekhm3
chr1	66220589	66222700	chr1	66367723	66369387	2	3.19e-07	4.76e-07	PP	P	P	.	Mtap2
chr1	66747078	66748910	chr1	66863208	66865213	3	3.82e-09	1.12e-08	PP	P	P	.	.
chr1	66861010	66863765	chr1	66869643	66871795	2	8.38e-09	2.2e-08	PI	P	I	1110028C15Rik	.
chr1	66863850	66865556	chr1	135974701	135977398	2	0.000122922	0.000126406	PP	P	P	.	.
chr1	72271398	72273086	chr1	72289559	72292115	3	1.02e-07	1.75e-07	PI	I	P	.	AK044410
chr1	72271639	72275025	chr1	72300466	72302740	3	1.38e-06	1.79e-06	GI	I	G	.	AK044410;AK084284
chr1	72289476	72292739	chr1	72299493	72304796	12	1.96e-29	1.08e-27	PG	P	G	AK044410	AK044410;AK084284
chr1	72762253	72764599	chr1	72900135	72901663	2	1.19e-08	2.94e-08	II	I	I	.	.
chr1	72784476	72786979	chr1	72879434	72881711	2	1.64e-08	3.81e-08	GI	I	G	.	Igfbp2
chr1	72784757	72787717	chr1	72872121	72874431	2	8.28e-08	1.46e-07	PI	I	P	.	Igfbp2
chr1	74330708	74332782	chr1	74340599	74342735	2	5.11e-07	7.25e-07	PG	P	G	.	Pnkd;Tmbim1
chr1	74348742	74350661	chr1	74437082	74440064	2	8.83e-07	1.19e-06	PP	P	P	Pnkd	.
chr1	74550857	74552902	chr1	74585038	74587003	2	4.9e-09	1.39e-08	PP	P	P	Usp37	Usp37
chr1	74607128	74609790	chr1	74615483	74617734	2	2.48e-09	7.76e-09	GG	G	G	Plcd4;Plcd	Zfp142
chr1	75120274	75123045	chr1	75137685	75139629	2	2.03e-06	2.55e-06	PP	P	P	Slc23a3	.
chr1	75137890	75139486	chr1	75232102	75234141	2	2.45e-06	3.03e-06	PP	P	P	.	.
chr1	75207256	75208867	chr1	75214444	75216560	2	1.68e-07	2.71e-07	PP	P	P	.	.
chr1	75418643	75420727	chr1	75436169	75438484	2	7.56e-10	2.73e-09	GG	G	G	Speg	Gmppa
chr1	75502183	75504200	chr1	78653785	78656065	2	8.95e-06	1.01e-05	PP	P	P	.	.
chr1	78532242	78535409	chr1	78652973	78656368	5	5.5e-15	7.85e-14	PP	P	P	Mogat1	.
chr1	78544427	78546931	chr1	78654137	78656273	3	2.46e-10	1.04e-09	PG	G	P	Mogat1	.
chr1	78589070	78591852	chr1	78653506	78655770	4	2.89e-13	3e-12	PG	G	P	Mogat1	.
chr1	78653912	78656043	chr1	78685468	78688444	2	4.32e-07	6.24e-07	PG	P	G	.	Acsl3
chr1	79772170	79774364	chr1	80335755	80338242	3	2.22e-10	9.59e-10	PP	P	P	.	.
chr1	79853571	79855308	chr1	80101610	80103133	2	8.18e-09	2.15e-08	PI	P	I	.	.
chr1	80335853	80337671	chr1	80375872	80377699	2	1.79e-08	4.09e-08	PI	P	I	.	.
chr1	80632483	80635471	chr1	80702604	80704186	2	8.79e-11	4.52e-10	GG	G	G	Dock10	Dock10
chr1	82277929	82281572	chr1	82286000	82289595	5	2.26e-14	2.92e-13	PG	G	P	Irs1	.
chr1	82286062	82289616	chr1	82311615	82314699	4	4.33e-12	3.59e-11	PP	P	P	.	.
chr1	83248217	83250708	chr1	108279608	108282270	2	3.18e-10	1.29e-09	GI	I	G	.	Phlpp1
chr1	84834417	84836353	chr1	87948545	87951350	2	5.74e-07	8.06e-07	PG	P	G	Trip12	2810459M11Rik
chr1	87926460	87930921	chr1	87941539	87944023	6	1.65e-21	5.03e-20	PG	G	P	Spata3	.
chr1	87928991	87930914	chr1	87950010	87952934	2	2.18e-08	4.83e-08	GI	I	G	.	2810459M11Rik
chr1	87941863	87944304	chr1	87954296	87956000	2	1.9e-07	3e-07	PI	P	I	.	.
chr1	87941934	87943754	chr1	87950967	87953236	2	1.7e-07	2.73e-07	PG	P	G	.	2810459M11Rik
chr1	88198349	88201028	chr1	88254423	88257397	2	1.2e-07	2.02e-07	PP	P	P	.	.
chr1	88254850	88257128	chr1	88400154	88402446	2	5.06e-06	5.92e-06	PI	P	I	.	.
chr1	88328760	88331465	chr1	88381487	88383967	2	1.33e-06	1.73e-06	II	I	I	.	.
chr1	88329514	88333706	chr1	88421357	88426084	8	5.69e-19	1.38e-17	PI	I	P	.	Ptma
chr1	88329526	88333028	chr1	88337887	88340773	5	5.92e-14	7.02e-13	II	I	I	.	.
chr1	88329550	88332069	chr1	88396712	88399304	3	4.7e-11	2.76e-10	II	I	I	.	.
chr1	88334411	88340470	chr1	88421537	88429099	10	1.19e-22	3.92e-21	PI	I	P	.	Ptma
chr1	88337443	88340923	chr1	88386915	88389777	3	7.13e-11	3.82e-10	II	I	I	.	.
chr1	88337705	88341707	chr1	88381297	88386163	10	2.77e-28	1.39e-26	II	I	I	.	.
chr1	88338282	88340478	chr1	88399731	88401634	2	1.7e-06	2.17e-06	II	I	I	.	.
chr1	88382501	88386616	chr1	88421430	88425902	8	3.63e-18	7.93e-17	PI	I	P	.	Ptma
chr1	88382983	88384807	chr1	88396895	88398418	2	1.94e-07	3.06e-07	II	I	I	.	.
chr1	88396670	88403154	chr1	88421365	88429174	15	5.54e-41	5.64e-39	PI	I	P	.	Ptma
chr1	88406034	88408026	chr1	88422710	88425495	2	7.74e-07	1.05e-06	PI	I	P	.	.
chr1	88422412	88424634	chr1	162963870	162966238	2	0.000221608	0.000226443	PP	P	P	.	.
chr1	90353256	90354933	chr1	90518271	90520356	2	6.42e-11	3.53e-10	II	I	I	.	.
chr1	91296995	91298668	chr1	91349978	91352711	3	1.1e-10	5.37e-10	PI	I	P	.	.
chr1	91350285	91351842	chr1	91416467	91419084	2	3.94e-08	7.88e-08	PG	P	G	.	Agap1
chr1	91351437	91354098	chr1	91412713	91415437	2	5.19e-08	9.89e-08	PG	P	G	Agap1	Agap1
chr1	92085385	92087538	chr1	92100530	92102452	2	5.55e-09	1.54e-08	PI	I	P	.	.
chr1	92099108	92102022	chr1	92187785	92189565	2	6.39e-09	1.74e-08	PI	P	I	.	.
chr1	92895226	92896872	chr1	92982421	92985150	2	8.08e-09	2.13e-08	PG	P	G	.	Lrrfip1
chr1	93075349	93077942	chr1	93103155	93106605	3	3.39e-12	2.9e-11	PG	P	G	.	Ramp1
chr1	93076462	93079266	chr1	93107459	93109009	2	1.03e-08	2.6e-08	PG	P	G	Ramp1	Ramp1
chr1	93106360	93108974	chr1	93145530	93148397	3	3.09e-10	1.26e-09	PG	G	P	Ramp1	.
chr1	93293980	93297267	chr1	93308185	93310786	5	9.57e-14	1.08e-12	PP	P	P	.	.
chr1	93294359	93296692	chr1	93354775	93356760	2	6.17e-06	7.13e-06	PP	P	P	.	.
chr1	93294519	93297159	chr1	93391173	93392776	2	3.18e-07	4.74e-07	PP	P	P	.	.
chr1	93308170	93310559	chr1	93356897	93358572	2	4.95e-08	9.51e-08	PP	P	P	.	.
chr1	93309555	93311852	chr1	93341539	93343697	2	1.89e-07	3e-07	PG	P	G	.	Per2
chr1	94092202	94093999	chr1	94111186	94112996	2	2.43e-10	1.04e-09	II	I	I	.	.
chr1	94510706	94512770	chr1	94542409	94544086	2	1.02e-10	5.07e-10	PI	I	P	.	Otos
chr1	94731688	94733561	chr1	95341032	95343052	2	6.24e-08	1.15e-07	PG	G	P	Gpc1	Hdlbp
chr1	94745023	94747081	chr1	94806577	94808751	2	2.77e-08	5.85e-08	PP	P	P	Gpc1	.
chr1	94997081	94999359	chr1	95650972	95652963	2	4.8e-06	5.63e-06	PP	P	P	.	.
chr1	95565439	95568569	chr1	95580842	95583678	4	2e-16	3.53e-15	PI	I	P	.	.
chr1	95582002	95583789	chr1	95649918	95651768	2	6.36e-07	8.83e-07	PP	P	P	.	.
chr1	99665589	99668014	chr1	172104051	172106646	2	4.36e-06	5.16e-06	PP	P	P	.	.
chr1	99872570	99875175	chr1	99991457	99993187	2	1.38e-07	2.28e-07	PP	P	P	Pam	.
chr1	106665278	106668111	chr1	106798807	106801708	4	8.64e-15	1.2e-13	PG	P	G	Cdh20	Cdh20
chr1	106678821	106680390	chr1	106686457	106688139	2	2.23e-11	1.48e-10	GG	G	G	Cdh20	Cdh20
chr1	106735386	106738161	chr1	106853041	106854672	2	1.9e-10	8.41e-10	GG	G	G	Cdh20	Cdh20
chr1	108066930	108071827	chr1	108135830	108141661	8	2.09e-28	1.07e-26	PG	P	G	Phlpp1	Phlpp1
chr1	108067358	108070116	chr1	108098539	108100275	3	4.89e-12	4.01e-11	PG	P	G	.	Phlpp1
chr1	108068160	108069932	chr1	108123352	108126054	2	3.89e-08	7.79e-08	PG	P	G	.	Phlpp1
chr1	108069953	108074535	chr1	108274560	108278286	4	1.75e-16	3.11e-15	PG	P	G	Phlpp1	Phlpp1
chr1	108071215	108072885	chr1	108094734	108097692	2	4.86e-08	9.37e-08	GG	G	G	Phlpp1	Phlpp1
chr1	108084188	108086474	chr1	108093466	108096393	2	7.59e-10	2.74e-09	GG	G	G	Phlpp1	Phlpp1
chr1	108481042	108483217	chr1	108610134	108612303	2	3.92e-08	7.84e-08	PG	G	P	Bcl2	.
chr1	108609332	108612008	chr1	108656014	108657929	4	6.02e-13	5.99e-12	PP	P	P	.	.
chr1	108654774	108657751	chr1	108691545	108694597	3	8.3e-10	2.97e-09	PP	P	P	.	.
chr1	116419451	116421874	chr1	117215485	117217695	2	5.71e-12	4.61e-11	II	I	I	.	.
chr1	120524454	120527165	chr1	120655254	120657401	2	1.62e-10	7.38e-10	PI	P	I	Tcfcp2l1;Crtr-1	.
chr1	121225001	121226961	chr1	121315086	121318769	3	2.32e-11	1.54e-10	PP	P	P	.	Inhbb
chr1	121315860	121317836	chr1	121421618	121423141	2	1.06e-06	1.41e-06	PP	P	P	Inhbb	.
chr1	121544109	121546508	chr1	122012682	122015003	2	1.22e-06	1.6e-06	PP	P	P	.	Dbi
chr1	121732043	121734204	chr1	121774140	121777736	4	2.05e-15	3.12e-14	PI	P	I	.	.
chr1	121732288	121734942	chr1	122012132	122014412	2	6.78e-06	7.78e-06	PG	P	G	.	Dbi
chr1	121988748	121990271	chr1	122012895	122014965	2	9.11e-09	2.36e-08	GI	I	G	.	Dbi
chr1	121994673	121996683	chr1	122017404	122019811	2	1.53e-07	2.5e-07	PI	I	P	.	.
chr1	122007854	122010214	chr1	122015919	122018388	2	2.49e-05	2.67e-05	PG	G	P	Dbi	.
chr1	122015609	122018600	chr1	122038667	122040268	2	4.99e-07	7.1e-07	PG	P	G	.	3110009E18Rik
chr1	122017501	122019016	chr1	122042171	122045084	2	1.24e-07	2.08e-07	PG	P	G	.	3110009E18Rik
chr1	127329919	127333818	chr1	127456672	127459493	5	3.15e-14	3.95e-13	PP	P	P	.	.
chr1	128695723	128698483	chr1	128793621	128796576	2	7.86e-10	2.83e-09	GI	G	I	Nckap5	.
chr1	130300356	130303558	chr1	130487485	130490461	4	1.67e-16	2.97e-15	PG	G	P	Dars	.
chr1	130312014	130313916	chr1	130368472	130370410	2	9.92e-09	2.52e-08	PI	P	I	.	.
chr1	133273741	133275631	chr1	133422096	133424174	2	8.67e-08	1.52e-07	PG	G	P	Srgap2	.
chr1	133384564	133386311	chr1	133421683	133424022	3	7.49e-12	5.85e-11	PG	G	P	Srgap2	.
chr1	133593469	133596096	chr1	133602735	133605129	2	5.87e-11	3.27e-10	GG	G	G	Rab42;5430435G22Rik;Rab7b	Rab42;5430435G22Rik;Rab7b
chr1	133806795	133808398	chr1	133859114	133861328	2	9.61e-08	1.67e-07	PP	P	P	.	.
chr1	134286717	134289466	chr1	134313934	134316822	3	1.8e-09	5.88e-09	PP	P	P	.	Dstyk
chr1	134286781	134288613	chr1	134372742	134375312	2	8.91e-07	1.2e-06	PP	P	P	.	.
chr1	134312871	134315496	chr1	134373065	134375573	3	5.94e-10	2.22e-09	PP	P	P	.	.
chr1	134327816	134329996	chr1	134373635	134375248	2	3.86e-09	1.13e-08	PG	G	P	Dstyk	.
chr1	135505317	135507545	chr1	135523612	135525739	2	1.6e-08	3.73e-08	PG	P	G	.	Zc3h11a
chr1	135803717	135806257	chr1	135818078	135820534	2	8.67e-10	3.08e-09	PP	P	P	.	.
chr1	135956386	135961663	chr1	135969794	135977385	18	5.54e-42	5.91e-40	PI	I	P	.	Btg2
chr1	135957524	135963089	chr1	135988166	135993210	7	7.21e-21	2.07e-19	II	I	I	.	.
chr1	135958391	135962049	chr1	135993506	135996592	3	6.63e-10	2.44e-09	II	I	I	.	.
chr1	135963751	135967049	chr1	135974456	135977357	3	4.38e-09	1.26e-08	PI	I	P	.	.
chr1	135969882	135978823	chr1	135988192	135997455	37	2.07e-93	8.74e-91	PI	P	I	Btg2	.
chr1	135970580	135972787	chr1	135978983	135981914	2	1.79e-06	2.27e-06	GI	G	I	Btg2	.
chr1	135971524	135974475	chr1	135982583	135984307	2	6.77e-08	1.23e-07	PI	P	I	Btg2	.
chr1	135972150	135974179	chr1	135999228	136001856	2	1.93e-07	3.04e-07	PI	P	I	Btg2	.
chr1	135974281	135976550	chr1	136001065	136004470	4	1.96e-12	1.76e-11	PI	P	I	.	.
chr1	135976662	135978603	chr1	136002659	136005313	2	2.23e-09	7.07e-09	PI	P	I	.	.
chr1	135979330	135981908	chr1	135999848	136002804	2	8.24e-09	2.17e-08	II	I	I	.	.
chr1	135980396	135982523	chr1	135988500	135990776	2	7.94e-08	1.42e-07	II	I	I	.	.
chr1	136310190	136312771	chr1	136455796	136457385	2	3.93e-06	4.69e-06	PP	P	P	.	.
chr1	136416363	136417958	chr1	136533266	136535933	2	4.31e-10	1.68e-09	II	I	I	.	.
chr1	136424618	136429010	chr1	136456084	136458038	5	7.84e-19	1.85e-17	PI	I	P	.	.
chr1	137041784	137045482	chr1	137054066	137059074	7	1.77e-20	4.9e-19	PG	P	G	Ptpn7	Gpr37l1
chr1	137054819	137057007	chr1	137269963	137271735	2	1.16e-06	1.53e-06	PG	G	P	Gpr37l1	.
chr1	137056875	137058813	chr1	137067235	137070204	2	1.55e-09	5.17e-09	GI	G	I	Gpr37l1	.
chr1	137178587	137181428	chr1	137208226	137210710	2	1.06e-06	1.41e-06	PP	P	P	.	.
chr1	137179871	137181885	chr1	137262910	137265256	2	9.86e-08	1.7e-07	PG	P	G	.	Lmod1
chr1	137325076	137328163	chr1	137583203	137585366	3	6.11e-09	1.67e-08	PP	P	P	.	.
chr1	137412243	137415224	chr1	137585104	137587097	2	1.36e-09	4.6e-09	PG	G	P	Nav1	.
chr1	137662505	137664091	chr1	137675766	137678081	2	7e-08	1.27e-07	PP	P	P	.	.
chr1	138155034	138157065	chr1	138445808	138448571	2	1.17e-09	4e-09	PI	P	I	.	.
chr1	138228844	138231016	chr1	138354205	138356721	2	2.45e-10	1.04e-09	GI	G	I	Camsap1l1	.
chr1	138240208	138244367	chr1	138309734	138313610	6	3.29e-17	6.41e-16	PP	P	P	.	.
chr1	138240395	138244452	chr1	138350779	138355208	8	1.14e-28	5.93e-27	PI	P	I	.	.
chr1	139226626	139228377	chr1	139795218	139796996	2	4.3e-09	1.24e-08	II	I	I	.	.
chr1	139793711	139796273	chr1	139824590	139826508	2	3.57e-07	5.26e-07	GI	I	G	.	AK076660
chr1	139795197	139798451	chr1	139807830	139812324	5	1.6e-17	3.23e-16	II	I	I	.	.
chr1	139796516	139801189	chr1	139822815	139827047	7	3.68e-24	1.35e-22	GI	I	G	.	AK076660
chr1	141232538	141234554	chr1	141243045	141244546	2	1.89e-10	8.38e-10	GG	G	G	Crb1	Crb1
chr1	141242049	141244494	chr1	141318949	141321011	2	2.32e-08	5.07e-08	PG	G	P	Crb1	.
chr1	145586598	145588511	chr1	145622456	145626050	3	4.45e-10	1.73e-09	PP	P	P	.	.
chr1	145622630	145624419	chr1	145851246	145852940	2	1.91e-06	2.41e-06	PP	P	P	.	.
chr1	152238421	152241370	chr1	153274193	153276564	3	1.17e-08	2.89e-08	PP	P	P	.	.
chr1	153274089	153277272	chr1	153347972	153349533	3	1.27e-09	4.31e-09	PP	P	P	.	.
chr1	153727069	153730498	chr1	153935918	153937983	3	1e-11	7.6e-11	PG	G	P	ENSMUSG00000073540	.
chr1	153792176	153794115	chr1	153894083	153896888	2	5.83e-11	3.25e-10	GG	G	G	ENSMUSG00000073540;1700025G04Rik	ENSMUSG00000073540;1700025G04Rik
chr1	153935873	153937395	chr1	154011835	154014336	2	1.5e-08	3.56e-08	PI	P	I	.	.
chr1	154472243	154473947	chr1	154613575	154615128	2	1.99e-07	3.13e-07	PP	P	P	.	.
chr1	155410328	155413322	chr1	155588349	155590464	2	2.75e-09	8.48e-09	PI	I	P	.	Rgs16
chr1	155741797	155743840	chr1	155878412	155880030	2	2.92e-10	1.2e-09	GI	G	I	AK044033	.
chr1	155745748	155748005	chr1	155949955	155952517	3	1.11e-10	5.42e-10	PG	P	G	.	AK043564;AK154552
chr1	155746982	155748576	chr1	156026808	156028895	2	1.15e-07	1.95e-07	PI	P	I	.	.
chr1	155747012	155748533	chr1	155986848	155988615	2	7.39e-08	1.33e-07	PI	P	I	.	.
chr1	155748295	155750017	chr1	155949309	155951663	2	8.86e-09	2.3e-08	PG	P	G	Glul	AK043564;AK154552
chr1	156904275	156906070	chr1	156945235	156947038	2	8.13e-08	1.44e-07	PI	I	P	.	.
chr1	156928194	156932181	chr1	156944721	156948250	9	3.72e-27	1.73e-25	PP	P	P	.	.
chr1	156943465	156945080	chr1	157403865	157406259	2	8.86e-08	1.55e-07	PP	P	P	Ier5	.
chr1	156943606	156947644	chr1	157004290	157007959	6	4.29e-17	8.22e-16	PP	P	P	Ier5	.
chr1	156944530	156948312	chr1	156954218	156957506	3	2.17e-10	9.41e-10	PI	P	I	.	.
chr1	157262890	157264744	chr1	157274101	157276186	3	1.45e-11	1.03e-10	PI	P	I	.	.
chr1	157818953	157822052	chr1	157880941	157884702	5	3.37e-14	4.2e-13	PP	P	P	.	Tor1aip1;Lap1B
chr1	157890037	157891812	chr1	157896829	157898543	2	3.1e-10	1.26e-09	PG	P	G	Tor1aip2;Ifrg15	Tor1aip2;Ifrg15
chr1	158357964	158360103	chr1	158487978	158489481	2	1.41e-08	3.38e-08	PG	G	P	Soat1	.
chr1	158487542	158489938	chr1	158544608	158547412	2	1.5e-07	2.46e-07	PG	P	G	.	Abl2
chr1	160286923	160288776	chr1	160419025	160421281	2	9.28e-10	3.27e-09	PG	P	G	.	Astn1
chr1	161313614	161315118	chr1	167209956	167212449	2	8.05e-10	2.89e-09	II	I	I	.	.
chr1	161454306	161456965	chr1	161496343	161498197	2	5.27e-10	2.01e-09	PG	P	G	Tnr	Tnr
chr1	162040044	162042106	chr1	162086775	162089087	2	2.6e-11	1.68e-10	GI	G	I	Tnn	.
chr1	162722128	162724433	chr1	162835668	162837955	2	1.01e-06	1.35e-06	PP	P	P	.	.
chr1	162836868	162838552	chr1	162964041	162966469	2	1.92e-06	2.42e-06	PP	P	P	.	.
chr1	162964365	162966732	chr1	163179856	163181750	2	1.91e-05	2.07e-05	PP	P	P	.	.
chr1	163185585	163187577	chr1	163194283	163196997	2	2.44e-10	1.04e-09	II	I	I	.	.
chr1	164499508	164501998	chr1	164519304	164521304	2	4.94e-08	9.5e-08	PG	P	G	.	Vamp4
chr1	164500705	164502313	chr1	164549657	164552106	2	7.15e-09	1.91e-08	PI	P	I	.	.
chr1	165859920	165861580	chr1	165923533	165925051	2	5.26e-08	1e-07	PP	P	P	.	.
chr1	166375503	166377869	chr1	166383572	166385974	2	5.55e-10	2.09e-09	GG	G	G	Atp1b1	Atp1b1
chr1	167562773	167565724	chr1	167571260	167573235	5	1.76e-14	2.32e-13	PI	P	I	.	.
chr1	168210878	168213250	chr1	168233285	168235189	2	2.63e-09	8.17e-09	GG	G	G	Ildr2	Ildr2
chr1	169198316	169200121	chr1	169213204	169215914	2	5.66e-08	1.06e-07	PG	G	P	Uck2	.
chr1	169213728	169216409	chr1	169237570	169240025	2	7.38e-06	8.44e-06	PP	P	P	.	.
chr1	172967257	172970189	chr1	175295469	175297769	2	1.43e-08	3.42e-08	PI	I	P	.	.
chr1	173032831	173034646	chr1	173040300	173041814	2	2.36e-09	7.43e-09	II	I	I	.	.
chr1	173040281	173042860	chr1	173177017	173178751	2	1.51e-07	2.48e-07	PI	I	P	.	.
chr1	173040407	173043020	chr1	173080395	173082219	2	1.04e-07	1.79e-07	PI	I	P	.	.
chr1	173151115	173152792	chr1	173192050	173194344	2	6.9e-08	1.25e-07	PI	P	I	.	.
chr1	173151402	173154308	chr1	173257424	173259646	3	1.52e-10	6.98e-10	PP	P	P	.	.
chr1	173175916	173178735	chr1	173192300	173195049	3	2.51e-10	1.06e-09	PI	P	I	.	.
chr1	173177185	173179311	chr1	173223447	173225762	2	1.3e-06	1.7e-06	PP	P	P	.	.
chr1	173179114	173181969	chr1	173258688	173260913	2	2.37e-06	2.93e-06	PP	P	P	.	.
chr1	173210519	173213337	chr1	173223429	173225954	2	5.91e-07	8.28e-07	PP	P	P	Usp21;Usp16	.
chr1	173223649	173225986	chr1	173340209	173342937	2	2.33e-06	2.89e-06	PP	P	P	.	Arhgap30
chr1	173223910	173226087	chr1	173258360	173260667	2	9.36e-06	1.05e-05	PP	P	P	.	.
chr1	173258146	173261096	chr1	173274402	173277353	5	1.24e-14	1.68e-13	PP	P	P	.	.
chr1	173258889	173261178	chr1	173431877	173434849	5	1.17e-12	1.11e-11	PP	P	P	.	.
chr1	173340299	173342167	chr1	173431267	173435157	3	1.82e-08	4.15e-08	PP	P	P	Arhgap30	.
chr1	173945495	173948157	chr1	173956147	173958254	2	3.48e-08	7.06e-08	PG	G	P	Vangl2	.
chr1	173978447	173981042	chr1	174011520	174013661	2	1.37e-08	3.3e-08	PI	I	P	.	.
chr1	174076774	174079619	chr1	174135366	174137535	2	7.78e-06	8.86e-06	PP	P	P	.	.
chr1	174076799	174079707	chr1	174239911	174242003	2	1.17e-06	1.54e-06	PP	P	P	.	Igsf8
chr1	174213358	174215785	chr1	174224799	174226621	2	1.63e-08	3.8e-08	PG	G	P	Igsf8;Atp1a2	Igsf8;Atp1a2
chr1	174262273	174264397	chr1	174294471	174296434	2	6.97e-10	2.55e-09	GI	I	G	.	Kcnj10
chr1	174268712	174272409	chr1	174287544	174289366	3	1.41e-12	1.3e-11	PG	P	G	.	Kcnj10
chr1	174273144	174275839	chr1	174306306	174307921	2	3.59e-08	7.25e-08	PP	P	P	Kcnj10	.
chr1	176431461	176433284	chr1	176466353	176468060	2	4.45e-08	8.71e-08	PG	P	G	.	Fmn2
chr1	177410112	177412081	chr1	177418343	177421042	2	2.23e-10	9.59e-10	PG	G	P	Rgs7	Rgs7
chr1	179079600	179081925	chr1	179376392	179379386	2	1.54e-08	3.62e-08	PG	G	P	Akt3	Zfp238;rp58
chr1	179185851	179189275	chr1	179370732	179373744	5	2.02e-14	2.62e-13	PI	I	P	.	.
chr1	179267938	179270810	chr1	179374233	179376503	2	6.29e-08	1.15e-07	PI	I	P	.	Zfp238
chr1	179373426	179375596	chr1	179384755	179386959	2	1.97e-08	4.44e-08	PP	P	P	Zfp238	.
chr1	180184236	180186006	chr1	180247278	180249155	2	1.34e-07	2.23e-07	PI	I	P	.	.
chr1	180247223	180260210	chr1	180259733	180270356	52	7e-117	5.16e-114	PP	P	P	Fam36a;Hnrnpu;AK049600	Hnrnpu
chr1	180247746	180250412	chr1	180257091	180259209	3	6.59e-09	1.79e-08	PP	P	P	.	Hnrnpu
chr1	180247749	180251139	chr1	180334358	180337436	10	3.41e-23	1.14e-21	PP	P	P	.	.
chr1	180248451	180250653	chr1	180339966	180342806	2	2.79e-07	4.23e-07	PG	P	G	.	Efcab2
chr1	180248670	180250216	chr1	180286255	180289106	2	1.01e-06	1.35e-06	PI	P	I	.	.
chr1	180248845	180251750	chr1	181467566	181470408	2	5.89e-07	8.25e-07	PG	P	G	.	Tfb2m
chr1	180251748	180253881	chr1	180335793	180338642	2	4.44e-06	5.24e-06	PP	P	P	Fam36a;Hnrnpu	Efcab2
chr1	180255001	180257747	chr1	180335904	180337763	2	4.22e-06	5.01e-06	PP	P	P	Hnrnpu;AK049600	.
chr1	180264276	180269469	chr1	180334263	180337903	25	3.35e-61	8.72e-59	PP	P	P	Hnrnpu	.
chr1	180265009	180268077	chr1	180286977	180289077	3	2.16e-09	6.88e-09	PI	P	I	Hnrnpu	.
chr1	180265193	180268644	chr1	180297785	180300644	7	4.7e-18	1.01e-16	PI	P	I	Hnrnpu	.
chr1	180266444	180268429	chr1	180275544	180277819	2	6.64e-07	9.17e-07	PI	P	I	.	.
chr1	180266505	180269356	chr1	180281477	180283299	2	1.66e-07	2.68e-07	PI	P	I	.	.
chr1	181597002	181599759	chr1	181613513	181616257	2	1.39e-08	3.34e-08	PG	P	G	.	Sccpdh
chr1	181597251	181599186	chr1	181732385	181733910	2	8.12e-07	1.1e-06	PP	P	P	.	.
chr1	182295054	182298134	chr1	182305552	182308533	3	1.08e-12	1.03e-11	GG	G	G	Itpkb	Itpkb
chr1	182321176	182322702	chr1	182337362	182340165	2	7.36e-10	2.68e-09	GG	G	G	Itpkb	Itpkb
chr1	182323948	182325484	chr1	182338066	182339827	2	2.06e-10	9.05e-10	GG	G	G	Itpkb	Itpkb
chr1	182570484	182572857	chr1	182698535	182700893	2	4.62e-07	6.63e-07	PI	P	I	.	.
chr1	182697014	182698895	chr1	182741208	182743759	3	5.38e-10	2.04e-09	PI	I	P	.	H3f3a;H3f3b
chr1	182707197	182710833	chr1	182740344	182744326	5	5.21e-14	6.28e-13	PI	I	P	.	H3f3a;H3f3b
chr1	182740822	182746053	chr1	182777065	182782800	21	1.43e-54	2.95e-52	PP	P	P	H3f3a;H3f3b	.
chr1	182778890	182780743	chr1	182999013	183000693	2	2.08e-09	6.67e-09	PI	P	I	.	.
chr1	182833320	182836350	chr1	182871318	182874930	4	2.45e-13	2.59e-12	PP	P	P	.	.
chr1	183074773	183077740	chr1	183103121	183105296	2	7.02e-09	1.89e-08	PG	P	G	.	Wdr26
chr1	183303861	183306716	chr1	183949953	183951514	2	2.23e-08	4.92e-08	PG	G	P	Cnih3	.
chr1	183771823	183773340	chr1	184053828	184055570	2	4.42e-06	5.23e-06	PP	P	P	.	.
chr1	184211375	184212895	chr1	184270162	184272636	2	2.26e-06	2.81e-06	PP	P	P	.	.
chr1	184269112	184271913	chr1	184337671	184339803	2	6.06e-06	7.01e-06	PP	P	P	Fbxo28	.
chr1	184327258	184329928	chr1	184339461	184340992	2	2.34e-08	5.1e-08	PI	I	P	.	.
chr1	185856449	185859101	chr1	185889579	185891211	2	1.03e-06	1.37e-06	PG	P	G	.	Dusp10
chr1	186647121	186649194	chr1	186668222	186669794	2	1.29e-08	3.13e-08	PP	P	P	Mosc2	.
chr1	187155741	187157468	chr1	187185887	187188409	2	1.13e-06	1.49e-06	PP	P	P	.	.
chr1	189435324	189437869	chr1	189469817	189471823	2	5.57e-11	3.14e-10	PG	P	G	Esrrg	Esrrg
chr1	191974364	191976859	chr1	192619609	192621176	2	2.48e-10	1.05e-09	GG	G	G	Prox1	Rps6kc1
chr1	191981236	191983715	chr1	191992588	191995384	2	5.53e-08	1.04e-07	PG	G	P	Prox1	.
chr1	191991674	191994679	chr1	192801652	192804594	3	1.51e-09	5.04e-09	PP	P	P	Prox1	.
chr1	192750811	192752918	chr1	192885332	192888092	3	5.66e-10	2.13e-09	PP	P	P	Angel2	.
chr1	192750843	192753794	chr1	192848513	192851055	2	1.48e-05	1.63e-05	PP	P	P	Angel2	.
chr1	193006377	193008574	chr1	193219405	193221871	2	1.92e-05	2.08e-05	PP	P	P	Atf3	.
chr1	193147981	193149959	chr1	193397405	193400027	2	1.24e-06	1.62e-06	PP	P	P	.	.
chr1	193148534	193151378	chr1	193219933	193222802	4	6.01e-12	4.83e-11	PP	P	P	.	.
chr1	193219600	193222524	chr1	193293171	193294686	2	1.66e-07	2.68e-07	PI	P	I	.	.
chr1	196445764	196447589	chr1	196454591	196456877	2	3.06e-08	6.35e-08	PG	P	G	.	Plxna2
chr1	196802061	196803839	chr1	196956778	196958805	2	6.2e-07	8.64e-07	PP	P	P	.	.
chr10	5035807	5038711	chr10	5055304	5057183	2	2.56e-09	7.97e-09	II	I	I	.	.
chr10	7381789	7383720	chr10	7674583	7676286	2	1.09e-05	1.21e-05	PP	P	P	.	.
chr10	7381897	7384643	chr10	7399546	7402328	3	1.8e-08	4.12e-08	PP	P	P	.	.
chr10	7399710	7401443	chr10	7444769	7447008	2	1.04e-06	1.39e-06	PP	P	P	.	.
chr10	7674592	7677538	chr10	7891509	7894606	3	2.08e-11	1.41e-10	PI	P	I	.	.
chr10	7674699	7677612	chr10	7753888	7756484	2	7.64e-08	1.37e-07	PI	P	I	.	.
chr10	7914651	7916637	chr10	82226636	82229048	2	1.99e-08	4.46e-08	PI	I	P	.	.
chr10	8467988	8470077	chr10	8480981	8482576	2	4.49e-09	1.29e-08	GG	G	G	Sash1	Sash1
chr10	8933798	8936017	chr10	57515796	57518493	2	8.49e-10	3.02e-09	PI	I	P	.	Smpdl3a
chr10	11000206	11002249	chr10	11062488	11064847	2	1.22e-05	1.35e-05	PP	P	P	.	.
chr10	12736517	12738461	chr10	12809199	12812019	2	1.53e-08	3.6e-08	PI	I	P	.	Plagl1
chr10	13284739	13287164	chr10	13686771	13688749	2	8.02e-08	1.43e-07	PI	I	P	.	Hivep2
chr10	13587963	13590268	chr10	13686631	13688918	2	7.43e-07	1.02e-06	PP	P	P	.	Hivep2
chr10	13636776	13638401	chr10	13685288	13687447	2	6.31e-07	8.77e-07	PI	I	P	.	.
chr10	13683086	13684797	chr10	13911890	13914647	2	2.14e-08	4.74e-08	PI	P	I	.	.
chr10	13684000	13687164	chr10	13917274	13920628	3	1.89e-10	8.38e-10	PI	P	I	.	.
chr10	13684569	13687321	chr10	14048695	14051758	3	5.53e-10	2.09e-09	PI	P	I	.	.
chr10	17442558	17444311	chr10	17774852	17776495	2	7.44e-06	8.49e-06	PP	P	P	.	.
chr10	17666366	17668207	chr10	17741538	17743761	2	2.97e-07	4.47e-07	PP	P	P	.	.
chr10	18035040	18038924	chr10	18104752	18106385	3	1.34e-14	1.8e-13	II	I	I	.	.
chr10	18149511	18151509	chr10	18264630	18267151	2	3.36e-09	1e-08	PG	G	P	Nhsl1	.
chr10	18175518	18178591	chr10	18224553	18226634	3	5.52e-14	6.62e-13	GG	G	G	Nhsl1	Nhsl1
chr10	20009433	20011872	chr10	20030568	20033375	2	2.21e-07	3.43e-07	PI	I	P	.	.
chr10	20030893	20033705	chr10	20671147	20673036	2	2.74e-05	2.92e-05	PP	P	P	.	.
chr10	20032008	20033870	chr10	20665828	20668735	2	1.02e-07	1.75e-07	PI	P	I	.	.
chr10	20653643	20655173	chr10	20671644	20673912	2	1.5e-08	3.56e-08	PI	I	P	.	.
chr10	20671514	20673258	chr10	126725838	126728188	2	2.59e-05	2.77e-05	PP	P	P	.	.
chr10	21102958	21104474	chr10	21713236	21715919	2	3.68e-08	7.43e-08	PG	G	P	Aldh8a1	Sgk1
chr10	21184091	21187963	chr10	21713419	21715886	4	1.07e-13	1.2e-12	PI	I	P	.	Sgk1
chr10	21323952	21326571	chr10	21713426	21715822	2	2.15e-07	3.36e-07	PG	G	P	1700020N01Rik	Sgk1
chr10	21502502	21504519	chr10	21713044	21715845	2	4.77e-08	9.23e-08	PI	I	P	.	Sgk1
chr10	21713187	21716022	chr10	21728962	21731254	2	1.05e-07	1.79e-07	PI	P	I	Sgk1	.
chr10	23501318	23502847	chr10	23531841	23533644	2	5.29e-09	1.48e-08	PG	P	G	.	1110021L09Rik
chr10	23502684	23504268	chr10	23514888	23516614	2	6.01e-08	1.11e-07	PP	P	P	.	.
chr10	23504901	23508434	chr10	23514511	23519094	6	2.01e-18	4.57e-17	PP	P	P	.	.
chr10	23506798	23508753	chr10	118304826	118306337	2	1.19e-05	1.32e-05	PP	P	P	.	.
chr10	24743681	24745248	chr10	24919756	24921930	2	1.45e-08	3.45e-08	PI	I	P	.	Akap7
chr10	28862633	28865251	chr10	29080205	29082649	3	1.94e-08	4.39e-08	PP	P	P	.	.
chr10	28865997	28868267	chr10	29080280	29081829	2	1.86e-06	2.35e-06	PP	P	P	6330407J23Rik	.
chr10	29031564	29034319	chr10	29078750	29081867	3	1.52e-09	5.08e-09	PP	P	P	.	Rnf146
chr10	30336792	30339425	chr10	30530850	30532405	2	2.67e-08	5.69e-08	PI	P	I	.	.
chr10	33774284	33777200	chr10	33999118	34001977	2	6.98e-09	1.88e-08	PG	G	P	Bet3l	.
chr10	33999267	34003935	chr10	34015688	34019655	5	5.85e-16	9.72e-15	PP	P	P	.	AK038624
chr10	36792702	36795625	chr10	36853975	36856481	2	8.54e-09	2.23e-08	PI	I	P	.	Marcks
chr10	36853987	36857212	chr10	37530701	37534018	4	1.47e-14	1.95e-13	PI	P	I	Marcks	.
chr10	36854094	36856483	chr10	37372074	37373918	2	8.11e-09	2.14e-08	PI	P	I	Marcks	.
chr10	36855068	36857812	chr10	37097483	37099948	3	1.55e-10	7.1e-10	PI	P	I	Marcks	.
chr10	36857296	36860260	chr10	37530419	37532654	2	5.29e-07	7.48e-07	PI	P	I	.	.
chr10	36858000	36859654	chr10	37347195	37349399	2	8.98e-08	1.57e-07	PI	P	I	.	.
chr10	39087610	39091538	chr10	39108771	39111274	3	3.86e-11	2.35e-10	PG	P	G	.	Fyn
chr10	39379014	39381278	chr10	39450385	39452447	2	9.39e-07	1.26e-06	PG	G	P	AK164126	.
chr10	39384961	39386575	chr10	39451413	39454181	2	9.68e-08	1.68e-07	PG	G	P	AK164126	.
chr10	39391379	39394201	chr10	39452645	39455481	4	5.33e-15	7.65e-14	PG	G	P	AK164126	Rev3l
chr10	39449991	39452037	chr10	127738488	127740280	2	1.17e-06	1.54e-06	PP	P	P	.	.
chr10	39964037	39967998	chr10	40020556	40023541	3	4.64e-08	9.03e-08	PP	P	P	Rpf2	.
chr10	39976069	39980452	chr10	40019031	40024045	12	8.65e-28	4.23e-26	PP	P	P	.	Amd2
chr10	39977270	39980246	chr10	40069033	40070605	2	1.79e-05	1.95e-05	PP	P	P	.	Cdk19
chr10	39977364	39978982	chr10	40243504	40246159	3	6.16e-10	2.29e-09	PI	P	I	.	.
chr10	40019143	40024196	chr10	40067150	40071133	10	3.79e-26	1.64e-24	PP	P	P	Amd2	Cdk19
chr10	40019310	40024231	chr10	40241940	40247123	9	4.18e-29	2.26e-27	PI	P	I	Amd2	.
chr10	40019895	40022694	chr10	40603003	40605861	2	8.56e-05	8.85e-05	PP	P	P	.	Wasf1
chr10	40020501	40022533	chr10	40248141	40249747	3	2.14e-11	1.44e-10	PI	P	I	.	.
chr10	40020518	40022044	chr10	40238157	40239959	2	1.47e-07	2.42e-07	PI	P	I	.	.
chr10	40020522	40023045	chr10	40062619	40064548	2	6.73e-08	1.22e-07	PG	P	G	.	Cdk19
chr10	40021361	40023745	chr10	40091622	40094785	3	9.01e-10	3.19e-09	PG	P	G	.	Cdk19;Cdk8
chr10	40605251	40607589	chr10	40660966	40662586	2	7.95e-10	2.86e-09	PI	P	I	Wasf1	.
chr10	40662185	40664323	chr10	40689005	40690622	2	3.02e-09	9.17e-09	II	I	I	.	.
chr10	41007197	41009393	chr10	41022562	41024596	2	5.41e-09	1.51e-08	PG	G	P	Fig4	.
chr10	41168469	41171195	chr10	41237573	41239258	2	1.5e-06	1.93e-06	PP	P	P	.	.
chr10	41169502	41171710	chr10	41208563	41211250	3	3.07e-10	1.26e-09	PP	P	P	.	.
chr10	41170020	41171632	chr10	41196742	41198977	2	2.79e-07	4.22e-07	PP	P	P	.	Mical1
chr10	41195287	41197260	chr10	41238319	41242123	3	2.97e-09	9.04e-09	PP	P	P	.	Cd164
chr10	41195582	41197688	chr10	41208610	41210237	2	3.16e-07	4.72e-07	PP	P	P	.	.
chr10	41606187	41608378	chr10	41653235	41655878	2	3.1e-07	4.64e-07	PG	P	G	Sesn1	Armc2
chr10	41654280	41656488	chr10	41995889	41998878	3	4.06e-09	1.18e-08	PG	G	P	Armc2	.
chr10	41699660	41702327	chr10	41995513	41998079	3	3.61e-10	1.45e-09	PG	G	P	Armc2	.
chr10	41939302	41942204	chr10	41992726	41995854	3	6.98e-11	3.76e-10	PG	G	P	Foxo3	Foxo3
chr10	41994331	41996114	chr10	42301974	42304726	2	2.16e-05	2.33e-05	PP	P	P	.	.
chr10	41994516	41998061	chr10	42298548	42300249	3	1.23e-08	3e-08	PG	P	G	.	Nr2e1
chr10	41994910	41997834	chr10	42220732	42222324	2	2.22e-05	2.39e-05	PP	P	P	.	.
chr10	41995392	41998074	chr10	42481151	42482664	3	1.76e-07	2.82e-07	PP	P	P	.	.
chr10	41995538	41997396	chr10	42065589	42067559	2	2.08e-07	3.26e-07	PG	P	G	.	Lace1
chr10	42197149	42199726	chr10	42221289	42223627	2	4.5e-07	6.47e-07	PP	P	P	.	.
chr10	42203773	42205994	chr10	42221102	42223055	2	1.47e-08	3.49e-08	PI	I	P	.	.
chr10	42220213	42223257	chr10	42301498	42305162	6	3.08e-17	6.04e-16	PP	P	P	.	.
chr10	42296862	42300127	chr10	42397480	42399810	3	7.84e-10	2.83e-09	PG	G	P	Nr2e1	.
chr10	42310132	42313315	chr10	42397289	42399668	3	1.65e-10	7.49e-10	PI	I	P	.	.
chr10	42398528	42400207	chr10	42481407	42483521	2	2.22e-06	2.76e-06	PP	P	P	.	.
chr10	42832301	42834197	chr10	42939594	42941206	2	4.23e-09	1.22e-08	PG	G	P	Sobp	.
chr10	43197005	43199278	chr10	43245781	43248897	3	8.29e-12	6.43e-11	PG	P	G	.	1700021F05Rik
chr10	43197268	43200471	chr10	43259055	43262305	5	7.23e-15	1.02e-13	PP	P	P	.	.
chr10	43297629	43299845	chr10	43313037	43315636	2	3.07e-08	6.37e-08	PP	P	P	.	.
chr10	43297670	43300453	chr10	58786123	58788062	2	1.4e-05	1.55e-05	PP	P	P	.	.
chr10	43298726	43300268	chr10	43621558	43623123	2	2.14e-07	3.34e-07	PP	P	P	.	.
chr10	44176204	44178485	chr10	44718857	44720835	2	3.69e-09	1.09e-08	PI	P	I	Prdm1	.
chr10	52100236	52102034	chr10	52136833	52139195	3	4.72e-09	1.34e-08	PP	P	P	.	.
chr10	56096412	56098758	chr10	56719893	56721702	2	1.17e-08	2.89e-08	PI	P	I	.	.
chr10	56096693	56098237	chr10	56608604	56610840	2	4.16e-09	1.21e-08	PI	P	I	.	.
chr10	56152554	56154494	chr10	56169602	56171724	2	4.77e-11	2.78e-10	PG	P	G	AK146861	AK146861
chr10	57166476	57168492	chr10	57205048	57207557	2	8.83e-08	1.55e-07	PI	I	P	.	.
chr10	57204796	57207701	chr10	57250128	57253620	5	3.49e-15	5.14e-14	PP	P	P	.	.
chr10	57250765	57253166	chr10	57504723	57507699	3	1.84e-08	4.2e-08	PP	P	P	.	Fabp7
chr10	57462264	57465842	chr10	57506456	57511609	9	5.43e-30	3.12e-28	PI	I	P	.	Fabp7
chr10	57463383	57465591	chr10	57513911	57516607	2	2.33e-07	3.6e-07	PI	I	P	.	.
chr10	57501935	57507457	chr10	57512239	57517385	10	6.94e-27	3.1e-25	PP	P	P	Fabp7	Smpdl3a
chr10	57502614	57504450	chr10	57540940	57542533	2	2.17e-08	4.8e-08	PI	P	I	.	.
chr10	57503509	57506185	chr10	59416883	59419211	2	2.96e-07	4.46e-07	PP	P	P	.	.
chr10	57504650	57508942	chr10	57545612	57549039	5	4.29e-16	7.28e-15	PI	P	I	Fabp7	.
chr10	57510153	57512836	chr10	57541794	57543315	2	3.72e-08	7.49e-08	PI	P	I	.	.
chr10	57786276	57788073	chr10	57908140	57910717	2	2.73e-06	3.34e-06	PP	P	P	.	.
chr10	58102307	58103917	chr10	58784457	58786172	2	1.82e-08	4.16e-08	PG	G	P	Edar	.
chr10	59351750	59353585	chr10	59413131	59415941	2	2.98e-07	4.49e-07	PG	G	P	Dnajb12;mDj10	.
chr10	59358929	59360521	chr10	59405553	59407526	2	8.74e-09	2.28e-08	PI	P	I	Dnajb12;mDj10	.
chr10	59359269	59361515	chr10	59418171	59419863	2	8.25e-09	2.17e-08	PI	P	I	Dnajb12;mDj10	.
chr10	59359464	59364556	chr10	59412519	59416605	8	2.36e-20	6.46e-19	PP	P	P	Dnajb12;mDj10	.
chr10	59360999	59363688	chr10	59420333	59422557	2	4.32e-07	6.24e-07	PI	P	I	.	.
chr10	59361093	59362757	chr10	59377609	59380354	2	1.4e-07	2.31e-07	PI	P	I	.	.
chr10	59373433	59375166	chr10	59413124	59416052	2	2.4e-07	3.69e-07	PI	I	P	.	.
chr10	59413667	59415804	chr10	59568853	59571087	2	2.03e-06	2.55e-06	PP	P	P	.	.
chr10	59415021	59416947	chr10	59436110	59438833	2	8.37e-09	2.2e-08	PI	P	I	.	.
chr10	59421226	59423425	chr10	59432636	59434569	2	1.56e-09	5.18e-09	II	I	I	.	.
chr10	59653345	59656005	chr10	59671498	59673704	2	1.52e-08	3.58e-08	PG	P	G	Chst3	Chst3
chr10	60278508	60281287	chr10	60292109	60294442	3	1.03e-11	7.77e-11	PP	P	P	Unc5b	.
chr10	60716108	60718040	chr10	60746016	60748824	2	6.54e-10	2.41e-09	GI	G	I	Adamts14	.
chr10	60937910	60940647	chr10	60952599	60954917	2	1.56e-09	5.19e-09	PG	P	G	.	Lrrc20
chr10	61088847	61090411	chr10	61110659	61112714	2	2.62e-08	5.61e-08	PG	G	P	Npffr1	.
chr10	61911395	61913835	chr10	61949166	61951346	2	9.54e-07	1.27e-06	PP	P	P	.	.
chr10	62012488	62014067	chr10	62041104	62042871	2	5.8e-09	1.6e-08	PG	G	P	2510003E04Rik	.
chr10	62039517	62041173	chr10	62800304	62802809	2	4.79e-06	5.62e-06	PP	P	P	.	.
chr10	62052993	62054692	chr10	62485803	62487904	2	2.86e-07	4.32e-07	PG	G	P	Ddx21	.
chr10	62112302	62115259	chr10	62183769	62186584	2	2.45e-08	5.3e-08	PP	P	P	.	Stox1
chr10	62473023	62474881	chr10	62483277	62485898	2	3.2e-08	6.6e-08	PG	G	P	Rufy2	Hnrnph3
chr10	62484190	62487984	chr10	62800726	62803189	4	1.67e-09	5.5e-09	PP	P	P	.	.
chr10	62485756	62487474	chr10	62705954	62708096	2	2.33e-05	2.5e-05	PP	P	P	.	.
chr10	62705826	62708393	chr10	62800291	62803027	3	2.9e-08	6.07e-08	PP	P	P	.	.
chr10	62799214	62801906	chr10	62839543	62842560	3	1.06e-11	7.92e-11	PI	P	I	Sirt1	.
chr10	62800302	62801809	chr10	62892022	62893932	2	6.75e-07	9.31e-07	PP	P	P	.	.
chr10	62801576	62803404	chr10	62843990	62846444	2	8.64e-07	1.16e-06	PP	P	P	.	.
chr10	66381731	66384355	chr10	66587976	66591366	3	1.28e-09	4.36e-09	PI	I	P	.	Jmjd1c
chr10	66382571	66384217	chr10	66465031	66467434	2	5.02e-08	9.61e-08	PI	I	P	.	.
chr10	66383338	66385767	chr10	66559203	66561465	2	1.55e-06	1.99e-06	PI	I	P	.	Jmjd1c
chr10	66465379	66468505	chr10	66558065	66562149	5	6.39e-16	1.05e-14	PP	P	P	.	Jmjd1c
chr10	66498873	66500974	chr10	66519666	66522509	2	2.83e-10	1.17e-09	GG	G	G	AK079018;Reep3	Reep3
chr10	66515439	66517521	chr10	66558595	66560373	2	2.65e-07	4.04e-07	PG	G	P	Reep3	.
chr10	66519074	66522704	chr10	66587762	66590936	3	8.04e-11	4.22e-10	PG	G	P	Reep3	Jmjd1c
chr10	66519904	66522433	chr10	66558978	66560969	2	2.32e-07	3.59e-07	PG	G	P	Reep3	.
chr10	66523310	66525685	chr10	66588405	66591263	2	8.27e-08	1.46e-07	PG	G	P	Reep3	Jmjd1c
chr10	66558176	66561530	chr10	66647181	66651564	8	4.81e-22	1.52e-20	PP	P	P	Jmjd1c	Jmjd1c
chr10	66558479	66562519	chr10	66588478	66592534	6	4.29e-15	6.26e-14	PP	P	P	Jmjd1c	Jmjd1c
chr10	66558691	66560239	chr10	66577714	66579556	2	1.06e-07	1.82e-07	PG	P	G	.	Jmjd1c
chr10	66558765	66560571	chr10	66746325	66748970	2	1.06e-05	1.19e-05	PP	P	P	.	.
chr10	66561417	66563069	chr10	66606220	66608674	2	2.19e-09	6.96e-09	PG	P	G	Jmjd1c	Jmjd1c
chr10	66587684	66590656	chr10	66998810	67000420	2	9.49e-06	1.07e-05	PP	P	P	Jmjd1c	.
chr10	66588457	66592513	chr10	66647197	66650081	6	5.11e-17	9.74e-16	PP	P	P	Jmjd1c	Jmjd1c
chr10	66590623	66592550	chr10	66650345	66652021	2	3.02e-08	6.27e-08	PP	P	P	Jmjd1c	Jmjd1c
chr10	66746815	66750647	chr10	66999750	67002154	4	5.13e-11	2.94e-10	PP	P	P	.	.
chr10	66782160	66783684	chr10	66999679	67002653	2	6.12e-08	1.13e-07	PI	I	P	.	.
chr10	66998243	67002049	chr10	67010476	67013644	9	4.77e-25	1.87e-23	PP	P	P	.	.
chr10	66999061	67001623	chr10	79860650	79863183	2	9.75e-05	0.000100621	PP	P	P	.	.
chr10	70061494	70063446	chr10	70147914	70150013	2	3.92e-08	7.84e-08	PI	P	I	.	.
chr10	70061798	70063785	chr10	70190565	70193444	2	1.36e-08	3.29e-08	PI	P	I	.	.
chr10	75108907	75110929	chr10	75128684	75130842	2	9.22e-09	2.38e-08	PP	P	P	Cabin1	Cabin1
chr10	75321190	75323727	chr10	75334398	75337381	4	1.67e-15	2.58e-14	PI	P	I	.	.
chr10	75334668	75337247	chr10	75343798	75346225	2	2.65e-09	8.23e-09	II	I	I	.	.
chr10	75930422	75932034	chr10	75994149	75996276	2	4.92e-07	7.01e-07	PP	P	P	.	.
chr10	79131353	79133599	chr10	79143815	79146103	2	3.36e-06	4.06e-06	PP	P	P	.	.
chr10	79316299	79318850	chr10	79325668	79328183	3	2.07e-10	9.05e-10	PG	P	G	.	Ptbp1;BC005764
chr10	79316526	79318803	chr10	79576972	79578736	2	7.08e-06	8.11e-06	PP	P	P	.	.
chr10	79318898	79321548	chr10	79376740	79379656	2	7.47e-08	1.34e-07	PP	P	P	Ptbp1	C030046I01Rik
chr10	79445498	79448435	chr10	79600834	79602358	2	1.39e-06	1.8e-06	PP	P	P	.	.
chr10	79445796	79447939	chr10	79457294	79460003	2	3.66e-07	5.37e-07	PP	P	P	.	Cnn2
chr10	79457461	79460682	chr10	79577432	79580425	3	3.81e-10	1.51e-09	PP	P	P	Cnn2	.
chr10	79501109	79503878	chr10	79514868	79516480	2	6.38e-07	8.85e-07	PP	P	P	.	GPx4
chr10	79564014	79566608	chr10	79577451	79579798	2	4.76e-07	6.81e-07	PP	P	P	.	.
chr10	79576721	79580897	chr10	79602661	79605135	5	6.26e-16	1.03e-14	PP	P	P	.	.
chr10	79577365	79579248	chr10	79629587	79632031	2	3.22e-05	3.42e-05	PP	P	P	.	.
chr10	79577773	79579906	chr10	79600597	79602135	2	1e-06	1.33e-06	PP	P	P	.	.
chr10	79601388	79603093	chr10	79611647	79613345	2	4.9e-06	5.74e-06	PP	P	P	.	.
chr10	79602030	79605785	chr10	79629014	79632237	5	5.73e-13	5.71e-12	PP	P	P	.	.
chr10	79603190	79607150	chr10	79611938	79615455	4	1.93e-10	8.54e-10	PP	P	P	.	Midn
chr10	79607618	79615117	chr10	79618923	79632132	41	1.02e-93	4.52e-91	PP	P	P	Atp5d;Midn	Midn
chr10	79608327	79609830	chr10	79635118	79637666	2	2.46e-08	5.32e-08	PP	P	P	Atp5d	.
chr10	79610088	79612448	chr10	79632578	79634719	2	5.59e-07	7.85e-07	PP	P	P	.	Cirbp
chr10	79610642	79612314	chr10	79710817	79712369	2	5.58e-06	6.48e-06	PP	P	P	.	.
chr10	79618777	79620948	chr10	79706717	79709238	2	2.13e-08	4.73e-08	GG	G	G	Midn	Mum1
chr10	79621066	79622851	chr10	79687731	79690562	2	1.35e-06	1.76e-06	PG	G	P	Midn	.
chr10	79634708	79639221	chr10	79710640	79712397	4	7.75e-15	1.08e-13	PP	P	P	.	.
chr10	79639655	79643996	chr10	79688837	79692026	3	1.41e-10	6.57e-10	PP	P	P	.	Mum1
chr10	79640936	79642510	chr10	79721510	79723227	2	1.77e-08	4.07e-08	PP	P	P	.	.
chr10	79813698	79816265	chr10	79847403	79849065	2	7.78e-09	2.06e-08	PI	I	P	.	Mex3d
chr10	79847578	79850468	chr10	79874620	79877360	2	4.19e-07	6.07e-07	PG	P	G	Mex3d	Tcf3
chr10	79847843	79851814	chr10	79861781	79864884	4	8.69e-11	4.48e-10	PP	P	P	Mex3d	.
chr10	79848685	79850445	chr10	79859703	79861725	4	2.31e-13	2.46e-12	PP	P	P	.	Mbd3
chr10	79860585	79862245	chr10	79894991	79897927	2	1.42e-05	1.56e-05	PP	P	P	.	.
chr10	79860805	79863668	chr10	79876089	79878386	2	3.54e-07	5.22e-07	PG	P	G	.	Tcf3
chr10	79866522	79868207	chr10	79880729	79882966	2	1.1e-09	3.79e-09	PG	P	G	Uqcr11;Uqcr	Tcf3
chr10	79880765	79882455	chr10	79895000	79897649	2	1.43e-07	2.36e-07	PG	G	P	Tcf3	.
chr10	79907378	79910230	chr10	79936747	79939643	2	1.53e-08	3.61e-08	II	I	I	.	.
chr10	80022811	80024544	chr10	80037875	80040451	2	3.28e-07	4.87e-07	PP	P	P	.	.
chr10	80023052	80024621	chr10	80137582	80139122	2	4.91e-06	5.75e-06	PP	P	P	.	.
chr10	80023724	80025818	chr10	80051638	80053411	2	2.18e-06	2.71e-06	PP	P	P	.	.
chr10	80038940	80040605	chr10	80137561	80139082	2	7.58e-06	8.64e-06	PP	P	P	.	.
chr10	80051282	80053693	chr10	80117817	80119403	2	2.08e-06	2.6e-06	PP	P	P	.	.
chr10	80051575	80054164	chr10	80137542	80141036	3	3.67e-07	5.39e-07	PP	P	P	.	.
chr10	80072550	80075540	chr10	80085246	80086940	2	1.43e-07	2.36e-07	PG	G	P	Scamp4	.
chr10	80084758	80086979	chr10	80137559	80140500	3	1.32e-06	1.71e-06	PP	P	P	.	.
chr10	80117565	80121180	chr10	80137981	80141097	4	3.8e-10	1.51e-09	PP	P	P	.	.
chr10	80123504	80125442	chr10	80137550	80139844	3	2.8e-10	1.16e-09	PI	I	P	.	.
chr10	80203670	80206595	chr10	80287887	80290932	3	7.1e-09	1.9e-08	PP	P	P	.	.
chr10	80208808	80211564	chr10	80259533	80262497	2	2.43e-07	3.74e-07	PI	I	P	.	.
chr10	80259982	80262831	chr10	80273260	80275065	2	1.36e-08	3.28e-08	PP	P	P	.	Jsrp1
chr10	80260279	80262212	chr10	80268347	80270589	2	6.98e-07	9.59e-07	PP	P	P	.	.
chr10	80271438	80274062	chr10	80289124	80291368	2	1.54e-07	2.51e-07	PP	P	P	Jsrp1	.
chr10	80287240	80291296	chr10	80316447	80320161	6	2.14e-18	4.84e-17	PP	P	P	.	.
chr10	80288200	80289774	chr10	80636477	80639370	2	5.25e-06	6.12e-06	PP	P	P	.	.
chr10	80295114	80297354	chr10	80316628	80318308	2	1.53e-08	3.6e-08	PG	G	P	Lingo3	.
chr10	80319489	80321451	chr10	80391774	80394252	2	1.23e-06	1.61e-06	PP	P	P	3110056O03Rik;Sppl2b	.
chr10	80390837	80392990	chr10	80460264	80462644	2	2.16e-07	3.37e-07	PP	P	P	.	Gng7
chr10	80391467	80394144	chr10	80448697	80452513	5	4.06e-17	7.79e-16	PG	P	G	.	Gng7
chr10	80391777	80394232	chr10	80452665	80454336	2	1.58e-08	3.69e-08	PG	P	G	.	Gng7
chr10	80392612	80394297	chr10	80400672	80403990	3	1.36e-10	6.36e-10	PI	P	I	.	.
chr10	80521547	80523931	chr10	80637929	80639505	2	1.43e-06	1.85e-06	PP	P	P	.	.
chr10	80567180	80568935	chr10	80638020	80640788	2	1.73e-05	1.88e-05	PP	P	P	.	.
chr10	80586862	80588863	chr10	80597714	80599958	2	1.34e-07	2.23e-07	PG	G	P	Map2k2	.
chr10	80597864	80600088	chr10	80644027	80645781	2	1.3e-06	1.7e-06	PP	P	P	.	Eef2
chr10	80598805	80601292	chr10	80684474	80686235	2	1.01e-08	2.57e-08	PG	P	G	.	Atcay
chr10	80599052	80602663	chr10	80636673	80640822	4	2.47e-10	1.05e-09	PP	P	P	Zbtb7a	.
chr10	80637810	80640531	chr10	80754532	80757045	2	7.96e-06	9.05e-06	PP	P	P	.	.
chr10	80638285	80640939	chr10	80653693	80656829	4	1.56e-11	1.1e-10	PP	P	P	.	Dapk3
chr10	80820290	80821952	chr10	80829196	80830838	2	1.38e-08	3.33e-08	PP	P	P	.	Fzr1;Fyr
chr10	80845263	80846995	chr10	80891073	80893709	2	3.16e-08	6.53e-08	PP	P	P	.	.
chr10	81021418	81023992	chr10	81033516	81035576	2	1.73e-07	2.77e-07	PI	P	I	.	.
chr10	81033739	81035276	chr10	81064105	81066302	2	1.08e-09	3.74e-09	PI	I	P	.	.
chr10	82321796	82323601	chr10	93050739	93052408	2	1.77e-06	2.24e-06	PP	P	P	Txnrd1	.
chr10	82415764	82418567	chr10	83043995	83046893	2	8.37e-11	4.34e-10	GI	I	G	.	A230046K03Rik
chr10	82446961	82449517	chr10	83006532	83008097	2	6.87e-06	7.88e-06	PP	P	P	.	.
chr10	82447729	82450311	chr10	82569544	82572376	2	2.22e-07	3.45e-07	PG	P	G	.	Chst11
chr10	82447916	82449715	chr10	82602651	82604209	2	1.98e-07	3.12e-07	PG	P	G	.	Chst11
chr10	82568072	82570493	chr10	82602822	82606150	3	3.54e-12	3.01e-11	GG	G	G	Chst11	Chst11
chr10	82594828	82596798	chr10	82603201	82605579	2	5.46e-09	1.52e-08	GG	G	G	Chst11	Chst11
chr10	83079526	83081391	chr10	83109420	83111814	2	7.18e-08	1.29e-07	PG	G	P	Appl2	.
chr10	83092666	83095135	chr10	83109208	83111469	2	1.81e-08	4.14e-08	PG	G	P	Appl2	.
chr10	83100073	83102606	chr10	83109858	83111363	2	1.73e-08	3.98e-08	PG	G	P	Appl2	.
chr10	83843605	83846555	chr10	83900845	83902377	2	9.42e-10	3.31e-09	PG	G	P	Nuak1	.
chr10	83902729	83904856	chr10	84220628	84223426	2	1.06e-05	1.19e-05	PP	P	P	.	Rfx4
chr10	83902966	83904668	chr10	83995710	83997774	2	3.33e-06	4.03e-06	PP	P	P	.	.
chr10	84037897	84039789	chr10	84218701	84221642	2	4.83e-06	5.66e-06	PP	P	P	.	Rfx4
chr10	84039108	84041444	chr10	84647312	84649770	3	3.26e-09	9.81e-09	PP	P	P	.	.
chr10	84108142	84111207	chr10	84217448	84219508	3	3.2e-10	1.3e-09	PG	G	P	Polr3b	.
chr10	84120370	84123106	chr10	84219914	84223531	5	6.9e-17	1.29e-15	PG	G	P	Polr3b	Rfx4
chr10	84147227	84149857	chr10	84216156	84218416	2	2.98e-07	4.49e-07	PG	G	P	Polr3b	.
chr10	84147259	84150597	chr10	84220772	84224095	4	1.96e-13	2.12e-12	PG	G	P	Polr3b	Rfx4
chr10	84169628	84171535	chr10	84216694	84218521	2	9.59e-08	1.66e-07	PG	G	P	Polr3b	.
chr10	84171652	84173246	chr10	84217602	84220349	2	1.69e-07	2.72e-07	PG	G	P	Polr3b	.
chr10	84217864	84220931	chr10	84238520	84241343	3	1.06e-09	3.66e-09	PG	P	G	.	Rfx4
chr10	84218865	84220437	chr10	84646374	84647962	2	3.77e-06	4.51e-06	PP	P	P	.	.
chr10	84221502	84224212	chr10	84239855	84241443	2	1.28e-07	2.14e-07	GG	G	G	Rfx4	Rfx4
chr10	84284917	84287839	chr10	84506436	84508289	2	8.26e-09	2.17e-08	GI	G	I	Rfx4	.
chr10	84504151	84506908	chr10	84563843	84566590	2	4.41e-08	8.65e-08	PI	I	P	.	.
chr10	84849593	84851112	chr10	85086377	85088979	2	3.16e-09	9.54e-09	PG	P	G	.	Btbd11
chr10	85430926	85432441	chr10	85763256	85764820	2	4.78e-08	9.25e-08	PG	G	P	Bpil2	Syn3
chr10	85484859	85487452	chr10	85779570	85782414	2	2.6e-08	5.57e-08	PG	P	G	Fbxo7	Syn3;Timp3
chr10	85494840	85496661	chr10	85516635	85518518	2	3.71e-10	1.48e-09	GG	G	G	Fbxo7	Syn3
chr10	85525294	85527688	chr10	85761890	85764607	2	1.3e-07	2.17e-07	PG	G	P	Syn3	Syn3
chr10	85762086	85764650	chr10	85851584	85853403	2	7.84e-08	1.4e-07	PG	P	G	Syn3	Syn3
chr10	85763293	85766017	chr10	85913725	85915346	2	1.97e-08	4.43e-08	PG	P	G	Syn3;Timp3	Syn3
chr10	86146929	86150036	chr10	86168480	86170451	3	1.63e-11	1.14e-10	PP	P	P	.	.
chr10	86167017	86170217	chr10	86240320	86242807	3	3.3e-08	6.76e-08	PP	P	P	.	Nt5dc3
chr10	86786401	86788303	chr10	86910405	86912299	2	3.64e-10	1.46e-09	II	I	I	.	.
chr10	86881451	86883534	chr10	86951620	86953226	2	2.96e-08	6.17e-08	II	I	I	.	.
chr10	86909671	86911551	chr10	86956175	86958288	2	1.94e-07	3.06e-07	PI	I	P	.	.
chr10	87839005	87841115	chr10	88192183	88194013	2	8.61e-09	2.25e-08	PP	P	P	.	.
chr10	88193603	88195589	chr10	98725441	98727117	2	1.47e-05	1.62e-05	PP	P	P	.	.
chr10	89194111	89196301	chr10	89206531	89209207	2	1.08e-07	1.84e-07	PP	P	P	.	.
chr10	90195213	90197589	chr10	90585171	90586788	2	2.07e-08	4.62e-08	PG	G	P	Anks1b	.
chr10	90544719	90547273	chr10	90585161	90586944	2	4.43e-06	5.23e-06	PP	P	P	.	.
chr10	90633257	90636271	chr10	90643128	90646013	3	2.08e-08	4.64e-08	PI	P	I	.	.
chr10	91708342	91711295	chr10	91765124	91767010	2	1.28e-11	9.37e-11	II	I	I	.	.
chr10	92546877	92548879	chr10	92623210	92625167	2	2.54e-07	3.89e-07	PI	I	P	.	.
chr10	92621935	92624898	chr10	92736815	92738427	2	2.15e-06	2.68e-06	PG	P	G	.	Elk3
chr10	92622224	92624835	chr10	92916110	92917640	2	4.83e-06	5.66e-06	PP	P	P	.	.
chr10	92622230	92625072	chr10	92716849	92719797	3	1.89e-09	6.15e-09	PG	P	G	.	Cdk17;Pctk2;Elk3
chr10	92716803	92719487	chr10	92737110	92739352	3	1.95e-11	1.33e-10	GG	G	G	Cdk17;Pctk2;Elk3	Elk3
chr10	92721944	92724129	chr10	92737777	92739862	2	4.5e-08	8.78e-08	GG	G	G	Cdk17;Pctk2;Elk3	Elk3
chr10	92725583	92728131	chr10	92737964	92740002	2	1.39e-07	2.31e-07	GG	G	G	Cdk17;Pctk2;Elk3	Elk3
chr10	92726246	92727879	chr10	92735830	92737600	2	4.21e-09	1.22e-08	GG	G	G	Cdk17;Pctk2;Elk3	Elk3
chr10	92737913	92740334	chr10	92749912	92751492	2	4.97e-09	1.4e-08	PG	G	P	Elk3	Elk3
chr10	92893057	92895570	chr10	92915798	92917732	3	1.49e-11	1.06e-10	PI	I	P	.	.
chr10	92893487	92895167	chr10	92910515	92913277	2	7.56e-10	2.73e-09	II	I	I	.	.
chr10	92895604	92898304	chr10	92915065	92917863	3	3.94e-12	3.31e-11	PI	I	P	.	.
chr10	94150028	94151729	chr10	94452475	94454967	2	1.36e-07	2.26e-07	PI	P	I	.	.
chr10	94151182	94152767	chr10	94394247	94396764	2	4.78e-09	1.36e-08	PG	P	G	.	Plxnc1
chr10	94405552	94408164	chr10	94421062	94422851	2	5.16e-09	1.45e-08	PI	P	I	.	.
chr10	94785696	94788088	chr10	95025647	95028483	2	3.38e-06	4.08e-06	PP	P	P	AK087886	.
chr10	94977422	94979802	chr10	96774960	96777401	2	1.75e-06	2.23e-06	PI	P	I	.	.
chr10	94977547	94980062	chr10	95025401	95027669	3	8.47e-09	2.22e-08	PP	P	P	.	.
chr10	95025313	95026919	chr10	95084512	95087157	2	2.67e-08	5.7e-08	PI	P	I	.	.
chr10	95025377	95027710	chr10	95402498	95404715	2	9.74e-06	1.09e-05	PP	P	P	.	.
chr10	95675453	95677794	chr10	96774587	96776543	2	3e-08	6.26e-08	II	I	I	.	.
chr10	96078149	96079691	chr10	96151817	96154275	2	5.22e-08	9.94e-08	PI	P	I	.	.
chr10	96083637	96085265	chr10	96774490	96777244	2	8.65e-08	1.52e-07	GI	G	I	Btg1	.
chr10	96775988	96777741	chr10	98723768	98726147	2	5.43e-06	6.32e-06	PI	I	P	.	.
chr10	98375429	98377476	chr10	98386566	98389521	2	2.67e-08	5.69e-08	PG	P	G	.	Atp2b1
chr10	98631721	98636438	chr10	98724841	98728020	5	1.32e-16	2.4e-15	PG	G	P	Poc1b;Wdr51b	.
chr10	98665175	98666771	chr10	98726406	98729076	2	2.17e-07	3.39e-07	PI	I	P	.	Dusp6
chr10	98724403	98727323	chr10	99476806	99479682	3	1.09e-07	1.85e-07	PP	P	P	.	.
chr10	98726462	98728873	chr10	114751142	114753349	2	1.88e-05	2.04e-05	PP	P	P	Dusp6	.
chr10	107366957	107369631	chr10	107597576	107599587	3	3.15e-10	1.28e-09	PI	I	P	.	.
chr10	107569399	107572534	chr10	107597412	107600593	11	1.43e-32	1.02e-30	PI	I	P	.	.
chr10	107597565	107600149	chr10	107769060	107771587	2	1.23e-05	1.36e-05	PP	P	P	.	.
chr10	109890776	109892433	chr10	109914889	109918851	3	1.12e-14	1.53e-13	II	I	I	.	.
chr10	110427948	110429514	chr10	110444741	110447300	2	1.01e-08	2.55e-08	PG	G	P	Zdhhc17;mKIAA0946	.
chr10	110445627	110447363	chr10	110908261	110911062	2	9.15e-06	1.03e-05	PP	P	P	.	.
chr10	110446213	110447895	chr10	112365284	112367098	2	7.35e-06	8.4e-06	PP	P	P	.	.
chr10	110735621	110737253	chr10	110910061	110911678	2	3.71e-07	5.44e-07	PP	P	P	.	.
chr10	110943377	110945074	chr10	111090161	111092572	2	6.12e-08	1.13e-07	PI	P	I	.	.
chr10	110943814	110947903	chr10	111360626	111364155	3	1.93e-11	1.31e-10	PI	P	I	.	.
chr10	111090773	111093692	chr10	111110804	111112416	2	3e-11	1.89e-10	II	I	I	.	.
chr10	111391684	111394512	chr10	111408405	111411196	2	5.47e-09	1.52e-08	PI	I	P	.	.
chr10	114687137	114689281	chr10	114750479	114753064	3	2.86e-09	8.79e-09	PP	P	P	.	.
chr10	114751070	114753497	chr10	114820977	114823604	4	1.16e-10	5.57e-10	PP	P	P	.	.
chr10	114797867	114800250	chr10	114820583	114822914	2	6.66e-06	7.65e-06	PP	P	P	.	.
chr10	115798886	115801038	chr10	115909141	115912286	3	8.47e-12	6.54e-11	PG	G	P	Ptprb	.
chr10	115809726	115811319	chr10	115909212	115911520	2	3.39e-09	1.01e-08	PG	G	P	Ptprb	.
chr10	116499340	116501078	chr10	116583122	116585291	2	8.28e-08	1.46e-07	PP	P	P	.	.
chr10	116659798	116661534	chr10	116812069	116814567	3	2.38e-09	7.47e-09	PP	P	P	.	.
chr10	116801261	116803684	chr10	116812445	116814007	2	6.37e-08	1.17e-07	PG	G	P	Cpsf6	.
chr10	116812436	116815038	chr10	116830808	116833065	2	1.05e-07	1.79e-07	PI	P	I	.	.
chr10	117146359	117148857	chr10	117281470	117284168	2	6.41e-05	6.67e-05	PP	P	P	.	.
chr10	117282321	117284625	chr10	118502495	118504715	2	2.95e-08	6.15e-08	PI	P	I	.	.
chr10	118304777	118307487	chr10	118675386	118679105	4	5.44e-10	2.06e-09	PP	P	P	.	.
chr10	118675054	118679143	chr10	118889450	118893391	5	2.27e-14	2.92e-13	PP	P	P	.	AK135691
chr10	119824244	119826512	chr10	119838142	119840827	2	6.97e-10	2.55e-09	GG	G	G	Hmga2	Hmga2
chr10	119912453	119914208	chr10	120105506	120107950	2	1.19e-09	4.1e-09	PI	P	I	.	.
chr10	120311884	120313801	chr10	120334665	120337327	2	4.84e-09	1.37e-08	PG	G	P	Msrb3	.
chr10	120748122	120749927	chr10	120913095	120914946	2	1.11e-07	1.88e-07	PP	P	P	.	.
chr10	120848021	120849763	chr10	120874111	120876135	2	4.13e-10	1.62e-09	GG	G	G	Rassf3	Rassf3
chr10	120911881	120914820	chr10	120941404	120943498	2	3.81e-07	5.58e-07	PI	P	I	.	.
chr10	121063133	121065063	chr10	121488797	121490534	2	2.07e-08	4.62e-08	PI	P	I	.	.
chr10	122240208	122242121	chr10	122422412	122425389	2	2.14e-07	3.35e-07	PG	G	P	Ppm1h	.
chr10	122244234	122246808	chr10	122421335	122424908	3	2.55e-11	1.66e-10	PG	G	P	Ppm1h	.
chr10	122287299	122290207	chr10	122431345	122433612	2	1.13e-10	5.46e-10	GG	G	G	Ppm1h	Mon2
chr10	122320016	122323721	chr10	122420833	122423687	3	1.14e-09	3.93e-09	PG	G	P	Ppm1h	.
chr10	122367501	122371023	chr10	122421820	122424666	4	8.08e-14	9.26e-13	PG	G	P	Ppm1h	.
chr10	125403291	125406740	chr10	125426296	125428851	3	3.09e-13	3.19e-12	PG	P	G	Lrig3	Lrig3
chr10	126364891	126368469	chr10	126413624	126418879	7	9.37e-22	2.89e-20	PI	I	P	.	Ctdsp2
chr10	126393492	126396166	chr10	126415032	126417199	3	2.31e-10	9.88e-10	PP	P	P	.	.
chr10	126414188	126417148	chr10	126467550	126469131	2	1.4e-06	1.81e-06	PP	P	P	.	.
chr10	126417414	126419125	chr10	126505858	126508563	2	4.66e-07	6.68e-07	PP	P	P	Ctdsp2	.
chr10	126477633	126480414	chr10	126495089	126496691	2	1.01e-08	2.55e-08	PP	P	P	.	.
chr10	126495842	126498142	chr10	126515478	126518441	2	7.92e-08	1.41e-07	PP	P	P	.	.
chr10	126499797	126502500	chr10	126515766	126519914	5	6.83e-17	1.28e-15	PP	P	P	.	Agap2
chr10	126515185	126517496	chr10	126527394	126528998	2	1.68e-08	3.89e-08	PG	P	G	.	Agap2
chr10	126532135	126533856	chr10	126725870	126727505	2	1.46e-07	2.4e-07	PG	G	P	Os9	.
chr10	126601911	126604403	chr10	126630161	126632865	2	1.26e-07	2.11e-07	PP	P	P	.	Dtx3
chr10	126702449	126705036	chr10	126724783	126727292	2	4.73e-06	5.55e-06	PP	P	P	.	.
chr10	126703486	126705609	chr10	126717320	126718946	2	1.54e-08	3.62e-08	PP	P	P	.	Dctn2
chr10	126726008	126730221	chr10	126748080	126750990	6	4.75e-17	9.06e-16	PP	P	P	.	.
chr10	126726179	126727723	chr10	127472274	127473920	2	8.3e-06	9.4e-06	PP	P	P	.	.
chr10	127032971	127034643	chr10	127052544	127054840	2	3.71e-10	1.48e-09	GG	G	G	Lrp1	Lrp1
chr10	127058346	127060246	chr10	127772658	127774878	2	3.35e-07	4.97e-07	PP	P	P	.	.
chr10	127078781	127080484	chr10	127104572	127106951	2	2.93e-08	6.11e-08	PP	P	P	.	Tmem194
chr10	127098665	127100366	chr10	127113889	127115404	2	1.24e-07	2.08e-07	PP	P	P	Nab2	Tmem194
chr10	127101227	127104165	chr10	127130704	127133419	2	4.81e-08	9.29e-08	PG	P	G	Nab2	Tmem194
chr10	127471992	127474265	chr10	127484690	127487377	2	4.22e-07	6.11e-07	PG	P	G	.	Naca
chr10	127472580	127474522	chr10	127495752	127497352	3	7.73e-09	2.05e-08	PP	P	P	.	.
chr10	127483046	127484729	chr10	127527622	127529792	2	2.46e-08	5.31e-08	PG	G	P	Naca	.
chr10	127494414	127497564	chr10	127517967	127521560	5	7.78e-14	8.97e-13	PP	P	P	.	.
chr10	127494420	127496380	chr10	127528253	127530626	3	3.05e-09	9.24e-09	PP	P	P	.	.
chr10	127519542	127521847	chr10	127528719	127532301	5	3.65e-15	5.37e-14	PP	P	P	.	Baz2a;TIP5
chr10	127526699	127529482	chr10	127565222	127567975	2	1.47e-08	3.49e-08	PG	P	G	Atp5b	Baz2a;Rbms2
chr10	127758221	127759802	chr10	127813157	127815047	2	2.73e-06	3.35e-06	PP	P	P	Pan2	.
chr10	127772917	127775261	chr10	127983450	127986405	2	2.16e-05	2.33e-05	PP	P	P	.	.
chr10	127774573	127776139	chr10	127812854	127815582	2	4.6e-06	5.42e-06	PP	P	P	.	.
chr10	127798958	127801858	chr10	127812901	127814772	2	2.84e-07	4.29e-07	PG	G	P	Cs;Coq10a	.
chr10	127803613	127807498	chr10	127812564	127815825	5	1.8e-13	1.95e-12	PP	P	P	Coq10a	.
chr10	127812172	127816805	chr10	127894746	127897921	5	6.87e-14	8.02e-13	PP	P	P	Ankrd52	.
chr10	127813755	127815692	chr10	127846761	127848651	2	6.43e-06	7.4e-06	PP	P	P	.	.
chr10	127845557	127848306	chr10	127894834	127897637	3	4.17e-09	1.21e-08	PP	P	P	.	.
chr10	127845753	127848174	chr10	127931041	127932545	2	1.69e-06	2.15e-06	PP	P	P	.	Myl6b
chr10	127928879	127932461	chr10	127983348	127987699	5	7.13e-11	3.82e-10	PP	P	P	Myl6b	.
chr10	127929460	127931238	chr10	127961803	127964508	4	5.71e-12	4.61e-11	PP	P	P	Myl6b	.
chr10	127929715	127931959	chr10	128027298	128028889	2	2.58e-07	3.94e-07	PP	P	P	Myl6b	.
chr10	127929756	127932470	chr10	127972068	127974916	2	5.26e-07	7.44e-07	PI	P	I	Myl6b	.
chr10	127929808	127932790	chr10	128110438	128112368	2	2.21e-06	2.76e-06	PP	P	P	Myl6b	.
chr10	127934757	127936337	chr10	128062361	128063881	2	5.21e-07	7.39e-07	PP	P	P	.	.
chr10	127972243	127975449	chr10	127983371	127986289	3	2.87e-10	1.18e-09	PI	I	P	.	.
chr10	127984167	127987533	chr10	128063546	128065325	3	4.15e-08	8.21e-08	PP	P	P	.	.
chr10	127984780	127987345	chr10	128131254	128134035	3	5.27e-08	1e-07	PP	P	P	.	.
chr10	127984801	127987082	chr10	128110883	128112575	2	1.97e-06	2.48e-06	PP	P	P	.	.
chr10	127984839	127986461	chr10	128007361	128009484	2	4.62e-08	8.99e-08	PG	P	G	.	Erbb3
chr10	128002059	128004392	chr10	128140819	128142693	2	3.5e-06	4.22e-06	PP	P	P	.	.
chr10	128062326	128063856	chr10	128131946	128134638	2	2.8e-06	3.42e-06	PP	P	P	.	.
chr10	128181143	128183619	chr10	128359111	128361893	2	1.33e-07	2.21e-07	PP	P	P	.	.
chr10	128184167	128186171	chr10	128240439	128242393	2	3.17e-06	3.85e-06	PP	P	P	.	.
chr10	128240076	128244186	chr10	128256240	128260289	5	2.43e-14	3.1e-13	PP	P	P	.	Dnajc14
chr10	128240377	128243262	chr10	128327425	128330263	2	1.89e-05	2.05e-05	PP	P	P	.	.
chr10	128240736	128242757	chr10	128346725	128348396	2	1.14e-05	1.27e-05	PP	P	P	.	.
chr10	128241438	128244070	chr10	128281679	128284132	2	1.79e-07	2.86e-07	PG	P	G	.	Sarnp;1110005A23Rik
chr10	128258234	128260270	chr10	128327423	128329465	2	4.3e-06	5.09e-06	PP	P	P	.	.
chr10	128327199	128330566	chr10	128345456	128350867	6	2.05e-16	3.61e-15	PP	P	P	.	Cd63;Rdh5
chr10	128331179	128334807	chr10	128345497	128347862	5	3.89e-17	7.5e-16	PP	P	P	.	.
chr10	128345416	128347218	chr10	128360322	128363134	2	9.57e-07	1.28e-06	PP	P	P	.	.
chr10	128346435	128349330	chr10	128356390	128357994	2	8.58e-07	1.16e-06	PP	P	P	Cd63	Bloc1s1
chr10	128347014	128349474	chr10	128365809	128367560	2	1.8e-07	2.87e-07	PI	P	I	Cd63	.
chr10	128353311	128355174	chr10	128364416	128366743	2	1.63e-08	3.79e-08	PI	P	I	Rdh5	.
chr10	128359099	128361736	chr10	128369483	128372061	2	2.21e-07	3.43e-07	PP	P	P	.	.
chr11	3067913	3070791	chr11	3547468	3549188	2	3.26e-05	3.45e-05	PG	G	P	Sfi1	.
chr11	3164850	3168070	chr11	3187694	3192897	10	2.15e-25	8.63e-24	PP	P	P	.	mazr;Patz1
chr11	3170513	3172398	chr11	3188780	3191317	2	6.5e-08	1.19e-07	PI	I	P	.	.
chr11	3187409	3190308	chr11	3351081	3353727	2	2.73e-05	2.91e-05	PP	P	P	.	.
chr11	3187894	3189530	chr11	3306988	3309324	2	1.43e-06	1.85e-06	PP	P	P	.	.
chr11	3187902	3192513	chr11	3228499	3233579	12	3.78e-31	2.39e-29	PP	P	P	mazr;Patz1	Pik3ip1
chr11	3195874	3197691	chr11	3230633	3233154	2	7.47e-08	1.34e-07	PG	G	P	mazr;Patz1	.
chr11	3286718	3288685	chr11	3308218	3310718	2	9.89e-09	2.52e-08	PG	G	P	Limk2	.
chr11	3437930	3440675	chr11	3547309	3550212	2	1.07e-05	1.2e-05	PP	P	P	.	.
chr11	3543012	3545684	chr11	49943670	49946186	2	1.58e-07	2.57e-07	PP	P	P	Tug1	.
chr11	4016734	4019523	chr11	4033780	4036331	2	7.85e-07	1.07e-06	PP	P	P	.	.
chr11	4033906	4036047	chr11	4114684	4116893	2	4.05e-08	8.06e-08	PP	P	P	.	Tbc1d10a
chr11	4058574	4061070	chr11	4071789	4074284	3	6.64e-12	5.27e-11	PG	P	G	.	Sf3a1
chr11	4060258	4061841	chr11	4084799	4086792	2	1.32e-07	2.2e-07	PP	P	P	.	.
chr11	4073444	4075181	chr11	4082214	4084333	2	1.31e-08	3.18e-08	GG	G	G	Sf3a1	Sf3a1
chr11	4958929	4961474	chr11	4997917	5000897	2	8.64e-07	1.16e-06	PP	P	P	Gas2l1	.
chr11	4960515	4962596	chr11	4970491	4973253	2	6.95e-09	1.88e-08	PG	P	G	Gas2l1	Ewsr1
chr11	4978173	4980547	chr11	4999001	5001143	2	1.3e-07	2.16e-07	PG	G	P	Ewsr1	.
chr11	5420548	5422341	chr11	5440832	5443463	4	1.48e-13	1.62e-12	PP	P	P	.	.
chr11	5639800	5642716	chr11	5660974	5663342	2	5.73e-06	6.65e-06	PP	P	P	Urgcp	.
chr11	6173696	6175695	chr11	6190111	6192604	2	9.62e-07	1.28e-06	PP	P	P	.	.
chr11	6314808	6316917	chr11	6342883	6344771	3	4.1e-08	8.14e-08	PP	P	P	.	.
chr11	6342638	6345648	chr11	6373932	6376962	4	4.58e-11	2.7e-10	PP	P	P	.	.
chr11	6344181	6346004	chr11	6444884	6446825	2	1.44e-06	1.86e-06	PP	P	P	.	.
chr11	6376263	6378234	chr11	6445478	6447020	2	1.43e-06	1.85e-06	PP	P	P	.	.
chr11	6427126	6428772	chr11	6446880	6449505	2	4.44e-07	6.39e-07	PP	P	P	.	Ccm2
chr11	6524282	6525828	chr11	6533661	6535574	2	1.05e-09	3.64e-09	PG	P	G	.	Wap
chr11	7113628	7116378	chr11	8355478	8357356	2	1.49e-07	2.45e-07	PG	P	G	.	Tns3
chr11	9228969	9231732	chr11	9242115	9243919	2	3.88e-11	2.36e-10	GG	G	G	Abca13	Abca13
chr11	16526773	16529296	chr11	16651554	16653797	3	7.77e-12	6.06e-11	PI	I	P	.	.
chr11	16569589	16572088	chr11	16652298	16653833	2	4.32e-08	8.51e-08	PI	I	P	.	.
chr11	17276237	17278976	chr11	17588685	17591355	2	4.04e-11	2.43e-10	II	I	I	.	.
chr11	18772683	18780181	chr11	18916638	18921271	13	4.56e-42	4.98e-40	PP	P	P	.	.
chr11	20099973	20102892	chr11	20230485	20233670	4	3.74e-11	2.28e-10	PP	P	P	.	.
chr11	20100307	20102613	chr11	20146562	20149437	2	3.98e-06	4.74e-06	PP	P	P	.	Cep68
chr11	20148028	20150011	chr11	20640242	20642489	3	1.46e-08	3.47e-08	PP	P	P	.	.
chr11	20199018	20200521	chr11	20278856	20280660	2	5.82e-11	3.25e-10	II	I	I	.	.
chr11	20231594	20233900	chr11	20299625	20301973	2	3.7e-07	5.43e-07	PI	P	I	.	.
chr11	20231711	20233555	chr11	20247729	20249278	3	1.37e-11	9.88e-11	PI	P	I	.	.
chr11	20232262	20234525	chr11	20294455	20296807	2	7.32e-08	1.32e-07	PI	P	I	.	.
chr11	20355690	20357687	chr11	20530204	20531770	2	5.04e-09	1.42e-08	PI	I	P	.	Sertad2
chr11	20443131	20444668	chr11	20531609	20533515	2	1.37e-06	1.77e-06	PP	P	P	.	Sertad2
chr11	20530023	20532424	chr11	20555883	20558834	2	1.09e-07	1.85e-07	PI	P	I	Sertad2	.
chr11	20530974	20532817	chr11	20640019	20642227	2	9.37e-06	1.05e-05	PP	P	P	Sertad2	.
chr11	20729625	20732905	chr11	20756563	20759646	5	1.63e-17	3.28e-16	PI	P	I	.	.
chr11	20814180	20816392	chr11	20989650	20992490	4	5.25e-14	6.31e-13	PI	I	P	.	.
chr11	20990352	20993673	chr11	21267094	21270285	3	6.7e-10	2.46e-09	PP	P	P	.	Ugp2
chr11	21893599	21898821	chr11	21902626	21910652	13	9.28e-41	9.34e-39	PG	G	P	Otx1	Ehbp1
chr11	21899022	21901144	chr11	21907288	21909800	2	1.28e-07	2.14e-07	PG	P	G	Otx1	Ehbp1
chr11	21899142	21900974	chr11	21975756	21977558	2	2.34e-09	7.39e-09	PG	P	G	Otx1	Ehbp1
chr11	21901337	21903316	chr11	58767658	58769382	2	2.35e-05	2.52e-05	PP	P	P	.	.
chr11	22484364	22486129	chr11	23154021	23156701	2	1.77e-07	2.83e-07	PI	I	P	.	.
chr11	22759534	22761865	chr11	22772063	22773629	2	3.34e-09	1e-08	PG	P	G	B3gnt2	B3gnt2
chr11	22871453	22874086	chr11	22880809	22882391	2	1.82e-07	2.89e-07	PP	P	P	Commd1	.
chr11	22872607	22874522	chr11	23155519	23157477	2	1.2e-06	1.57e-06	PP	P	P	Commd1	.
chr11	22889037	22892115	chr11	22906259	22908830	3	6.07e-10	2.26e-09	PP	P	P	.	.
chr11	22889406	22891972	chr11	23155258	23157528	3	1.46e-08	3.47e-08	PP	P	P	.	.
chr11	22890530	22892192	chr11	23206097	23207766	2	3.66e-06	4.39e-06	PP	P	P	.	.
chr11	22906691	22909869	chr11	23153653	23157324	4	2.23e-12	1.98e-11	PP	P	P	.	.
chr11	23532218	23534815	chr11	23670025	23672526	2	1.1e-05	1.23e-05	PP	P	P	.	.
chr11	23532330	23535192	chr11	23565281	23566967	2	6.22e-06	7.18e-06	PP	P	P	.	.
chr11	23565873	23567630	chr11	23669591	23671313	2	1.81e-06	2.29e-06	PP	P	P	.	.
chr11	29029279	29032040	chr11	29072931	29074473	3	2.95e-10	1.21e-09	PP	P	P	.	.
chr11	29071882	29074318	chr11	29447980	29449644	2	1.35e-06	1.75e-06	PP	P	P	.	.
chr11	29072448	29074083	chr11	30671137	30673133	2	1.83e-05	1.99e-05	PP	P	P	.	.
chr11	29272494	29275059	chr11	50137968	50140782	2	4.85e-05	5.08e-05	PP	P	P	.	.
chr11	29274155	29275912	chr11	29291585	29293872	2	7.4e-10	2.69e-09	PG	P	G	.	Ccdc88a
chr11	29425078	29427941	chr11	29443390	29446094	2	4.82e-07	6.88e-07	PP	P	P	.	Mtif2
chr11	29425456	29427335	chr11	29448235	29450423	2	2.22e-07	3.44e-07	PP	P	P	.	.
chr11	29425657	29427979	chr11	29446431	29447959	2	1.11e-06	1.46e-06	PP	P	P	.	.
chr11	29470750	29473330	chr11	70376036	70378318	2	3.49e-09	1.04e-08	PG	G	P	1700034F02Rik	.
chr11	29591210	29593282	chr11	30670950	30673772	2	1.17e-05	1.3e-05	PP	P	P	.	.
chr11	29593550	29595334	chr11	30547799	30550528	2	4.7e-07	6.72e-07	PP	P	P	.	.
chr11	30581787	30584691	chr11	30671208	30673267	2	1.59e-07	2.58e-07	PI	I	P	.	.
chr11	30653427	30655594	chr11	30670427	30672627	3	2.71e-10	1.13e-09	PI	I	P	.	.
chr11	31612083	31614760	chr11	31722770	31725366	2	1.22e-08	2.99e-08	PI	I	P	.	.
chr11	31612277	31615577	chr11	31769863	31773539	6	7.25e-19	1.72e-17	PI	I	P	.	.
chr11	31710053	31712203	chr11	31769455	31772403	2	5.1e-08	9.76e-08	PG	G	P	AK085420	.
chr11	31726654	31728382	chr11	31746613	31748385	2	5.34e-10	2.03e-09	PI	P	I	.	.
chr11	31736875	31739299	chr11	31769920	31772304	2	3.35e-07	4.97e-07	PI	I	P	.	.
chr11	31745903	31748900	chr11	31770188	31772242	2	8.98e-07	1.21e-06	PI	I	P	.	.
chr11	32010428	32013148	chr11	32036586	32038683	2	2.12e-10	9.24e-10	II	I	I	.	.
chr11	32121088	32123657	chr11	32136139	32137789	2	2.04e-08	4.56e-08	PG	P	G	.	Nprl3;Mare
chr11	32246626	32249175	chr11	32284059	32285731	2	3.72e-08	7.49e-08	PG	P	G	.	Sh3pxd2b
chr11	32355016	32356535	chr11	32450324	32451847	2	1.43e-08	3.42e-08	PG	P	G	.	Stk10
chr11	32433058	32434611	chr11	32542122	32544650	2	1.26e-06	1.64e-06	PP	P	P	.	.
chr11	32680265	32682574	chr11	32699567	32702403	3	4.4e-14	5.4e-13	II	I	I	.	.
chr11	33045898	33050374	chr11	33061602	33066131	7	4.35e-22	1.38e-20	PP	P	P	.	.
chr11	36623226	36625870	chr11	61667401	61669872	2	8.67e-08	1.52e-07	PG	G	P	Odz2	.
chr11	40506428	40509054	chr11	40567199	40568932	2	3.1e-06	3.77e-06	PP	P	P	.	.
chr11	40545924	40548796	chr11	40567314	40570064	3	2.78e-09	8.57e-09	PP	P	P	.	.
chr11	43341897	43343814	chr11	43494028	43496766	2	2.02e-06	2.53e-06	PP	P	P	.	.
chr11	44283041	44285486	chr11	44331011	44334178	4	3.15e-12	2.7e-11	PP	P	P	.	.
chr11	44309757	44311330	chr11	44331361	44333903	2	3.53e-08	7.16e-08	PI	I	P	.	.
chr11	45603450	45605262	chr11	45665347	45666980	2	1.6e-09	5.32e-09	PI	I	P	.	.
chr11	48600897	48602502	chr11	48667609	48670432	2	1.7e-09	5.6e-09	II	I	I	.	.
chr11	48603399	48605337	chr11	48629090	48631640	2	3.91e-08	7.83e-08	PI	I	P	.	.
chr11	48612008	48614681	chr11	48630237	48632302	3	4.26e-08	8.39e-08	PP	P	P	.	.
chr11	48612802	48614476	chr11	48683399	48687191	3	5.84e-09	1.61e-08	PP	P	P	.	.
chr11	48613828	48615503	chr11	48669074	48672058	2	3.59e-07	5.28e-07	PI	P	I	.	.
chr11	48628246	48630228	chr11	48682051	48684472	2	8.78e-09	2.28e-08	PP	P	P	Trim41	Irgm1
chr11	48629596	48632094	chr11	48684886	48687146	3	1.32e-09	4.46e-09	PP	P	P	.	.
chr11	48630445	48632059	chr11	48650974	48652486	2	1.59e-07	2.59e-07	PP	P	P	.	Trim7
chr11	48630557	48632799	chr11	48668403	48670376	2	2.69e-07	4.1e-07	PI	P	I	.	.
chr11	48646316	48647907	chr11	48667702	48670375	2	1.84e-09	5.99e-09	GI	G	I	Trim7	.
chr11	49016242	49018492	chr11	49062174	49065484	3	2.05e-09	6.59e-09	PP	P	P	.	Mgat1
chr11	49016949	49018544	chr11	49056059	49059036	2	2.21e-06	2.75e-06	PP	P	P	.	.
chr11	49512061	49515227	chr11	49523716	49526650	3	1.83e-11	1.26e-10	PP	P	P	Cnot6	.
chr11	49541579	49543285	chr11	49606215	49608192	2	2.51e-08	5.4e-08	PI	I	P	.	.
chr11	49837054	49840022	chr11	50103927	50106138	2	2.09e-05	2.25e-05	PP	P	P	.	.
chr11	49837803	49839742	chr11	49943470	49946293	3	8.77e-09	2.28e-08	PP	P	P	.	.
chr11	49921790	49923302	chr11	49943329	49945167	2	4.14e-09	1.2e-08	PG	G	P	Rnf130	.
chr11	49943430	49945961	chr11	50190459	50192660	2	2.75e-05	2.93e-05	PP	P	P	.	.
chr11	50022979	50025462	chr11	50105039	50107706	4	3e-10	1.23e-09	PP	P	P	.	Canx
chr11	50023130	50025796	chr11	50037015	50040195	3	2.94e-09	8.97e-09	PP	P	P	.	.
chr11	50037589	50039408	chr11	50190995	50192755	2	3.57e-06	4.29e-06	PP	P	P	.	.
chr11	50048403	50050245	chr11	50104336	50105857	2	2.42e-07	3.72e-07	PP	P	P	Mgat4b	.
chr11	50067229	50070073	chr11	50103591	50106020	2	2.13e-07	3.32e-07	PG	G	P	AK157916;Maml1	.
chr11	50104170	50106765	chr11	50189326	50193449	5	6.51e-12	5.17e-11	PP	P	P	.	Hnrnph1
chr11	50104396	50107503	chr11	50137423	50140347	5	1.56e-11	1.1e-10	PP	P	P	Canx	.
chr11	50137052	50140272	chr11	50198193	50202207	3	1.92e-08	4.35e-08	PP	P	P	.	Hnrnph1
chr11	50189803	50192637	chr11	51396770	51398635	2	3e-05	3.19e-05	PP	P	P	.	Col23a1
chr11	50189905	50192787	chr11	50243048	50245109	2	2.09e-05	2.25e-05	PP	P	P	.	.
chr11	50190536	50192899	chr11	58767655	58769208	2	7.16e-05	7.43e-05	PP	P	P	.	.
chr11	51075350	51077122	chr11	51418890	51420427	2	3.93e-05	4.14e-05	PP	P	P	.	.
chr11	51076541	51078149	chr11	71570686	71572531	2	7.34e-07	1.01e-06	PG	P	G	.	Wscd1
chr11	51396715	51400308	chr11	51418684	51421454	6	2.07e-14	2.69e-13	PP	P	P	Col23a1	.
chr11	51418889	51421157	chr11	51447705	51449537	2	8.71e-06	9.83e-06	PP	P	P	.	.
chr11	51418889	51421699	chr11	51431611	51433866	3	8.49e-09	2.22e-08	PP	P	P	.	.
chr11	51501226	51503742	chr11	51817077	51819159	2	5.19e-06	6.05e-06	PP	P	P	.	.
chr11	51577270	51578890	chr11	51772166	51775165	2	2.36e-09	7.43e-09	PI	P	I	.	.
chr11	51668381	51670715	chr11	51813796	51816344	2	6.91e-07	9.51e-07	PP	P	P	Phf15	.
chr11	51670696	51672865	chr11	51686967	51688920	2	3.09e-09	9.33e-09	PI	P	I	.	.
chr11	51812438	51814026	chr11	52043963	52045822	3	1.49e-08	3.52e-08	PP	P	P	.	.
chr11	51813381	51818276	chr11	51911321	51916005	5	2.07e-12	1.84e-11	PP	P	P	.	Ppp2ca
chr11	51898443	51901420	chr11	51911291	51913876	3	1.04e-09	3.62e-09	PI	I	P	.	.
chr11	51912157	51914836	chr11	52045244	52048065	3	6.26e-08	1.15e-07	PP	P	P	Ppp2ca	Skp1a
chr11	52043163	52045669	chr11	52173210	52174966	2	1.19e-05	1.32e-05	PP	P	P	.	.
chr11	52044088	52046085	chr11	53113900	53115668	2	1.16e-05	1.29e-05	PP	P	P	.	.
chr11	53112062	53116100	chr11	53162110	53166916	8	1.2e-19	3.07e-18	PP	P	P	.	Aff4
chr11	53163768	53166089	chr11	53224772	53227051	2	7.42e-07	1.01e-06	PP	P	P	.	Aff4;Alf4
chr11	53164221	53166869	chr11	53332550	53334521	2	6.84e-06	7.85e-06	PP	P	P	Aff4	.
chr11	53304124	53305875	chr11	53331945	53334734	2	1.99e-08	4.46e-08	PI	I	P	.	.
chr11	54250216	54252131	chr11	54334756	54337608	2	3.51e-06	4.22e-06	PP	P	P	.	.
chr11	54251631	54253893	chr11	54264390	54266164	2	4.37e-09	1.26e-08	PG	P	G	.	Fnip1
chr11	54566313	54567967	chr11	54673927	54675548	2	5.47e-08	1.03e-07	PG	G	P	Cdc42se2	.
chr11	54566722	54569585	chr11	54599069	54601202	4	1.28e-13	1.4e-12	PG	G	P	Cdc42se2	.
chr11	54600806	54602542	chr11	90251444	90253277	2	1.08e-06	1.43e-06	PP	P	P	.	.
chr11	54600909	54602688	chr11	54672497	54674136	2	6.8e-07	9.37e-07	PP	P	P	.	.
chr11	54836306	54838222	chr11	54844763	54847080	2	9.12e-09	2.36e-08	PG	G	P	Anxa6	.
chr11	57330671	57333567	chr11	57343448	57345025	2	6.41e-09	1.74e-08	PG	P	G	.	Mfap3
chr11	57457965	57460155	chr11	57589099	57593369	3	4.66e-11	2.74e-10	PG	P	G	AK016898	Galnt10
chr11	57458730	57462795	chr11	57513498	57516649	3	5.67e-11	3.2e-10	PG	P	G	AK016898;Galnt10	Galnt10
chr11	57774946	57777396	chr11	57820942	57824205	3	5.54e-10	2.09e-09	PI	I	P	.	.
chr11	57822353	57823979	chr11	57916241	57919030	2	1.19e-06	1.56e-06	PP	P	P	.	.
chr11	58114498	58116923	chr11	58135368	58136875	2	7.71e-08	1.38e-07	PI	I	P	.	.
chr11	58744423	58746774	chr11	58767150	58769656	2	4.74e-07	6.78e-07	PG	G	P	Rnf187	.
chr11	58750699	58753721	chr11	58760994	58763865	4	5.59e-13	5.6e-12	PP	P	P	.	.
chr11	58750823	58754008	chr11	58767644	58769665	3	9.96e-09	2.53e-08	PP	P	P	.	.
chr11	58750922	58753362	chr11	58789228	58791612	2	5.11e-07	7.25e-07	PP	P	P	.	.
chr11	58765810	58770266	chr11	58788986	58792097	5	1.52e-14	2.02e-13	PP	P	P	.	AK009977
chr11	59916394	59917961	chr11	60010734	60013198	2	1.61e-09	5.33e-09	PG	P	G	.	Rai1;mKIAA1820;Srebf1
chr11	59918340	59919975	chr11	59952529	59954493	2	3.19e-07	4.75e-07	PP	P	P	.	Rai1;mKIAA1820
chr11	59918361	59919967	chr11	60011014	60013369	2	5.46e-07	7.69e-07	PG	P	G	.	Rai1;mKIAA1820;Srebf1
chr11	59918562	59920800	chr11	59927768	59929412	2	5.6e-07	7.87e-07	PG	P	G	.	Rai1;mKIAA1820
chr11	60009654	60013270	chr11	60022923	60024870	3	1.73e-10	7.77e-10	GG	G	G	Rai1;mKIAA1820;Srebf1	Srebf1
chr11	60013496	60015211	chr11	60022730	60024774	2	1.51e-07	2.47e-07	GG	G	G	Srebf1	Srebf1
chr11	60018595	60020349	chr11	60104770	60106320	2	4.53e-10	1.75e-09	GG	G	G	Srebf1	Tom1l2
chr11	60106425	60108498	chr11	60115825	60118523	2	1.67e-09	5.5e-09	GG	G	G	Tom1l2	Tom1l2
chr11	60266857	60269619	chr11	60349997	60351622	2	8.38e-07	1.13e-06	PP	P	P	.	.
chr11	60512009	60514634	chr11	60589781	60591419	2	1.5e-06	1.93e-06	PP	P	P	.	.
chr11	60589579	60592420	chr11	60643120	60644951	2	4.04e-07	5.87e-07	PP	P	P	.	.
chr11	60690199	60694507	chr11	60744050	60747078	4	2.45e-11	1.6e-10	PP	P	P	.	.
chr11	60715681	60718090	chr11	60726263	60728141	2	3.13e-08	6.47e-08	PG	G	P	Gm16515	.
chr11	60725827	60727864	chr11	60744649	60746501	2	4.39e-06	5.18e-06	PP	P	P	.	.
chr11	60727297	60729477	chr11	60747184	60749156	2	4.42e-09	1.27e-08	PP	P	P	.	Map2k3
chr11	61220945	61223918	chr11	61317174	61319994	2	3.9e-07	5.7e-07	PI	I	P	.	.
chr11	61222391	61224779	chr11	61306465	61309754	3	7.19e-12	5.67e-11	PI	I	P	.	.
chr11	61575312	61576953	chr11	61667138	61670117	2	1.5e-05	1.64e-05	PP	P	P	.	.
chr11	61666532	61668812	chr11	62094483	62096292	2	3.33e-05	3.53e-05	PP	P	P	.	.
chr11	61667824	61670072	chr11	76757710	76759696	2	1.48e-05	1.62e-05	PP	P	P	.	.
chr11	61668108	61670024	chr11	62543937	62545518	2	6.48e-06	7.46e-06	PP	P	P	.	.
chr11	61888837	61890656	chr11	62093386	62096272	2	2.43e-06	3e-06	PP	P	P	Specc1	.
chr11	62267937	62273449	chr11	62349751	62354351	9	8.41e-25	3.26e-23	PP	P	P	Ncor1	Cenpv
chr11	62269402	62271471	chr11	62416151	62417828	2	5.48e-05	5.72e-05	PP	P	P	.	.
chr11	62269424	62273350	chr11	62307817	62310672	3	2.75e-10	1.15e-09	PG	P	G	.	Pigl
chr11	62270664	62273534	chr11	62363609	62367188	3	6.78e-07	9.34e-07	PP	P	P	.	.
chr11	62347691	62354123	chr11	62362272	62367239	19	3.39e-53	6.67e-51	PP	P	P	Cenpv	.
chr11	62351150	62353764	chr11	62415048	62416670	2	2.94e-05	3.12e-05	PP	P	P	.	.
chr11	62351615	62354180	chr11	69830822	69833302	2	1.56e-06	1.99e-06	PP	P	P	.	.
chr11	62363679	62367568	chr11	62414341	62419735	6	1.49e-12	1.37e-11	PP	P	P	.	BC046404
chr11	62367567	62370117	chr11	70576609	70579377	2	1.51e-06	1.94e-06	PI	I	P	.	.
chr11	62414922	62417832	chr11	62461285	62463743	2	5.9e-06	6.83e-06	PP	P	P	.	.
chr11	62416337	62419147	chr11	62426990	62429612	2	8.06e-07	1.09e-06	PG	P	G	BC046404	BC046404
chr11	62779536	62782019	chr11	62942924	62944779	2	3.73e-09	1.1e-08	PG	G	P	Cdrt4	.
chr11	62780514	62782615	chr11	62946626	62949056	2	3.56e-09	1.06e-08	PG	G	P	Cdrt4	Pmp22
chr11	63710802	63713628	chr11	63735983	63737844	2	1.43e-08	3.42e-08	PG	G	P	Hs3st3b1	.
chr11	63723808	63726205	chr11	63733222	63734865	2	3.36e-09	1e-08	PG	G	P	Hs3st3b1	Hs3st3b1
chr11	63734359	63735973	chr11	64248386	64251075	3	1.24e-10	5.89e-10	PP	P	P	.	.
chr11	64791587	64794039	chr11	87261111	87262733	2	4.72e-06	5.54e-06	PG	P	G	.	Tex14
chr11	67392682	67395243	chr11	67403425	67405692	2	2.22e-10	9.59e-10	GG	G	G	Gas7	Gas7
chr11	68379763	68381276	chr11	68503915	68506540	2	3.38e-08	6.9e-08	PI	I	P	.	.
chr11	68397363	68399945	chr11	69713889	69716659	2	2.32e-08	5.07e-08	PP	P	P	.	.
chr11	68713678	68715552	chr11	68851421	68853574	2	5.38e-08	1.02e-07	PI	P	I	.	.
chr11	68850611	68856808	chr11	68875256	68878590	5	1.12e-17	2.3e-16	PP	P	P	.	.
chr11	68854219	68856421	chr11	68922581	68924396	2	9.96e-08	1.72e-07	GI	I	G	.	Per1
chr11	68857643	68859341	chr11	68937438	68938978	2	1.58e-08	3.69e-08	PP	P	P	.	.
chr11	68871835	68875280	chr11	68910531	68914799	7	2.33e-16	4.08e-15	PP	P	P	.	Per1
chr11	68872439	68874101	chr11	68907590	68909933	2	2.09e-05	2.26e-05	PP	P	P	.	.
chr11	68872454	68875029	chr11	68885420	68888690	4	9.39e-10	3.31e-09	PP	P	P	.	.
chr11	68873000	68876987	chr11	68900222	68903463	3	3.69e-08	7.45e-08	PP	P	P	.	.
chr11	68873298	68874999	chr11	68921749	68924561	2	2.7e-06	3.31e-06	PG	P	G	.	Per1
chr11	68874126	68877121	chr11	68936379	68940073	3	1.69e-10	7.61e-10	PP	P	P	.	Hes7
chr11	68875582	68878336	chr11	68922844	68925268	2	1.4e-06	1.82e-06	PG	P	G	.	Per1
chr11	68875638	68878091	chr11	68911986	68913692	2	6.06e-06	7e-06	PP	P	P	.	Per1
chr11	68879895	68882371	chr11	68908776	68912214	3	6.55e-10	2.42e-09	PP	P	P	.	Per1
chr11	68882863	68884846	chr11	68911903	68913410	2	1.01e-05	1.13e-05	PP	P	P	.	Per1
chr11	68883094	68884784	chr11	68906966	68908765	2	1.14e-06	1.51e-06	PP	P	P	.	.
chr11	68883865	68886706	chr11	68908793	68910931	3	2.87e-08	6.01e-08	PP	P	P	.	.
chr11	68884339	68887186	chr11	76660174	76661859	2	8.8e-06	9.93e-06	PP	P	P	.	.
chr11	68885430	68888235	chr11	68902628	68905154	3	6.17e-09	1.69e-08	PP	P	P	.	Vamp2
chr11	68886736	68888608	chr11	68930899	68932865	2	3.11e-06	3.78e-06	PP	P	P	.	.
chr11	68904453	68906481	chr11	68919420	68922140	2	1.69e-07	2.71e-07	PG	P	G	Vamp2	Per1
chr11	68906707	68909612	chr11	69230091	69232625	2	7.01e-06	8.03e-06	PI	P	I	.	.
chr11	68908292	68913664	chr11	68919817	68927048	14	5.54e-33	4.06e-31	PG	P	G	Per1	Per1
chr11	68908378	68913736	chr11	68931023	68935230	6	2.58e-16	4.47e-15	PP	P	P	Per1	.
chr11	68910625	68914065	chr11	68935985	68938258	3	2.49e-08	5.38e-08	PP	P	P	Per1	Hes7
chr11	68912251	68914272	chr11	69223094	69224874	2	6.98e-05	7.25e-05	PP	P	P	Per1	Kdm6b
chr11	68923437	68925270	chr11	68935508	68937140	2	4.68e-07	6.71e-07	PG	G	P	Per1	Hes7
chr11	69139444	69141531	chr11	69153339	69154872	2	1.4e-08	3.36e-08	PP	P	P	.	.
chr11	69144333	69146354	chr11	69181492	69183740	2	1.54e-08	3.62e-08	PP	P	P	Kcnab3	.
chr11	69178574	69180304	chr11	69221846	69224469	2	2.8e-06	3.42e-06	PG	G	P	Chd3	Kdm6b
chr11	69180203	69181906	chr11	69194411	69196527	2	1.37e-09	4.61e-09	PI	P	I	Chd3	.
chr11	69199603	69201292	chr11	69210951	69212926	2	2.95e-09	8.99e-09	PI	I	P	.	Kdm6b
chr11	69209220	69216556	chr11	69220174	69226227	14	4.04e-37	3.65e-35	PP	P	P	Kdm6b	Kdm6b
chr11	69214490	69217641	chr11	69229788	69232048	3	2.24e-10	9.64e-10	PI	P	I	Kdm6b	.
chr11	69214666	69216304	chr11	69232523	69235018	2	8.49e-08	1.5e-07	GG	G	G	Kdm6b	Dnahc2
chr11	69221632	69226035	chr11	69229704	69234965	10	4.95e-26	2.1e-24	PG	P	G	Kdm6b	Dnahc2
chr11	69223453	69226449	chr11	69417890	69420892	3	1.52e-06	1.95e-06	PP	P	P	Kdm6b	.
chr11	69224740	69226944	chr11	69244208	69247158	2	5.9e-08	1.1e-07	PG	P	G	.	Dnahc2
chr11	69228896	69231391	chr11	69358884	69360896	2	1.89e-07	2.99e-07	PP	P	P	.	Dnahc2
chr11	69229661	69231482	chr11	69391377	69394326	2	9.55e-07	1.28e-06	PP	P	P	.	.
chr11	69390368	69397542	chr11	69412873	69420162	21	4.64e-55	1e-52	PP	P	P	Wrap53;Trp53	Atp1b2
chr11	69391165	69393046	chr11	69403138	69406043	3	1.29e-11	9.39e-11	PG	P	G	Wrap53	Trp53;p53
chr11	69391519	69394407	chr11	69570633	69573464	2	0.000156068	0.000160008	PP	P	P	.	.
chr11	69392740	69395918	chr11	69444670	69447782	3	2.07e-08	4.62e-08	PP	P	P	.	.
chr11	69392894	69395658	chr11	69426097	69428566	4	2.8e-14	3.54e-13	PG	P	G	.	Shbg
chr11	69393438	69395296	chr11	69409962	69412853	2	3.62e-07	5.32e-07	PI	P	I	.	.
chr11	69393937	69396398	chr11	69484337	69487233	2	5.37e-05	5.61e-05	PP	P	P	Trp53	Senp3
chr11	69401583	69403727	chr11	69417008	69419468	2	4.19e-07	6.07e-07	PP	P	P	Trp53;p53	.
chr11	69404346	69407043	chr11	69423614	69425645	2	1.93e-08	4.37e-08	GI	G	I	Trp53;p53	.
chr11	69404482	69407514	chr11	69417250	69420851	4	3.05e-11	1.93e-10	PG	G	P	Trp53;p53	.
chr11	69416512	69420870	chr11	69444635	69447767	3	3.06e-07	4.58e-07	PP	P	P	Atp1b2	.
chr11	69418014	69420810	chr11	69714614	69716980	2	3.89e-05	4.1e-05	PP	P	P	.	.
chr11	69445235	69448190	chr11	69734241	69736182	2	1.66e-05	1.81e-05	PP	P	P	.	.
chr11	69474676	69477984	chr11	69570324	69572993	5	9.59e-11	4.85e-10	PP	P	P	.	.
chr11	69475816	69477778	chr11	69484409	69486306	3	2.74e-07	4.16e-07	PP	P	P	.	.
chr11	69476034	69477680	chr11	69733393	69734939	2	4.12e-06	4.89e-06	PP	P	P	.	.
chr11	69483394	69487831	chr11	69570647	69573766	8	3.2e-14	4.01e-13	PP	P	P	Eif4a1;Senp3	.
chr11	69483469	69487508	chr11	69732373	69736575	5	1.42e-10	6.63e-10	PP	P	P	Senp3	Eif5a
chr11	69483483	69485800	chr11	69812459	69814665	2	1.18e-05	1.31e-05	PP	P	P	.	Phf23
chr11	69483689	69485573	chr11	69499250	69501186	2	3.35e-07	4.97e-07	PP	P	P	.	BC096441;Tnfsf12
chr11	69483959	69487386	chr11	69493863	69497177	7	1.9e-18	4.34e-17	PP	P	P	Senp3	BC096441;Tnfsf13
chr11	69484440	69485986	chr11	69715026	69717388	2	1.84e-05	2e-05	PP	P	P	.	.
chr11	69484845	69487158	chr11	69659736	69661337	2	2.29e-05	2.46e-05	PP	P	P	Senp3	.
chr11	69495254	69496929	chr11	69571042	69573129	2	6.97e-05	7.24e-05	PP	P	P	BC096441;Tnfsf13	.
chr11	69570473	69574098	chr11	69692578	69695319	4	2.51e-09	7.85e-09	PP	P	P	.	Acap1;mKIAA0050
chr11	69570533	69574291	chr11	69732760	69736736	6	1.34e-11	9.74e-11	PP	P	P	.	Eif5a
chr11	69570596	69573710	chr11	69658462	69662551	8	2.84e-19	7e-18	PP	P	P	.	Plscr3
chr11	69570603	69574684	chr11	69649175	69653630	10	6.74e-22	2.11e-20	PP	P	P	.	.
chr11	69570618	69573798	chr11	69607335	69611772	7	8.94e-17	1.65e-15	PP	P	P	.	Fgf11
chr11	69570644	69573307	chr11	69792544	69794264	3	2.11e-06	2.63e-06	PP	P	P	.	.
chr11	69570645	69573527	chr11	69615495	69618008	4	6e-10	2.24e-09	PP	P	P	.	.
chr11	69570722	69573961	chr11	69713374	69716029	5	5.13e-11	2.94e-10	PP	P	P	.	.
chr11	69579878	69582011	chr11	69608759	69610797	2	8.84e-08	1.55e-07	PP	P	P	Zbtb4	Fgf11
chr11	69612697	69615247	chr11	69648998	69651816	3	4.45e-10	1.73e-09	PP	P	P	.	.
chr11	69650095	69651649	chr11	69761846	69763498	2	4.15e-08	8.21e-08	PP	P	P	.	.
chr11	69650499	69653491	chr11	69809440	69811621	2	7.24e-06	8.27e-06	PP	P	P	.	.
chr11	69658836	69661662	chr11	69713572	69716314	2	4.84e-06	5.67e-06	PP	P	P	.	.
chr11	69693499	69696252	chr11	69704427	69706765	3	1.18e-11	8.73e-11	PP	P	P	Acap1;mKIAA0050	Acap1
chr11	69694005	69696046	chr11	69733306	69735886	3	1.7e-08	3.92e-08	PP	P	P	Acap1;mKIAA0050	.
chr11	69702422	69705251	chr11	69714514	69716393	2	1.82e-07	2.89e-07	PP	P	P	Acap1	.
chr11	69713870	69717521	chr11	69727482	69730463	3	3.74e-09	1.1e-08	PP	P	P	.	Eif5a
chr11	69714274	69715950	chr11	69733141	69735331	2	1.48e-05	1.63e-05	PP	P	P	.	.
chr11	69735169	69736872	chr11	69832595	69834914	2	4.7e-07	6.72e-07	PP	P	P	.	Dlg4
chr11	69792749	69795729	chr11	69832870	69834766	2	3.87e-06	4.62e-06	PP	P	P	.	Dlg4
chr11	69792906	69796636	chr11	69808813	69810807	3	5.82e-08	1.09e-07	PP	P	P	.	.
chr11	69792927	69795265	chr11	70051569	70053377	2	1.45e-05	1.6e-05	PP	P	P	.	.
chr11	69793647	69795429	chr11	101284935	101287013	2	1.85e-05	2.01e-05	PP	P	P	.	.
chr11	69803189	69806083	chr11	69845343	69847397	2	3.39e-08	6.91e-08	PG	P	G	Ctdnep1	Dlg4
chr11	69803551	69806630	chr11	69831847	69834334	4	1.96e-13	2.12e-12	PP	P	P	Ctdnep1	.
chr11	69807727	69810692	chr11	69840027	69844797	4	6.21e-13	6.15e-12	PG	P	G	Gabarap	Dlg4
chr11	69808594	69810687	chr11	70049773	70051814	2	4.36e-06	5.16e-06	PP	P	P	.	0610010K14Rik
chr11	70050162	70053094	chr11	70337288	70339858	2	2.7e-06	3.31e-06	PP	P	P	0610010K14Rik	.
chr11	70460008	70462206	chr11	70481294	70483843	2	8.07e-06	9.16e-06	PP	P	P	.	Camta2
chr11	70460369	70462696	chr11	70512792	70515739	2	5.09e-06	5.94e-06	PP	P	P	.	.
chr11	70463641	70465190	chr11	70512492	70514391	2	1.1e-07	1.87e-07	PG	G	P	Rnf167	.
chr11	70466911	70470727	chr11	70481164	70484400	7	1.9e-19	4.77e-18	PP	P	P	.	Camta2
chr11	70467069	70469744	chr11	70501295	70503804	3	4.18e-09	1.21e-08	PP	P	P	.	Inca1
chr11	70481789	70483842	chr11	70567544	70569694	2	5.62e-08	1.06e-07	PP	P	P	Camta2	.
chr11	70482088	70484211	chr11	70543539	70546469	2	4e-07	5.83e-07	PG	P	G	Camta2	Kif1c
chr11	70501320	70502983	chr11	70514550	70516884	2	7.02e-08	1.27e-07	PP	P	P	Inca1	Kif1c
chr11	70657303	70659753	chr11	82683296	82684799	2	1.58e-07	2.57e-07	PP	P	P	.	.
chr11	70658166	70659723	chr11	70845562	70848035	2	2.72e-07	4.13e-07	PP	P	P	.	.
chr11	70782090	70784320	chr11	70809293	70811332	2	4.67e-08	9.07e-08	PP	P	P	.	Dhx33
chr11	70816018	70820400	chr11	70831456	70835215	4	4.29e-13	4.36e-12	PP	P	P	.	.
chr11	70831634	70835233	chr11	70844240	70847018	3	6.47e-11	3.55e-10	PP	P	P	.	.
chr11	70832226	70834388	chr11	70864786	70867189	2	2.39e-09	7.52e-09	PI	P	I	.	.
chr11	71551485	71554274	chr11	71563340	71566115	2	3.7e-08	7.46e-08	PI	I	P	.	.
chr11	71563470	71565028	chr11	71576856	71578357	2	3.76e-08	7.56e-08	PG	P	G	.	Wscd1
chr11	71967575	71969080	chr11	72020849	72022534	2	2.55e-09	7.95e-09	PG	G	P	mKIAA0753;Kiaa0753;4933427D14Rik	.
chr11	72027122	72028681	chr11	72037066	72039295	2	6.57e-09	1.79e-08	PI	P	I	.	.
chr11	72400880	72403504	chr11	72419236	72421741	2	4.65e-08	9.03e-08	PI	I	P	.	.
chr11	72419493	72421791	chr11	72502589	72504857	3	1.02e-08	2.59e-08	PP	P	P	.	.
chr11	74536740	74539366	chr11	74582906	74585762	2	9.6e-06	1.08e-05	PP	P	P	.	.
chr11	74562709	74565218	chr11	74582421	74584413	2	8.07e-09	2.13e-08	PI	I	P	.	.
chr11	74643527	74645799	chr11	74656871	74658963	2	2.07e-07	3.24e-07	PG	P	G	.	Mnt
chr11	74643748	74645538	chr11	74650571	74652152	2	3.66e-06	4.38e-06	PG	P	G	.	Mnt
chr11	74690768	74692969	chr11	74738153	74739860	2	1.97e-08	4.43e-08	PG	G	P	Sgsm2	.
chr11	74708225	74713093	chr11	74737970	74740756	4	1.78e-11	1.23e-10	PP	P	P	.	.
chr11	75006989	75008541	chr11	75103876	75106176	2	9.76e-10	3.41e-09	PI	P	I	.	.
chr11	75152155	75153916	chr11	75160784	75162430	2	2.17e-09	6.9e-09	PG	G	P	Rpa1	.
chr11	75254589	75257113	chr11	75273751	75276591	3	1.07e-11	7.98e-11	PP	P	P	Wdr81	.
chr11	75276366	75280381	chr11	75302522	75305457	3	1.15e-12	1.09e-11	PP	P	P	2210403K04Rik	Prpf8
chr11	75343685	75346688	chr11	75400175	75403998	3	3.37e-08	6.89e-08	PP	P	P	.	.
chr11	75490376	75492744	chr11	75545455	75547880	2	8.84e-07	1.19e-06	PP	P	P	.	.
chr11	75992974	75995579	chr11	76029387	76031909	3	6.2e-11	3.43e-10	PP	P	P	Glod4	Glod4;Gemin4
chr11	76306702	76309206	chr11	76459364	76461681	3	1.2e-12	1.12e-11	PI	P	I	Abr	.
chr11	77278322	77280084	chr11	77302921	77305348	2	4.18e-09	1.21e-08	PP	P	P	Coro6	.
chr11	77301994	77303544	chr11	77420310	77423286	2	1.87e-06	2.37e-06	PP	P	P	.	.
chr11	77418682	77422998	chr11	77436598	77439712	9	1.8e-27	8.75e-26	PI	P	I	Taok1	.
chr11	77419851	77421374	chr11	77441743	77444627	2	9.06e-08	1.58e-07	PI	P	I	.	.
chr11	77420553	77422893	chr11	77497761	77499713	2	1.8e-05	1.96e-05	PP	P	P	.	.
chr11	77485720	77488678	chr11	77499861	77502006	2	3.14e-08	6.5e-08	PI	I	P	.	.
chr11	77498415	77500804	chr11	77536055	77537716	2	2.44e-07	3.75e-07	PP	P	P	.	Cryba1
chr11	77499223	77501312	chr11	77576682	77578221	2	7.84e-06	8.92e-06	PP	P	P	.	.
chr11	77551007	77552805	chr11	77603409	77606197	2	5.65e-10	2.13e-09	GI	I	G	.	Myo18a
chr11	77554316	77556554	chr11	77596310	77598894	2	3.04e-10	1.24e-09	GI	I	G	.	Myo18a
chr11	77577585	77579206	chr11	77628856	77631319	2	1.24e-09	4.22e-09	PG	P	G	.	Myo18a
chr11	77794200	77796396	chr11	105945322	105947420	2	4.33e-06	5.12e-06	PP	P	P	.	.
chr11	77796615	77798437	chr11	77990506	77993043	2	5.23e-06	6.1e-06	PP	P	P	.	Tlcd1
chr11	77797675	77799445	chr11	77850263	77853009	2	1.53e-07	2.5e-07	PP	P	P	Phf12	Dhrs13
chr11	77844324	77847058	chr11	77991388	77992981	2	1.46e-06	1.89e-06	PP	P	P	.	Tlcd1
chr11	77850026	77852013	chr11	77976629	77978881	2	1.14e-06	1.51e-06	PP	P	P	Dhrs13	.
chr11	77908978	77910647	chr11	77964298	77966600	2	1.2e-08	2.94e-08	PP	P	P	.	BC017647
chr11	77927372	77930130	chr11	77975424	77976925	2	3.5e-07	5.16e-07	PP	P	P	BC017647	Traf4
chr11	77964499	77970272	chr11	77975164	77981086	15	9.71e-41	9.66e-39	PP	P	P	BC017647	Traf4;Nek8
chr11	77976230	77980911	chr11	77989850	77994193	12	1.69e-29	9.4e-28	PP	P	P	Traf4;Nek8	Tlcd1
chr11	77977445	77979067	chr11	78001270	78002893	2	3.03e-05	3.22e-05	PP	P	P	.	.
chr11	77991465	77993288	chr11	78000711	78003756	4	1.74e-10	7.79e-10	PP	P	P	Tlcd1	.
chr11	78001727	78004576	chr11	78027985	78030936	2	4.28e-07	6.19e-07	PG	P	G	Rab34	Supt6h
chr11	78002316	78004332	chr11	78013843	78016820	2	9.14e-08	1.59e-07	PG	P	G	.	Proca1
chr11	78073664	78076314	chr11	78135766	78138195	3	6.56e-10	2.42e-09	PP	P	P	.	Spag5
chr11	78074012	78076639	chr11	78156824	78158343	2	9.54e-07	1.27e-06	PP	P	P	.	.
chr11	78265974	78268343	chr11	78279526	78281162	2	6.01e-10	2.24e-09	PI	I	P	.	.
chr11	78279056	78282035	chr11	78311046	78313721	2	3.9e-08	7.8e-08	PP	P	P	Slc46a1	.
chr11	78324780	78328449	chr11	78362713	78365921	4	8.53e-12	6.58e-11	PP	P	P	Poldip2	.
chr11	78843278	78845545	chr11	78958407	78961140	2	5.19e-08	9.89e-08	PG	G	P	Ksr1	.
chr11	79066004	79068197	chr11	79078695	79080806	2	5.23e-08	9.96e-08	PI	P	I	.	.
chr11	79153150	79155155	chr11	79255738	79258410	2	2.73e-08	5.8e-08	PG	P	G	.	Nf1
chr11	79394381	79395922	chr11	79404643	79407329	2	6.64e-10	2.44e-09	PG	G	P	Nf1	Rab11fip4
chr11	79774495	79777105	chr11	79806011	79808155	2	1.16e-06	1.53e-06	PP	P	P	.	.
chr11	79782599	79784609	chr11	79807111	79809300	2	4.42e-10	1.72e-09	PI	I	P	.	Suz12
chr11	79954137	79955956	chr11	80191276	80192886	2	6.7e-07	9.25e-07	PP	P	P	.	.
chr11	80021228	80023715	chr11	80202598	80205093	2	4.27e-07	6.18e-07	PG	P	G	.	Zfp207
chr11	80106040	80108420	chr11	80195443	80197647	2	2.13e-07	3.33e-07	PI	I	P	.	.
chr11	80113574	80115983	chr11	80241253	80243634	2	2.45e-06	3.03e-06	PP	P	P	.	.
chr11	80114287	80116801	chr11	80149125	80150769	2	5.68e-09	1.57e-08	PG	P	G	.	Rhbdl3;VRHO
chr11	82593053	82595364	chr11	82682706	82685288	2	3.54e-07	5.22e-07	PP	P	P	.	.
chr11	82593161	82596123	chr11	82621243	82623630	2	4.35e-08	8.55e-08	PG	P	G	.	Rffl
chr11	83114854	83117473	chr11	83286825	83289239	2	5.49e-07	7.74e-07	PP	P	P	.	Taf15
chr11	83254462	83256712	chr11	83286244	83288042	2	8.12e-08	1.44e-07	PG	G	P	1700020L24Rik;Mmp28	.
chr11	83286565	83288077	chr11	98273493	98275576	2	2.41e-07	3.7e-07	PP	P	P	.	.
chr11	83566933	83568737	chr11	83777632	83779268	2	1.93e-06	2.43e-06	PP	P	P	.	.
chr11	84641991	84643620	chr11	84679882	84682567	2	3.72e-09	1.1e-08	PP	P	P	.	Ggnbp2;DIF-3
chr11	84682708	84685249	chr11	85047320	85049642	2	7.99e-05	8.27e-05	PP	P	P	.	.
chr11	84952090	84954594	chr11	85123149	85125929	2	1.57e-05	1.72e-05	PP	P	P	.	.
chr11	85046755	85050034	chr11	85123069	85126576	6	3.75e-16	6.4e-15	PP	P	P	.	.
chr11	85123426	85126286	chr11	86922276	86924127	2	4.1e-06	4.87e-06	PP	P	P	.	.
chr11	86069700	86072632	chr11	86170661	86173350	3	2.01e-09	6.49e-09	PP	P	P	4632419I22Rik	.
chr11	86170324	86172921	chr11	98062595	98064254	2	8.15e-06	9.24e-06	PP	P	P	.	.
chr11	86283839	86287083	chr11	86296898	86300251	3	1.46e-10	6.76e-10	PI	I	P	.	.
chr11	86297187	86299047	chr11	86571029	86572971	2	1.5e-05	1.64e-05	PP	P	P	.	.
chr11	86297291	86300204	chr11	86497423	86499788	2	4.97e-07	7.07e-07	PP	P	P	.	.
chr11	86356780	86358694	chr11	115890905	115893087	2	6.62e-06	7.61e-06	PP	P	P	.	.
chr11	86397188	86399970	chr11	86569578	86572522	2	1.92e-05	2.08e-05	PP	P	P	Tmem49	.
chr11	86497431	86498981	chr11	86569691	86571258	2	3.67e-07	5.39e-07	PP	P	P	.	.
chr11	86887144	86889355	chr11	87236127	87237749	2	5.72e-05	5.97e-05	PG	P	G	.	Tex14
chr11	86921082	86924491	chr11	86938946	86942272	5	6.53e-16	1.07e-14	PP	P	P	.	.
chr11	86922588	86924371	chr11	87215284	87217513	2	1.55e-08	3.64e-08	PP	P	P	.	Rad51c
chr11	87217731	87219346	chr11	87236128	87238640	2	1.63e-05	1.79e-05	PP	P	P	.	Tex14
chr11	87235095	87237119	chr11	87261174	87263092	2	0.00038409	0.000390979	GG	G	G	Tex14	Tex14
chr11	87236183	87238165	chr11	87255668	87258770	4	1.42e-08	3.41e-08	GG	G	G	Tex14	Tex14
chr11	87239475	87241684	chr11	87252678	87258549	7	2.59e-16	4.47e-15	PG	P	G	Tex14	Tex14
chr11	87274518	87276239	chr11	87284368	87285951	2	1.56e-06	2e-06	GG	G	G	Tex14	Tex14
chr11	87390918	87392465	chr11	87405019	87406523	2	2.73e-08	5.8e-08	PP	P	P	.	.
chr11	87798269	87802441	chr11	87860763	87864109	8	2.95e-22	9.43e-21	PP	P	P	Dynll2	Srsf1
chr11	87799484	87801009	chr11	87848896	87851001	2	3.83e-08	7.69e-08	PI	P	I	Dynll2	.
chr11	87859488	87862094	chr11	88683878	88686534	2	1.29e-07	2.15e-07	PI	P	I	.	.
chr11	87859753	87861985	chr11	87880565	87882884	4	1e-10	5.01e-10	PP	P	P	.	AK040276
chr11	87861175	87862783	chr11	87911750	87914331	3	3.35e-09	1e-08	PP	P	P	.	.
chr11	87864150	87866834	chr11	87879909	87882886	2	1.14e-06	1.5e-06	PG	G	P	Srsf1	AK040276
chr11	87868651	87871211	chr11	87877360	87878885	2	2.16e-09	6.89e-09	PG	P	G	.	AK040276
chr11	87880810	87883644	chr11	87910869	87914232	4	3.65e-11	2.24e-10	PP	P	P	AK040276	.
chr11	87881261	87884208	chr11	87951861	87954864	3	1.65e-09	5.45e-09	PG	P	G	.	Cuedc1
chr11	87881718	87883267	chr11	88009366	88012471	3	1.15e-10	5.52e-10	PI	P	I	.	.
chr11	87882691	87885058	chr11	87968674	87970246	2	5.27e-09	1.48e-08	PG	P	G	Vezf1	Cuedc1
chr11	87911519	87913109	chr11	87938690	87940997	2	7.59e-08	1.36e-07	PG	P	G	.	Cuedc1
chr11	87911681	87915169	chr11	87930801	87934471	5	2.22e-16	3.88e-15	PG	P	G	Cuedc1	Cuedc1
chr11	87912638	87914461	chr11	87973333	87975555	2	2e-07	3.14e-07	PP	P	P	.	Cuedc1
chr11	88294491	88296734	chr11	88353416	88355904	2	1.05e-08	2.63e-08	GG	G	G	Msi2;LOC100504473	Msi2;LOC100504473
chr11	88364837	88366818	chr11	88578109	88579952	2	5.45e-08	1.03e-07	PG	G	P	Msi2;LOC100504473	.
chr11	88506926	88509161	chr11	88566769	88568674	2	3.36e-09	1e-08	GG	G	G	Msi2;LOC100504473	Msi2;LOC100504473
chr11	88562307	88564105	chr11	88576624	88579299	3	2.22e-11	1.48e-10	PG	G	P	Msi2;LOC100504473	Msi2;LOC100504473
chr11	88769442	88772028	chr11	88815172	88817878	2	3.09e-09	9.34e-09	PI	I	P	.	.
chr11	89047478	89049603	chr11	94187800	94190637	2	1.96e-07	3.09e-07	PI	I	P	.	.
chr11	89856513	89858738	chr11	104547210	104549619	2	5.57e-11	3.14e-10	GI	G	I	Pctp	.
chr11	93745710	93749225	chr11	93829529	93832278	3	4.1e-10	1.61e-09	PP	P	P	.	.
chr11	93815791	93817864	chr11	93856120	93858692	2	2.24e-06	2.79e-06	PP	P	P	.	.
chr11	93827705	93830645	chr11	93855728	93858717	3	4.66e-09	1.33e-08	PP	P	P	.	.
chr11	93828482	93830871	chr11	93905270	93907328	3	3.36e-10	1.36e-09	PP	P	P	.	Spag9;JSAP2
chr11	93856057	93859282	chr11	93904075	93907137	4	3.67e-12	3.12e-11	PP	P	P	.	Spag9;JSAP2
chr11	93992308	93996601	chr11	94070071	94074460	6	1.5e-16	2.7e-15	PI	I	P	.	.
chr11	93997863	94000516	chr11	94020318	94022328	2	4.42e-08	8.65e-08	II	I	I	.	.
chr11	94005138	94007939	chr11	94020769	94022621	2	1.53e-07	2.5e-07	II	I	I	.	.
chr11	94019895	94023872	chr11	94070676	94078355	13	3.32e-35	2.75e-33	PI	I	P	.	Tob1
chr11	94035850	94038324	chr11	94071607	94074237	2	6.51e-07	9.01e-07	PI	I	P	.	.
chr11	94071365	94074226	chr11	94097238	94099159	2	3.17e-07	4.73e-07	PG	P	G	.	Wfikkn2
chr11	94072132	94074068	chr11	94090987	94092906	2	2.01e-07	3.16e-07	PI	P	I	.	.
chr11	94408637	94410625	chr11	94537258	94538908	2	1.44e-07	2.38e-07	PP	P	P	.	.
chr11	94494931	94496454	chr11	94501618	94503360	2	1.11e-10	5.42e-10	GG	G	G	Lrrc59	Lrrc59
chr11	94848142	94854212	chr11	94867031	94873616	9	3.13e-27	1.46e-25	PP	P	P	.	Ppp1r9b
chr11	94852386	94854847	chr11	94861154	94864672	4	1.83e-15	2.81e-14	PG	P	G	.	Ppp1r9b
chr11	94866324	94867932	chr11	94901204	94902900	2	6.94e-08	1.26e-07	PG	G	P	Ppp1r9b	.
chr11	95169473	95172249	chr11	95197199	95199716	2	6.87e-06	7.88e-06	PP	P	P	.	.
chr11	95170083	95172654	chr11	95245771	95247502	2	2.16e-06	2.7e-06	PP	P	P	.	.
chr11	95170566	95172641	chr11	95230791	95233392	2	1.98e-08	4.45e-08	PG	P	G	.	Fam117a
chr11	95254199	95257174	chr11	95274966	95277769	2	1.19e-07	2e-07	PI	I	P	.	.
chr11	95263039	95265242	chr11	95275807	95277607	2	1.81e-09	5.89e-09	PI	I	P	.	.
chr11	95925587	95927193	chr11	95935811	95938428	2	2.95e-06	3.59e-06	PP	P	P	.	.
chr11	96649628	96652336	chr11	96685483	96687438	2	1.01e-07	1.74e-07	PP	P	P	.	Nfe2l1
chr11	97040784	97042642	chr11	97048895	97050948	2	7.78e-08	1.39e-07	PG	G	P	Kpnb1	.
chr11	97048534	97051034	chr11	97176943	97179918	2	3.71e-06	4.45e-06	PP	P	P	.	Mrpl45
chr11	97048607	97050980	chr11	98008899	98010712	2	6.78e-07	9.35e-07	PP	P	P	.	Fbxl20
chr11	97139976	97142803	chr11	97169148	97172907	3	1.06e-08	2.66e-08	PI	P	I	.	.
chr11	97163057	97165702	chr11	97170738	97173108	2	3.46e-08	7.04e-08	II	I	I	.	.
chr11	97175433	97177407	chr11	97223332	97225479	2	1.86e-06	2.36e-06	PP	P	P	.	.
chr11	97221903	97223602	chr11	97260907	97263323	2	2.29e-08	5.02e-08	PI	P	I	.	.
chr11	97402478	97404568	chr11	97417097	97419937	2	5.26e-10	2e-09	GG	G	G	Srcin1	Srcin1
chr11	97497507	97499558	chr11	97896821	97898815	2	1.11e-10	5.42e-10	GI	I	G	.	Stac2
chr11	97520130	97523872	chr11	97559821	97563973	4	1.34e-13	1.47e-12	PP	P	P	.	.
chr11	97606094	97608059	chr11	97642087	97643759	3	5.35e-10	2.03e-09	PP	P	P	Cwc25	.
chr11	97626546	97629523	chr11	97642197	97645098	2	1.83e-06	2.31e-06	PP	P	P	.	.
chr11	97881381	97884352	chr11	98062664	98065202	2	8.4e-06	9.51e-06	PP	P	P	Cacnb1	.
chr11	98053121	98055751	chr11	98102835	98104701	2	2.86e-09	8.78e-09	PG	P	G	.	Cdk12
chr11	98247503	98249405	chr11	98261831	98263667	2	1e-09	3.5e-09	PP	P	P	.	.
chr11	98600510	98603995	chr11	98610412	98613777	3	4.16e-10	1.63e-09	PP	P	P	.	Thra
chr11	98602405	98604782	chr11	98643139	98644839	2	5.53e-07	7.78e-07	PI	P	I	.	.
chr11	98609938	98612680	chr11	98643662	98646300	3	5.34e-11	3.04e-10	PI	P	I	Thra	.
chr11	98626484	98628990	chr11	98641924	98644636	3	5.05e-12	4.13e-11	GI	G	I	Thra	.
chr11	98634882	98637108	chr11	98643336	98647973	6	3.28e-18	7.18e-17	PI	P	I	.	.
chr11	98646694	98649165	chr11	98670300	98672280	3	1.07e-08	2.68e-08	PI	I	P	.	.
chr11	98647157	98648909	chr11	98655257	98657676	2	4.18e-06	4.96e-06	PI	I	P	.	.
chr11	98655302	98660847	chr11	98668081	98672909	13	2.7e-34	2.12e-32	PP	P	P	Msl1;Gm12359	Msl1;Gm12359
chr11	98657052	98659945	chr11	98698032	98699595	2	1e-07	1.73e-07	PP	P	P	Msl1;Gm12359	.
chr11	98670814	98672625	chr11	98689370	98692371	3	5.2e-11	2.97e-10	PG	P	G	.	Casc3
chr11	98670984	98672613	chr11	98710174	98713083	2	8.89e-08	1.56e-07	PP	P	P	.	Rapgefl1
chr11	98723877	98726236	chr11	98753577	98756328	2	2.25e-08	4.95e-08	PG	P	G	.	Wipf2
chr11	98980294	98983210	chr11	98990784	98992383	2	3.43e-10	1.38e-09	II	I	I	.	.
chr11	99348733	99351367	chr11	115158518	115160620	2	4.37e-10	1.7e-09	PP	P	P	Krt23	.
chr11	100209315	100210913	chr11	100217149	100219179	2	2.46e-08	5.31e-08	PG	G	P	Hap1	.
chr11	100258669	100260263	chr11	100275671	100277260	2	7.97e-08	1.42e-07	PP	P	P	.	.
chr11	100373070	100375291	chr11	100386763	100389146	2	1.59e-07	2.58e-07	PG	G	P	Acly	Acly
chr11	100436558	100438564	chr11	100479757	100482054	3	3.76e-10	1.5e-09	PP	P	P	.	.
chr11	100599576	100601153	chr11	100819792	100822739	2	7.43e-09	1.98e-08	PG	P	G	.	Ptrf
chr11	100711758	100714134	chr11	100743433	100746024	2	3e-08	6.26e-08	PG	P	G	.	Stat5a
chr11	100759387	100762204	chr11	100800593	100802429	2	4.03e-07	5.86e-07	PG	G	P	Stat3	.
chr11	100785746	100788698	chr11	100795988	100798757	2	1.93e-08	4.36e-08	PG	G	P	Stat3	Stat3
chr11	100790247	100793863	chr11	100797863	100801199	4	9.7e-13	9.26e-12	PG	G	P	Stat3	Stat3
chr11	100798446	100801015	chr11	100820117	100822660	2	3.84e-07	5.62e-07	PG	P	G	.	Ptrf
chr11	100799243	100801223	chr11	100808517	100810545	2	2.72e-07	4.13e-07	PI	P	I	.	.
chr11	100799246	100801695	chr11	100816101	100819090	3	2.02e-10	8.85e-10	PG	P	G	.	Ptrf
chr11	100841760	100843910	chr11	100871144	100873009	2	2.56e-09	7.98e-09	PI	I	P	.	.
chr11	100943047	100944715	chr11	101030974	101032588	2	4.67e-07	6.68e-07	PP	P	P	.	.
chr11	100980870	100982658	chr11	101034531	101036372	2	1.19e-07	2e-07	PP	P	P	.	.
chr11	100981304	100982823	chr11	101029024	101031349	2	1.67e-08	3.87e-08	PP	P	P	.	Plekhh3
chr11	101000867	101002631	chr11	101031168	101033130	2	4.29e-08	8.45e-08	PG	G	P	tubg1	.
chr11	101024230	101025837	chr11	101031310	101032926	2	4.94e-08	9.49e-08	PP	P	P	Plekhh3	.
chr11	101176476	101179382	chr11	101302261	101305087	3	1.49e-09	4.98e-09	PP	P	P	.	.
chr11	101286315	101288325	chr11	101301957	101303621	2	7.83e-08	1.4e-07	PP	P	P	.	.
chr11	101302465	101304465	chr11	101413446	101415709	2	1.44e-06	1.85e-06	PP	P	P	.	.
chr11	101313821	101317694	chr11	101323938	101328332	4	1.86e-16	3.29e-15	PG	G	P	Ifi35	Vat1
chr11	101327687	101329404	chr11	101413695	101415663	2	2.04e-07	3.2e-07	PP	P	P	Rnd2	.
chr11	101465620	101467192	chr11	101518394	101520988	2	1.45e-05	1.59e-05	II	I	I	.	.
chr11	101488148	101489986	chr11	101518257	101520885	3	1.48e-06	1.91e-06	PI	P	I	.	.
chr11	101488554	101491223	chr11	101500970	101503461	2	3.65e-06	4.38e-06	PI	P	I	.	.
chr11	101488987	101490841	chr11	101504111	101506146	2	6.88e-06	7.88e-06	PI	P	I	.	.
chr11	101504563	101507414	chr11	101592910	101595532	2	3.34e-06	4.04e-06	PI	I	P	.	.
chr11	101505921	101508432	chr11	101519739	101521458	2	9.53e-05	9.84e-05	II	I	I	.	.
chr11	101517975	101520822	chr11	101592786	101595055	3	9.84e-09	2.51e-08	PI	I	P	.	.
chr11	101518293	101520227	chr11	102016419	102018461	2	3.36e-06	4.06e-06	PI	I	P	.	.
chr11	101525114	101527268	chr11	101592978	101595843	2	5.81e-07	8.15e-07	PP	P	P	.	.
chr11	101920416	101923002	chr11	101947537	101949645	2	5.82e-08	1.09e-07	PG	G	P	Mpp2	.
chr11	102044991	102047402	chr11	102089593	102092282	3	1.05e-08	2.64e-08	PP	P	P	.	.
chr11	102045164	102048009	chr11	102178326	102181257	2	3.95e-05	4.17e-05	PP	P	P	.	.
chr11	102078461	102081530	chr11	102176412	102179587	3	5.46e-09	1.52e-08	PG	G	P	Hdac5	Ubtf
chr11	102078520	102082685	chr11	102087525	102092540	7	2.4e-22	7.76e-21	PG	G	P	Hdac5	Hdac5
chr11	102090042	102092665	chr11	102102544	102105502	2	7.7e-08	1.38e-07	PI	P	I	.	.
chr11	102090109	102092329	chr11	102178194	102180701	2	2.88e-05	3.07e-05	PP	P	P	.	.
chr11	102107227	102110053	chr11	102158012	102159920	2	2.04e-07	3.21e-07	PP	P	P	.	.
chr11	102149075	102150812	chr11	102156518	102159112	2	1.43e-06	1.85e-06	PP	P	P	Tmub2;Atxn7l3	.
chr11	102150311	102152579	chr11	102268113	102269982	2	9.5e-07	1.27e-06	PP	P	P	Tmub2;Atxn7l3	.
chr11	102156352	102158648	chr11	102271823	102274440	2	4.64e-07	6.65e-07	PI	P	I	.	.
chr11	102156496	102160128	chr11	102179405	102181832	5	5.84e-12	4.7e-11	PP	P	P	.	.
chr11	102156986	102159218	chr11	102176684	102179360	3	1.04e-07	1.79e-07	PP	P	P	.	Ubtf
chr11	102157437	102159102	chr11	102268890	102270928	2	1.67e-05	1.82e-05	PP	P	P	.	.
chr11	102157598	102159556	chr11	102298092	102300634	3	7.43e-10	2.7e-09	PG	P	G	.	Grn;Fam171a2
chr11	102168134	102170655	chr11	102181478	102183306	2	8.64e-07	1.16e-06	PG	G	P	Ubtf	.
chr11	102168913	102171872	chr11	102179350	102181122	2	2.5e-06	3.08e-06	PG	G	P	Ubtf	.
chr11	102169582	102171932	chr11	102267333	102271556	4	7.45e-13	7.25e-12	PG	G	P	Ubtf	.
chr11	102177278	102182770	chr11	102194215	102199229	7	3.15e-20	8.54e-19	PI	P	I	Ubtf	.
chr11	102177353	102180931	chr11	102290268	102294388	4	7.61e-12	5.94e-11	PP	P	P	Ubtf	Grn
chr11	102177616	102183305	chr11	102267152	102271938	9	7.52e-21	2.15e-19	PP	P	P	Ubtf	.
chr11	102178125	102183264	chr11	102253047	102256875	9	1.03e-23	3.64e-22	PP	P	P	.	.
chr11	102178868	102183046	chr11	102297077	102300169	4	8.38e-12	6.49e-11	PG	P	G	.	Grn;Fam171a2
chr11	102180415	102183057	chr11	102306951	102309077	2	2.03e-05	2.19e-05	PP	P	P	.	.
chr11	102194336	102196191	chr11	102253497	102256226	3	2.72e-12	2.37e-11	PI	I	P	.	.
chr11	102234852	102237676	chr11	102305715	102308008	2	5.56e-09	1.54e-08	PI	I	P	.	Fam171a2
chr11	102253171	102255366	chr11	102267195	102271035	4	7.54e-12	5.88e-11	PP	P	P	.	.
chr11	102253953	102256236	chr11	102416262	102419098	2	3e-06	3.65e-06	PP	P	P	.	.
chr11	102291564	102293118	chr11	102298908	102301364	2	2.33e-08	5.07e-08	PG	P	G	.	Fam171a2
chr11	102305509	102307806	chr11	102314721	102317463	2	4.21e-09	1.22e-08	PP	P	P	Fam171a2	Itga2b;GPalpha IIb
chr11	102308148	102310258	chr11	102326359	102328770	2	1.11e-06	1.47e-06	PP	P	P	.	Itga2b
chr11	102754609	102756697	chr11	102991474	102994259	2	2.84e-06	3.47e-06	PP	P	P	Gfap	.
chr11	102785825	102787948	chr11	102977322	102980248	2	5.76e-06	6.67e-06	PP	P	P	.	Hexim1
chr11	102797674	102801714	chr11	102805843	102809500	4	4.36e-16	7.37e-15	PG	G	P	C1ql1	.
chr11	102876852	102879799	chr11	102976200	102979302	3	1.3e-07	2.17e-07	PP	P	P	.	.
chr11	102914892	102917789	chr11	102975702	102978274	2	7.65e-07	1.04e-06	PG	G	P	Nmt1	.
chr11	102962558	102965128	chr11	102976048	102980591	4	4.13e-12	3.46e-11	PP	P	P	.	Hexim1
chr11	102975075	102981697	chr11	102989714	102995813	37	2.4e-102	1.42e-99	PP	P	P	Hexim1	.
chr11	102975782	102978755	chr11	106781501	106783163	2	0.000116663	0.000120081	PP	P	P	.	.
chr11	102976314	102979273	chr11	103082193	103084253	2	2.13e-07	3.32e-07	PP	P	P	.	Map3k14
chr11	102976383	102979264	chr11	103019020	103021647	4	1.63e-12	1.49e-11	PI	P	I	.	.
chr11	102976811	102979978	chr11	103001322	103005779	6	6.16e-18	1.32e-16	PI	P	I	.	.
chr11	102977408	102978938	chr11	102987268	102989684	2	1.92e-07	3.03e-07	PI	P	I	.	.
chr11	102993609	102995357	chr11	103002505	103004534	2	1.6e-06	2.04e-06	PI	P	I	.	.
chr11	102993805	102995908	chr11	103019020	103021814	4	8.46e-14	9.65e-13	PI	P	I	.	.
chr11	104093031	104095247	chr11	104133487	104135369	2	2e-08	4.49e-08	PG	P	G	.	Mapt
chr11	104207172	104209926	chr11	104301805	104303854	2	3.94e-07	5.74e-07	PP	P	P	1700081L11Rik	1700081L11Rik
chr11	104302304	104304224	chr11	104328914	104332067	3	3.32e-08	6.79e-08	PP	P	P	1700081L11Rik	.
chr11	105925741	105928477	chr11	105945349	105947119	4	2e-12	1.79e-11	PP	P	P	.	.
chr11	106346903	106351356	chr11	106360201	106364404	5	2.65e-13	2.79e-12	PP	P	P	.	Tex2
chr11	106347739	106350812	chr11	106647875	106651453	3	4.41e-07	6.36e-07	PP	P	P	.	.
chr11	106361423	106363432	chr11	106373437	106376049	2	2.29e-07	3.54e-07	PG	P	G	.	Tex2
chr11	106362658	106364428	chr11	106640879	106644323	3	5.37e-09	1.5e-08	PP	P	P	Tex2	Ddx5
chr11	106473796	106475666	chr11	106487671	106490639	2	4.89e-08	9.41e-08	PI	P	I	.	.
chr11	106519048	106522120	chr11	106648598	106651742	3	4.29e-09	1.24e-08	PG	G	P	Pecam1	.
chr11	106638629	106642967	chr11	106646951	106651490	11	2.21e-26	9.67e-25	PP	P	P	Ddx5	Ddx5
chr11	106640476	106642306	chr11	106886686	106888475	2	8.79e-07	1.18e-06	PP	P	P	Ddx5	.
chr11	106647703	106650567	chr11	106872547	106875428	2	1.42e-05	1.56e-05	PI	P	I	.	.
chr11	106648324	106650792	chr11	106887179	106890083	3	7.45e-07	1.02e-06	PP	P	P	.	.
chr11	106649462	106651326	chr11	106992942	106994775	2	3.15e-05	3.34e-05	PP	P	P	.	.
chr11	106649805	106651823	chr11	106780906	106783166	2	9.53e-05	9.84e-05	PP	P	P	.	.
chr11	106772249	106774256	chr11	106781560	106783181	2	2.88e-08	6.03e-08	PG	G	P	Smurf2	.
chr11	106847544	106850207	chr11	106859383	106861005	2	9.34e-08	1.62e-07	PG	G	P	Kpna2	.
chr11	106859314	106862340	chr11	106887718	106890261	4	4.19e-12	3.51e-11	PP	P	P	.	.
chr11	106888497	106890843	chr11	107331186	107333703	2	6.98e-06	7.99e-06	PP	P	P	.	.
chr11	107195756	107198104	chr11	107250077	107252078	2	7.56e-10	2.73e-09	PG	P	G	Pitpnc1;M-rdgB beta	Pitpnc1;M-rdgB beta
chr11	107280691	107282667	chr11	107328641	107331047	2	6.63e-09	1.8e-08	PG	G	P	Pitpnc1;M-rdgB beta	Pitpnc1;M-rdgB beta
chr11	107330675	107333504	chr11	107339383	107341644	4	2.31e-12	2.04e-11	PP	P	P	.	.
chr11	107604956	107606835	chr11	107620834	107623197	2	1.14e-10	5.51e-10	GG	G	G	Cacng4	Cacng4
chr11	107639009	107641752	chr11	107652205	107653806	2	3.77e-10	1.5e-09	PG	G	P	Cacng4	Cacng4
chr11	108010596	108012981	chr11	108202847	108205717	4	5.15e-15	7.41e-14	PG	G	P	Prkca	.
chr11	108134788	108136493	chr11	108203862	108205710	2	2.77e-08	5.85e-08	PG	G	P	Prkca	.
chr11	108203648	108205548	chr11	108225586	108228370	2	3.07e-08	6.37e-08	PI	P	I	.	.
chr11	108780255	108782335	chr11	115023255	115025250	2	3.23e-06	3.91e-06	PP	P	P	.	Rab37
chr11	109179763	109182907	chr11	109220069	109222858	3	5.06e-12	4.13e-11	PI	I	P	.	Gm11696
chr11	109207733	109210684	chr11	109334405	109336228	2	3.96e-07	5.77e-07	PP	P	P	1700096J18Rik	.
chr11	109207979	109209958	chr11	109224167	109225691	2	1.58e-07	2.57e-07	PP	P	P	.	.
chr11	109222821	109225709	chr11	110198612	110200462	2	1.01e-06	1.34e-06	PP	P	P	.	.
chr11	110643106	110644755	chr11	110857590	110859810	2	3.41e-09	1.02e-08	PI	I	P	.	Kcnj16
chr11	111100189	111102822	chr11	112642114	112645006	2	2.46e-07	3.78e-07	PI	I	P	.	.
chr11	112630904	112633599	chr11	112641533	112645060	3	2.84e-10	1.17e-09	PG	G	P	BC006965	.
chr11	112641330	112644984	chr11	112670919	112674392	6	6.93e-19	1.65e-17	PI	P	I	.	.
chr11	112641812	112644716	chr11	112876623	112878892	2	5.46e-07	7.69e-07	PI	P	I	.	.
chr11	112641932	112644809	chr11	113004582	113006993	3	2.11e-10	9.23e-10	PG	P	G	.	2610035D17Rik
chr11	112642984	112645014	chr11	113025916	113028270	2	6.5e-07	9e-07	PG	P	G	.	2610035D17Rik
chr11	112644626	112646842	chr11	113063090	113064733	2	4.1e-06	4.87e-06	PP	P	P	Sox9	AK029086
chr11	112645010	112646610	chr11	112671317	112672935	2	1.21e-07	2.04e-07	PI	P	I	Sox9	.
chr11	112646028	112647555	chr11	112673195	112676067	2	1.27e-08	3.1e-08	PI	P	I	Sox9	.
chr11	113048460	113051303	chr11	113059625	113064504	7	1.31e-24	5.04e-23	PG	G	P	2610035D17Rik	2610035D17Rik
chr11	113060681	113063192	chr11	113081231	113084154	2	1.77e-07	2.83e-07	PI	P	I	.	.
chr11	113061604	113064463	chr11	113479028	113481698	3	8.96e-10	3.17e-09	PP	P	P	.	Slc39a11
chr11	113061682	113063495	chr11	113158899	113161817	2	1.67e-07	2.69e-07	PG	P	G	.	Slc39a11
chr11	113061694	113064470	chr11	113145347	113146886	2	5.65e-08	1.06e-07	PG	P	G	.	Slc39a11
chr11	113610602	113613495	chr11	113647355	113649535	2	1.18e-07	2e-07	PG	P	G	Cdc42ep4	Sdk2
chr11	114389139	114391852	chr11	114405384	114407605	2	7e-11	3.76e-10	II	I	I	.	.
chr11	114536427	114538498	chr11	114564552	114566947	2	2e-08	4.48e-08	PG	P	G	.	Ttyh2
chr11	114597271	114599911	chr11	114655383	114657467	2	2.77e-08	5.85e-08	PP	P	P	Dnaic2	.
chr11	115021843	115028294	chr11	115038040	115045291	14	1.39e-45	1.81e-43	PP	P	P	Rab37;Slc9a3r1	Slc9a3r1;Nat9
chr11	115227537	115229464	chr11	115243168	115244884	2	2.55e-06	3.15e-06	PP	P	P	.	.
chr11	115235380	115237246	chr11	115280659	115282837	2	1.15e-06	1.51e-06	PI	I	P	.	.
chr11	115235517	115238389	chr11	115272260	115274776	2	8.02e-08	1.43e-07	II	I	I	.	.
chr11	115242419	115244087	chr11	115264038	115265727	2	7.54e-07	1.03e-06	PP	P	P	.	.
chr11	115280118	115282772	chr11	115374424	115377112	2	4.36e-05	4.59e-05	PP	P	P	.	.
chr11	115351493	115354687	chr11	115374218	115377324	4	5.67e-12	4.58e-11	PP	P	P	Armc7	.
chr11	115351693	115354782	chr11	115396955	115398847	3	4.52e-10	1.75e-09	PP	P	P	Armc7	.
chr11	115372720	115377181	chr11	115394446	115398858	9	8.32e-24	2.99e-22	PP	P	P	Hn1	Sumo2
chr11	115396114	115397965	chr11	115464564	115466760	3	3.98e-08	7.94e-08	PP	P	P	.	.
chr11	115464211	115466756	chr11	116712188	116713950	2	1.03e-05	1.15e-05	PP	P	P	.	.
chr11	115625332	115627314	chr11	115890463	115893144	2	3.06e-06	3.72e-06	PP	P	P	.	.
chr11	115626714	115628264	chr11	115673688	115676128	2	4.62e-07	6.63e-07	PP	P	P	.	.
chr11	115675108	115677514	chr11	115720973	115722531	2	6.98e-09	1.88e-08	PI	P	I	.	.
chr11	115793384	115795982	chr11	115885337	115887274	2	3.39e-06	4.09e-06	PP	P	P	.	.
chr11	115872928	115876005	chr11	115884156	115887571	3	1.51e-09	5.07e-09	PP	P	P	.	.
chr11	115881375	115884120	chr11	115998905	116001624	2	1.86e-06	2.36e-06	PP	P	P	H3f3b	.
chr11	115883765	115885940	chr11	116703312	116706265	2	2.89e-05	3.08e-05	PP	P	P	.	.
chr11	115884370	115887527	chr11	115894116	115896861	3	8.4e-11	4.35e-10	PP	P	P	.	Unk
chr11	115924982	115927016	chr11	115939999	115941658	2	1.7e-09	5.58e-09	PG	G	P	Unc13d;mFLJ00067	Wbp2
chr11	115946919	115949273	chr11	115990517	115993402	2	2.25e-07	3.49e-07	PP	P	P	.	Mrpl38
chr11	116028162	116030644	chr11	116080433	116082271	2	4.15e-08	8.21e-08	PG	P	G	.	Cdk3;Evpl
chr11	116028210	116030720	chr11	116059235	116061440	2	3.92e-06	4.67e-06	PP	P	P	.	.
chr11	116048266	116050044	chr11	116704667	116706192	2	5.44e-08	1.03e-07	PP	P	P	Acox1	.
chr11	116050425	116052156	chr11	116058775	116061543	2	4.17e-08	8.25e-08	PP	P	P	Acox1	.
chr11	116140338	116142326	chr11	116272773	116274668	2	4.43e-08	8.67e-08	PP	P	P	.	.
chr11	116180365	116183198	chr11	116196267	116198241	2	2.87e-08	6.01e-08	PI	I	P	.	Rnf157
chr11	116192963	116195460	chr11	116294555	116296058	2	1.84e-07	2.93e-07	PP	P	P	Foxj1	.
chr11	116272773	116274400	chr11	116295517	116297062	2	1.79e-06	2.27e-06	PP	P	P	.	.
chr11	116531444	116534334	chr11	116713585	116715910	2	1.83e-05	1.99e-05	PP	P	P	.	.
chr11	116672860	116674469	chr11	116712634	116714458	2	3.08e-07	4.62e-07	PG	G	P	Mxra7	.
chr11	116675477	116677000	chr11	116688967	116690750	2	5.78e-09	1.6e-08	PG	G	P	Mxra7	.
chr11	116702754	116706349	chr11	116711894	116716285	17	2.4e-45	3.07e-43	PP	P	P	.	Srsf2
chr11	116936663	116939504	chr11	116975185	116977892	2	1.1e-06	1.46e-06	PP	P	P	.	.
chr11	117114411	117117411	chr11	117171056	117173589	2	4.81e-09	1.36e-08	GG	G	G	2018-09-09	2018-09-09
chr11	117126909	117130279	chr11	117192257	117195713	4	2.12e-12	1.89e-11	PP	P	P	2018-09-09	2018-09-09
chr11	117174418	117176787	chr11	117192789	117195294	3	9.84e-12	7.46e-11	PG	G	P	2018-09-09	2018-09-09
chr11	117176996	117179237	chr11	117205262	117207229	2	8.86e-09	2.3e-08	GG	G	G	2018-09-09	2018-09-09
chr11	117177427	117181036	chr11	117192749	117195428	3	1.06e-10	5.21e-10	PG	G	P	2018-09-09	2018-09-09
chr11	117250062	117252990	chr11	117514902	117517478	2	1.61e-07	2.61e-07	PI	I	P	.	.
chr11	117340313	117343023	chr11	117709017	117710705	2	3.46e-08	7.04e-08	PI	I	P	.	.
chr11	117356573	117359477	chr11	117515082	117516648	2	8.51e-07	1.15e-06	PI	I	P	.	.
chr11	117410601	117413522	chr11	117515184	117516818	2	4.37e-07	6.3e-07	PI	I	P	.	.
chr11	117790732	117792901	chr11	117828571	117830253	3	1.56e-12	1.43e-11	PI	I	P	.	.
chr11	117799621	117801166	chr11	117829031	117831826	2	1.44e-07	2.38e-07	PI	I	P	.	.
chr11	117820895	117823796	chr11	117833672	117835368	2	3.71e-10	1.48e-09	II	I	I	.	.
chr11	117830389	117832087	chr11	117847286	117849712	2	2.05e-06	2.56e-06	PP	P	P	.	.
chr11	118293687	118296046	chr11	118336892	118339533	2	1.27e-08	3.09e-08	PP	P	P	C1qtnf1	.
chr11	118900930	118905282	chr11	118912560	118915633	4	1.35e-11	9.74e-11	PI	P	I	.	.
chr11	118907044	118909967	chr11	118951502	118954424	2	1.55e-07	2.53e-07	II	I	I	.	.
chr11	118912296	118914755	chr11	119077458	119079268	2	2.78e-08	5.87e-08	GI	I	G	.	Tbc1d16
chr11	118912939	118918396	chr11	118938688	118949216	19	1.11e-50	1.93e-48	PI	I	P	.	Cbx4
chr11	118913265	118915944	chr11	118951007	118953022	2	2.25e-06	2.8e-06	II	I	I	.	.
chr11	118936720	118938303	chr11	118946262	118948110	2	2.41e-07	3.71e-07	PI	I	P	.	.
chr11	119080933	119083225	chr11	119088618	119090434	2	1.2e-08	2.95e-08	PG	G	P	Tbc1d16	.
chr11	119408980	119411197	chr11	119627433	119630258	2	5.84e-08	1.09e-07	PG	P	G	.	Rptor
chr11	119802545	119805332	chr11	119812396	119814422	2	2.04e-07	3.2e-07	PG	P	G	AK077811	Baiap2
chr11	119802677	119804519	chr11	119840906	119842480	2	5.89e-08	1.09e-07	PG	P	G	AK077811	Baiap2
chr11	119803995	119805852	chr11	120441474	120443191	2	1.74e-05	1.89e-05	PP	P	P	.	.
chr11	119906937	119909714	chr11	120212606	120215256	2	9.46e-08	1.64e-07	PI	P	I	.	.
chr11	120045418	120052703	chr11	120089154	120103021	64	5e-192	4.92e-189	PP	P	P	2810410L24Rik	Bahcc1
chr11	120047803	120049643	chr11	120205081	120206802	2	2.43e-06	3.01e-06	PI	P	I	2810410L24Rik	.
chr11	120083595	120086920	chr11	120094127	120095715	3	6.56e-10	2.42e-09	PI	I	P	.	.
chr11	120084175	120086565	chr11	120099827	120101773	2	1.9e-07	3.01e-07	PI	I	P	.	Bahcc1
chr11	120091313	120092898	chr11	120122537	120124703	2	4.14e-07	6e-07	PG	P	G	.	Bahcc1
chr11	120091533	120094165	chr11	120167484	120169012	2	9.54e-08	1.65e-07	PI	P	I	.	.
chr11	120092868	120095487	chr11	120103101	120105997	2	4.84e-07	6.91e-07	PG	P	G	.	Bahcc1
chr11	120093325	120095619	chr11	120122906	120124511	2	3.02e-07	4.54e-07	PG	P	G	.	Bahcc1
chr11	120093793	120097808	chr11	120207721	120211389	6	1.19e-13	1.32e-12	PP	P	P	Bahcc1	.
chr11	120099087	120100960	chr11	120116573	120118115	2	1.1e-08	2.75e-08	PG	P	G	Bahcc1	Bahcc1
chr11	120103191	120104704	chr11	120118872	120121452	2	1.98e-09	6.39e-09	GG	G	G	Bahcc1	Bahcc1
chr11	120117133	120119956	chr11	120209672	120211231	2	1.21e-06	1.59e-06	PG	G	P	Bahcc1	.
chr11	120166225	120168818	chr11	120209554	120211424	2	6.78e-06	7.78e-06	PI	I	P	.	.
chr11	120205110	120206902	chr11	121065743	121067250	2	2.32e-06	2.88e-06	PI	I	P	.	.
chr11	120205266	120208026	chr11	120238859	120240882	2	5.78e-06	6.69e-06	PP	P	P	Actg1	.
chr11	120208333	120212389	chr11	120237689	120243039	5	1.66e-12	1.51e-11	PP	P	P	.	Nploc4
chr11	120209810	120211926	chr11	120217869	120219681	2	1.12e-06	1.48e-06	PI	P	I	.	.
chr11	120327706	120329671	chr11	120344436	120345942	2	4.14e-07	6e-07	PP	P	P	.	Hgs
chr11	120432728	120436224	chr11	120441454	120444351	5	2.91e-13	3.03e-12	PP	P	P	.	.
chr11	120439288	120442283	chr11	120493587	120496143	2	6.28e-07	8.74e-07	PP	P	P	Arhgdia	.
chr11	120441514	120444265	chr11	120458474	120461182	4	1.04e-11	7.8e-11	PP	P	P	.	.
chr11	120441787	120443518	chr11	120684317	120687102	2	8.26e-05	8.55e-05	PP	P	P	.	.
chr11	120459075	120460675	chr11	120684331	120686142	2	4.97e-05	5.21e-05	PP	P	P	.	.
chr11	120478106	120480369	chr11	120533243	120536131	2	1.4e-06	1.81e-06	PP	P	P	Sirt7	.
chr11	120503181	120506414	chr11	120573871	120576317	3	5.75e-11	3.24e-10	PP	P	P	.	.
chr11	120534225	120536578	chr11	120574344	120576317	2	6.24e-07	8.69e-07	PP	P	P	.	.
chr11	120573694	120575264	chr11	120683319	120686096	2	1.13e-05	1.26e-05	PP	P	P	.	Fasn
chr11	120573744	120576721	chr11	120657925	120659828	2	4.07e-08	8.1e-08	PP	P	P	.	.
chr11	120645476	120647325	chr11	120683903	120685458	2	3.54e-06	4.26e-06	PP	P	P	.	.
chr11	120662313	120665021	chr11	120682817	120685551	2	3.52e-06	4.24e-06	PI	I	P	.	Fasn
chr11	120665971	120667511	chr11	120683435	120685252	2	1.01e-06	1.35e-06	PG	G	P	Fasn	.
chr11	120670030	120672531	chr11	120683833	120686176	3	3.06e-09	9.26e-09	PG	G	P	Fasn	.
chr11	120673403	120675431	chr11	120683855	120685672	2	3.86e-06	4.61e-06	PG	G	P	Fasn	.
chr11	120682261	120684013	chr11	120793296	120795487	2	9.84e-08	1.7e-07	PP	P	P	Fasn	.
chr11	120683881	120686731	chr11	120734454	120736799	3	2.95e-10	1.21e-09	PP	P	P	.	Ccdc57
chr11	120683887	120685469	chr11	120754829	120756832	2	1.89e-07	3e-07	PG	P	G	.	Ccdc57
chr11	120683897	120687747	chr11	120692493	120698220	9	4.04e-28	2.02e-26	PG	P	G	.	Ccdc57
chr11	121097132	121100038	chr11	121120689	121122491	2	2.34e-06	2.9e-06	PP	P	P	.	.
chr11	121104351	121106582	chr11	121120166	121122678	2	7.26e-09	1.94e-08	PG	G	P	Narf	.
chr11	121534513	121536151	chr11	121563520	121565335	2	3.57e-07	5.25e-07	PP	P	P	.	.
chr12	3233354	3236980	chr12	3308154	3311407	4	3.24e-11	2.03e-10	PP	P	P	.	.
chr12	3234342	3237233	chr12	3363894	3366510	2	2.42e-06	3e-06	PP	P	P	.	.
chr12	3246719	3249482	chr12	3308475	3310072	2	2.73e-07	4.14e-07	PG	G	P	1700012B15Rik;Rab10	.
chr12	3309954	3311469	chr12	3426331	3428290	2	9.36e-06	1.05e-05	PP	P	P	.	.
chr12	3426488	3428391	chr12	3560745	3562368	2	1.52e-08	3.59e-08	PI	P	I	.	.
chr12	3660852	3662920	chr12	3804978	3807965	2	5.4e-09	1.51e-08	PG	G	P	Dtnb	.
chr12	4003278	4004901	chr12	4037467	4040365	2	1.59e-09	5.27e-09	PG	G	P	Efr3b	.
chr12	4071552	4073474	chr12	4081419	4084402	2	3.7e-09	1.09e-08	PI	I	P	.	.
chr12	4481605	4484539	chr12	4512847	4514587	2	1.3e-07	2.16e-07	PI	P	I	.	.
chr12	4822879	4825962	chr12	4923132	4925428	4	1.13e-12	1.07e-11	PP	P	P	.	.
chr12	4912202	4916107	chr12	4922295	4926299	6	1.33e-18	3.11e-17	PP	P	P	.	.
chr12	5282084	5284789	chr12	5365113	5366792	2	5.14e-11	2.94e-10	GG	G	G	Klhl29	Klhl29
chr12	8332521	8335742	chr12	8505326	8506919	3	6.98e-10	2.55e-09	PG	G	P	Hs1bp3	.
chr12	8338383	8340970	chr12	8504438	8507181	2	3.15e-07	4.7e-07	PG	G	P	Hs1bp3	.
chr12	8370899	8372819	chr12	8506226	8508286	2	3.98e-07	5.79e-07	PI	I	P	.	.
chr12	8455424	8457676	chr12	8505452	8508388	2	1.8e-07	2.87e-07	PI	I	P	.	.
chr12	8479668	8481484	chr12	8505357	8507116	2	2.71e-07	4.12e-07	PI	I	P	.	.
chr12	8646955	8649393	chr12	8679364	8682088	2	9.53e-07	1.27e-06	PI	I	P	.	.
chr12	8679759	8682504	chr12	8777801	8779564	2	2.06e-06	2.58e-06	PP	P	P	.	.
chr12	11271480	11274333	chr12	60319371	60321932	2	2.57e-05	2.75e-05	PP	P	P	.	.
chr12	12756182	12758856	chr12	26664089	26666749	2	1.94e-10	8.56e-10	II	I	I	.	.
chr12	14096073	14097893	chr12	14155965	14157641	2	1.94e-09	6.28e-09	PI	I	P	.	Fam84a
chr12	15797978	15799692	chr12	15821282	15823684	2	2.79e-07	4.23e-07	PG	G	P	Trib2	.
chr12	15809341	15812212	chr12	15819925	15823677	4	8.39e-13	8.08e-12	PG	G	P	Trib2	Trib2
chr12	15819907	15823987	chr12	16538347	16540834	5	7.35e-14	8.55e-13	PI	P	I	Trib2	.
chr12	15821356	15823104	chr12	16163997	16166372	2	6e-08	1.11e-07	PI	P	I	.	.
chr12	15821413	15823702	chr12	86814423	86816593	2	0.000967559	0.000979844	PP	P	P	.	.
chr12	16237844	16240434	chr12	16250130	16253126	2	5.97e-10	2.23e-09	II	I	I	.	.
chr12	16530068	16532319	chr12	16538294	16540373	2	1.95e-08	4.4e-08	II	I	I	.	.
chr12	16575303	16577574	chr12	16595537	16598446	2	5.86e-08	1.09e-07	PG	G	P	Lpin1	.
chr12	17550555	17553485	chr12	17697567	17699591	2	1.9e-06	2.39e-06	PP	P	P	.	.
chr12	17551738	17553357	chr12	17563252	17566232	2	7.64e-08	1.37e-07	PI	P	I	.	.
chr12	21117119	21118620	chr12	21233715	21236555	2	1.85e-08	4.22e-08	PG	P	G	.	Asap2
chr12	21290558	21292111	chr12	21421905	21424690	2	4.27e-06	5.06e-06	PP	P	P	.	.
chr12	25325996	25327505	chr12	25334778	25337592	2	7.38e-08	1.33e-07	PI	I	P	.	.
chr12	25399015	25400883	chr12	25514186	25516352	2	5.54e-08	1.04e-07	PI	I	P	.	.
chr12	25768604	25770286	chr12	25778442	25781005	2	9.25e-09	2.39e-08	PI	I	P	.	.
chr12	25779554	25782028	chr12	81212516	81215021	2	0.000168223	0.000172331	PP	P	P	.	.
chr12	25783798	25785909	chr12	26755131	26757607	2	2.46e-08	5.32e-08	II	I	I	.	.
chr12	25929700	25932570	chr12	25938746	25940541	2	4.02e-10	1.58e-09	II	I	I	.	.
chr12	27034683	27036413	chr12	27073437	27075103	2	4.5e-10	1.75e-09	GG	G	G	Rnf144a	Rnf144a
chr12	29320011	29322282	chr12	29333016	29334538	2	3.05e-07	4.57e-07	PP	P	P	.	.
chr12	32182941	32185280	chr12	32339296	32341172	3	7.34e-10	2.67e-09	PP	P	P	.	.
chr12	32183096	32185339	chr12	32317665	32319553	2	6.99e-07	9.61e-07	PP	P	P	.	.
chr12	32317593	32319901	chr12	32338354	32341283	2	4.26e-07	6.16e-07	PP	P	P	.	.
chr12	32338178	32339809	chr12	32633660	32635280	2	8.35e-07	1.13e-06	PP	P	P	.	.
chr12	33794651	33797506	chr12	33831421	33834328	2	3.34e-08	6.83e-08	PG	G	P	F730043M19Rik	.
chr12	39026705	39028225	chr12	39505442	39508161	2	1.46e-08	3.47e-08	PG	G	P	Dgkb	.
chr12	39505212	39508898	chr12	39513920	39517196	4	6.78e-14	7.92e-13	PG	P	G	.	Etv1
chr12	40702453	40705222	chr12	40758373	40759926	2	1.06e-09	3.66e-09	GI	I	G	.	Arl4a
chr12	40947904	40949806	chr12	41473056	41474849	2	2.45e-08	5.3e-08	PG	P	G	.	Dock4
chr12	41172267	41174165	chr12	41280959	41283049	2	1.99e-08	4.46e-08	PG	P	G	.	Dock4;mKIAA0716
chr12	41172361	41174128	chr12	41539383	41541249	2	9.97e-09	2.53e-08	PG	P	G	.	Dock4
chr12	41172647	41174372	chr12	41199369	41201614	2	2.17e-08	4.8e-08	PG	P	G	.	Dock4;mKIAA0716
chr12	44943683	44945303	chr12	50486297	50487987	2	3.79e-09	1.11e-08	PI	I	P	.	Foxg1
chr12	45308847	45312902	chr12	45369296	45372616	6	5.03e-15	7.25e-14	PP	P	P	.	Pnpla8
chr12	50472966	50495506	chr12	50483749	50504097	90	3.96e-229	7.01e-226	PP	P	P	Foxg1;3110039M20Rik	Foxg1;3110039M20Rik
chr12	50474013	50475823	chr12	50514362	50516832	2	1.23e-09	4.21e-09	II	I	I	.	.
chr12	50483908	50486423	chr12	52448170	52449778	2	1.55e-05	1.7e-05	PP	P	P	Foxg1	.
chr12	50510426	50511977	chr12	51052368	51054077	2	1.05e-10	5.17e-10	II	I	I	.	.
chr12	52928732	52931575	chr12	52966749	52968267	2	1.49e-07	2.44e-07	PI	P	I	.	.
chr12	53198520	53200335	chr12	53489795	53492257	2	6.25e-09	1.71e-08	PI	P	I	.	.
chr12	53604537	53606575	chr12	53704277	53706668	2	2.46e-06	3.04e-06	PP	P	P	.	.
chr12	53605030	53607345	chr12	53663584	53666179	2	2.07e-08	4.63e-08	PG	P	G	.	Arhgap5
chr12	54133414	54135491	chr12	54349616	54351467	2	4.53e-07	6.51e-07	PG	G	P	Akap6	.
chr12	54162562	54164170	chr12	54348086	54351020	2	1.37e-07	2.26e-07	PG	G	P	Akap6	.
chr12	54350561	54352640	chr12	54362325	54364425	2	1.49e-08	3.54e-08	PG	P	G	Npas3	Npas3
chr12	54351445	54353871	chr12	54392228	54395100	3	6.19e-10	2.3e-09	PG	P	G	Npas3	Npas3
chr12	54353878	54356327	chr12	54392059	54394852	4	7.37e-14	8.56e-13	GG	G	G	Npas3	Npas3
chr12	54353927	54356327	chr12	54504508	54507080	2	7e-08	1.27e-07	GG	G	G	Npas3	Npas3
chr12	54685693	54688610	chr12	54723450	54726124	2	3.98e-09	1.16e-08	GG	G	G	Npas3	Npas3
chr12	55796820	55799072	chr12	60229977	60232547	2	5.5e-05	5.74e-05	PP	P	P	.	.
chr12	55934633	55937193	chr12	55962944	55965187	2	8.66e-07	1.17e-06	PI	I	P	.	.
chr12	55962524	55964201	chr12	56085855	56087507	2	6.55e-06	7.54e-06	PP	P	P	.	.
chr12	56084251	56087960	chr12	56180045	56182612	3	5.43e-10	2.05e-09	PP	P	P	Baz1a	.
chr12	56085802	56088677	chr12	71209320	71211270	2	4.99e-08	9.57e-08	PP	P	P	.	Nin;mKIAA1565
chr12	56463822	56466115	chr12	56591266	56594549	3	2.22e-11	1.48e-10	PG	G	P	1110008L16Rik	.
chr12	56498190	56501328	chr12	56590783	56594126	4	1.08e-10	5.29e-10	PP	P	P	.	Nfkbia
chr12	56498815	56501093	chr12	56566227	56569123	2	5.53e-07	7.79e-07	PI	P	I	.	.
chr12	56564420	56568648	chr12	56591372	56594845	4	5.15e-13	5.17e-12	PI	I	P	.	.
chr12	56920537	56923263	chr12	56936962	56939131	2	2.41e-06	2.98e-06	PP	P	P	.	.
chr12	57619785	57621525	chr12	57631414	57634276	2	1.48e-10	6.85e-10	PG	G	P	BC064451	Nkx2-1
chr12	60112856	60114606	chr12	60167100	60168710	2	6.05e-06	6.99e-06	PP	P	P	.	.
chr12	60160270	60163528	chr12	60230849	60234980	4	9.32e-12	7.1e-11	PP	P	P	.	Ctage5
chr12	60166615	60170322	chr12	60231038	60233884	4	2.69e-11	1.72e-10	PP	P	P	.	Ctage5
chr12	60231634	60233935	chr12	60319017	60320738	2	5.12e-06	5.97e-06	PP	P	P	Ctage5	.
chr12	60232332	60233925	chr12	66173672	66175888	2	4.99e-06	5.84e-06	PP	P	P	Ctage5	.
chr12	66136547	66139276	chr12	66173477	66176358	3	2.99e-09	9.09e-09	PP	P	P	.	.
chr12	70258724	70261043	chr12	70268761	70271087	2	5.68e-07	7.98e-07	PP	P	P	.	.
chr12	70259147	70261412	chr12	70462466	70463974	2	4.96e-07	7.06e-07	PI	P	I	.	.
chr12	70261107	70262999	chr12	70283583	70285181	2	1.67e-08	3.88e-08	PP	P	P	.	1110034A24Rik
chr12	70268254	70269795	chr12	70283313	70286287	2	7.76e-07	1.06e-06	PP	P	P	.	1110034A24Rik
chr12	70284327	70286771	chr12	70296748	70299908	5	8.04e-14	9.21e-13	PP	P	P	1110034A24Rik	1110034A24Rik
chr12	70297128	70300120	chr12	70396207	70398134	3	4.17e-09	1.21e-08	PP	P	P	.	.
chr12	70461341	70463983	chr12	70781128	70783360	2	7.12e-07	9.77e-07	PI	I	P	.	.
chr12	70461430	70463058	chr12	70472553	70474486	2	1.08e-06	1.43e-06	PI	I	P	.	.
chr12	70471495	70475109	chr12	70601627	70604866	4	1.19e-13	1.32e-12	PI	P	I	.	.
chr12	71367518	71369145	chr12	71445174	71447062	2	1.91e-09	6.2e-09	PG	G	P	Trim9	Trim9
chr12	71387753	71389777	chr12	71443884	71446202	2	5.41e-09	1.51e-08	PP	P	P	Trim9	Trim9
chr12	72074070	72077118	chr12	72115039	72118257	5	7.48e-15	1.05e-13	PP	P	P	.	.
chr12	72115117	72117745	chr12	72148755	72150679	3	5.28e-10	2.01e-09	PP	P	P	.	Arid4a
chr12	72115395	72117091	chr12	72237839	72239393	2	1.5e-06	1.92e-06	PP	P	P	.	.
chr12	72216088	72218949	chr12	72237534	72239070	2	1.39e-08	3.34e-08	PG	G	P	Tomm20l	.
chr12	72930338	72932155	chr12	73185869	73188355	2	1.18e-06	1.55e-06	PP	P	P	.	.
chr12	73185101	73187257	chr12	73474900	73477451	2	9.65e-08	1.67e-07	PG	P	G	.	Rtn1
chr12	73862260	73864209	chr12	73874005	73876447	2	1.75e-08	4.03e-08	PG	P	G	.	Ppm1a
chr12	75064407	75066891	chr12	75108141	75111057	2	4.82e-09	1.37e-08	PG	P	G	.	Syt16
chr12	76696005	76698852	chr12	79964485	79966386	2	1.33e-07	2.22e-07	PP	P	P	.	Eif2s1
chr12	76697240	76698974	chr12	76769279	76772255	2	4.59e-06	5.4e-06	PP	P	P	.	.
chr12	76770470	76772366	chr12	77468947	77470489	2	1.6e-06	2.05e-06	PP	P	P	.	.
chr12	76918124	76921653	chr12	76973214	76977153	4	2.09e-14	2.71e-13	PG	P	G	.	Syne2
chr12	77467502	77473116	chr12	77502620	77506782	10	1.02e-23	3.62e-22	PP	P	P	Zbtb25	.
chr12	77470600	77473583	chr12	77492957	77495893	2	2.21e-07	3.44e-07	PG	P	G	.	Zbtb1
chr12	78339018	78341290	chr12	78766315	78768876	2	1.01e-07	1.74e-07	PI	P	I	.	.
chr12	79197583	79201518	chr12	79326541	79328897	3	3.23e-10	1.31e-09	PI	I	P	.	.
chr12	79326373	79328789	chr12	79961491	79964285	2	8.72e-06	9.84e-06	PP	P	P	.	.
chr12	80107306	80109307	chr12	80122529	80124710	3	2e-14	2.6e-13	PI	P	I	.	.
chr12	80204808	80206903	chr12	80229894	80232129	2	2.35e-10	1e-09	PP	P	P	.	.
chr12	80397258	80399288	chr12	92826807	92828400	2	3.95e-05	4.16e-05	PP	P	P	.	.
chr12	80457724	80460064	chr12	81214180	81215859	2	1.82e-08	4.16e-08	PG	G	P	Rad51l1	.
chr12	80588534	80591317	chr12	80606676	80610086	3	1.14e-12	1.08e-11	GG	G	G	Rad51l1	Rad51l1
chr12	80589850	80592394	chr12	81214481	81216209	2	6.25e-08	1.15e-07	PG	G	P	Rad51l1	.
chr12	80620447	80623352	chr12	81212528	81214827	2	4.66e-07	6.68e-07	PG	G	P	Rad51l1	.
chr12	80711341	80713996	chr12	81216300	81219113	2	2.24e-08	4.94e-08	PG	G	P	Rad51l1	.
chr12	80780127	80782311	chr12	81215187	81216966	2	2.71e-07	4.12e-07	PG	G	P	Rad51l1	.
chr12	80780670	80782637	chr12	81212384	81213979	2	8.52e-07	1.15e-06	PG	G	P	Rad51l1	.
chr12	81027695	81030150	chr12	81206956	81209120	2	1.41e-08	3.38e-08	PG	P	G	.	Zfp36l1
chr12	81069808	81074551	chr12	81210891	81215894	7	4.15e-20	1.1e-18	PI	I	P	.	Zfp36l1
chr12	81069828	81072010	chr12	81164644	81166286	2	7.8e-09	2.07e-08	II	I	I	.	.
chr12	81069894	81072154	chr12	81113345	81116153	2	7.5e-09	2e-08	II	I	I	.	.
chr12	81082526	81084142	chr12	81211295	81213904	2	3.71e-08	7.48e-08	PI	I	P	.	Zfp36l1
chr12	81085016	81087810	chr12	81212564	81215173	2	1.57e-07	2.56e-07	PI	I	P	.	.
chr12	81091816	81093692	chr12	81213566	81215390	2	2.03e-07	3.19e-07	PI	I	P	.	.
chr12	81099321	81102043	chr12	81207698	81210536	2	1.41e-08	3.38e-08	GI	I	G	.	Zfp36l1
chr12	81161801	81165976	chr12	81209974	81214595	7	1.62e-20	4.52e-19	PI	I	P	.	Zfp36l1
chr12	81210558	81218398	chr12	81230484	81233918	11	4.46e-30	2.6e-28	PP	P	P	Zfp36l1	2310015A10Rik
chr12	81359653	81361602	chr12	81444476	81448044	3	1.83e-11	1.26e-10	PG	P	G	.	Dcaf5
chr12	81444411	81446193	chr12	81536266	81538933	2	1.38e-07	2.29e-07	PG	G	P	Dcaf5	.
chr12	81536503	81538865	chr12	81744614	81746578	2	1.18e-06	1.55e-06	PP	P	P	.	.
chr12	81619338	81622211	chr12	81662440	81664287	2	2.78e-08	5.87e-08	PG	P	G	Galntl1	Galntl1
chr12	81619563	81621209	chr12	81698184	81700481	2	5.73e-08	1.07e-07	PG	P	G	.	Galntl1
chr12	81619787	81622301	chr12	81689385	81692104	2	1.94e-08	4.38e-08	PG	P	G	Galntl1	Galntl1
chr12	82126654	82128450	chr12	82156077	82157901	2	4.7e-08	9.12e-08	PG	P	G	.	Smoc1
chr12	82962575	82964103	chr12	83072907	83074458	2	2.23e-10	9.59e-10	PP	P	P	Pcnx	Pcnx
chr12	84936607	84939519	chr12	84971564	84975031	4	3.72e-12	3.15e-11	PP	P	P	.	Rbm25
chr12	84973013	84975341	chr12	85027927	85029660	2	5.78e-06	6.7e-06	PP	P	P	Rbm25	.
chr12	85520849	85523830	chr12	85534339	85536118	2	2.22e-07	3.46e-07	PG	G	P	C130039O16Rik	C130039O16Rik
chr12	85533961	85536566	chr12	85562099	85564354	2	5.11e-08	9.76e-08	PP	P	P	C130039O16Rik	.
chr12	85534912	85537531	chr12	85544048	85546821	2	2.81e-08	5.92e-08	PG	P	G	C130039O16Rik	C130039O16Rik
chr12	85723059	85725947	chr12	85748206	85751414	3	1.16e-11	8.61e-11	PG	G	P	Entpd5	.
chr12	86112412	86114666	chr12	86560128	86561894	2	7.3e-07	1e-06	PP	P	P	.	.
chr12	86327285	86330245	chr12	86337266	86339574	2	1.65e-08	3.83e-08	PI	I	P	.	.
chr12	86450687	86453467	chr12	86467602	86469971	2	1.18e-08	2.92e-08	PP	P	P	.	Dlst
chr12	86685070	86688423	chr12	86813518	86817326	4	1.78e-10	7.98e-10	PG	G	P	Tmed10	.
chr12	86690409	86693420	chr12	86811691	86816382	8	6.07e-19	1.46e-17	PP	P	P	Tmed10	.
chr12	86690444	86693136	chr12	86713115	86715261	3	2.04e-10	8.95e-10	PP	P	P	Tmed10	Tmed10
chr12	86690483	86692983	chr12	86817166	86821444	3	1.15e-07	1.95e-07	PP	P	P	Tmed10	Fos
chr12	86690574	86694250	chr12	86794512	86798487	6	4.3e-19	1.05e-17	PI	P	I	Tmed10	.
chr12	86690631	86693249	chr12	86825461	86827560	2	1.83e-06	2.32e-06	PI	P	I	Tmed10	.
chr12	86691982	86693800	chr12	86705693	86707450	2	1.05e-07	1.79e-07	PG	P	G	Tmed10	Tmed10
chr12	86705677	86709393	chr12	86813046	86818280	8	1.95e-17	3.88e-16	PG	G	P	Tmed10	Fos
chr12	86711560	86713622	chr12	86813213	86816232	3	7.71e-09	2.05e-08	PP	P	P	Tmed10	.
chr12	86714176	86717205	chr12	86796594	86798941	3	2.94e-09	8.98e-09	PI	P	I	.	.
chr12	86714220	86716806	chr12	86811994	86816985	10	2.97e-21	8.8e-20	PP	P	P	.	.
chr12	86776911	86778449	chr12	86795278	86798201	2	1.3e-07	2.17e-07	II	I	I	.	.
chr12	86777109	86779903	chr12	86816832	86819252	2	2.28e-06	2.83e-06	PI	I	P	.	Fos
chr12	86777994	86779826	chr12	86812989	86816250	3	8.5e-09	2.22e-08	PI	I	P	.	.
chr12	86791258	86794023	chr12	86813315	86816542	3	9.74e-09	2.49e-08	PI	I	P	.	.
chr12	86794415	86800635	chr12	86811780	86817436	18	3.08e-39	2.94e-37	PI	I	P	.	Fos
chr12	86794882	86798011	chr12	86826203	86828849	3	2.91e-08	6.08e-08	II	I	I	.	.
chr12	86795972	86797799	chr12	86807645	86809958	2	2.1e-07	3.29e-07	II	I	I	.	.
chr12	86802547	86804509	chr12	86814342	86815989	2	4.96e-06	5.8e-06	PI	I	P	.	.
chr12	86812868	86817809	chr12	86825349	86830091	11	5.64e-21	1.64e-19	PI	P	I	Fos	.
chr12	86815316	86816816	chr12	86911328	86913153	2	4.12e-06	4.9e-06	PI	P	I	.	.
chr12	86818047	86820264	chr12	86827193	86829165	2	4.74e-05	4.97e-05	GI	G	I	Fos	.
chr12	86911776	86914693	chr12	86937304	86940196	2	2.54e-07	3.88e-07	PI	I	P	.	.
chr12	86938367	86941806	chr12	86978994	86982858	3	2.35e-11	1.55e-10	PG	P	G	.	Jdp2
chr12	87986888	87988439	chr12	88026872	88028909	2	2.4e-09	7.54e-09	GI	I	G	.	Vash1
chr12	87987817	87989910	chr12	88019683	88021804	2	1.16e-07	1.96e-07	PI	I	P	.	.
chr12	88020501	88022472	chr12	88065462	88067525	2	4.7e-08	9.11e-08	PP	P	P	Vash1	.
chr12	88135048	88137643	chr12	88166009	88168819	2	3.78e-09	1.11e-08	II	I	I	.	.
chr12	88140699	88142317	chr12	88287178	88288773	2	1.92e-07	3.04e-07	PI	I	P	.	.
chr12	88140816	88142498	chr12	88163428	88166036	2	1.95e-08	4.41e-08	II	I	I	.	.
chr12	88141100	88143787	chr12	88224292	88225835	2	5.82e-07	8.15e-07	PI	I	P	.	.
chr12	88144347	88145933	chr12	88224415	88226240	2	5.13e-08	9.79e-08	PI	I	P	.	.
chr12	88144809	88147531	chr12	88235078	88237516	2	1.73e-08	3.98e-08	II	I	I	.	.
chr12	88165410	88167634	chr12	88286374	88288352	2	3.76e-07	5.51e-07	PI	I	P	.	.
chr12	88165665	88167441	chr12	88224341	88226412	2	3.36e-07	4.98e-07	PI	I	P	.	.
chr12	88172801	88175272	chr12	88224003	88225776	2	6.25e-08	1.15e-07	PI	I	P	.	.
chr12	88211710	88214966	chr12	88223943	88226236	3	1.52e-11	1.08e-10	PI	I	P	.	.
chr12	88222957	88225732	chr12	88235205	88239045	4	6.28e-13	6.2e-12	PI	P	I	6430527G18Rik	.
chr12	88223795	88225731	chr12	88287747	88290584	2	5.29e-06	6.16e-06	PP	P	P	.	Kiaa1737
chr12	88286873	88288476	chr12	88487141	88489230	2	5.28e-06	6.15e-06	PP	P	P	.	.
chr12	88477795	88480992	chr12	88487895	88489779	3	5.46e-11	3.11e-10	PG	G	P	Pomt2	.
chr12	92648797	92651394	chr12	92826695	92828464	2	1.5e-06	1.93e-06	PG	G	P	Tshr	.
chr12	92661682	92663224	chr12	92826428	92829095	2	5.68e-07	7.97e-07	PG	G	P	Tshr	.
chr12	92782285	92784348	chr12	92826653	92829081	2	2.54e-06	3.13e-06	PI	I	P	.	.
chr12	92789981	92792144	chr12	92826673	92829093	3	7.62e-10	2.75e-09	PI	I	P	.	.
chr12	92825460	92828392	chr12	92921274	92924909	4	2.04e-12	1.82e-11	PP	P	P	Gtf2a1	Ston2;AK158157
chr12	92825537	92828490	chr12	93036933	93039296	3	3.59e-10	1.44e-09	PI	P	I	Gtf2a1	.
chr12	92826826	92828419	chr12	93068833	93071560	2	2.06e-06	2.58e-06	PG	P	G	.	Sel1l
chr12	92826859	92829223	chr12	93026033	93028471	3	1.45e-09	4.87e-09	PP	P	P	.	.
chr12	92826897	92829416	chr12	93016653	93019621	4	5.38e-11	3.06e-10	PG	P	G	.	Ston2
chr12	92826915	92829440	chr12	92846662	92848269	2	1.93e-06	2.43e-06	PI	P	I	.	.
chr12	101397450	101399123	chr12	101424310	101426777	2	1e-06	1.34e-06	PP	P	P	.	.
chr12	101423582	101426506	chr12	101753526	101756372	2	2.05e-07	3.21e-07	PG	P	G	.	Ttc7b
chr12	101423812	101427388	chr12	101436386	101441061	17	6.16e-45	7.68e-43	PP	P	P	.	Calm1
chr12	101424524	101426389	chr12	101757816	101760427	3	2.04e-09	6.56e-09	PP	P	P	.	.
chr12	101436173	101438750	chr12	101574707	101577329	4	1.36e-12	1.26e-11	PG	P	G	.	Ttc7b
chr12	101436711	101438799	chr12	101565322	101567931	2	2.36e-07	3.64e-07	PG	P	G	.	Ttc7b
chr12	101436829	101439216	chr12	101528833	101530410	2	1.49e-06	1.91e-06	PP	P	P	.	.
chr12	101436965	101438908	chr12	101500994	101503710	2	7.31e-07	1e-06	PI	P	I	.	.
chr12	101437038	101438553	chr12	101546091	101548907	2	6.26e-07	8.71e-07	PG	P	G	.	Ttc7b
chr12	101437672	101440235	chr12	101504258	101506409	2	6.89e-07	9.48e-07	PI	P	I	.	.
chr12	101962214	101965141	chr12	102017237	102018906	2	2.8e-07	4.23e-07	PP	P	P	Rps6ka5	.
chr12	102194438	102196077	chr12	102223725	102226015	2	2.91e-09	8.92e-09	GG	G	G	Ccdc88c	Ccdc88c
chr12	102223451	102225602	chr12	102254778	102257424	2	2.08e-09	6.66e-09	GG	G	G	Ccdc88c	Ccdc88c
chr12	102264756	102266628	chr12	102320074	102322714	2	1.41e-06	1.83e-06	PP	P	P	.	.
chr12	103195781	103197931	chr12	103212197	103214753	2	5.04e-06	5.89e-06	PP	P	P	.	.
chr12	103939469	103941945	chr12	103979834	103982266	2	3.68e-08	7.43e-08	PP	P	P	Itpk1	AK010878
chr12	103980932	103983144	chr12	103994600	103998643	4	5.09e-12	4.16e-11	PP	P	P	AK010878	.
chr12	103994925	103997076	chr12	104115212	104118097	4	2.14e-11	1.44e-10	PP	P	P	.	.
chr12	104114281	104117503	chr12	104185570	104189179	4	4.81e-12	3.95e-11	PP	P	P	.	.
chr12	105644883	105646392	chr12	105651940	105654419	2	9.76e-10	3.41e-09	PG	P	G	.	Serpina3n
chr12	107197708	107200140	chr12	107211908	107213615	2	1.1e-09	3.79e-09	II	I	I	.	.
chr12	110029474	110032763	chr12	110130941	110133849	3	2.6e-08	5.57e-08	PP	P	P	.	.
chr12	110029796	110033755	chr12	110045370	110047130	3	9.95e-11	4.99e-10	PG	P	G	.	Yy1
chr12	110031144	110033477	chr12	110065514	110068477	2	1.08e-07	1.84e-07	PG	P	G	.	Slc25a29
chr12	111722886	111725640	chr12	111828035	111830055	4	7.06e-12	5.58e-11	PP	P	P	Ppp2r5c	.
chr12	111723928	111725444	chr12	111838326	111841170	2	6.48e-06	7.46e-06	PP	P	P	Ppp2r5c	.
chr12	111828036	111831517	chr12	111838749	111840587	3	1.47e-08	3.49e-08	PP	P	P	.	.
chr12	111828360	111830288	chr12	112125905	112128858	2	3e-06	3.66e-06	PP	P	P	.	.
chr12	111838535	111840989	chr12	111933245	111936285	3	1.88e-07	2.98e-07	PP	P	P	.	.
chr12	111933036	111935922	chr12	111976169	111977741	2	1.08e-05	1.2e-05	PP	P	P	.	.
chr12	111933045	111935910	chr12	111943217	111945320	2	4.76e-07	6.81e-07	PI	P	I	.	.
chr12	111934611	111936208	chr12	112812733	112814253	2	2.52e-06	3.1e-06	PP	P	P	.	.
chr12	112081947	112083917	chr12	112277114	112279150	2	1.1e-07	1.87e-07	PG	G	P	AK015341	.
chr12	112276670	112278883	chr12	112399259	112401713	2	1.04e-07	1.78e-07	PI	P	I	.	.
chr12	112640135	112641791	chr12	112776395	112777934	2	3.69e-08	7.45e-08	PI	I	P	.	.
chr12	112751372	112753754	chr12	112776305	112779047	3	2.24e-10	9.64e-10	PI	I	P	.	Eif5
chr12	112774105	112778617	chr12	112811089	112815370	8	4.34e-21	1.28e-19	PP	P	P	.	Mark3
chr12	112811604	112814270	chr12	112905370	112911180	6	1.1e-13	1.23e-12	PP	P	P	.	Ckb
chr12	112890327	112892490	chr12	112909128	112911773	2	3.95e-07	5.77e-07	PG	G	P	Mark3	.
chr12	112904646	112913799	chr12	112928102	112935436	35	4.34e-100	2.4e-97	PI	P	I	Ckb	.
chr12	112905531	112911901	chr12	112924050	112927903	10	8.3e-29	4.37e-27	PI	P	I	Ckb	.
chr12	112906247	112908331	chr12	112916007	112917804	3	7.42e-10	2.7e-09	PP	P	P	Ckb	.
chr12	112906662	112908943	chr12	112918230	112921877	4	4.76e-13	4.82e-12	PP	P	P	Ckb	Trmt61a
chr12	112908945	112911775	chr12	112963238	112965242	3	8.87e-11	4.56e-10	PG	P	G	.	2810002N01Rik
chr12	112908954	112910908	chr12	112920384	112922801	4	4.68e-13	4.74e-12	PG	P	G	.	Trmt61a
chr12	112909110	112911962	chr12	112950317	112952653	2	2.99e-05	3.18e-05	PP	P	P	.	.
chr12	112932204	112934148	chr12	112949233	112951932	2	1.23e-06	1.6e-06	PI	I	P	.	.
chr12	113131084	113133867	chr12	113143486	113146347	2	3.72e-09	1.1e-08	PG	G	P	Ppp1r13b	Ppp1r13b
chr12	113882885	113884950	chr12	113911272	113913229	2	1.24e-06	1.62e-06	PP	P	P	.	.
chr12	113911952	113914081	chr12	113931804	113933372	3	1.87e-10	8.35e-10	PI	P	I	.	.
chr12	114047014	114048613	chr12	114066182	114069134	2	1.68e-06	2.15e-06	PP	P	P	.	.
chr12	114067550	114069099	chr12	114079079	114080757	2	3.54e-09	1.05e-08	PI	P	I	.	.
chr12	114213438	114216390	chr12	114236288	114238988	5	8.96e-16	1.44e-14	PP	P	P	Brf1	Brf1
chr12	114236501	114238716	chr12	114251405	114254235	2	2.11e-06	2.64e-06	PP	P	P	.	.
chr12	114237419	114239492	chr12	114339015	114341884	2	8.95e-08	1.57e-07	PG	P	G	.	Mta1
chr12	114311382	114313879	chr12	114335477	114337983	2	6.01e-07	8.4e-07	PP	P	P	Pacs2;mKIAA0602	.
chr12	114377824	114379693	chr12	114391887	114393795	2	2.54e-08	5.45e-08	PP	P	P	.	.
chr12	114378498	114380156	chr12	114424723	114426235	2	2.7e-08	5.74e-08	PP	P	P	.	.
chr12	117284701	117287577	chr12	117517774	117520008	2	4.06e-06	4.82e-06	PP	P	P	.	.
chr12	118391047	118393533	chr12	118408357	118409991	2	2.51e-08	5.41e-08	PG	P	G	Ptprn2;mKIAA0387	Ptprn2;mKIAA0387
chr12	118408940	118410781	chr12	118431267	118433400	2	1.08e-10	5.28e-10	GG	G	G	Ptprn2;mKIAA0387	Ptprn2;mKIAA0387
chr12	120082075	120084770	chr12	120094327	120096247	2	3e-11	1.89e-10	PI	P	I	.	.
chr12	120443926	120446572	chr12	120472990	120475699	2	3.08e-09	9.31e-09	PG	G	P	Itgb8	Itgb8
chr12	120477671	120479593	chr12	120701515	120703682	2	3.45e-09	1.03e-08	PG	P	G	.	Macc1
chr13	3608849	3611345	chr13	3915912	3918778	2	4.83e-07	6.89e-07	PP	P	P	.	.
chr13	4769414	4773246	chr13	5860051	5863007	4	5.56e-11	3.14e-10	PI	I	P	.	.
chr13	5733821	5735654	chr13	5860089	5862941	2	1.33e-07	2.21e-07	PI	I	P	.	.
chr13	5858821	5860742	chr13	6555845	6557982	2	5.23e-07	7.4e-07	PG	P	G	.	Pitrm1
chr13	5859306	5862246	chr13	5867863	5872786	8	9.67e-21	2.74e-19	PG	P	G	.	Klf6
chr13	5859326	5861674	chr13	6187671	6190922	3	3.02e-10	1.24e-09	PI	P	I	.	.
chr13	5860734	5862356	chr13	6547364	6548893	2	4.62e-06	5.43e-06	PP	P	P	.	.
chr13	8868768	8873596	chr13	8883379	8886686	6	2.87e-17	5.63e-16	PP	P	P	.	.
chr13	8891637	8894225	chr13	55572258	55574384	2	1.63e-07	2.63e-07	GG	G	G	Idi1	Prr7
chr13	8993742	8996895	chr13	9091423	9094468	4	1.07e-12	1.02e-11	PP	P	P	.	.
chr13	12348885	12350848	chr13	12384989	12387923	2	1.97e-08	4.44e-08	PG	P	G	.	Actn2
chr13	14130458	14132817	chr13	14155163	14157696	3	2.36e-09	7.42e-09	PP	P	P	.	.
chr13	14705355	14707183	chr13	14720405	14723083	2	6.36e-08	1.17e-07	PP	P	P	.	.
chr13	17785683	17788724	chr13	17895016	17898743	7	1.56e-19	3.95e-18	PP	P	P	.	.
chr13	17840729	17843035	chr13	17895493	17897273	2	1.76e-07	2.81e-07	PP	P	P	Cdk13	.
chr13	17895745	17897526	chr13	18034212	18036148	2	1.39e-05	1.53e-05	PP	P	P	.	.
chr13	18554249	18556750	chr13	56802707	56804671	2	2.46e-08	5.32e-08	PI	I	P	.	.
chr13	19765093	19767917	chr13	19773968	19775766	2	3.71e-10	1.48e-09	GG	G	G	Txndc3	Txndc3
chr13	20181489	20184585	chr13	20361957	20365046	3	4.16e-13	4.23e-12	PG	P	G	.	Elmo1
chr13	21493018	21495724	chr13	21544475	21547158	2	3.07e-07	4.59e-07	PP	P	P	.	.
chr13	21499011	21501965	chr13	21557751	21560651	2	2.41e-08	5.22e-08	PI	I	P	.	.
chr13	21544016	21546818	chr13	21807512	21809686	3	2.21e-09	7e-09	PP	P	P	.	.
chr13	21806725	21810942	chr13	21841585	21848172	9	7.19e-20	1.86e-18	PP	P	P	.	.
chr13	21807431	21809650	chr13	21823913	21825900	2	4.62e-07	6.63e-07	PP	P	P	.	.
chr13	21808905	21810965	chr13	21870526	21872529	2	3.02e-05	3.21e-05	PP	P	P	.	.
chr13	21811752	21813974	chr13	21878597	21880210	2	2.91e-06	3.55e-06	PP	P	P	.	.
chr13	21812937	21815922	chr13	21843450	21847364	6	1.23e-15	1.94e-14	PP	P	P	.	.
chr13	21813872	21816490	chr13	21871010	21872970	2	1e-05	1.12e-05	PP	P	P	.	.
chr13	21824081	21828379	chr13	21843503	21845904	5	1.04e-13	1.17e-12	PP	P	P	.	.
chr13	21825444	21828240	chr13	21872868	21875335	2	6.75e-06	7.75e-06	PP	P	P	.	.
chr13	21826045	21828901	chr13	21839805	21841857	2	1.1e-06	1.46e-06	PP	P	P	.	.
chr13	21839718	21848660	chr13	21869789	21875954	18	2.25e-41	2.35e-39	PP	P	P	.	.
chr13	21843760	21845794	chr13	23621991	23623592	2	2.4e-05	2.58e-05	PP	P	P	.	.
chr13	21846828	21849387	chr13	21876669	21879267	2	4.73e-07	6.77e-07	PP	P	P	.	.
chr13	21869645	21872166	chr13	23711548	23714303	2	4.14e-05	4.36e-05	PP	P	P	.	.
chr13	21870199	21872404	chr13	23622004	23623897	2	3.49e-05	3.69e-05	PP	P	P	.	.
chr13	21878920	21881321	chr13	23663145	23665704	2	1.49e-05	1.63e-05	PP	P	P	.	.
chr13	22110893	22113125	chr13	23837009	23839358	2	1.59e-07	2.58e-07	PI	I	P	.	.
chr13	22127013	22128935	chr13	22140807	22142921	2	2.93e-07	4.42e-07	PI	P	I	.	.
chr13	22133231	22135792	chr13	22140882	22142845	2	5.97e-07	8.35e-07	PI	P	I	.	.
chr13	23514442	23516308	chr13	23648291	23649888	2	3.34e-08	6.83e-08	PP	P	P	.	Hist1h1d
chr13	23519300	23521917	chr13	23625528	23627277	2	1.02e-07	1.76e-07	PP	P	P	C230035I16Rik	.
chr13	23521211	23524300	chr13	23633756	23637454	3	1.25e-08	3.05e-08	PP	P	P	.	.
chr13	23521436	23523258	chr13	23677054	23678755	2	1.92e-06	2.43e-06	PG	P	G	.	Hist1h2be
chr13	23521697	23524881	chr13	23609008	23612367	5	2.61e-18	5.87e-17	PI	P	I	.	.
chr13	23521790	23524049	chr13	23544099	23546011	2	5.12e-08	9.79e-08	PI	P	I	.	.
chr13	23521992	23526238	chr13	23621426	23624408	4	4.89e-11	2.85e-10	PP	P	P	.	.
chr13	23522400	23524927	chr13	23540101	23542446	2	1.07e-07	1.82e-07	PI	P	I	.	.
chr13	23522547	23524047	chr13	23616171	23618272	2	1.22e-08	2.99e-08	PI	P	I	.	.
chr13	23536623	23539323	chr13	23621551	23623462	2	3.87e-06	4.62e-06	PI	I	P	.	.
chr13	23537589	23539300	chr13	23667596	23669644	2	5.93e-07	8.3e-07	PI	I	P	.	.
chr13	23609119	23612099	chr13	23620952	23623335	2	7.06e-07	9.69e-07	PI	I	P	.	.
chr13	23621250	23622964	chr13	23855370	23856903	2	1.26e-05	1.4e-05	PP	P	P	.	.
chr13	23621280	23624359	chr13	23646539	23649519	4	3.52e-09	1.05e-08	PP	P	P	.	Hist1h1d
chr13	23622086	23625463	chr13	23633868	23637701	4	1.08e-09	3.73e-09	PP	P	P	.	.
chr13	23622303	23624433	chr13	23661726	23663957	2	4.45e-05	4.68e-05	PP	P	P	.	.
chr13	23622804	23624367	chr13	23788880	23791334	2	3.32e-05	3.52e-05	PP	P	P	.	.
chr13	23622883	23624811	chr13	23666125	23668373	2	2.49e-05	2.66e-05	PP	P	P	.	.
chr13	23624640	23627932	chr13	23646880	23649259	3	7.01e-08	1.27e-07	PP	P	P	.	.
chr13	23625070	23627235	chr13	23830695	23832416	2	1.71e-05	1.87e-05	PP	P	P	.	.
chr13	23625747	23628747	chr13	23634580	23637750	5	3.66e-14	4.53e-13	PP	P	P	.	.
chr13	23627472	23630395	chr13	23672851	23674818	2	3.7e-06	4.44e-06	PP	P	P	.	.
chr13	23634007	23638189	chr13	23652828	23657877	6	3.34e-15	4.95e-14	PP	P	P	.	.
chr13	23634337	23637230	chr13	23645364	23646922	2	8.13e-06	9.22e-06	PP	P	P	.	.
chr13	23634839	23637663	chr13	23673393	23676025	2	3.06e-05	3.25e-05	PP	P	P	.	.
chr13	23634839	23636846	chr13	23712942	23714576	2	0.000117703	0.000121137	PP	P	P	.	Hist1h2be
chr13	23635803	23637798	chr13	23649889	23652796	3	2.88e-10	1.19e-09	PP	P	P	.	.
chr13	23642174	23645347	chr13	23652777	23654422	3	6.13e-09	1.68e-08	PP	P	P	.	.
chr13	23642368	23644249	chr13	23675322	23677904	2	8.88e-06	1e-05	PP	P	P	.	Hist1h2be
chr13	23645320	23648196	chr13	23673307	23675926	2	0.000102652	0.000105893	PP	P	P	.	Hist1h2be
chr13	23645498	23648404	chr13	23665999	23668208	3	4.89e-07	6.97e-07	PP	P	P	.	.
chr13	23646312	23648962	chr13	23711540	23715918	4	4.72e-08	9.15e-08	PP	P	P	.	.
chr13	23651769	23656429	chr13	23712796	23715133	5	6.7e-11	3.65e-10	PP	P	P	.	.
chr13	23652431	23655643	chr13	23661768	23665548	7	1.86e-17	3.71e-16	PP	P	P	.	.
chr13	23652736	23655744	chr13	23665982	23669674	5	3.94e-12	3.31e-11	PP	P	P	.	.
chr13	23652923	23655865	chr13	23671921	23673457	2	2.16e-05	2.33e-05	PP	P	P	.	.
chr13	23653448	23655878	chr13	23676498	23679361	2	4.57e-05	4.8e-05	PG	P	G	.	Hist1h2be
chr13	23661533	23669068	chr13	23671894	23678722	15	1.5e-31	9.76e-30	PP	P	P	.	Hist1h2be
chr13	23662800	23664515	chr13	23853627	23855712	2	8.21e-05	8.5e-05	PP	P	P	.	.
chr13	23664519	23666183	chr13	23713021	23714635	2	3.3e-05	3.5e-05	PP	P	P	.	.
chr13	23664807	23667038	chr13	23830736	23832537	2	3.53e-05	3.73e-05	PP	P	P	.	.
chr13	23666569	23668383	chr13	23712014	23714613	2	7.47e-05	7.75e-05	PP	P	P	.	.
chr13	23673369	23674896	chr13	23851073	23853494	2	3.77e-05	3.98e-05	PP	P	P	.	.
chr13	23675632	23677162	chr13	23775311	23778004	2	1.53e-05	1.68e-05	PP	P	P	Hist1h2be	.
chr13	23676285	23679349	chr13	23712742	23715826	5	2.44e-11	1.6e-10	PG	G	P	Hist1h2be	.
chr13	23676359	23678562	chr13	23788924	23790930	3	1.06e-07	1.81e-07	PG	G	P	Hist1h2be	.
chr13	23676575	23678670	chr13	23830306	23832162	2	8.41e-05	8.7e-05	PG	G	P	Hist1h2be	.
chr13	23711639	23715064	chr13	23852321	23855999	4	4.64e-07	6.65e-07	PP	P	P	.	.
chr13	23711969	23715830	chr13	23774335	23779168	16	1.35e-37	1.26e-35	PP	P	P	.	Hist1h2bc
chr13	23713661	23715823	chr13	23843558	23845467	2	3.54e-05	3.75e-05	PP	P	P	.	.
chr13	23713888	23715768	chr13	23788808	23790496	2	5.86e-05	6.11e-05	PP	P	P	.	.
chr13	23774313	23778653	chr13	23835995	23840499	5	5.1e-11	2.93e-10	PP	P	P	Hist1h2bc	.
chr13	23774382	23779227	chr13	23787020	23791748	9	2.43e-22	7.84e-21	PP	P	P	Hist1h2bc	.
chr13	23775206	23777608	chr13	23830538	23832926	4	7.84e-09	2.07e-08	PP	P	P	.	.
chr13	23775980	23778285	chr13	23854993	23857098	3	1.55e-07	2.53e-07	PP	P	P	.	.
chr13	23788853	23790448	chr13	23851730	23854755	3	4.08e-07	5.93e-07	PP	P	P	.	.
chr13	23788892	23791897	chr13	23829279	23832067	5	8.36e-12	6.47e-11	PP	P	P	.	.
chr13	23788925	23790822	chr13	23836710	23839019	2	4.94e-05	5.17e-05	PP	P	P	.	.
chr13	23789419	23792039	chr13	23841129	23844016	2	1.34e-05	1.47e-05	PP	P	P	.	.
chr13	23829206	23832882	chr13	23851803	23857008	7	2.57e-13	2.71e-12	PP	P	P	.	.
chr13	23830032	23832256	chr13	23837558	23840139	2	0.000119107	0.00012254	PP	P	P	.	.
chr13	23830101	23833168	chr13	23844140	23847467	4	1.44e-10	6.68e-10	PP	P	P	.	.
chr13	23835062	23837712	chr13	63531549	63533117	2	1.17e-06	1.54e-06	PP	P	P	.	.
chr13	23836784	23845255	chr13	23848748	23857820	18	1.37e-36	1.21e-34	PP	P	P	.	.
chr13	24360935	24364700	chr13	24371461	24374328	3	1.55e-12	1.42e-11	PG	G	P	Lrrc16a	.
chr13	24890622	24893987	chr13	24906076	24910174	3	2.63e-09	8.18e-09	PG	P	G	.	Acot13
chr13	24891516	24894812	chr13	24921586	24924680	5	2.22e-13	2.37e-12	PP	P	P	.	.
chr13	26022582	26025321	chr13	29039734	29041846	2	4.04e-08	8.05e-08	GI	G	I	AK132076	.
chr13	28950111	28952401	chr13	29041228	29043583	2	4.21e-08	8.3e-08	PG	G	P	BC025054;AK012007	Sox4
chr13	29032586	29034545	chr13	29043564	29045586	2	5.45e-08	1.03e-07	PI	I	P	.	.
chr13	29043119	29045628	chr13	29701167	29703797	2	6.95e-07	9.56e-07	PG	P	G	.	Cdkal1
chr13	29946070	29948696	chr13	30075840	30078978	3	2.98e-09	9.07e-09	PP	P	P	.	.
chr13	30277048	30280313	chr13	30325951	30327806	3	5.23e-14	6.3e-13	GG	G	G	Mboat1	Mboat1
chr13	31898347	31900156	chr13	32109844	32112488	2	7.07e-09	1.9e-08	PG	P	G	.	Gmds
chr13	34167423	34170213	chr13	34217236	34220896	6	3.43e-17	6.64e-16	PP	P	P	.	Tubb2b
chr13	34167555	34170228	chr13	34178563	34180300	2	4.55e-07	6.54e-07	PI	P	I	.	.
chr13	34167578	34170023	chr13	34242798	34245718	2	4.52e-07	6.5e-07	PI	P	I	.	.
chr13	34168387	34171190	chr13	34221000	34223677	5	2.53e-11	1.65e-10	PP	P	P	.	.
chr13	34168403	34171330	chr13	34186711	34189939	6	1.68e-18	3.86e-17	PI	P	I	.	.
chr13	34172423	34174384	chr13	34222394	34224674	2	1.65e-07	2.67e-07	PI	I	P	.	.
chr13	34186635	34190244	chr13	34220747	34225772	8	2.54e-22	8.16e-21	PI	I	P	.	.
chr13	34186818	34189619	chr13	34213345	34216010	3	8.18e-11	4.27e-10	II	I	I	.	.
chr13	34187105	34189535	chr13	34240954	34242631	2	2.65e-07	4.03e-07	II	I	I	.	.
chr13	34187148	34189084	chr13	34217224	34219282	2	4.57e-07	6.56e-07	GI	I	G	.	Tubb2b
chr13	34215917	34218817	chr13	34245082	34248266	3	7.75e-11	4.1e-10	II	I	I	.	.
chr13	34220803	34225174	chr13	34243564	34249703	9	3.02e-27	1.41e-25	PI	P	I	.	.
chr13	34220900	34223696	chr13	34238499	34242258	5	7.84e-13	7.6e-12	PI	P	I	.	.
chr13	34221561	34223705	chr13	34253259	34255212	2	9.6e-06	1.08e-05	PP	P	P	.	.
chr13	34223803	34226800	chr13	34239423	34242864	5	9.75e-16	1.55e-14	PI	P	I	.	.
chr13	34228977	34231702	chr13	34238745	34240430	2	4.93e-09	1.39e-08	II	I	I	.	.
chr13	37544917	37546733	chr13	37568231	37570922	2	6.24e-10	2.31e-09	PI	P	I	.	.
chr13	37870058	37872547	chr13	37916911	37919322	2	1.67e-07	2.69e-07	PI	I	P	.	.
chr13	38084698	38087211	chr13	38126370	38129138	2	7.83e-07	1.06e-06	PP	P	P	.	Cage1
chr13	41431408	41433591	chr13	41452547	41454392	2	4.06e-08	8.08e-08	PG	G	P	Nedd9	Nedd9
chr13	41700212	41702726	chr13	41728369	41730895	2	2.52e-07	3.85e-07	PG	P	G	.	Tmem170b
chr13	41700295	41702768	chr13	41719712	41721443	2	9.34e-08	1.63e-07	PG	P	G	.	Tmem170b
chr13	41700308	41702544	chr13	46772371	46775060	2	7.39e-07	1.01e-06	PI	P	I	.	.
chr13	41875454	41877150	chr13	41900582	41902848	2	8.27e-11	4.3e-10	GG	G	G	9530008L14Rik	9530008L14Rik
chr13	41901146	41903384	chr13	42145148	42147432	2	1.67e-08	3.87e-08	PG	G	P	9530008L14Rik	.
chr13	43397929	43399701	chr13	43575745	43577843	2	3.71e-06	4.44e-06	PP	P	P	.	.
chr13	43398175	43399964	chr13	43492462	43495111	2	5.43e-07	7.66e-07	PP	P	P	.	.
chr13	43574550	43578184	chr13	43653835	43657073	5	1.08e-13	1.21e-12	PP	P	P	.	.
chr13	43574971	43578010	chr13	43625629	43628196	3	4.86e-09	1.38e-08	PI	P	I	.	.
chr13	43575269	43576941	chr13	43596079	43598222	2	2.64e-08	5.63e-08	PI	P	I	.	.
chr13	43624670	43627160	chr13	44825108	44826897	2	1.78e-06	2.26e-06	PI	I	P	.	.
chr13	44825935	44828176	chr13	48355729	48357529	2	4.02e-05	4.24e-05	PP	P	P	.	.
chr13	44825973	44827600	chr13	44962473	44965416	2	1.41e-07	2.33e-07	PG	P	G	.	Jarid2
chr13	46059124	46061656	chr13	46133563	46136088	2	5.84e-08	1.09e-07	PI	P	I	.	.
chr13	46513659	46516114	chr13	46763339	46764896	2	8.33e-08	1.47e-07	PP	P	P	.	.
chr13	46968335	46970029	chr13	47023523	47025879	3	1.56e-11	1.1e-10	PG	G	P	Kif13a	.
chr13	47000418	47003348	chr13	47024010	47026627	2	4.63e-07	6.64e-07	PG	G	P	Kif13a	.
chr13	47023260	47026493	chr13	47198917	47201764	3	8.19e-08	1.45e-07	PP	P	P	.	Dek
chr13	47024237	47027082	chr13	47070188	47071917	2	2.58e-07	3.94e-07	PI	P	I	.	.
chr13	47801676	47803976	chr13	48122217	48124807	2	3.02e-09	9.17e-09	II	I	I	.	.
chr13	47802110	47805324	chr13	48357189	48359778	3	4.72e-11	2.77e-10	PI	I	P	.	Id4
chr13	48226289	48228529	chr13	48358784	48360693	2	3.35e-08	6.85e-08	PG	G	P	AK034282	Id4
chr13	48321828	48323902	chr13	48355713	48360574	5	5.46e-15	7.82e-14	PG	G	P	AK034282	Id4
chr13	48326515	48329037	chr13	48356029	48357932	3	2.49e-11	1.63e-10	PG	G	P	AK034282	.
chr13	48331537	48334532	chr13	48356324	48358910	2	2.88e-07	4.35e-07	PG	G	P	AK034282;AK039372	.
chr13	48356168	48360060	chr13	48418024	48420966	3	1.92e-10	8.47e-10	PI	P	I	Id4	.
chr13	48356435	48359025	chr13	48367871	48370787	2	4.46e-07	6.42e-07	PP	P	P	.	.
chr13	48623556	48625795	chr13	48632212	48633943	2	5.37e-10	2.04e-09	PI	I	P	.	.
chr13	48639891	48643761	chr13	48686507	48691522	5	1.31e-14	1.76e-13	GI	I	G	.	Ptpdc1
chr13	48641286	48643028	chr13	48733639	48735461	2	7.73e-08	1.38e-07	II	I	I	.	.
chr13	48685680	48689325	chr13	48719555	48722139	3	4.71e-10	1.82e-09	PG	G	P	Ptpdc1	.
chr13	48964498	48967412	chr13	48971483	48975534	3	8.26e-09	2.17e-08	PG	P	G	.	Fam120a
chr13	48966300	48969310	chr13	49060988	49063404	3	1.13e-09	3.87e-09	PP	P	P	.	.
chr13	49061915	49064333	chr13	49264258	49266824	2	2.3e-07	3.55e-07	PI	P	I	.	.
chr13	49110428	49112991	chr13	49271523	49274263	2	5.05e-09	1.42e-08	II	I	I	.	.
chr13	49435998	49438288	chr13	49475680	49478898	3	3.67e-11	2.25e-10	PG	P	G	.	Bicd2
chr13	51662419	51666655	chr13	51674920	51677617	4	1.17e-13	1.3e-12	PI	P	I	.	.
chr13	51663002	51664908	chr13	51711954	51715535	3	1.39e-10	6.51e-10	PI	P	I	.	.
chr13	51664107	51666854	chr13	51696996	51698897	2	9.31e-08	1.62e-07	PI	P	I	.	.
chr13	51664193	51666146	chr13	51689659	51691608	2	7.59e-08	1.36e-07	PI	P	I	.	.
chr13	51745861	51747759	chr13	51782345	51785233	2	3.45e-08	7.02e-08	PI	P	I	Cks2	.
chr13	51940531	51942552	chr13	52141904	52144340	2	6.47e-07	8.97e-07	PI	P	I	.	.
chr13	51940585	51942283	chr13	52063667	52065286	2	2.19e-08	4.84e-08	PI	P	I	.	.
chr13	51940641	51943555	chr13	52014767	52018792	5	6.37e-16	1.05e-14	PI	P	I	.	.
chr13	51941030	51942972	chr13	52317134	52320730	4	5.81e-14	6.95e-13	PI	P	I	.	.
chr13	51941056	51943490	chr13	51997332	52000296	3	1.08e-09	3.73e-09	PI	P	I	.	.
chr13	51941489	51943775	chr13	52282711	52284291	2	5.82e-08	1.09e-07	PI	P	I	.	.
chr13	51942333	51944746	chr13	52171594	52173704	2	2.61e-08	5.58e-08	PI	P	I	.	.
chr13	51942755	51944494	chr13	52259244	52262114	2	3.94e-08	7.88e-08	PI	P	I	.	.
chr13	51996548	51999535	chr13	52012844	52014390	2	2.68e-09	8.31e-09	II	I	I	.	.
chr13	53023179	53025001	chr13	53073406	53076668	3	1.15e-09	3.96e-09	PP	P	P	.	Nfil3
chr13	53063681	53066797	chr13	53074899	53076968	3	3.1e-11	1.95e-10	PP	P	P	Nfil3	.
chr13	53076630	53078366	chr13	53107123	53109473	2	1.75e-08	4.02e-08	PI	P	I	.	.
chr13	54377886	54382655	chr13	54397115	54399710	4	4.88e-14	5.92e-13	II	I	I	.	.
chr13	54396779	54398920	chr13	54418620	54421119	2	8e-08	1.42e-07	II	I	I	.	.
chr13	54604439	54606549	chr13	54711553	54714081	2	2.54e-06	3.13e-06	PP	P	P	.	.
chr13	54690341	54694099	chr13	54721038	54724666	4	5.66e-13	5.66e-12	PP	P	P	.	.
chr13	54787796	54789507	chr13	54859979	54861481	2	4.3e-08	8.46e-08	PG	P	G	Rnf44	Sncb
chr13	54794431	54797099	chr13	54850983	54852496	2	3.66e-07	5.38e-07	PP	P	P	.	.
chr13	55206638	55208328	chr13	55311246	55314093	2	2.01e-06	2.52e-06	PP	P	P	.	Nsd1
chr13	55290168	55292807	chr13	55311935	55314935	4	2.59e-12	2.26e-11	PI	I	P	.	Nsd1
chr13	55431007	55433588	chr13	55613289	55615233	2	3.82e-07	5.59e-07	PP	P	P	.	.
chr13	55571468	55574473	chr13	55613231	55615927	3	6.59e-10	2.43e-09	PG	G	P	Prr7	.
chr13	55587498	55589894	chr13	55614943	55616465	2	4.83e-08	9.31e-08	PP	P	P	.	.
chr13	56699765	56702656	chr13	56803184	56805487	3	3.7e-11	2.26e-10	PI	I	P	.	.
chr13	58218329	58220612	chr13	58229304	58231721	2	2.44e-07	3.75e-07	PI	I	P	.	.
chr13	58228478	58230372	chr13	58258901	58260480	2	3.14e-06	3.82e-06	PP	P	P	.	.
chr13	58316266	58318257	chr13	58374241	58375801	2	1.79e-06	2.27e-06	PP	P	P	.	.
chr13	58374566	58377823	chr13	58501685	58505852	4	3e-10	1.23e-09	PP	P	P	.	Hnrnpk
chr13	58388816	58391358	chr13	58501563	58503081	2	1.23e-08	3e-08	PG	G	P	AK015814;Kif27	Hnrnpk
chr13	58491045	58494033	chr13	58500775	58503189	4	4.21e-14	5.17e-13	PP	P	P	Hnrnpk	Hnrnpk;Hnrpk
chr13	58500868	58503497	chr13	58573093	58575046	2	6.06e-08	1.12e-07	PI	P	I	Hnrnpk;Hnrpk	.
chr13	58501691	58504371	chr13	58643359	58646644	5	7.57e-17	1.41e-15	PI	P	I	Hnrnpk	.
chr13	58502787	58504520	chr13	60278702	60280409	2	3.61e-05	3.82e-05	PP	P	P	.	.
chr13	58504228	58506160	chr13	58527332	58529345	2	1.84e-09	5.99e-09	PI	P	I	Rmi1	.
chr13	58909214	58911049	chr13	59245636	59248291	2	5.52e-07	7.78e-07	PI	P	I	Ntrk2	.
chr13	59071991	59074298	chr13	59244850	59247462	2	6.2e-08	1.14e-07	GI	G	I	Ntrk2	.
chr13	59072053	59074066	chr13	59111534	59114074	2	2.94e-09	8.98e-09	GG	G	G	Ntrk2	Ntrk2
chr13	59180558	59183788	chr13	59243762	59247677	4	4.67e-15	6.79e-14	GI	G	I	Ntrk2	.
chr13	59191766	59195751	chr13	59242308	59247188	6	6.04e-21	1.75e-19	GI	G	I	Ntrk2	.
chr13	59243294	59246081	chr13	59281350	59284981	3	1.39e-11	9.98e-11	PI	I	P	.	AK038606
chr13	59280003	59282334	chr13	59868560	59871171	2	1.43e-08	3.42e-08	PP	P	P	AK038606	Isca1
chr13	59940844	59943308	chr13	60277735	60279989	2	1.37e-07	2.27e-07	PI	I	P	.	.
chr13	60277892	60280134	chr13	60449595	60451653	2	4.81e-08	9.29e-08	PI	P	I	.	.
chr13	63642437	63646666	chr13	63666213	63671010	5	1.15e-17	2.35e-16	PP	P	P	Ptch1	.
chr13	63649900	63651601	chr13	63664010	63665569	2	3.47e-08	7.05e-08	PG	G	P	Ptch1	Ptch1
chr13	63652178	63658033	chr13	63662986	63670372	17	1.28e-54	2.7e-52	PG	G	P	Ptch1	Ptch1
chr13	63673621	63675978	chr13	63727374	63729249	2	1.5e-08	3.56e-08	II	I	I	.	.
chr13	64412639	64415338	chr13	64469979	64473208	3	1.33e-09	4.5e-09	PP	P	P	.	.
chr13	65341205	65343007	chr13	65378544	65381033	3	8.7e-11	4.48e-10	PI	I	P	.	.
chr13	65378294	65381272	chr13	67625645	67627147	2	9.3e-08	1.62e-07	PP	P	P	.	.
chr13	67004162	67006571	chr13	67032396	67034345	4	2.78e-14	3.51e-13	PP	P	P	.	.
chr13	67227913	67229773	chr13	67405974	67408807	2	3.02e-08	6.29e-08	PP	P	P	.	.
chr13	67583335	67585320	chr13	67627576	67629080	2	3.85e-10	1.53e-09	PP	P	P	.	.
chr13	69671310	69673896	chr13	69749093	69751825	2	1.45e-06	1.87e-06	PP	P	P	.	.
chr13	69878644	69881198	chr13	70775584	70777299	2	6.58e-07	9.1e-07	PP	P	P	.	.
[truncated: 5,049 more rows]

## Sheet: wTR2
Significant interactions in WT TR2
In annotation column, G = Gene region (Intragenic region), P = Promoter, I = Intergenic region
chrL	startL	endL	chrR	startR	endR	PET counts	p value	FDR	Annotation	Annotation_L	Annotation_R	GeneL	GeneR
chr10	3133936	3135564	chr10	7309328	7310723	4	2.05629e-17	1.28533e-05	PP	P	P	Cnksr3	Lrp11
chr10	4521812	4523866	chr10	4539403	4542526	19	1.56972e-20	0.00635732	PP	P	P	Mtrf1l;Rgs17	Fbxo5
chr10	5035387	5036235	chr10	5057020	5058182	3	2.98093e-05	0.00604741	II	I	I	.	.
chr10	5913652	5915182	chr10	6368026	6369136	3	8.38542e-11	0.000235293	PG	P	G	1700052N19Rik;Rmnd1	Mthfd1l
chr10	5913268	5915718	chr10	5956257	5958456	10	4.64755e-19	0.00427669	PP	P	P	1700052N19Rik;Rmnd1	Zbtb2
chr10	5956313	5957171	chr10	6367252	6367811	3	1.59278e-10	0.000269083	PG	P	G	Zbtb2	Mthfd1l
chr10	5957386	5958456	chr10	6372753	6374008	3	1.47949e-09	0.000265187	PP	P	P	Zbtb2	Mthfd1l
chr10	6604904	6606656	chr10	6649375	6650755	10	1.70296e-17	0.00416059	PI	P	I	Plekhg1	.
chr10	7301126	7302592	chr10	7400189	7401398	3	6.68732e-09	0.00120336	PI	I	P	.	BC020402;Lats1;Nup43
chr10	7309310	7310506	chr10	7324087	7325749	4	5.38683e-08	0.00662072	PG	P	G	Lrp11	Lrp11
chr10	7383239	7384227	chr10	7501032	7502041	4	5.87226e-12	0.00101311	PP	P	P	A630066F11Rik;Pcmt1	AK165776;BC013529
chr10	7381265	7386381	chr10	7398133	7402213	37	2.452e-47	0.00650741	PP	P	P	A630066F11Rik;Nup43;Pcmt1	BC020402;Lats1;Nup43
chr10	7445847	7446555	chr10	7456575	7457516	3	3.72116e-07	0.00697299	PG	P	G	Katna1	Katna1
chr10	7500299	7501307	chr10	7511817	7513281	4	1.44343e-08	0.00689672	PP	P	P	AK165776;BC013529	AK084809;Ppil4
chr10	7675566	7676556	chr10	7779171	7780393	4	2.12784e-11	0.00112679	PI	P	I	Tab2	.
chr10	7675491	7676877	chr10	7758202	7759833	5	4.91485e-13	0.00166536	PI	P	I	Tab2	.
chr10	7676661	7677548	chr10	7808209	7809542	4	4.71873e-10	0.000995742	PI	P	I	Tab2	.
chr10	7895993	7897034	chr10	7914688	7916056	3	1.57385e-06	0.00629525	II	I	I	.	.
chr10	8520494	8521652	chr10	8618936	8620519	5	2.47145e-15	0.00120858	GI	G	I	Sash1	.
chr10	8520316	8522857	chr10	8605020	8606938	13	7.08693e-31	0.00160445	PG	G	P	Sash1	SASH1;Sash1
chr10	8523879	8525319	chr10	8606388	8607970	4	1.27234e-11	0.0016756	PG	G	P	Sash1	SASH1;Sash1
chr10	10999447	11000734	chr10	11063292	11064388	7	7.65513e-13	0.00270233	PP	P	P	Fbxo30	Epm2a
chr10	13273187	13274130	chr10	13686082	13687051	3	3.05049e-10	0.000267304	PP	P	P	Adat2;Pex3	Hivep2
chr10	13635515	13638288	chr10	13684057	13685535	8	7.28493e-16	0.00387018	PI	I	P	.	Hivep2
chr10	13636483	13638325	chr10	13685692	13687801	9	1.69308e-17	0.00375577	PI	I	P	.	Hivep2
chr10	13685692	13687723	chr10	13764697	13767283	8	1.03073e-17	0.00181861	PG	P	G	Hivep2	Hivep2
chr10	17442277	17443080	chr10	17775627	17776379	3	9.61239e-10	0.000358725	PP	P	P	Cited2	Reps1
chr10	17775151	17776379	chr10	18037782	18039182	5	1.20956e-15	0.000476946	PI	P	I	Reps1	.
chr10	18166073	18166983	chr10	18248036	18249061	3	9.09457e-10	0.00169864	GG	G	G	Nhsl1	Nhsl1
chr10	18177676	18178908	chr10	18227421	18229094	6	1.69241e-15	0.0037069	GG	G	G	Nhsl1	Nhsl1
chr10	18177908	18182266	chr10	18188243	18191297	22	4.54319e-40	0.00707116	PG	G	P	Nhsl1	Nhsl1
chr10	18189262	18190673	chr10	18228149	18228977	3	1.33096e-07	0.00462965	PG	P	G	Nhsl1	Nhsl1
chr10	19569770	19571849	chr10	19587915	19590371	7	3.53326e-12	0.00633965	PG	P	G	Slc35d3	Pex7
chr10	19867388	19870182	chr10	20030520	20032795	12	5.62965e-32	0.00092126	PP	P	P	Mtap7	Bclaf1
chr10	19867806	19870291	chr10	19889478	19891874	13	1.736e-24	0.00606111	PP	P	P	Mtap7	AK138667;Mtap7
chr10	19868335	19869883	chr10	19946347	19947143	4	1.09622e-11	0.00189649	PP	P	P	Mtap7	Mtap7
chr10	19889912	19891384	chr10	20031794	20032769	4	1.0913e-12	0.000992814	PP	P	P	AK138667;Mtap7	Bclaf1
chr10	19891032	19891782	chr10	20030776	20031776	3	7.29673e-08	0.00099446	PP	P	P	AK138667;Mtap7	Bclaf1
chr10	20006851	20010873	chr10	20030367	20034813	28	3.3609e-46	0.00588354	PP	P	P	AK043723	Bclaf1
chr10	20029995	20031144	chr10	20672371	20673344	3	4.16511e-12	0.000147364	PP	P	P	Bclaf1	Ahi1
chr10	20030173	20031748	chr10	20067103	20068931	5	3.92046e-12	0.00475829	PP	P	P	Bclaf1	Fam54a
chr10	20031466	20032466	chr10	20442693	20443671	6	6.75537e-20	0.000268723	PP	P	P	Bclaf1	Pde7b
chr10	20031795	20033106	chr10	20684731	20686114	3	2.47084e-12	0.000144012	PG	P	G	Bclaf1	Ahi-1;Ahi1
chr10	20671986	20673344	chr10	20683414	20686383	10	2.16486e-14	0.00685554	PG	P	G	Ahi1	Ahi-1;Ahi1
chr10	21183414	21186254	chr10	21712177	21715360	13	9.98112e-37	0.000189692	PI	I	P	.	Sgk1
chr10	21185737	21186738	chr10	21715996	21716996	3	1.67864e-10	0.000189058	PI	I	P	.	Sgk1
chr10	21602491	21603710	chr10	21642741	21643958	3	7.37638e-07	0.00449219	PG	P	G	Sgk1	Sgk1
chr10	21642741	21644080	chr10	21713367	21714914	5	4.04233e-11	0.00226611	PG	G	P	Sgk1	Sgk1
chr10	22364288	22365484	chr10	23516381	23517556	3	6.33018e-12	6.48775e-05	PP	P	P	Slc2a12	1110021L09Rik
chr10	22364954	22365846	chr10	22450426	22451653	4	1.19945e-09	0.00155854	PP	P	P	Slc2a12	Tbpl1
chr10	22449747	22450884	chr10	22466301	22467204	4	1.28897e-07	0.00650005	PI	P	I	Tbpl1	.
chr10	22450095	22450892	chr10	22465095	22466193	3	3.8836e-06	0.00660879	PI	P	I	Tbpl1	.
chr10	22451031	22452660	chr10	22465193	22467073	10	5.43152e-15	0.00668177	PI	P	I	Tbpl1	.
chr10	23505788	23507082	chr10	23516573	23517556	4	3.99559e-07	0.00699117	PP	P	P	Rps12;Snora33;Snord100	1110021L09Rik
chr10	23507271	23508358	chr10	23868637	23869496	3	8.21073e-10	0.000319369	PP	P	P	Rps12;Snora33;Snord100	Stx7
chr10	24735090	24736592	chr10	24743871	24744835	3	2.1756e-06	0.00717018	II	I	I	.	.
chr10	24743019	24745058	chr10	24918280	24920433	7	3.76321e-18	0.000848911	PI	I	P	.	Akap7
chr10	28862909	28864077	chr10	28874427	28875214	4	1.65209e-07	0.00693215	PG	P	G	6330407J23Rik	6330407J23Rik
chr10	28865575	28867958	chr10	28874203	28876456	10	5.08829e-15	0.00716587	PG	P	G	6330407J23Rik	6330407J23Rik
chr10	28866461	28867313	chr10	29032236	29033236	3	2.06485e-08	0.000905356	PG	G	P	6330407J23Rik	Echdc1
chr10	29031626	29032838	chr10	29080787	29082030	4	4.52647e-08	0.00376883	PP	P	P	Echdc1	Rnf146
chr10	30319561	30320502	chr10	30522547	30523991	3	9.35081e-09	0.00067029	PP	P	P	Trmt11	Ncoa7
chr10	30320909	30321616	chr10	31032783	31033353	3	5.81345e-11	0.000126848	PP	P	P	Trmt11	Hddc2
chr10	30336365	30337681	chr10	31032830	31033481	3	6.48621e-11	0.000131174	PP	P	P	Hint3	Hddc2
chr10	30337811	30338811	chr10	30520840	30523667	8	5.27403e-19	0.000792842	PP	P	P	Hint3	Ncoa7
chr10	32601583	32602583	chr10	32610554	32611657	3	4.46671e-05	0.00712705	PG	G	P	Nkain2	Nkain2
chr10	33738110	33740813	chr10	33751933	33754266	10	9.43272e-15	0.00673673	PI	P	I	Rwdd1	.
chr10	33926138	33927370	chr10	34017014	34018014	3	1.16024e-08	0.001394	PP	P	P	Dse	AK038624;Tspyl4
chr10	33926207	33927596	chr10	34000819	34002780	8	5.02458e-18	0.00203498	PP	P	P	Dse	Tspyl1
chr10	34000833	34003539	chr10	34015694	34020344	44	7.09196e-52	0.00655113	PP	P	P	Tspyl1	AK038624;Tspyl4
chr10	36855897	36856945	chr10	38101020	38102219	3	1.51878e-12	5.9384e-05	PI	P	I	AK017779;Marcks	.
chr10	36856008	36857395	chr10	36970846	36971981	4	1.51203e-10	0.00102668	PI	P	I	AK017779;AK040320;Marcks	.
chr10	36856292	36857395	chr10	37411529	37412829	3	3.10969e-11	0.000177999	PI	P	I	AK017779;AK040320;Marcks	.
chr10	36856254	36857709	chr10	38076850	38078315	4	4.55112e-16	6.06897e-05	PI	P	I	AK017779;AK040320;Marcks	.
chr10	36856303	36857725	chr10	37098237	37100263	7	9.32307e-21	0.000518594	PI	P	I	AK017779;AK040320;Marcks	.
chr10	36856585	36857799	chr10	37532172	37533331	3	2.28053e-11	0.000137154	PI	P	I	AK017779;AK040320;Marcks	.
chr10	36857160	36857802	chr10	38274157	38275552	6	3.43833e-22	4.85402e-05	PI	P	I	AK017779;AK040320;Marcks	.
chr10	36857004	36858113	chr10	37076786	37078134	4	9.42449e-13	0.000589368	PI	P	I	AK017779;AK040320;Marcks	.
chr10	38890887	38892439	chr10	39089105	39090328	6	2.35688e-20	0.000701259	PI	I	P	.	Fyn
chr10	38892834	38894689	chr10	39089211	39090249	6	2.54025e-20	0.000714285	PI	I	P	.	Fyn
chr10	38946406	38947932	chr10	39088922	39090823	6	4.02063e-20	0.000991438	PI	I	P	.	Fyn
chr10	38957794	38960808	chr10	39088772	39090389	14	1.37912e-41	0.000995722	PI	I	P	.	Fyn
chr10	38984461	38985672	chr10	39088922	39091188	6	8.14424e-17	0.00111026	PI	I	P	.	Fyn
chr10	38986948	38987810	chr10	39089389	39090009	3	7.20495e-11	0.00114681	PI	I	P	.	Fyn
chr10	39009936	39013328	chr10	39088649	39091166	19	3.32084e-49	0.00186578	PI	I	P	.	Fyn
chr10	39089023	39090249	chr10	39255343	39256207	3	1.30872e-11	0.000903751	PG	P	G	Fyn	Fyn
chr10	39088580	39090715	chr10	39097988	39100019	8	3.6856e-20	0.00709881	PG	P	G	Fyn	Fyn
chr10	39089105	39090389	chr10	39451698	39452448	3	1.00666e-12	0.000318041	PP	P	P	Fyn	AK164126;Rev3l
chr10	39088922	39091188	chr10	39171681	39173258	6	2.11114e-16	0.00168238	PG	P	G	Fyn	Fyn
chr10	39089113	39091957	chr10	39106550	39111185	20	7.6156e-44	0.00633982	PG	P	G	Fyn	Fyn
chr10	39090188	39091189	chr10	39260409	39261386	3	1.27127e-11	0.000880319	PG	P	G	Fyn	Fyn
chr10	39256126	39257153	chr10	39393776	39394724	3	5.07821e-12	0.000995573	GG	G	G	Fyn	AK164126
chr10	39260516	39261587	chr10	39379054	39380058	3	4.6579e-12	0.00101071	GG	G	G	Fyn	AK164126
chr10	39260409	39261876	chr10	39392215	39393215	6	1.5976e-20	0.000995732	GG	G	G	Fyn	AK164126
chr10	39260337	39264095	chr10	39449567	39454531	39	0	0.000753922	PG	G	P	Fyn	AK164126;Rev3l
chr10	39273609	39274681	chr10	39453444	39454022	3	6.80465e-12	0.000821464	PG	G	P	Fyn	AK164126;Rev3l
chr10	39334564	39335808	chr10	39366234	39367471	3	5.90674e-10	0.00521234	PG	P	G	Traf3ip2	AK164126;Traf3ip2
chr10	39364512	39366134	chr10	39379470	39380515	4	2.10417e-12	0.00664955	GG	G	G	AK164126;Traf3ip2	AK164126
chr10	39364510	39366222	chr10	39450276	39451662	6	2.077e-20	0.00155983	PG	G	P	AK164126;Traf3ip2	AK164126;Rev3l
chr10	39365370	39366762	chr10	39453021	39453996	4	2.18654e-14	0.00149628	PG	G	P	AK164126;Traf3ip2	AK164126;Rev3l
chr10	39365532	39366829	chr10	39393351	39394375	3	6.85157e-10	0.00554911	GG	G	G	AK164126;Traf3ip2	AK164126
chr10	39366209	39367500	chr10	39379593	39380593	5	6.45804e-15	0.00677047	GG	G	G	AK164126;Traf3ip2	AK164126
chr10	39366223	39367959	chr10	39449548	39451815	8	5.35147e-26	0.00163532	PG	G	P	AK164126;Traf3ip2	AK164126;Rev3l
chr10	39376854	39381327	chr10	39450363	39454368	32	0	0.00212216	PG	G	P	AK164126;Traf3ip2	AK164126;Rev3l
chr10	39378760	39379851	chr10	39391384	39392846	6	2.27569e-17	0.00680675	GG	G	G	AK164126	AK164126
chr10	39379936	39381241	chr10	39393244	39394373	5	6.41594e-15	0.00677208	GG	G	G	AK164126	AK164126
chr10	39391391	39397812	chr10	39449109	39454531	97	0	0.00315799	PG	G	P	AK164126	AK164126;Rev3l
chr10	39434425	39435597	chr10	39451261	39451859	3	2.05987e-09	0.00649058	PG	G	P	AK164126	AK164126;Rev3l
chr10	39965907	39966831	chr10	39976747	39977742	3	2.78772e-08	0.00697037	PP	P	P	Gtf3c6;Rpf2	Gtf3c6
chr10	39976734	39977730	chr10	40020460	40021787	6	1.1663e-15	0.00419267	PP	P	P	Gtf3c6	Amd2
chr10	39976969	39979331	chr10	40022031	40022754	9	5.68513e-22	0.00416409	PP	P	P	Gtf3c6	Amd2
chr10	39976775	39979640	chr10	40241193	40246175	21	0	0.00047221	PI	P	I	Gtf3c6	.
chr10	39978032	39979204	chr10	40238225	40239970	7	6.10748e-24	0.000480882	PI	P	I	Gtf3c6	.
chr10	39978032	39980102	chr10	40067236	40068982	6	8.89149e-19	0.00144502	PP	P	P	Gtf3c6	AK016752;Cdk19;Cdk8
chr10	39978360	39979840	chr10	40236565	40237765	3	1.75414e-11	0.000485246	PI	P	I	Gtf3c6	.
chr10	39978360	39979845	chr10	40019424	40021462	9	9.53124e-22	0.00440186	PP	P	P	Gtf3c6	Amd2
chr10	40020203	40020990	chr10	40235421	40236615	5	1.96839e-17	0.000608352	PI	P	I	Amd2	.
chr10	40020203	40021396	chr10	40091698	40092994	3	7.3091e-10	0.00221896	PG	P	G	Amd2	Cdk19;Cdk8
chr10	40020462	40021203	chr10	40242647	40245059	14	1.24528e-38	0.000577224	PI	P	I	Amd2	.
chr10	40020462	40021462	chr10	40167450	40168338	3	8.51342e-11	0.00098335	PG	P	G	Amd2	Cdk19;Cdk8
chr10	40019621	40023223	chr10	40237866	40242623	31	0	0.000593774	PI	P	I	Amd2	.
chr10	40019877	40024294	chr10	40066526	40072176	36	0	0.00392029	PP	P	P	Amd2	AK016752;Cdk19;Cdk8
chr10	40067858	40070901	chr10	40090431	40092698	10	1.78175e-23	0.00601401	PG	P	G	AK016752;Cdk19;Cdk8	Cdk19;Cdk8
chr10	40069102	40070430	chr10	40236115	40237115	4	7.04976e-14	0.000899784	PI	P	I	AK016752;Cdk19;Cdk8	.
chr10	40167044	40168337	chr10	40238970	40239970	3	1.51704e-09	0.00220567	GI	G	I	Cdk19;Cdk8	.
chr10	40219043	40220670	chr10	40239401	40241604	6	1.64529e-14	0.00614415	II	I	I	.	.
chr10	40218811	40222148	chr10	40234112	40237115	16	8.91516e-32	0.00661023	II	I	I	.	.
chr10	40602150	40603573	chr10	40690393	40691393	3	2.39437e-09	0.00147694	PI	P	I	Cdc40;Wasf1	.
chr10	40602228	40603688	chr10	40663159	40664992	5	4.45094e-13	0.00288103	PI	P	I	Cdc40;Wasf1	.
chr10	41021833	41024286	chr10	41238221	41240111	7	1.16806e-18	0.000605327	PP	P	P	Fig4	Cd164
chr10	41170316	41171035	chr10	41238768	41239882	5	6.95837e-15	0.00239	PP	P	P	Bif1;Zbtb24	Cd164
chr10	41170035	41171507	chr10	41196417	41198524	7	1.14168e-17	0.00563232	PP	P	P	Bif1;Zbtb24	Mical1
chr10	41197042	41198425	chr10	41210195	41211645	4	3.18511e-11	0.00677487	PP	P	P	Mical1	Ppil6;Smpd2
chr10	41208294	41209722	chr10	41238209	41239367	4	2.58642e-11	0.00537179	PP	P	P	Mical1;Ppil6;Smpd2	Cd164
chr10	41238221	41240111	chr10	41402035	41403369	8	2.0824e-20	0.000917806	PI	P	I	Cd164	.
chr10	41549789	41551324	chr10	41997039	41998419	4	3.29413e-16	0.000240432	PG	G	P	Sesn1	Foxo3
chr10	41606754	41607656	chr10	41993813	41994859	3	2.03749e-12	0.000290652	PP	P	P	Sesn1	Foxo3
chr10	41606547	41608102	chr10	41654397	41656727	10	3.86546e-24	0.00384295	PG	P	G	Sesn1	Armc2
chr10	41606864	41607856	chr10	41997334	41998182	3	1.68283e-11	0.000287453	PP	P	P	Sesn1	Foxo3
chr10	41608147	41608970	chr10	41654549	41656137	4	2.78599e-11	0.00395876	PG	P	G	Sesn1	Armc2
chr10	41608087	41609420	chr10	41993387	41995227	5	1.97986e-19	0.000292227	PP	P	P	Sesn1	Foxo3
chr10	41654880	41656601	chr10	41994137	41995393	4	7.77572e-16	0.000349984	PG	G	P	Armc2	Foxo3
chr10	41699672	41701056	chr10	41992990	41994355	3	4.48163e-12	0.000425476	PG	G	P	Armc2	Foxo3
chr10	41735084	41736342	chr10	41995173	41996458	6	1.09667e-21	0.000481554	PP	P	P	AK006037;Armc2	Foxo3
chr10	41940441	41942331	chr10	41993813	41996818	11	3.3547e-29	0.00340204	PG	G	P	Foxo3	Foxo3
chr10	41940908	41942491	chr10	41997114	41998813	9	4.62803e-25	0.00322791	PG	G	P	Foxo3	Foxo3
chr10	41970861	41972285	chr10	41997039	41998182	3	2.60937e-08	0.00568829	PG	G	P	Foxo3	Foxo3
chr10	41970360	41973255	chr10	41994252	41996287	14	3.86346e-33	0.00590603	PG	G	P	Foxo3	Foxo3
chr10	41994218	41995227	chr10	42481761	42482837	3	1.95933e-11	0.000212604	PP	P	P	Foxo3	Sec63
chr10	41994688	41995803	chr10	42303895	42304960	5	4.83369e-19	0.000398332	PP	P	P	Foxo3	Nr2e1
chr10	42058576	42059902	chr10	42301783	42303335	5	1.04027e-18	0.000515971	PG	G	P	Lace1	Nr2e1
chr10	42129340	42130761	chr10	42303602	42304960	4	2.82866e-14	0.000855746	PG	G	P	Lace1	Nr2e1
chr10	42136708	42137788	chr10	42198280	42199400	3	8.93132e-10	0.00284827	PG	G	P	Lace1	Lace1
chr10	42183719	42184719	chr10	42198132	42199244	3	7.84695e-09	0.00666646	PG	G	P	Lace1	Lace1
chr10	42197713	42200461	chr10	42220895	42223033	17	5.43504e-37	0.0059555	PP	P	P	Lace1	Snx3
chr10	42221491	42222916	chr10	42299556	42300813	5	1.00459e-15	0.00187984	PG	P	G	Snx3	Nr2e1
chr10	42221255	42224440	chr10	42301437	42306049	26	0	0.00174645	PP	P	P	Snx3	Nr2e1
chr10	42299177	42300318	chr10	42398167	42398837	3	1.53157e-10	0.00120669	PG	G	P	Nr2e1	Ostm1
chr10	42299558	42300887	chr10	42398981	42399981	3	1.52492e-10	0.00119741	PG	G	P	Nr2e1	Ostm1
chr10	42301844	42305431	chr10	42397716	42401559	31	0	0.00126246	PP	P	P	Nr2e1	Ostm1
chr10	42304460	42305923	chr10	42481771	42482921	3	7.88687e-11	0.000837207	PP	P	P	Nr2e1	Sec63
chr10	42398117	42399364	chr10	42481761	42482699	3	7.28955e-10	0.00163923	PP	P	P	Ostm1	Sec63
chr10	42677494	42678944	chr10	42940202	42941525	5	1.01017e-17	0.000477073	PG	G	P	Scml4	Pdss2
chr10	42874580	42875548	chr10	42892609	42893888	6	1.28634e-11	0.00635233	PG	G	P	Sobp	9030612E09Rik;Sobp
chr10	42874868	42875580	chr10	42894232	42895425	4	1.0915e-10	0.00623226	PG	G	P	Sobp	9030612E09Rik;Sobp
chr10	42874886	42875886	chr10	42940766	42941840	3	1.20477e-09	0.00256081	PG	G	P	Sobp	Pdss2
chr10	42875701	42877132	chr10	42892609	42893888	7	1.44048e-13	0.00646665	PG	G	P	Sobp	9030612E09Rik;Sobp
chr10	42892609	42893609	chr10	42968122	42969122	4	2.66116e-12	0.00200292	PG	P	G	9030612E09Rik;Sobp	Pdss2
chr10	42892653	42894248	chr10	42940409	42941549	6	1.08464e-15	0.00389931	PP	P	P	9030612E09Rik;Sobp	Pdss2
chr10	42940409	42941867	chr10	43003626	43005910	8	1.09682e-20	0.00271032	PG	P	G	Pdss2	Pdss2
chr10	43299660	43300728	chr10	43621235	43622384	3	8.35878e-11	0.000377516	PP	P	P	Cd24a	Qrsl1;Rtn4ip1
chr10	51952433	51953226	chr10	52100526	52101561	4	8.24864e-11	0.000980106	PP	P	P	Dcbld1	Gopc
chr10	52100012	52101964	chr10	52137536	52138536	5	4.74805e-10	0.00475905	PP	P	P	Gopc	Nus1
chr10	53098566	53100238	chr10	53222469	53224434	10	1.5106e-24	0.000998871	PI	P	I	Gm9766	.
chr10	53099357	53100877	chr10	53228357	53229846	5	7.34514e-14	0.000995852	PI	P	I	Gm9766	.
chr10	56097732	56098906	chr10	56618665	56620020	4	6.36627e-14	0.000193598	PI	P	I	Gja1	.
chr10	56097827	56098963	chr10	56558663	56560044	4	1.13539e-13	0.00023042	PI	P	I	Gja1	.
chr10	56616709	56617734	chr10	57506069	57507066	3	2.60777e-13	9.78131e-05	PI	I	P	.	Fabp7
chr10	57205853	57207664	chr10	57227451	57228634	5	7.42437e-12	0.0060902	PP	P	P	Hsf2	Hsf2
chr10	57205076	57209864	chr10	57504381	57508889	25	0	0.00041544	PP	P	P	Hsf2	Fabp7
chr10	57205210	57209864	chr10	57250383	57252820	20	4.74572e-37	0.00417858	PP	P	P	Hsf2	AIGP-2;Serinc1
chr10	57227250	57228903	chr10	57250622	57252747	7	1.1911e-15	0.00589369	PP	P	P	Hsf2	AIGP-2;Serinc1
chr10	57250208	57251383	chr10	57717682	57719098	3	5.03941e-12	0.00022578	PP	P	P	AIGP-2;Serinc1	Gcc2
chr10	57250781	57252003	chr10	57561930	57562633	4	2.55605e-15	0.000395438	PI	P	I	AIGP-2;Serinc1	.
chr10	57250383	57254058	chr10	57503051	57506269	16	7.65221e-50	0.000496026	PP	P	P	AIGP-2;Serinc1	Fabp7
chr10	57251929	57252747	chr10	57463782	57464834	3	2.55387e-11	0.000624306	PI	P	I	AIGP-2;Serinc1	.
chr10	57251747	57253008	chr10	57506563	57507445	4	7.02895e-15	0.000491721	PP	P	P	AIGP-2;Serinc1	Fabp7
chr10	57251950	57253122	chr10	57495208	57496596	4	2.4046e-15	0.000515861	PI	P	I	AIGP-2;Serinc1	.
chr10	57461384	57465280	chr10	57561074	57563066	23	0	0.00120701	GI	G	I	Pkib	.
chr10	57463245	57464131	chr10	57524317	57525256	3	2.09484e-10	0.00288234	GG	G	G	Pkib	Smpdl3a
chr10	57462708	57464677	chr10	57549784	57552679	14	1.76277e-41	0.00149306	GI	G	I	Pkib	.
chr10	57463097	57464677	chr10	57548219	57549067	3	5.99343e-11	0.00159082	GI	G	I	Pkib	.
chr10	57457333	57476573	chr10	57493738	57516126	539	0	0.00468115	PG	G	P	Pkib	Fabp7;Smpdl3a
chr10	57493555	57499023	chr10	57502498	57509341	69	0	0.00707564	PI	I	P	.	Fabp7
chr10	57498936	57507908	chr10	57510340	57516150	138	0	0.00705932	PP	P	P	Fabp7	Fabp7;Smpdl3a
chr10	57502723	57505011	chr10	57786204	57787725	6	3.45396e-22	0.000442855	PP	P	P	Fabp7	Lims1
chr10	57504030	57505153	chr10	57535648	57536466	3	1.44394e-09	0.00522924	PI	P	I	Fabp7	.
chr10	57504751	57505702	chr10	57909129	57910129	3	6.36789e-10	0.000274575	PP	P	P	Fabp7	Ranbp2
chr10	57504798	57505849	chr10	83107284	83108146	3	3.74183e-18	4.00925e-06	PG	P	G	Fabp7	Appl2
chr10	57502827	57508482	chr10	57523092	57531441	63	0	0.00606246	PG	P	G	Fabp7	Smpdl3a
chr10	57505386	57507121	chr10	57845520	57846875	5	2.2698e-19	0.000348604	PG	P	G	Fabp7	Lims1
chr10	57503436	57509596	chr10	57536513	57548063	127	0	0.00486612	PI	P	I	Fabp7	.
chr10	57505386	57508492	chr10	57534158	57536221	15	5.06938e-36	0.00550117	PI	P	I	Fabp7	.
chr10	57502454	57516126	chr10	57548218	57566891	362	0	0.00384089	PI	P	I	Fabp7;Smpdl3a	.
chr10	57512126	57513702	chr10	57524039	57525460	4	7.15242e-12	0.00688919	PG	P	G	Smpdl3a	Smpdl3a
chr10	57524948	57526603	chr10	57535939	57538149	6	5.69454e-17	0.00693705	GI	G	I	Smpdl3a	.
chr10	57549717	57550874	chr10	57560406	57562594	5	8.11241e-14	0.00694246	II	I	I	.	.
chr10	57844927	57847383	chr10	57908668	57910129	7	5.08394e-18	0.00273618	PG	G	P	Lims1	Ranbp2
chr10	58276660	58277720	chr10	58683887	58684887	3	1.35458e-11	0.000272147	PP	P	P	Sh3rf3	Ankrd57;Sept10
chr10	58683241	58685277	chr10	58703488	58704489	5	5.00385e-13	0.00622169	PI	P	I	Ankrd57;Sept10	.
chr10	58681967	58686555	chr10	58743113	58749730	52	0	0.00280939	PI	P	I	Ankrd57;Sept10	.
chr10	58683479	58686200	chr10	58785654	58787191	9	1.46928e-26	0.00115811	PP	P	P	Ankrd57;Sept10	P4ha1
chr10	58684335	58685555	chr10	58818022	58818967	3	1.08357e-10	0.000995859	PG	P	G	Ankrd57;Sept10	P4ha1
chr10	58684744	58685780	chr10	58754944	58755945	3	9.75347e-10	0.00229822	PI	P	I	Ankrd57;Sept10	.
chr10	58703892	58704489	chr10	58745734	58746822	3	2.7193e-09	0.00434032	II	I	I	.	.
chr10	59000769	59001946	chr10	59077929	59079467	4	3.44381e-12	0.00191088	PG	G	P	Ccdc109a	Ccdc109a
chr10	59350087	59359319	chr10	59405135	59415301	188	0	0.00328329	PP	P	P	AK046160;Dnajb12;mDj10	Ddit4
chr10	59355650	59357749	chr10	59383698	59384943	7	1.34805e-21	0.00555435	GI	G	I	AK046160;Dnajb12;mDj10	.
chr10	59356294	59357870	chr10	59397925	59400074	6	1.19946e-19	0.00435439	GI	G	I	AK046160;Dnajb12;mDj10	.
chr10	59356807	59357749	chr10	59432660	59433593	3	9.32665e-12	0.00198569	GI	G	I	AK046160;Dnajb12;mDj10	.
chr10	59355992	59358848	chr10	59418942	59422249	18	6.13639e-53	0.00274074	PI	P	I	AK046160;Dnajb12;mDj10	.
chr10	59359686	59361600	chr10	59379029	59380550	6	1.22617e-18	0.00627098	PI	P	I	AK046160;Dnajb12;mDj10	.
chr10	59359686	59363165	chr10	59463756	59466651	23	0	0.00112601	PP	P	P	AK046160;Dnajb12;mDj10	Anapc16;Ascc1
chr10	59359620	59363554	chr10	59403397	59407669	36	0	0.00418819	PI	P	I	AK046160;Dnajb12;mDj10	.
chr10	59360995	59362419	chr10	59528829	59529961	3	2.83021e-12	0.000895028	PG	P	G	AK046160;Dnajb12;mDj10	Ascc1
chr10	59360298	59363501	chr10	59431840	59434023	13	1.09772e-41	0.00224858	PI	P	I	AK046160;Dnajb12;mDj10	.
chr10	59361679	59362404	chr10	59397207	59398621	5	1.03644e-16	0.00485763	PI	P	I	AK046160;Dnajb12;mDj10	.
chr10	59361133	59363389	chr10	59382609	59385056	18	7.94343e-48	0.00606593	PI	P	I	AK046160;Dnajb12;mDj10	.
chr10	59361633	59363037	chr10	59379066	59380225	6	1.15567e-18	0.00642623	PI	P	I	AK046160;Dnajb12;mDj10	.
chr10	59361679	59363215	chr10	59370937	59373018	13	3.13183e-35	0.0070841	PI	P	I	AK046160;Dnajb12;mDj10	.
chr10	59361598	59363388	chr10	59420422	59423079	13	5.46633e-40	0.00301143	PI	P	I	AK046160;Dnajb12;mDj10	.
chr10	59362037	59363553	chr10	59377694	59378694	4	3.69072e-13	0.00658783	PI	P	I	AK046160;Dnajb12;mDj10	.
chr10	59359611	59368703	chr10	59407756	59415509	247	0	0.00390362	PP	P	P	AK046160;Dnajb12;mDj10	Ddit4
chr10	59377707	59380391	chr10	59413015	59415509	16	4.37438e-40	0.00491312	PI	I	P	.	Ddit4
chr10	59379406	59380003	chr10	59395002	59395777	3	9.75888e-11	0.00656364	II	I	I	.	.
chr10	59379600	59381008	chr10	59411728	59413000	4	6.7417e-14	0.00517904	PI	I	P	.	Ddit4
chr10	59381841	59385159	chr10	59412872	59415300	19	1.04719e-52	0.00530364	PI	I	P	.	Ddit4
chr10	59383286	59384796	chr10	59404660	59406694	8	5.23031e-25	0.00606044	II	I	I	.	.
chr10	59395159	59396002	chr10	59405134	59406104	4	1.2422e-13	0.00704106	II	I	I	.	.
chr10	59395002	59396379	chr10	59412996	59414617	4	1.26129e-13	0.00635808	PI	I	P	.	Ddit4
chr10	59396673	59398371	chr10	59404946	59406307	5	1.78429e-16	0.00720468	II	I	I	.	.
chr10	59396759	59402671	chr10	59409933	59415300	45	0	0.00679905	PI	I	P	.	Ddit4
chr10	59404309	59406996	chr10	59412814	59415509	17	1.15114e-45	0.00717043	PI	I	P	.	Ddit4
chr10	59410185	59412319	chr10	59420283	59422015	12	9.13788e-34	0.00705306	PI	P	I	Ddit4	.
chr10	59409615	59415301	chr10	59461816	59466416	53	0	0.00357536	PP	P	P	Ddit4	Anapc16;Ascc1
chr10	59410730	59415301	chr10	59426616	59434441	55	0	0.00640907	PI	P	I	Ddit4	.
chr10	59413015	59413800	chr10	59724863	59726065	3	1.45362e-13	0.000393463	PI	P	I	Ddit4	.
chr10	59413015	59414836	chr10	59421649	59423540	5	4.62418e-16	0.0071569	PI	P	I	Ddit4	.
chr10	59413746	59414899	chr10	59453303	59454467	4	5.24177e-14	0.00454914	PG	P	G	Ddit4	Anapc16
chr10	59420292	59422366	chr10	59432078	59433575	12	4.57084e-34	0.00691777	II	I	I	.	.
chr10	59420937	59422034	chr10	59465211	59466416	5	4.04402e-15	0.0041571	PI	I	P	.	Anapc16;Ascc1
chr10	59464928	59465964	chr10	59746192	59748255	5	1.67889e-20	0.00044508	PP	P	P	Anapc16;Ascc1	Psap
chr10	59614130	59615349	chr10	59707413	59708385	3	1.46922e-11	0.00132941	II	I	I	.	.
chr10	59655642	59656767	chr10	59706812	59708347	4	3.13197e-13	0.00359722	GI	G	I	Chst3	.
chr10	59654883	59658441	chr10	59664488	59667606	26	2.59184e-57	0.00709636	GG	G	G	Chst3	Chst3
chr10	59650522	59667652	chr10	59668351	59684794	377	0	0.00641144	PP	P	P	Chst3	Chst3
chr10	59665773	59666428	chr10	59740035	59741036	3	1.30781e-09	0.00205947	PG	G	P	Chst3	Psap
chr10	59671261	59674729	chr10	59680236	59684794	27	2.2281e-58	0.00708494	PG	G	P	Chst3	Chst3
chr10	59682028	59682719	chr10	59740035	59741036	3	5.05785e-09	0.00308971	PP	P	P	Chst3	Psap
chr10	59708274	59709299	chr10	59740035	59740681	3	1.19009e-09	0.00522028	PI	I	P	.	Psap
chr10	59724737	59725716	chr10	59739866	59741035	3	2.93978e-09	0.00660262	PI	I	P	.	Psap
chr10	59741505	59742505	chr10	59766827	59768226	3	3.55651e-09	0.00573193	PP	P	P	Psap	Cdh23;Psap
chr10	61053579	61054580	chr10	61142007	61142723	3	1.25174e-09	0.00146878	PI	I	P	.	AK006239;Sar1a
chr10	61111335	61112634	chr10	61142330	61142995	3	4.49866e-08	0.00529586	PP	P	P	Ppa1	AK006239;Sar1a
chr10	61911728	61913528	chr10	61949672	61951771	7	4.10403e-16	0.00467163	PP	P	P	4930507D05Rik;Supv3l1	Vps26a
chr10	61912371	61913137	chr10	62486079	62486984	3	1.20072e-12	0.000170789	PP	P	P	4930507D05Rik;Supv3l1	AK156477;Hnrnph3;Pbld2
chr10	61911683	61913978	chr10	61946831	61948785	9	1.8516e-19	0.0049329	PP	P	P	4930507D05Rik;Supv3l1	Vps26a
chr10	62040353	62041657	chr10	62064475	62065762	4	1.76686e-10	0.00585098	PP	P	P	2510003E04Rik;Ddx21	Ddx21
chr10	62040635	62042217	chr10	62112231	62113738	5	2.61143e-14	0.00221833	PP	P	P	2510003E04Rik;Ddx21	Ddx50
chr10	62041199	62042217	chr10	62485755	62486919	3	2.49397e-12	0.000242332	PP	P	P	2510003E04Rik;Ddx21	AK156477;Hnrnph3;Pbld2
chr10	62111353	62114129	chr10	62201832	62203692	12	2.67134e-32	0.00141544	PI	P	I	Ddx50	.
chr10	62112231	62113813	chr10	62149222	62150542	3	1.62083e-08	0.0047748	PP	P	P	Ddx50	DQ542393;DQ546218;DQ551367;DQ557960;DQ558102;DQ569461;DQ685809;DQ689332;DQ694857;DQ703878;DQ707675;DQ710791;DQ723845;Stox1
chr10	62111743	62114346	chr10	62485525	62487388	8	3.45532e-28	0.000305064	PP	P	P	Ddx50	AK156477;Hnrnph3;Pbld2
chr10	62113002	62113996	chr10	62254090	62256112	5	5.95097e-16	0.000992849	PP	P	P	Ddx50	Ccar1
chr10	62113213	62113940	chr10	62184023	62184930	3	2.13469e-08	0.00225622	PG	P	G	Ddx50	Stox1
chr10	62113262	62115015	chr10	62124460	62126008	7	3.113e-16	0.00695168	PP	P	P	Ddx50	DQ554303;DQ563224;DQ563500;DQ566004;DQ686744;DQ696405;DQ707295;DQ707327;DQ714420;DQ720901;DQ724322;DQ725779;DQ725860;Stox1
chr10	62150171	62151242	chr10	62183556	62184956	3	1.42247e-08	0.00505324	PG	P	G	DQ546218;DQ557960;DQ558102;DQ685809;DQ694857;DQ703878;DQ707675;DQ710791;DQ723845;Stox1	Stox1
chr10	62202383	62203150	chr10	62254694	62255510	3	6.79252e-07	0.00352323	PI	I	P	.	Ccar1
chr10	62255067	62255695	chr10	62486388	62487388	3	1.17303e-09	0.000548195	PP	P	P	Ccar1	AK156477;Hnrnph3;Pbld2
chr10	62254510	62256555	chr10	62268810	62270253	6	3.6936e-14	0.00670621	PG	P	G	Ccar1	Tet1
chr10	62255584	62256837	chr10	62441841	62442977	3	4.8037e-11	0.000777906	PP	P	P	Ccar1	Rufy2
chr10	62327330	62329679	chr10	62348541	62351229	16	6.35955e-32	0.006082	PI	P	I	Tet1	.
chr10	62349661	62350800	chr10	62382168	62383873	5	4.06932e-13	0.00511738	PI	I	P	.	Slc25a16
chr10	62485359	62486407	chr10	62562849	62563443	4	6.67157e-11	0.00191471	PP	P	P	AK156477;Hnrnph3;Pbld2	AK005214;Atoh7
chr10	62485858	62487119	chr10	62706099	62707838	6	3.27434e-19	0.000587053	PP	P	P	AK156477;Hnrnph3;Pbld2	AK018967;Herc4
chr10	62485525	62487975	chr10	62525519	62529272	25	1.52551e-48	0.00445939	PP	P	P	AK156477;Hnrnph3;Pbld2	Pbld;Pbld1
chr10	62563027	62564156	chr10	62705412	62706822	3	9.74348e-10	0.000991685	PP	P	P	AK005214;Atoh7	AK018967;Herc4
chr10	62705799	62707099	chr10	62800656	62801318	4	1.58944e-11	0.00129568	PP	P	P	AK018967;Herc4	Sirt1
chr10	62800687	62801656	chr10	62845506	62846506	4	1.40791e-09	0.00411593	PP	P	P	Sirt1	Dnajc12
chr10	66382766	66383847	chr10	66483082	66483995	3	5.55645e-11	0.00118027	GI	I	G	.	AK079018;Reep3
chr10	66382766	66384133	chr10	66560166	66561958	6	2.81302e-21	0.000834262	PI	I	P	.	Jmjd1c;Reep3
chr10	66383323	66384165	chr10	66558989	66559984	4	6.25846e-15	0.000846225	PI	I	P	.	Jmjd1c;Reep3
chr10	66383210	66384335	chr10	66520687	66521687	3	1.98762e-11	0.000995627	GI	I	G	.	Reep3
chr10	66465878	66466860	chr10	66515116	66516559	3	3.80896e-10	0.00374587	PG	P	G	AK079018	Reep3
chr10	66465377	66467865	chr10	66558989	66560830	10	4.11046e-27	0.00132617	PP	P	P	AK079018	Jmjd1c;Reep3
chr10	66466109	66467454	chr10	66648479	66649829	4	2.92173e-15	0.000803201	PP	P	P	AK079018	Jmjd1c
chr10	66466317	66467257	chr10	66588841	66589622	3	6.27379e-12	0.00100116	PP	P	P	AK079018	Jmjd1c
chr10	66466335	66467566	chr10	66558016	66558968	3	1.86646e-11	0.00137212	PP	P	P	AK079018	Jmjd1c;Reep3
chr10	66480898	66482269	chr10	66560136	66561958	5	2.55168e-17	0.00181031	PG	G	P	AK079018;Reep3	Jmjd1c;Reep3
chr10	66481269	66482039	chr10	66520687	66521989	3	5.77694e-10	0.00453908	GG	G	G	AK079018;Reep3	Reep3
chr10	66487263	66488924	chr10	66559224	66560830	4	5.68362e-14	0.00219693	PG	G	P	AK079018;Reep3	Jmjd1c;Reep3
chr10	66487687	66488795	chr10	66588065	66589422	4	3.8951e-15	0.00117569	PG	G	P	AK079018;Reep3	Jmjd1c
chr10	66488021	66489082	chr10	66647546	66648362	3	9.03638e-12	0.000938344	PG	G	P	AK079018;Reep3	Jmjd1c
chr10	66488036	66489490	chr10	66520995	66522459	3	7.91731e-10	0.00510269	GG	G	G	AK079018;Reep3	Reep3
chr10	66490294	66491604	chr10	66514584	66516652	6	2.25649e-17	0.00580397	GG	G	G	AK079018;Reep3	Reep3
chr10	66515530	66516531	chr10	66649218	66650472	3	6.93909e-12	0.000995875	PG	G	P	Reep3	Jmjd1c
chr10	66515565	66517151	chr10	66588753	66590210	5	1.89083e-17	0.00213051	PG	G	P	Reep3	Jmjd1c
chr10	66515937	66516956	chr10	66648479	66649176	3	6.81814e-12	0.000995779	PG	G	P	Reep3	Jmjd1c
chr10	66515655	66517472	chr10	66558362	66560409	5	8.00859e-16	0.00428005	PG	G	P	Reep3	Jmjd1c;Reep3
chr10	66520900	66522340	chr10	66589320	66590677	4	3.4612e-14	0.0024066	PG	G	P	Reep3	Jmjd1c
chr10	66520747	66523333	chr10	66558989	66560830	11	5.57944e-25	0.00469034	PG	G	P	Reep3	Jmjd1c;Reep3
chr10	66559308	66560353	chr10	66605689	66606691	4	2.19054e-13	0.00399285	PG	P	G	Jmjd1c;Reep3	Jmjd1c
chr10	66558989	66560756	chr10	66589974	66591103	6	3.64484e-14	0.00529688	PP	P	P	Jmjd1c;Reep3	Jmjd1c
chr10	66558331	66561958	chr10	66647779	66650726	16	1.67437e-48	0.00144298	PP	P	P	Jmjd1c;Reep3	Jmjd1c
chr10	66559774	66560797	chr10	66588753	66589624	3	5.3313e-09	0.00544595	PP	P	P	Jmjd1c;Reep3	Jmjd1c
chr10	66588335	66589754	chr10	66605811	66607144	5	2.91646e-15	0.00641583	PG	P	G	Jmjd1c	Jmjd1c
chr10	66588135	66590677	chr10	66648072	66650206	14	3.83498e-39	0.00297774	PP	P	P	Jmjd1c	Jmjd1c
chr10	66589869	66590529	chr10	66650395	66651502	4	1.71658e-13	0.00290656	PP	P	P	Jmjd1c	Jmjd1c
chr10	66589942	66590677	chr10	66689844	66690609	3	9.92112e-12	0.00118571	PG	P	G	Jmjd1c	Jmjd1c
chr10	66605988	66607633	chr10	66647792	66649799	8	3.5621e-23	0.00434879	PG	G	P	Jmjd1c	Jmjd1c
chr10	66648756	66650086	chr10	66682365	66683407	3	1.52005e-09	0.00506041	PG	P	G	Jmjd1c	Jmjd1c;mKIAA1380
chr10	66649211	66649968	chr10	66688567	66689319	3	4.14873e-08	0.00456651	PG	P	G	Jmjd1c	Jmjd1c
chr10	66649948	66651152	chr10	67011619	67012619	3	6.22263e-13	0.000318976	PP	P	P	Jmjd1c	Ado
chr10	66689400	66690269	chr10	67001007	67001677	3	2.83851e-12	0.000394391	PG	G	P	Jmjd1c	Egr2
chr10	66746011	66746570	chr10	121023780	121024393	3	6.70944e-17	2.60265e-06	PP	P	P	Nrbf2	Tbk1;Xpot
chr10	66777406	66779831	chr10	66999139	67001685	12	1.91528e-37	0.0005819	PI	I	P	.	Egr2
chr10	66998539	67002007	chr10	67317802	67322396	23	0	0.000380466	PI	P	I	Egr2	.
chr10	66999924	67001141	chr10	67178528	67180437	5	2.77002e-16	0.000825615	PI	P	I	Egr2	.
chr10	66998513	67004368	chr10	67009142	67014927	99	0	0.00699413	PP	P	P	Egr2	Ado
chr10	67011425	67012619	chr10	67319618	67320533	3	9.28349e-12	0.000400251	PI	P	I	Ado	.
chr10	67375306	67376428	chr10	67446099	67447513	3	4.55616e-09	0.00225396	PG	P	G	Zfp365	Rtkn2
chr10	67427831	67429884	chr10	67441720	67443085	6	2.35897e-13	0.0067446	PI	I	P	.	Rtkn2
chr10	69841496	69844356	chr10	69902913	69905171	14	2.42219e-29	0.0028811	PI	I	P	.	Fam13c;mKIAA1796
chr10	70060683	70062142	chr10	70276486	70277227	3	2.33967e-10	0.000608254	PI	P	I	AK085342;AK090187;Phyhipl	.
chr10	70061579	70062512	chr10	70111805	70113196	3	2.01881e-08	0.00366864	PP	P	P	AK085342;AK090187;Phyhipl	AK085342;AK090187
chr10	70061512	70063009	chr10	70103883	70105884	6	1.97018e-14	0.00429637	PG	P	G	AK085342;AK090187;Phyhipl	AK085342;AK090187
chr10	70111743	70113196	chr10	70148758	70149642	3	4.357e-08	0.00478562	PI	P	I	AK085342;AK090187	.
chr10	70807791	70809165	chr10	72117775	72118712	3	3.78955e-12	5.48704e-05	PP	P	P	Cisd1;Ipmk	Zwint
chr10	73288535	73289578	chr10	73296974	73298474	5	3.1036e-08	0.00715699	GG	G	G	Pcdh15;av	Pcdh15;av
chr10	74522127	74524372	chr10	74613298	74615054	9	2.43262e-24	0.00138926	PG	P	G	Bcr	Bcr
chr10	74674912	74675912	chr10	74981015	74982114	3	1.70978e-11	0.000403489	PP	P	P	Specc1l;mKIAA0376	1110038D17Rik;Snrpd3
chr10	74901774	74903513	chr10	74913804	74914705	4	5.41583e-10	0.00690813	GG	G	G	1110038D17Rik;Upb1	1110038D17Rik
chr10	74979021	74980247	chr10	75017605	75019224	4	3.67513e-11	0.00461431	PG	P	G	1110038D17Rik;Snrpd3	AI646023
chr10	75049378	75050529	chr10	75166817	75167738	3	2.92243e-11	0.00101489	PG	P	G	Ggt1;Ggt5	Cabin1
chr10	75128849	75129944	chr10	75322413	75324015	3	9.32453e-12	0.000727995	PP	P	P	Cabin1	DQ543366;DQ543801;DQ544183;DQ546569;DQ556157;DQ564937;DQ565977;DQ566768;DQ688151;DQ693599;DQ694768;DQ695356;DQ707749;DQ710812;DQ714716;DQ721411;DQ725849;Mif
chr10	75129739	75132860	chr10	75166273	75168190	9	1.73287e-23	0.00485267	PG	P	G	Cabin1	Cabin1
chr10	75166471	75168078	chr10	75182046	75183662	7	1.54512e-18	0.00657252	GG	G	G	Cabin1	Cabin1
chr10	75226326	75228064	chr10	75235460	75237964	7	5.4719e-18	0.0070852	PP	P	P	Cabin1	Ddt;Gstt3
chr10	75227766	75228966	chr10	75243191	75243955	3	5.764e-09	0.00660406	PP	P	P	Cabin1	Gstt3
chr10	75235711	75236617	chr10	75260378	75261639	3	7.02928e-08	0.00578917	PP	P	P	Ddt;Gstt3	Gstt1
chr10	75291585	75292678	chr10	75343840	75345093	3	8.57322e-10	0.00352331	GI	G	I	Gstt2	.
chr10	75299778	75300745	chr10	75320984	75322331	3	5.6841e-09	0.00608073	PP	P	P	AB251164;DQ569435;DQ695949;DQ704723;DQ716352;DQ721958;DQ724252;DQ726174;Gstt2	DQ543366;DQ543758;DQ543801;DQ544183;DQ546569;DQ556157;DQ560729;DQ564937;DQ565977;DQ566768;DQ688151;DQ692659;DQ693599;DQ694768;DQ695092;DQ695356;DQ701531;DQ704415;DQ704975;DQ705542;DQ710812;DQ713526;DQ713701;DQ714716;DQ716966;DQ721411;DQ724579;DQ725849;Mif
chr10	75300070	75301969	chr10	75383586	75384854	5	2.76381e-16	0.00165064	PP	P	P	AB251164;DQ550606;DQ569435;DQ695949;DQ704723;DQ707763;DQ716352;DQ721958;DQ724252;DQ726174;Gstt2	Mmp11;Smarcb1
chr10	75322199	75323137	chr10	75344147	75345533	5	8.3471e-14	0.00601511	PI	P	I	DQ543366;DQ543758;DQ543801;DQ544183;DQ546569;DQ556157;DQ564937;DQ565977;DQ566768;DQ688151;DQ693599;DQ694768;DQ695356;DQ707749;DQ710812;DQ714716;DQ721411;DQ725849;Mif	.
chr10	75322063	75323547	chr10	75335978	75336978	5	1.55016e-13	0.00673377	PI	P	I	DQ543366;DQ543758;DQ543801;DQ544183;DQ546569;DQ556157;DQ560729;DQ564937;DQ565977;DQ566768;DQ688151;DQ693599;DQ694768;DQ695356;DQ707749;DQ710812;DQ713526;DQ714716;DQ721411;DQ725849;Mif	.
chr10	75321957	75324380	chr10	75383425	75384854	10	6.86578e-27	0.00289114	PP	P	P	DQ543366;DQ543758;DQ543801;DQ544183;DQ546569;DQ556157;DQ560729;DQ564937;DQ565977;DQ566768;DQ688151;DQ692659;DQ693599;DQ694768;DQ695356;DQ707749;DQ710812;DQ713526;DQ714716;DQ721411;DQ725849;Mif	Mmp11;Smarcb1
chr10	75343857	75344757	chr10	75361020	75361903	3	5.23234e-09	0.00643943	GI	I	G	.	Derl3;Smarcb1
chr10	75354493	75355087	chr10	75384809	75385542	3	4.63046e-09	0.00532063	PP	P	P	Derl3	Mmp11;Smarcb1
chr10	75700553	75701521	chr10	75808544	75809380	3	1.87842e-09	0.00107742	PP	P	P	Prmt2	AK154406;Dip2a;mKIAA0184
chr10	76979144	76980936	chr10	77083774	77085413	4	5.38876e-13	0.00111578	PP	P	P	1810008A18Rik	Ube2g2
chr10	77042611	77044826	chr10	77083773	77085312	8	3.92642e-19	0.00444458	PP	P	P	Pttg1ip	Ube2g2
chr10	77043943	77044599	chr10	77066953	77068244	4	1.63789e-10	0.00591745	PP	P	P	Pttg1ip	Sumo3
chr10	77043297	77045763	chr10	77069379	77071417	10	2.98652e-22	0.00570258	PP	P	P	Pttg1ip	Sumo3
chr10	77044934	77045709	chr10	77085219	77086177	4	7.59602e-11	0.00448158	PP	P	P	Pttg1ip	Ube2g2
chr10	77069405	77070869	chr10	77085613	77086526	3	3.29728e-08	0.00654275	PP	P	P	Sumo3	Ube2g2
chr10	77084673	77086153	chr10	77531504	77532331	4	1.4122e-15	0.00024093	PP	P	P	Ube2g2	Icosl
chr10	77441364	77443139	chr10	77471684	77473919	6	1.70864e-13	0.00530668	PP	P	P	1810043G02Rik	Pfkl
chr10	77646855	77648722	chr10	77874670	77875943	6	7.77847e-21	0.000561148	PP	P	P	Pwp2;Trappc10;wdp103	Rrp1
chr10	77690805	77692095	chr10	77706952	77708178	5	7.68264e-13	0.00652728	PG	G	P	Trappc10	Trappc10
chr10	77813513	77814544	chr10	77875303	77876039	4	7.38725e-10	0.00284476	PP	P	P	Agpat3	Rrp1
chr10	77850340	77851507	chr10	77875392	77876303	3	2.25757e-08	0.00578241	PI	I	P	.	Rrp1
chr10	77874862	77875671	chr10	77926678	77927627	3	1.06206e-08	0.0035578	PP	P	P	Rrp1	Pdxk
chr10	77874670	77877309	chr10	77885865	77890651	15	1.15665e-29	0.00685249	PP	P	P	Rrp1	Cstb
chr10	79057622	79059010	chr10	79143513	79144481	4	6.12404e-14	0.00155703	PI	I	P	.	Cdc34
chr10	79075869	79077557	chr10	79130559	79132306	5	2.22188e-15	0.00334264	PP	P	P	C2cd4c	Gm16517;Madcam1
chr10	79130760	79133954	chr10	79143179	79146279	15	9.781e-36	0.00684378	PP	P	P	Gm16517;Madcam1	Cdc34
chr10	79144956	79145956	chr10	79166512	79167457	3	1.30023e-09	0.00606957	PP	P	P	Cdc34	Bsg
chr10	79166360	79167337	chr10	79175976	79177262	4	5.66917e-11	0.00706372	PP	P	P	Bsg	Bsg;Hcn2
chr10	79227790	79229243	chr10	79316197	79317313	3	4.41209e-12	0.00147028	PP	P	P	Rnf126	AK148204;E130317F20Rik;Ptbp1
chr10	79256123	79257034	chr10	79266348	79267377	4	6.66842e-13	0.00702034	PG	P	G	Palm	Palm
chr10	79256514	79258047	chr10	79274301	79275144	3	2.75714e-10	0.00641507	PG	P	G	Palm	Palm
chr10	79316197	79317038	chr10	79356148	79357249	3	4.26599e-11	0.00450612	PP	P	P	AK148204;E130317F20Rik;Ptbp1	AK181029;Cfd;Med16
chr10	79316265	79317331	chr10	79447534	79448991	4	7.41091e-17	0.000995728	PP	P	P	AK148204;E130317F20Rik;Ptbp1	Cnn2;ORF61
chr10	79316466	79317454	chr10	79372271	79373330	3	1.80109e-11	0.00325921	PP	P	P	AK148204;E130317F20Rik;Ptbp1	C030046I01Rik;Med16
chr10	79317572	79318174	chr10	79355272	79356359	3	4.7543e-11	0.00468424	PP	P	P	AK148204;E130317F20Rik;Ptbp1	AK181029;Cfd;Med16
chr10	79316265	79322117	chr10	79326980	79332046	39	0	0.00701713	PG	P	G	AK148204;BC005764;E130317F20Rik;Ptbp1	BC005764;Ptbp1
chr10	79327359	79328551	chr10	79335700	79336942	3	1.15253e-10	0.00718252	PG	G	P	BC005764;Ptbp1	BC005764
chr10	79390375	79391200	chr10	79602055	79603085	3	2.31675e-14	0.000625204	PP	P	P	Arid3a	Atp5d;Dos
chr10	79422180	79423180	chr10	79447452	79449184	5	3.05355e-17	0.00572203	PP	P	P	Wdr18	Cnn2;ORF61
chr10	79446863	79447711	chr10	79579492	79580543	3	4.18216e-12	0.000995803	PP	P	P	ORF61	Stk11;lkb1
chr10	79446863	79447863	chr10	79630102	79631573	4	1.8637e-16	0.000795936	PP	P	P	ORF61	Cirbp
chr10	79446863	79448135	chr10	79619053	79619779	3	7.742e-14	0.000870034	PG	P	G	ORF61	Midn
chr10	79446482	79448539	chr10	79627356	79629546	10	9.84898e-41	0.000812617	PP	P	P	ORF61	Cirbp
chr10	79446010	79449185	chr10	79611187	79613345	11	6.83277e-44	0.000911786	PP	P	P	Cnn2;ORF61	Midn
chr10	79447126	79448135	chr10	79533426	79534694	3	5.76323e-13	0.00153062	PG	P	G	ORF61	Sbno2
chr10	79447135	79448136	chr10	79613724	79614674	3	8.60638e-14	0.000901383	PP	P	P	ORF61	Midn
chr10	79446737	79448923	chr10	79501300	79503617	8	5.93094e-28	0.00334946	PP	P	P	Cnn2;ORF61	Polr2e
chr10	79446737	79448980	chr10	79602932	79604593	12	2.09989e-47	0.00095377	PP	P	P	Cnn2;ORF61	Atp5d;Dos
chr10	79447158	79448577	chr10	79622605	79623983	5	8.32322e-22	0.000848221	PG	P	G	ORF61	Midn
chr10	79446737	79449354	chr10	79515278	79517117	10	2.76869e-35	0.00242046	PP	P	P	Cnn2;ORF61	GPx4;Gpx4
chr10	79447135	79449331	chr10	79577972	79578896	6	1.1205e-20	0.000995725	PP	P	P	Cnn2;ORF61	Stk11;lkb1
chr10	79447961	79448922	chr10	79578910	79579908	3	1.20028e-13	0.000995715	PP	P	P	Cnn2;ORF61	Stk11;lkb1
chr10	79476526	79477333	chr10	79577971	79578612	3	1.24106e-13	0.00116161	PP	P	P	Abca7;Hmha1	Stk11;lkb1
chr10	79501927	79502927	chr10	79516290	79517526	3	4.10159e-11	0.00666545	PP	P	P	Polr2e	GPx4;Gpx4;Sbno2
chr10	79504631	79505738	chr10	79603509	79604424	3	1.26014e-12	0.00120618	PP	P	P	Polr2e	Atp5d;Dos
chr10	79504996	79506327	chr10	79618668	79619662	3	9.11946e-14	0.00103345	GI	I	G	.	Midn
chr10	79505117	79506313	chr10	79612021	79613021	3	3.62877e-12	0.00108907	PI	I	P	.	Midn
chr10	79505431	79506007	chr10	79533439	79534920	3	1.8669e-11	0.00548341	GI	I	G	.	Sbno2
chr10	79503493	79508141	chr10	79514579	79517522	27	0	0.00702465	PP	P	P	GPx4;Polr2e	GPx4;Gpx4;Sbno2
chr10	79510551	79511551	chr10	79613744	79614489	3	1.32384e-13	0.00113593	PP	P	P	GPx4	Midn
chr10	79515881	79516777	chr10	79603509	79604454	4	5.25285e-16	0.00148934	PP	P	P	GPx4;Gpx4	Atp5d;Dos
chr10	79515881	79516867	chr10	79579922	79581421	4	4.49605e-16	0.00266612	PP	P	P	GPx4;Gpx4	Stk11;lkb1
chr10	79516347	79517059	chr10	79533781	79535182	12	2.1918e-31	0.00638666	PG	P	G	GPx4;Gpx4	Sbno2
chr10	79577896	79578505	chr10	79591713	79592781	4	7.40806e-15	0.00670215	PG	P	G	Stk11;lkb1	Dos;Stk11;lkb1
chr10	79578117	79578896	chr10	79597231	79598601	3	1.18965e-11	0.00624866	PP	P	P	Stk11;lkb1	Dos
chr10	79579133	79580312	chr10	79619391	79620688	3	4.96024e-12	0.00448655	PG	P	G	Stk11;lkb1	Midn
chr10	79578994	79581557	chr10	79626798	79629112	9	6.00568e-32	0.00388729	PP	P	P	Stk11;lkb1	Cirbp
chr10	79578908	79581918	chr10	79611261	79616458	22	0	0.00506201	PP	P	P	Stk11;lkb1	Midn
chr10	79579981	79580981	chr10	80317610	80318725	3	1.92988e-16	0.000120351	PP	P	P	Stk11;lkb1	3110056O03Rik;Lsm7;Sppl2b
chr10	79578994	79582293	chr10	79594673	79597845	16	1.67509e-49	0.00656948	PP	P	P	Stk11;lkb1	Dos;Stk11;lkb1
chr10	79579922	79582293	chr10	79590625	79592728	10	8.94128e-33	0.00699624	PP	P	P	Stk11;lkb1	Dos;Stk11;lkb1
chr10	79579195	79584038	chr10	79601408	79604891	33	0	0.00606914	PP	P	P	Stk11;lkb1	Atp5d;Dos
chr10	79591838	79592781	chr10	79613695	79614804	4	4.66375e-15	0.00603473	PG	G	P	Dos;Stk11;lkb1	Midn
chr10	79591725	79592961	chr10	79621731	79622734	3	6.65844e-12	0.00536258	GG	G	G	Dos;Stk11;lkb1	Midn
chr10	79592105	79594206	chr10	79601408	79605681	16	1.08513e-49	0.00701146	PG	G	P	Dos;Stk11;lkb1	Atp5d;Dos
chr10	79594852	79597402	chr10	79611402	79613351	10	4.35453e-33	0.00651595	PP	P	P	Dos;Stk11;lkb1	Midn
chr10	79596109	79597191	chr10	79626710	79628425	4	3.08128e-15	0.00527565	PP	P	P	Dos	Cirbp
chr10	79596492	79597402	chr10	79621489	79622732	3	8.75619e-12	0.0057622	PG	P	G	Dos	Midn
chr10	79603165	79604451	chr10	79612021	79613386	4	8.96118e-15	0.00713779	PP	P	P	Atp5d;Dos	Midn
chr10	79611236	79612013	chr10	79723141	79723964	3	7.08588e-14	0.00104366	PP	P	P	Midn	Gamt
chr10	79612385	79613351	chr10	79707075	79707979	5	4.76132e-20	0.00129283	PG	P	G	Midn	Mum1
chr10	79601408	79624380	chr10	79613489	79636203	1117	0	0.0068793	PP	P	P	Atp5d;Dos;Midn	1600002K03Rik;Cirbp;Midn
chr10	79619391	79620211	chr10	79727053	79728708	5	7.34752e-22	0.0010759	PG	G	P	Midn	Dazap1
chr10	79622476	79623254	chr10	79712023	79713502	3	1.93069e-13	0.00141912	PG	G	P	Midn	Ndufs7
chr10	79627240	79628705	chr10	79711271	79712786	8	1.33915e-31	0.00161728	PP	P	P	Cirbp	Ndufs7
chr10	79627363	79628688	chr10	79721694	79723506	8	1.82794e-32	0.00129481	PP	P	P	Cirbp	Gamt;Ndufs7
chr10	79629375	79631414	chr10	79711270	79712349	5	1.03171e-20	0.00172412	PP	P	P	Cirbp	Ndufs7
chr10	79630102	79630816	chr10	80138839	80139465	3	7.92008e-16	0.000200126	PP	P	P	Cirbp	Mknk2;Mnk2
chr10	79629115	79632105	chr10	79725938	79729173	15	3.36374e-57	0.00124235	PP	P	P	Cirbp	Dazap1;Gamt
chr10	79629881	79631573	chr10	79706741	79707593	3	5.01524e-13	0.00195563	PG	P	G	Cirbp	Mum1
chr10	79630996	79632104	chr10	79754220	79755196	3	8.0991e-14	0.00100004	PP	P	P	Cirbp	Rps15
chr10	79633965	79634965	chr10	79754628	79755635	3	8.77434e-14	0.00100471	PP	P	P	1600002K03Rik;Cirbp	Rps15
chr10	79633965	79635006	chr10	79688649	79689416	3	2.19574e-12	0.00335553	PP	P	P	1600002K03Rik;Cirbp	Mum1
chr10	79670369	79672232	chr10	79688150	79689197	4	6.03733e-15	0.00642091	PI	I	P	.	Mum1
chr10	79711786	79713067	chr10	79754635	79755521	3	7.94677e-12	0.00429399	PP	P	P	Ndufs7	Rps15
chr10	79711270	79714729	chr10	79721089	79727734	55	0	0.00692496	PP	P	P	Ndufs7	Dazap1;Gamt;Ndufs7
chr10	79722989	79723742	chr10	79775743	79776731	3	3.40834e-12	0.00348224	PG	P	G	Gamt	Apc2
chr10	79723141	79724166	chr10	79761192	79762031	3	1.01662e-11	0.00468291	PI	P	I	Gamt	.
chr10	79723444	79725144	chr10	79754957	79756702	7	3.10372e-24	0.00522341	PP	P	P	Gamt	Rps15
chr10	79725207	79728141	chr10	79753843	79755929	12	1.78439e-38	0.00550438	PP	P	P	Dazap1;Gamt	Rps15
chr10	79754670	79755635	chr10	79847514	79848691	3	4.48568e-11	0.00133476	PP	P	P	Rps15	Mex3d
chr10	79753843	79756791	chr10	79774630	79776731	10	3.773e-32	0.00616808	PG	P	G	Rps15	Apc2
chr10	79754953	79755929	chr10	79778619	79780132	4	2.10365e-13	0.00586612	PG	P	G	Rps15	2310011J03Rik;Apc2
chr10	79755791	79756718	chr10	79818843	79819838	3	2.59048e-12	0.00274672	PP	P	P	Rps15	Plk5
chr10	79756173	79757670	chr10	79848216	79849188	3	4.14793e-13	0.00136559	PP	P	P	Rps15	Mex3d
chr10	79760748	79761951	chr10	79861883	79863107	4	4.04147e-17	0.00116508	PI	I	P	.	Mbd3
chr10	79761940	79762940	chr10	79778812	79779539	3	3.33103e-11	0.00647485	PG	P	G	Apc2	2310011J03Rik;Apc2
chr10	79759941	79766134	chr10	79772216	79778583	44	0	0.00684463	PG	P	G	Apc2	2310011J03Rik;Apc2
chr10	79774630	79775583	chr10	79784086	79785087	3	3.45515e-11	0.00708833	PG	G	P	Apc2	2310011J03Rik;Pcsk4
chr10	79812798	79814195	chr10	79848761	79850098	4	1.15667e-14	0.00485259	PP	P	P	Adamtsl5	Mex3d
chr10	79848112	79848753	chr10	79875447	79876162	3	3.76179e-11	0.00557541	PG	P	G	Mex3d	Tcf3
chr10	79848468	79849326	chr10	79895012	79895749	3	1.51861e-11	0.00398297	PP	P	P	Mex3d	Tcf3
chr10	79845246	79856805	chr10	79861220	79871841	131	0	0.00657886	PP	P	P	Mbd3;Mex3d	Mbd3;Tcf3;Uqcr;Uqcr11
chr10	79861220	79862883	chr10	79869738	79871213	5	1.33542e-13	0.00717762	PP	P	P	Mbd3	Tcf3;Uqcr;Uqcr11
chr10	79861220	79862883	chr10	79874946	79877149	8	3.29629e-22	0.00670646	PG	P	G	Mbd3	Tcf3
chr10	79861918	79863241	chr10	80065880	80067193	3	4.67531e-14	0.00066619	PP	P	P	Mbd3	Adat3;Scamp4
chr10	79875674	79878125	chr10	79894079	79895670	7	1.35172e-22	0.00637	PG	G	P	Tcf3	Tcf3
chr10	79895140	79896754	chr10	80023659	80025125	4	3.8185e-17	0.000995964	PP	P	P	Tcf3	Rexo1
chr10	79971943	79973224	chr10	80024000	80025125	5	7.53515e-18	0.00355064	PG	G	P	Onecut3	Rexo1
chr10	80023295	80024500	chr10	80159418	80160607	3	1.40374e-13	0.000995857	PG	P	G	Rexo1	Mobkl2a
chr10	80023558	80024778	chr10	80040878	80042102	3	5.90237e-11	0.00642522	PP	P	P	Rexo1	AK133627;Klf16
chr10	80023406	80024989	chr10	80039304	80040343	3	6.50472e-11	0.00656863	PP	P	P	Rexo1	AK133627;Klf16
chr10	80023611	80024903	chr10	80084436	80087269	7	1.98858e-25	0.00284806	PP	P	P	Rexo1	Csnk1g2
chr10	80023334	80025459	chr10	80137902	80140102	15	1.31176e-55	0.00102724	PP	P	P	Rexo1	Mknk2;Mnk2
chr10	80040169	80042277	chr10	80051342	80054093	16	1.59768e-46	0.00691803	PP	P	P	AK133627;Klf16	Fam108a
chr10	80040169	80043212	chr10	80137726	80141468	21	0	0.00122294	PP	P	P	AK133627;Klf16	Mknk2;Mnk2
chr10	80041257	80042693	chr10	80084649	80085733	5	3.49646e-18	0.00424779	PP	P	P	AK133627;Klf16	Csnk1g2
chr10	80051894	80054093	chr10	80139096	80141468	12	2.30741e-44	0.00150137	PP	P	P	Fam108a	Mknk2;Mnk2
chr10	80065483	80066863	chr10	80084649	80085608	8	2.41839e-26	0.00628714	PP	P	P	Adat3;Scamp4	Csnk1g2
chr10	80065708	80066952	chr10	80086269	80087708	4	1.63583e-14	0.00614313	PP	P	P	Adat3;Scamp4	Csnk1g2
chr10	80065483	80068087	chr10	80136793	80138831	13	2.11508e-45	0.00224887	PP	P	P	Adat3;Scamp4	Mknk2;Mnk2
chr10	80073063	80075081	chr10	80083865	80085649	6	2.62796e-20	0.00698643	PG	G	P	Scamp4	Csnk1g2
chr10	80073723	80074528	chr10	80137902	80138874	3	2.5129e-12	0.00266836	PG	G	P	Scamp4	Mknk2;Mnk2
chr10	80073723	80075444	chr10	80139060	80139731	4	6.65954e-16	0.00263232	PG	G	P	Scamp4	Mknk2;Mnk2
chr10	80084436	80085608	chr10	80159206	80160206	4	1.62075e-16	0.00204626	PG	P	G	Csnk1g2	Mobkl2a
chr10	80085259	80086157	chr10	80114832	80116255	5	5.15449e-18	0.00536714	PG	P	G	Csnk1g2	Btbd2
chr10	80084299	80089233	chr10	80137702	80142832	42	0	0.00343442	PP	P	P	Csnk1g2	Mknk2;Mnk2
chr10	80113298	80118548	chr10	80137902	80142091	39	0	0.00585437	PP	P	P	Btbd2	Mknk2;Mnk2
chr10	80120152	80121330	chr10	80128515	80129247	5	1.63731e-17	0.00720163	PG	P	G	Btbd2	Mknk2
chr10	80120157	80121329	chr10	80149349	80150827	3	1.19544e-11	0.00540857	PG	P	G	Btbd2	Mobkl2a
chr10	80119718	80131358	chr10	80134751	80142476	170	0	0.00678434	PP	P	P	Btbd2;Mknk2	Mknk2;Mnk2
chr10	80136031	80140777	chr10	80146702	80151979	41	0	0.00696521	PG	P	G	Mknk2;Mnk2	Mobkl2a
chr10	80138180	80139939	chr10	80203233	80204320	5	3.60828e-19	0.00263854	PP	P	P	Mknk2;Mnk2	Ap3d1
chr10	80138694	80139639	chr10	80165916	80167493	3	2.18085e-11	0.00556137	PP	P	P	Mknk2;Mnk2	Ap3d1;Izumo4;Mobkl2a
chr10	80138839	80139839	chr10	80204960	80205797	4	7.75934e-16	0.002553	PP	P	P	Mknk2;Mnk2	Ap3d1
chr10	80136920	80141827	chr10	80156569	80163220	36	0	0.00615472	PP	P	P	Mknk2;Mnk2	Izumo4;Mobkl2a
chr10	80202743	80204338	chr10	80260199	80261923	4	1.75993e-15	0.00313604	PP	P	P	Ap3d1	Plekhj1;Sf3a2
chr10	80214583	80215725	chr10	80260199	80262004	5	2.42682e-15	0.00402607	PP	P	P	Dot1l	Plekhj1;Sf3a2
chr10	80217527	80218528	chr10	80236981	80238309	5	1.14e-14	0.00623107	PP	P	P	Dot1l	Dot1l
chr10	80260198	80260758	chr10	80292058	80292907	3	2.64739e-11	0.00518377	PP	P	P	Plekhj1;Sf3a2	AK087942;Mir1982;Oaz1
chr10	80260199	80261199	chr10	80268831	80269989	3	5.93118e-11	0.00715335	PP	P	P	Plekhj1;Sf3a2	Amh;Jsrp1;Sf3a2
chr10	80278780	80280196	chr10	80289570	80291239	5	4.9878e-17	0.0069669	PI	I	P	.	AK087942;Mir1982;Oaz1
chr10	80289570	80295580	chr10	80298162	80306519	68	0	0.00706423	PP	P	P	AK087942;Lingo3;Mir1982;Oaz1	Lingo3
chr10	80293780	80294401	chr10	80380981	80381618	3	7.54308e-13	0.00150405	PP	P	P	AK087942;Lingo3;Mir1982;Oaz1	Lmnb2
chr10	80289570	80301258	chr10	80314122	80324267	97	0	0.00587914	PP	P	P	AK087942;Lingo3;Mir1982;Oaz1	3110056O03Rik;Lsm7;Sppl2b
chr10	80305048	80308915	chr10	80317610	80319942	14	5.5326e-41	0.00689257	PP	P	P	Lingo3	3110056O03Rik;Lsm7;Sppl2b
chr10	80362631	80363631	chr10	80392648	80394007	4	7.14388e-13	0.00533662	PP	P	P	Lmnb2;Timm13;Tmprss9	Gadd45b
chr10	80380596	80381316	chr10	80392723	80393723	3	1.16428e-10	0.00685266	PP	P	P	Lmnb2	Gadd45b
chr10	80391644	80393168	chr10	80452810	80454294	5	4.08197e-18	0.00287902	PG	P	G	Gadd45b	Gng7
chr10	80391638	80393575	chr10	80401473	80403649	9	7.05649e-27	0.00704816	PI	P	I	Gadd45b	.
chr10	80390888	80394667	chr10	80416985	80422649	35	0	0.00560348	PG	P	G	Gadd45b	Gng7
chr10	80391640	80394245	chr10	80424638	80427343	21	5.79805e-58	0.0050956	PG	P	G	Gadd45b	Gng7
chr10	80398972	80400100	chr10	80417109	80418366	4	1.21612e-13	0.00635089	GI	I	G	.	Gng7
chr10	80399884	80400753	chr10	80425805	80426805	3	8.64266e-11	0.00569252	GI	I	G	.	Gng7
chr10	80417855	80419368	chr10	80434062	80435984	5	1.27265e-16	0.00650217	GG	G	G	Gng7	Gng7
chr10	80474133	80475740	chr10	80568175	80569175	4	1.69775e-16	0.00131494	PP	P	P	Gng7	Map2k2
chr10	80499457	80500705	chr10	80568361	80569033	3	5.48936e-12	0.00239207	PP	P	P	Slc39a3	Map2k2
chr10	80499551	80500706	chr10	80522269	80523435	4	8.25848e-14	0.00596844	PP	P	P	Slc39a3	Sgta
chr10	80522317	80523724	chr10	80568044	80569238	4	1.32282e-14	0.00405235	PP	P	P	Sgta	Map2k2
chr10	80531614	80533014	chr10	80568187	80569175	4	1.73707e-11	0.00481615	PP	P	P	Thop1	Map2k2
chr10	80531810	80533250	chr10	80543877	80545730	6	1.89265e-19	0.00685215	PG	P	G	Thop1	Creb3l3;Thop1
chr10	80543887	80545218	chr10	80638790	80639448	3	6.54456e-13	0.00129499	PG	G	P	Creb3l3;Thop1	Eef2;Snord37
chr10	80544156	80545851	chr10	80567881	80569175	6	6.90499e-16	0.0059007	PG	G	P	Creb3l3;Thop1	Map2k2
chr10	80568188	80568867	chr10	80646312	80646966	3	4.22879e-11	0.00187356	PP	P	P	Map2k2	Dapk3;Eef2
chr10	80568205	80569175	chr10	80601335	80603240	5	2.0642e-17	0.00504927	PP	P	P	Map2k2	Zbtb7a
chr10	80568238	80569175	chr10	80629944	80630923	4	1.94805e-12	0.002839	PP	P	P	Map2k2	PIAS-gamma;Pias4
chr10	80568238	80569188	chr10	80599849	80600849	4	4.08523e-13	0.00521487	PP	P	P	Map2k2	Zbtb7a
chr10	80599089	80599730	chr10	80629679	80630945	4	2.55675e-14	0.00527684	PP	P	P	Zbtb7a	PIAS-gamma;Pias4
chr10	80601049	80602780	chr10	80617556	80619390	7	9.66367e-23	0.00648974	PG	P	G	Zbtb7a	PIAS-gamma;Pias4
chr10	80615101	80616668	chr10	80629860	80630759	6	9.67393e-20	0.00667018	PG	G	P	PIAS-gamma;Pias4;Zbtb7a	PIAS-gamma;Pias4
chr10	80630400	80630975	chr10	80638694	80639523	3	1.01845e-10	0.00717787	PP	P	P	PIAS-gamma;Pias4	Eef2;Snord37
chr10	80638194	80639355	chr10	80754790	80755651	3	4.47961e-13	0.00101844	PP	P	P	Eef2;Snord37	Pip5k1c;Tjp3
chr10	80638694	80639694	chr10	80655242	80655960	4	8.06319e-11	0.00650259	PP	P	P	Eef2;Snord37	2310050B05Rik;Dapk3
chr10	80639788	80640598	chr10	80655404	80656230	3	8.77617e-11	0.0065688	PP	P	P	Eef2;Snord37	2310050B05Rik;Dapk3
chr10	80640791	80641773	chr10	80654655	80656387	4	8.98926e-14	0.00668591	PP	P	P	Eef2;Snord37	2310050B05Rik;Dapk3
chr10	80645553	80648050	chr10	80654979	80656406	8	1.10377e-24	0.00713813	PP	P	P	Dapk3;Eef2	2310050B05Rik;Dapk3
chr10	80654655	80655780	chr10	80782874	80783727	4	7.07566e-17	0.000996062	PP	P	P	2310050B05Rik;Dapk3	2510012J08Rik;Pip5k1c
chr10	80655332	80655993	chr10	80754790	80755933	4	1.50419e-16	0.00118953	PP	P	P	2310050B05Rik;Dapk3	Pip5k1c;Tjp3
chr10	80655811	80656721	chr10	80721094	80722319	4	2.48517e-15	0.00259151	PP	P	P	2310050B05Rik;Dapk3	Matk
chr10	80729562	80731341	chr10	80755339	80757475	8	4.90163e-25	0.00569514	PP	P	P	Apba3;Mrpl54	Pip5k1c;Tjp3
chr10	80729889	80731115	chr10	80748327	80749489	3	1.12161e-10	0.00633356	PG	P	G	Apba3;Mrpl54	Tjp3
chr10	80730484	80731341	chr10	80783056	80783731	4	1.81742e-13	0.00351212	PP	P	P	Apba3;Mrpl54	2510012J08Rik;Pip5k1c
chr10	80754519	80756662	chr10	80766892	80768547	11	6.19243e-32	0.00686433	PG	P	G	Pip5k1c;Tjp3	Pip5k1c
chr10	80754523	80756662	chr10	80782957	80784431	8	7.46634e-25	0.00551368	PP	P	P	Pip5k1c;Tjp3	2510012J08Rik;Pip5k1c
chr10	80783294	80784014	chr10	80796939	80798190	3	1.64234e-10	0.00671373	PG	P	G	2510012J08Rik;Pip5k1c	Gipc3;Tbxa2r
chr10	80783151	80784431	chr10	80805745	80806367	3	1.28355e-10	0.00600725	PP	P	P	2510012J08Rik;Pip5k1c	Gipc3;Hmg20b
chr10	80820000	80821000	chr10	80839337	80840924	5	4.36479e-16	0.00623006	PP	P	P	F630110N24Rik	Fyr;Fzr1
chr10	80864147	80865132	chr10	80897786	80899155	4	2.83908e-13	0.00502954	GI	G	I	Nfic	.
chr10	80879567	80880913	chr10	80891801	80893592	5	2.47425e-15	0.00683668	PG	G	P	Nfic	Nfic
chr10	80945096	80945915	chr10	80958204	80959582	3	1.43012e-09	0.00675787	PP	P	P	Celf5	Ncln;S1pr4
chr10	81006738	81008966	chr10	81021802	81023088	6	4.39431e-17	0.00665598	PP	P	P	Gna11	Aes
chr10	81021971	81022694	chr10	81059655	81060726	3	6.83375e-10	0.00469126	PP	P	P	Aes	Tle6
chr10	81068705	81069958	chr10	81104857	81106265	4	6.69826e-12	0.00482765	PP	P	P	BC025920	Ankrd24
chr10	81069104	81069854	chr10	81089451	81090161	3	2.86958e-09	0.00617112	PP	P	P	BC025920	Ankrd24;Sirt6
chr10	81089451	81090971	chr10	81105718	81106848	4	2.83787e-11	0.00653092	PP	P	P	Ankrd24;Sirt6	Ankrd24
chr10	81590912	81591548	chr10	82092204	82092964	3	1.135e-11	0.000204282	PP	P	P	AU041133	Tdg
chr10	81640197	81641672	chr10	81702219	81704005	5	5.92925e-12	0.00280816	PI	I	P	.	B230315N10Rik;Zfp938
chr10	82091799	82093371	chr10	82321773	82323752	5	3.46013e-17	0.000552385	PP	P	P	Tdg	Txnrd1
chr10	82225163	82227337	chr10	82321437	82323207	16	8.94637e-43	0.00126089	PP	P	P	Nfyb	Txnrd1
chr10	82273912	82276008	chr10	82322132	82323096	5	4.51344e-14	0.00388936	PP	P	P	AK006461	Txnrd1
chr10	82320795	82321888	chr10	83094067	83095083	3	1.39728e-13	0.000113273	PG	P	G	Txnrd1	Appl2
chr10	82321298	82322133	chr10	82372440	82373636	3	2.59891e-09	0.00360124	PI	P	I	Txnrd1	.
chr10	82322054	82323098	chr10	82799320	82800789	3	1.5475e-12	0.000219109	PP	P	P	Txnrd1	Slc41a2
chr10	82322124	82323132	chr10	82605968	82607142	3	3.24923e-12	0.000441453	PG	P	G	Txnrd1	Chst11
chr10	82322512	82323377	chr10	82822338	82823808	3	1.43323e-12	0.000204995	PP	P	P	Txnrd1	D10Wsu102e
chr10	82323264	82324434	chr10	82602969	82603804	3	3.52054e-12	0.00044884	PG	P	G	Txnrd1	Chst11
chr10	82447456	82448695	chr10	82589074	82589915	3	2.73282e-11	0.000993055	PG	P	G	Chst11	Chst11
chr10	82447456	82450579	chr10	82601642	82604388	19	1.12949e-54	0.000961323	PG	P	G	Chst11	Chst11
chr10	82450152	82450967	chr10	82568688	82570178	4	2.88636e-14	0.00100954	PG	P	G	Chst11	Chst11
chr10	82568617	82569824	chr10	82605828	82606746	3	1.70841e-09	0.00475746	GG	G	G	Chst11	Chst11
chr10	82605003	82606249	chr10	82624218	82625755	3	3.07217e-09	0.00625289	GG	G	G	Chst11	Chst11
chr10	82800321	82801200	chr10	82822808	82823380	3	6.12008e-08	0.00600141	PP	P	P	Slc41a2	D10Wsu102e
chr10	82996087	82997044	chr10	83004800	83006859	5	1.07339e-11	0.00710659	PP	P	P	Aldh1l2	A230046K03Rik
chr10	83093441	83094429	chr10	83106642	83108573	7	4.6949e-16	0.00673386	GG	G	G	Appl2	Appl2
chr10	83092824	83095725	chr10	83110063	83111893	12	4.29674e-25	0.00647748	PG	G	P	Appl2	Appl2
chr10	83096665	83100667	chr10	83107209	83109896	20	1.76007e-36	0.00705399	PG	G	P	Appl2	Appl2
chr10	83095972	83103336	chr10	83110061	83111893	44	0	0.00693248	PG	G	P	Appl2	Appl2
chr10	83977474	83978542	chr10	83994179	83995496	4	9.54423e-11	0.00646691	PP	P	P	AK054042	Ckap4
chr10	83994227	83996131	chr10	84037506	84039057	4	1.10479e-11	0.00425712	PP	P	P	Ckap4	Tcp11l2
chr10	83995583	83996287	chr10	84039226	84040607	6	1.86944e-16	0.00418534	PP	P	P	Ckap4	Tcp11l2
chr10	84103714	84111185	chr10	84218496	84223904	72	0	0.00103199	PG	G	P	Polr3b	Rfx4
chr10	84119021	84122133	chr10	84218868	84221003	15	3.14318e-48	0.00119562	PG	G	P	Polr3b	Rfx4
chr10	84119498	84121732	chr10	84147660	84149994	8	2.70883e-23	0.00550438	GG	G	G	Polr3b	Polr3b
chr10	84148205	84149060	chr10	84172612	84173666	3	3.15968e-10	0.00581767	GG	G	G	Polr3b	Polr3b
chr10	84146043	84151356	chr10	84221277	84223916	25	0	0.00208832	PG	G	P	Polr3b	Rfx4
chr10	84145790	84151630	chr10	84218496	84221153	49	0	0.00224384	PG	G	P	Polr3b	Rfx4
chr10	84148715	84150249	chr10	84273066	84273935	4	9.24433e-16	0.000998908	GG	G	G	Polr3b	Rfx4
chr10	84148977	84151630	chr10	84168596	84172491	18	5.40527e-46	0.00617848	GG	G	G	Polr3b	Polr3b
chr10	84162329	84163234	chr10	84172647	84173658	3	4.42334e-10	0.00701298	GG	G	G	Polr3b	Polr3b
chr10	84169520	84170908	chr10	84221744	84222905	8	3.10364e-22	0.00354057	GG	G	G	Polr3b	Rfx4
chr10	84169472	84171064	chr10	84218496	84220949	13	1.00896e-30	0.00374697	PG	G	P	Polr3b	Rfx4
chr10	84171156	84175639	chr10	84218496	84221136	23	0	0.00398811	PG	G	P	Polr3b	Rfx4
chr10	84218496	84220993	chr10	84271845	84274277	16	4.33502e-43	0.00344838	PG	P	G	Rfx4	Rfx4
chr10	84219418	84220430	chr10	84249047	84250113	3	5.17978e-10	0.00538228	PG	P	G	Rfx4	Rfx4
chr10	84219457	84220418	chr10	84485855	84487191	3	1.98737e-12	0.000470336	PI	P	I	Rfx4	.
chr10	84218755	84221130	chr10	84313298	84316881	12	5.38218e-36	0.00128153	PG	P	G	Rfx4	Rfx4
chr10	84219051	84221136	chr10	84285086	84286826	10	3.30782e-30	0.00256427	PG	P	G	Rfx4	Rfx4
chr10	84219511	84221136	chr10	84233520	84234717	5	4.94234e-15	0.00672346	PG	P	G	Rfx4	Rfx4
chr10	84219852	84220852	chr10	84264596	84265970	3	3.05817e-10	0.00410815	PG	P	G	Rfx4	Rfx4
chr10	84220209	84221136	chr10	84334241	84335283	3	1.077e-11	0.00103005	PG	P	G	Rfx4	Rfx4
chr10	84221453	84222898	chr10	84314179	84315078	3	2.459e-11	0.00134765	GG	G	G	Rfx4	Rfx4
chr10	84221277	84223462	chr10	84233767	84235170	7	7.68348e-20	0.00686687	PG	P	G	Rfx4	Rfx4
chr10	84248129	84249733	chr10	84314150	84315643	5	8.45685e-17	0.00255773	GG	G	G	Rfx4	Rfx4
chr10	84565573	84566833	chr10	84576133	84576875	3	4.82321e-08	0.0070189	PG	P	G	AI597468;Fhl4	AI597468
chr10	84590173	84591252	chr10	84647531	84648551	3	6.13815e-09	0.00314998	PP	P	P	Mterfd3	Cry1
chr10	84646758	84647765	chr10	85378367	85379277	3	8.84329e-13	0.000121802	PP	P	P	Cry1	Prdm4
chr10	84646771	84648470	chr10	84849308	84850620	5	6.38607e-16	0.000675461	PP	P	P	Cry1	Btbd11
chr10	85419975	85421060	chr10	85762738	85764384	4	2.51172e-15	0.000344015	PP	P	P	Bpil2;D10Wsu52e	Syn3;Timp3
chr10	85483434	85485470	chr10	85762299	85764093	5	2.25686e-18	0.000450167	PP	P	P	Fbxo7	Syn3;Timp3
chr10	85484504	85485247	chr10	85925754	85926516	3	2.38873e-12	0.000244871	PG	P	G	Fbxo7	Syn3
chr10	85484806	85485572	chr10	85770616	85772195	3	5.30989e-12	0.000437574	PG	P	G	Fbxo7	Syn3;Timp3
chr10	85484648	85485950	chr10	85494105	85495797	4	3.02746e-10	0.00707378	PG	P	G	Fbxo7	Fbxo7
chr10	85531098	85532147	chr10	85919631	85920473	3	4.48816e-12	0.00028937	GG	G	G	Syn3	Syn3
chr10	85530852	85533401	chr10	85762737	85765015	17	4.19142e-45	0.000547443	PG	G	P	Syn3	Syn3;Timp3
chr10	85762967	85763967	chr10	85961459	85962417	3	4.09198e-10	0.000698682	PP	P	P	Syn3;Timp3	Syn3
chr10	85761945	85765015	chr10	85921217	85929276	45	0	0.000926886	PG	P	G	Syn3;Timp3	Syn3
chr10	85762737	85765015	chr10	85771669	85773751	9	5.8316e-15	0.00714295	PG	P	G	Syn3;Timp3	Syn3;Timp3
chr10	85762738	85766199	chr10	85919391	85921119	15	2.60498e-42	0.000954251	PG	P	G	Syn3;Timp3	Syn3
chr10	85960353	85961590	chr10	86241842	86243256	3	3.47445e-11	0.000445415	PP	P	P	Syn3	BC030307;Gnn;Nt5dc3
chr10	86166522	86167503	chr10	86241275	86242342	3	8.97309e-09	0.00204035	PP	P	P	BC030307;Hsp90b1	BC030307;Gnn;Nt5dc3
chr10	86168759	86169868	chr10	86271097	86272291	3	9.90136e-10	0.0011459	PG	P	G	BC030307;Hsp90b1	Nt5dc3
chr10	86241329	86242512	chr10	86270647	86272085	4	8.29995e-10	0.00540004	PG	P	G	BC030307;Gnn;Nt5dc3	Nt5dc3
chr10	86908979	86910468	chr10	86950945	86952312	4	2.40868e-09	0.00435538	GI	I	G	.	Ascl1
chr10	88052494	88053839	chr10	88192919	88194370	3	2.0195e-08	0.000993979	PG	G	P	Mybpc1	Arl1;Gm4925
chr10	89194674	89195458	chr10	89207485	89208785	3	3.15424e-06	0.00678485	PP	P	P	Actr6	Uhrf1bp1l;mKIAA0701
chr10	90544613	90546308	chr10	90584926	90586887	14	3.97967e-29	0.00447587	PP	P	P	Apaf1;Ikbip	Slc25a3
chr10	90545202	90546335	chr10	90578045	90579045	3	3.41967e-08	0.00511848	PG	P	G	Apaf1;Ikbip	Slc25a3
chr10	90585895	90586847	chr10	90644529	90645707	4	2.43145e-11	0.00304775	PI	P	I	Slc25a3	.
chr10	90586055	90586847	chr10	90642815	90644073	3	3.57186e-07	0.00317446	PI	P	I	Slc25a3	.
chr10	90585887	90587055	chr10	90634000	90634818	3	1.02471e-08	0.00386677	PP	P	P	Slc25a3	Tmpo
chr10	90632678	90636155	chr10	90642562	90649117	42	0	0.00692403	PI	P	I	Tmpo	.
chr10	90633780	90635171	chr10	90649333	90651465	12	3.2375e-24	0.00654343	PI	P	I	Tmpo	.
chr10	92543504	92544350	chr10	92624317	92625305	3	1.26549e-09	0.00174697	PP	P	P	4930485B16Rik	Cdk17;Mir1931
chr10	92544750	92547537	chr10	92623360	92624557	8	1.08375e-21	0.00188783	PP	P	P	4930485B16Rik	Cdk17;Mir1931
chr10	92622614	92625167	chr10	92737571	92740365	22	0	0.0010248	PG	P	G	Cdk17;Mir1931	Elk3
chr10	92623400	92624805	chr10	92725920	92727119	7	8.58889e-23	0.00114536	PG	P	G	Cdk17;Mir1931	Cdk17;Elk3;Pctk2
chr10	92622961	92625552	chr10	92717722	92719443	10	4.84631e-23	0.00130071	PG	P	G	Cdk17;Mir1931	Cdk17;Elk3;Pctk2
chr10	92622961	92625552	chr10	92734186	92737548	17	4.12538e-42	0.00104591	PG	P	G	Cdk17;Mir1931	Elk3
chr10	92623805	92624852	chr10	92772325	92773313	3	5.23237e-10	0.000979359	PP	P	P	Cdk17;Mir1931	Elk3
chr10	92623853	92625019	chr10	92724904	92725659	4	5.66302e-14	0.00116998	PG	P	G	Cdk17;Mir1931	Cdk17;Elk3;Pctk2
chr10	92624167	92625205	chr10	92724069	92724890	5	7.14471e-17	0.00118788	PG	P	G	Cdk17;Mir1931	Cdk17;Elk3;Pctk2
chr10	92712343	92718969	chr10	92723672	92728637	51	0	0.00700224	GG	G	G	Cdk17;Elk3;Pctk2	Cdk17;Elk3;Pctk2
chr10	92710314	92721021	chr10	92735008	92740884	126	0	0.00600606	GG	G	G	Cdk17;Elk3;Pctk2	Elk3
chr10	92717678	92718969	chr10	92767659	92769077	4	2.10271e-12	0.00370064	GG	G	G	Cdk17;Elk3;Pctk2	Elk3
chr10	92721851	92729221	chr10	92732875	92742513	153	0	0.00686188	GG	G	G	Cdk17;Elk3;Pctk2	Elk3
chr10	92737124	92738269	chr10	92896099	92897081	3	4.70695e-11	0.000940706	GI	G	I	Elk3	.
chr10	92892984	92894344	chr10	92915197	92916221	5	2.93163e-12	0.00602585	PI	I	P	.	Lta4h
chr10	92894549	92896078	chr10	92915595	92918576	17	1.77429e-32	0.00604894	PI	I	P	.	Lta4h
chr10	93497739	93499829	chr10	93549093	93550381	8	1.55463e-18	0.00362991	PG	P	G	Fgd6;Vezt	Fgd6
chr10	93661886	93662872	chr10	93673168	93674168	4	1.24476e-09	0.00693536	PG	P	G	Ndufa12;Nr2c1	Ndufa12
chr10	93870754	93871623	chr10	93976403	93978007	5	6.37827e-17	0.00109792	PG	G	P	AK038827	Tmcc3
chr10	93878178	93879356	chr10	93887628	93889195	7	1.67373e-16	0.00707446	GG	G	G	AK038827	AK038827
chr10	93888491	93889715	chr10	93978134	93978902	3	1.10748e-10	0.00143359	PG	G	P	AK038827	Tmcc3
chr10	93976218	93977815	chr10	94012282	94013090	5	2.70416e-14	0.00487469	PG	P	G	Tmcc3	Tmcc3
chr10	93976403	93977726	chr10	94071614	94072697	4	1.13561e-13	0.00128281	PI	P	I	Tmcc3	.
chr10	93977007	93978007	chr10	94037878	94039057	3	5.68798e-09	0.00289191	PP	P	P	Tmcc3	Tmcc3
chr10	93977675	93978675	chr10	93986539	93987227	3	6.55047e-09	0.0071536	PG	P	G	Tmcc3	Tmcc3
chr10	93978146	93979123	chr10	94071861	94072614	3	1.10685e-10	0.0013183	PI	P	I	Tmcc3	.
chr10	93978106	93979706	chr10	94011763	94012681	3	2.59823e-09	0.00507298	PG	P	G	Tmcc3	Tmcc3
chr10	94150205	94151779	chr10	94171814	94173783	6	1.04252e-13	0.00604606	PG	P	G	4932415G12Rik;Ccdc41	Ccdc41
chr10	94150497	94151497	chr10	94405871	94407140	4	2.76608e-12	0.000490029	PP	P	P	4932415G12Rik;Ccdc41	Plxnc1
chr10	94964529	94965476	chr10	94975407	94977032	4	6.78095e-09	0.00694145	PP	P	P	Mrpl42	Ubc13;Ube2n
chr10	95770605	95773291	chr10	96079153	96081322	15	1.67862e-42	0.000399849	PI	I	P	.	Btg1
chr10	95861171	95862454	chr10	96085069	96086069	4	6.01642e-13	0.00057448	GI	I	G	.	Btg1
chr10	95860359	95865859	chr10	96078486	96083434	40	0	0.000597826	PI	I	P	.	Btg1
chr10	95943068	95944040	chr10	96079192	96079877	4	1.12458e-10	0.00099587	PI	I	P	.	Btg1
chr10	96078584	96080987	chr10	96774157	96778805	29	0	0.000131014	PI	P	I	Btg1	.
chr10	96079136	96080684	chr10	96182076	96184855	9	1.34016e-23	0.00112906	PI	P	I	Btg1	.
chr10	96084058	96087033	chr10	96774098	96776610	9	4.03574e-30	0.000132981	GI	G	I	Btg1	.
chr10	98633596	98636155	chr10	98723769	98727423	16	3.87727e-34	0.00139511	PG	G	P	Poc1b;Wdr51b	Dusp6
chr10	98726060	98726903	chr10	99478663	99479335	3	1.90611e-11	0.000117099	PP	P	P	Dusp6	Kitl;Kitlg
chr10	98726450	98727325	chr10	99949257	99950079	3	6.85576e-12	6.05808e-05	PP	P	P	Dusp6	Cep290;Tmtc3
chr10	105225504	105226964	chr10	105277792	105279305	5	9.38861e-11	0.00352492	PG	G	P	BC067068	BC067068;Ccdc59
chr10	107369286	107370286	chr10	107598546	107599418	4	1.00907e-08	0.000555557	PI	I	P	.	Ppp1r12a
chr10	107555029	107556218	chr10	107598417	107599994	5	9.51853e-13	0.00421788	PI	I	P	.	Ppp1r12a
chr10	107567002	107573490	chr10	107597168	107603440	64	0	0.00534829	PI	I	P	.	Ppp1r12a
chr10	107570209	107572294	chr10	107591751	107593242	8	1.02063e-17	0.0060935	II	I	I	.	.
chr10	107598547	107599547	chr10	107626990	107628616	3	2.4951e-06	0.00545838	PG	P	G	Ppp1r12a	Ppp1r12a
chr10	110428917	110429917	chr10	110445584	110446828	3	3.65337e-07	0.00647029	PG	G	P	Zdhhc17;mKIAA0946	Zdhhc17;mKIAA0946
chr10	110429375	110430544	chr10	110447171	110448290	3	3.67627e-07	0.00638725	PG	G	P	Zdhhc17;mKIAA0946	Zdhhc17;mKIAA0946
chr10	110554472	110556013	chr10	110600867	110602228	4	9.57376e-10	0.00399727	PI	I	P	.	Osbpl8
chr10	110734664	110735777	chr10	110941930	110943540	5	7.03065e-16	0.000646722	PP	P	P	Bbs10;Osbpl8	Phlda1
chr10	110735187	110736163	chr10	111409114	111410714	4	5.66059e-14	0.000137546	PP	P	P	Bbs10;Osbpl8	Krr1
chr10	110942995	110943617	chr10	111111252	111111920	3	6.80389e-09	0.000891628	PI	P	I	Phlda1	.
chr10	110942460	110945269	chr10	111002039	111004905	14	7.96291e-31	0.00298657	PI	P	I	Phlda1	.
chr10	110942996	110944891	chr10	111036508	111038042	4	1.9303e-12	0.00132507	PI	P	I	Phlda1	.
chr10	110942887	110945269	chr10	111101416	111104313	14	4.35927e-37	0.000941203	PI	P	I	Phlda1	.
chr10	111003556	111004842	chr10	111037375	111038565	3	3.44828e-08	0.0050346	II	I	I	.	.
chr10	111004309	111005352	chr10	111101979	111103100	5	3.34261e-15	0.00122684	II	I	I	.	.
chr10	114752118	114753637	chr10	114798936	114800329	6	1.40539e-14	0.00396116	PP	P	P	Rab21	Tmem19
chr10	114752118	114754151	chr10	114820942	114824076	12	3.74684e-27	0.0023462	PP	P	P	Rab21	Thap2;Zfc3h1
chr10	114798885	114799585	chr10	114820942	114821894	4	2.33309e-08	0.00601418	PP	P	P	Tmem19	Thap2;Zfc3h1
chr10	114798879	114800666	chr10	114822061	114824076	10	1.50844e-20	0.00592007	PP	P	P	Tmem19	Thap2;Zfc3h1
chr10	114799828	114800495	chr10	114820769	114821769	4	7.82447e-10	0.00610508	PP	P	P	Tmem19	Thap2;Zfc3h1
chr10	114822205	114823276	chr10	115024061	115025152	3	7.87073e-10	0.000678256	PP	P	P	Thap2;Zfc3h1	Lgr5
chr10	116499563	116501251	chr10	116660463	116662139	6	4.85982e-18	0.000931206	PP	P	P	Cct2	Yeats4
chr10	116500251	116501817	chr10	116531118	116532428	5	3.0604e-12	0.0052907	PG	P	G	Cct2	Frs2
chr10	116530721	116531491	chr10	116660781	116662027	4	6.9756e-13	0.000995721	PG	G	P	Frs2	Yeats4
chr10	116530611	116531604	chr10	116584993	116586254	3	9.85768e-09	0.00335786	PG	G	P	Frs2	Frs2
chr10	116531510	116532793	chr10	116660781	116662139	5	8.0131e-14	0.000995802	PG	G	P	Frs2	Yeats4
chr10	116661058	116661622	chr10	117147607	117148544	3	1.32248e-11	0.000213134	PP	P	P	Yeats4	Mdm2
chr10	116661354	116662224	chr10	116812561	116813455	3	1.26807e-09	0.000971161	PP	P	P	Yeats4	Cpsf6
chr10	117145746	117147261	chr10	117229779	117230633	3	7.44867e-09	0.00163091	PP	P	P	Mdm2	Nup107
chr10	117228608	117229985	chr10	117283186	117284008	4	8.03014e-10	0.00337401	PP	P	P	Nup107	Rap1b
chr10	117229827	117230442	chr10	118492489	118493122	3	1.02383e-12	5.82862e-05	PI	P	I	Nup107	.
chr10	118654778	118655778	chr10	118676518	118677072	3	5.97748e-06	0.0060705	PG	G	P	Cand1	Cand1
chr10	118675495	118676443	chr10	118890531	118891499	5	3.34194e-13	0.000610032	PP	P	P	Cand1	AK135691;Grip1
chr10	120415219	120416002	chr10	120470961	120471599	3	1.19425e-07	0.00327179	PP	P	P	Lemd3	Wif1
chr10	120868888	120871097	chr10	120912043	120913795	10	6.85166e-19	0.00427145	PG	G	P	Rassf3	Rassf3
chr10	120898426	120899787	chr10	120941818	120942939	3	2.40967e-08	0.00424321	GI	G	I	Rassf3	.
chr10	120898041	120901021	chr10	120908584	120912923	21	9.27655e-37	0.00694102	PG	G	P	Rassf3	Rassf3
chr10	120911455	120913328	chr10	120943899	120945070	7	9.31864e-16	0.00517626	PI	P	I	Rassf3	.
chr10	121273975	121274898	chr10	121484035	121485036	4	8.96973e-12	0.000633462	PG	G	P	Srgap1	Srgap1
chr10	122240633	122241710	chr10	122512482	122514057	3	1.44258e-10	0.000461174	PG	G	P	Ppm1h	Mon2
chr10	122243568	122245130	chr10	122422059	122426075	18	7.52056e-46	0.000820616	PG	G	P	Ppm1h	Mirlet7i
chr10	122320930	122321996	chr10	122349511	122350289	5	1.5897e-12	0.00548535	GG	G	G	Ppm1h	Ppm1h
chr10	122320695	122323575	chr10	122421899	122425031	15	1.80985e-39	0.00116212	PG	G	P	Ppm1h	Mirlet7i
chr10	122323089	122324017	chr10	122368426	122369539	3	8.34932e-09	0.00406785	GG	G	G	Ppm1h	Ppm1h
chr10	122331394	122332113	chr10	122367452	122368992	3	1.2488e-08	0.00480759	GG	G	G	Ppm1h	Ppm1h
chr10	122331701	122332268	chr10	122422539	122423493	3	6.36861e-10	0.0013863	PG	G	P	Ppm1h	Mirlet7i
chr10	122349373	122350989	chr10	122366353	122368984	9	3.27784e-20	0.00641127	GG	G	G	Ppm1h	Ppm1h
chr10	122367943	122369666	chr10	122422100	122424429	7	5.81879e-18	0.00336206	PG	G	P	Ppm1h	Mirlet7i
chr10	122400000	122401402	chr10	122421185	122423100	7	2.35605e-16	0.00607692	PI	I	P	.	Mirlet7i
chr10	122422843	122424386	chr10	122437019	122438833	5	3.916e-12	0.00667974	PG	P	G	Mirlet7i	Mon2
chr10	126246329	126247255	chr10	126281104	126282088	3	1.30226e-08	0.00494755	II	I	I	.	.
chr10	126246743	126249756	chr10	126265175	126266709	8	3.12957e-18	0.00639385	II	I	I	.	.
chr10	126364860	126366413	chr10	126466867	126468220	5	3.80854e-18	0.00115308	PI	I	P	.	Tsfm
chr10	126365207	126366413	chr10	126393981	126395150	6	9.36807e-17	0.00545847	PI	I	P	.	AK087024
chr10	126364914	126368431	chr10	126415941	126420256	38	0	0.00359328	PI	I	P	.	Ctdsp2
chr10	126393742	126395150	chr10	126415973	126417267	4	5.7756e-12	0.00601494	PP	P	P	AK087024	Ctdsp2
chr10	126416714	126417831	chr10	126477969	126479346	4	1.38411e-13	0.00286252	PP	P	P	Ctdsp2	Mettl1
chr10	126416696	126417871	chr10	126501919	126503387	5	1.40779e-17	0.00156825	PP	P	P	Ctdsp2	Cdk4;Tspan31
chr10	126417060	126418339	chr10	126505934	126506617	3	3.79003e-10	0.00145957	PP	P	P	Ctdsp2	Cdk4;Tspan31
chr10	126477833	126479667	chr10	126500181	126501924	8	1.73796e-22	0.00600412	PP	P	P	Mettl1	Cdk4;Tspan31
chr10	126478727	126479730	chr10	126506036	126507092	3	5.16469e-10	0.00557845	PP	P	P	Mettl1	Cdk4;Tspan31
chr10	126494930	126495690	chr10	126506570	126508093	3	1.06502e-09	0.00687346	PP	P	P	2018-03-09	Cdk4;Tspan31
chr10	126501541	126502633	chr10	126557034	126558435	3	1.61459e-10	0.0032735	PP	P	P	Cdk4;Tspan31	Os9
chr10	126501654	126502732	chr10	126514800	126515878	6	2.27807e-17	0.00677833	PP	P	P	Cdk4;Tspan31	Agap2
chr10	126502851	126508366	chr10	126515069	126519949	40	0	0.00688361	PP	P	P	Cdk4;Tspan31	Agap2
chr10	126515238	126516784	chr10	126527681	126528936	5	4.40615e-15	0.00685012	PG	P	G	Agap2	Agap2;Os9
chr10	126516236	126517157	chr10	126557224	126558094	3	5.95561e-09	0.00443308	PP	P	P	Agap2	Os9
chr10	126550729	126552145	chr10	126601679	126602969	3	8.24012e-09	0.00363503	PG	G	P	Os9	B4galnt1
chr10	126631029	126632295	chr10	126653247	126654019	3	1.55271e-09	0.00603211	PI	P	I	AK077682;Deltex3;Dtx3;Pip4k2c	.
chr10	126633326	126634029	chr10	126648118	126649024	3	2.01862e-08	0.00663053	PP	P	P	AK077682;Deltex3;Dtx3;Pip4k2c	Pip4k2c
chr10	126702846	126703721	chr10	126727895	126729313	3	1.25401e-09	0.00574884	PP	P	P	Dctn2;Kif5a	Ddit3;Mbd6
chr10	126705516	126706476	chr10	126959257	126960241	3	1.18925e-12	0.000493422	PP	P	P	Dctn2	Nxph4;Shmt2
chr10	126727559	126728559	chr10	126748604	126749604	3	1.71086e-08	0.00611041	PP	P	P	Ddit3;Mbd6	Mars
chr10	126728859	126729699	chr10	126747658	126749242	6	7.01131e-17	0.00626887	PP	P	P	Ddit3	Mars
chr10	126748585	126749507	chr10	126817020	126817902	3	1.78431e-10	0.00240433	PP	P	P	Mars	R3hdm2
chr10	126775551	126776726	chr10	126787526	126789238	4	9.72558e-12	0.00685461	PP	P	P	Gli1	Inhbe
chr10	126787820	126788966	chr10	126858237	126859725	3	2.49232e-10	0.00227439	PP	P	P	Inhbe	R3hdm2
chr10	126816699	126817486	chr10	126857736	126858793	3	3.14965e-09	0.00441582	PP	P	P	R3hdm2	R3hdm2
chr10	126817789	126818612	chr10	126844455	126845551	3	5.63119e-09	0.00562352	PG	P	G	R3hdm2	R3hdm2
chr10	126817789	126819043	chr10	126856802	126858529	5	4.77885e-14	0.00457525	PP	P	P	R3hdm2	R3hdm2
chr10	126946600	126948605	chr10	126973763	126975206	6	2.59491e-16	0.00561684	PG	G	P	Stac3	Lrp1;Nxph4
chr10	126949435	126950964	chr10	126958262	126960108	7	1.07931e-17	0.0071301	PP	P	P	Ndufa4l2	Nxph4;Shmt2
chr10	126949152	126951594	chr10	126973113	126976026	19	9.11726e-42	0.00584397	PP	P	P	Ndufa4l2	Lrp1;Nxph4
chr10	127013518	127014484	chr10	127050434	127051806	3	1.65496e-09	0.0047531	GG	G	G	Lrp1	Lrp1
chr10	127048833	127051339	chr10	127057374	127059887	14	3.99619e-32	0.00716747	PG	G	P	Lrp1	Lrp1
chr10	127057946	127059236	chr10	127113319	127114913	3	6.93991e-10	0.00328255	PP	P	P	Lrp1	Tmem194
chr10	127057979	127059319	chr10	127104918	127106426	6	3.61524e-17	0.00393971	PP	P	P	Lrp1	AK005897;BC029853;Nab2;Tmem194
chr10	127078947	127080281	chr10	127104562	127105774	3	3.30152e-09	0.00572914	PP	P	P	Stat6	AK005897;BC029853;Nab2;Tmem194
chr10	127472208	127472932	chr10	127499828	127501199	3	8.4751e-10	0.00552713	PG	P	G	Naca	Ptges3
chr10	127472080	127473080	chr10	127495410	127496021	3	1.10541e-09	0.00593368	PP	P	P	Naca	Ptges3
chr10	127471643	127473902	chr10	127527589	127528527	6	2.4197e-18	0.00330031	PP	P	P	Naca	Atp5b;Baz2a;TIP5
chr10	127471292	127474764	chr10	127481006	127484771	27	4.84466e-58	0.00705619	PG	P	G	Naca	Naca
chr10	127472080	127474881	chr10	127519730	127521358	16	9.41397e-42	0.00393643	PP	P	P	Naca	Atp5b;Mir677
chr10	127473382	127475180	chr10	127493326	127496021	10	2.18143e-26	0.00616563	PP	P	P	Naca	Ptges3
chr10	127481626	127482473	chr10	127848650	127849403	3	5.32437e-14	0.000312438	PG	G	P	Naca	Obfc2b;Rnf41
chr10	127481375	127483041	chr10	127518767	127520427	8	2.82248e-23	0.00473049	PG	G	P	Naca	Atp5b;Mir677
chr10	127499513	127501171	chr10	127528224	127529913	6	8.16407e-18	0.00546092	PG	G	P	Ptges3	Atp5b;Baz2a;TIP5
chr10	127500898	127502842	chr10	127519730	127521030	6	1.43146e-17	0.00632476	PG	G	P	Ptges3	Atp5b;Mir677
chr10	127519747	127520826	chr10	127630860	127632053	4	3.27546e-15	0.00104916	PP	P	P	Atp5b;Mir677	Gls2
chr10	127520055	127520722	chr10	127613639	127614654	3	1.44067e-11	0.00131448	PP	P	P	Atp5b;Mir677	Rbms2
chr10	127518696	127523648	chr10	127527995	127533618	45	0	0.0070753	PP	P	P	Atp5b;Mir677	Atp5b;Baz2a;TIP5
chr10	127533683	127534992	chr10	127576700	127577931	3	4.17832e-10	0.00426727	PG	P	G	Baz2a;TIP5	Rbms2
chr10	127613446	127614219	chr10	127848174	127849334	3	2.28834e-11	0.000537997	PP	P	P	Rbms2	Obfc2b;Rnf41
chr10	127706246	127707622	chr10	127848437	127849334	4	4.0232e-16	0.000992434	PP	P	P	Apof;Stat2	Obfc2b;Rnf41
chr10	127739041	127742425	chr10	127758940	127761507	22	2.15792e-55	0.0062419	PP	P	P	Pan2;Usp52	Cnpy2;Pan2
chr10	127740813	127741813	chr10	127805091	127806430	3	1.83598e-11	0.00265624	PP	P	P	Pan2;Usp52	Coq10a
chr10	127758940	127760402	chr10	127803521	127806211	10	6.04167e-31	0.00408677	PP	P	P	Cnpy2;Pan2	Coq10a
chr10	127759159	127760704	chr10	127848147	127849650	7	7.46044e-26	0.00144734	PP	P	P	Cnpy2;Pan2	Obfc2b;Rnf41
chr10	127758936	127761064	chr10	127794809	127796922	7	1.80263e-22	0.0048583	PG	P	G	Cnpy2;Pan2	Cs
chr10	127758530	127762322	chr10	127771574	127775667	29	0	0.00677428	PP	P	P	Cnpy2;Pan2	Cs
chr10	127765593	127766613	chr10	127774425	127776002	5	8.47985e-16	0.00711961	PG	G	P	Cnpy2	Cs
chr10	127765587	127766637	chr10	127984795	127985738	3	2.55345e-13	0.000592408	PG	G	P	Cnpy2	Rpl41;Zc3h10
chr10	127774018	127775018	chr10	127795249	127796450	4	1.3968e-13	0.00608622	PG	P	G	Cs	Cs
chr10	127774425	127775211	chr10	127813116	127814295	4	7.00566e-14	0.00460539	PP	P	P	Cs	Ankrd52
chr10	127774456	127776164	chr10	127804710	127806704	15	2.10352e-42	0.00531962	PP	P	P	Cs	Coq10a
chr10	127782159	127783179	chr10	127805691	127806430	3	1.31325e-10	0.00591204	PG	G	P	Cs	Coq10a
chr10	127795094	127796060	chr10	127848099	127848765	3	2.49568e-11	0.00348354	PG	G	P	Cs	Obfc2b;Rnf41
chr10	127794819	127796559	chr10	127806821	127808319	5	4.30285e-16	0.0068853	PG	G	P	Cs	Coq10a
chr10	127795339	127796450	chr10	127813345	127814469	4	1.67777e-13	0.00636679	PG	G	P	Cs	Ankrd52
chr10	127795450	127797875	chr10	127805091	127806760	9	1.39478e-26	0.00710667	PG	G	P	Coq10a;Cs	Coq10a
chr10	127802749	127807328	chr10	127812543	127818002	46	0	0.00702457	PP	P	P	Coq10a	Ankrd52
chr10	127804552	127806430	chr10	127895262	127896837	7	3.01337e-26	0.00139979	PP	P	P	Coq10a	Smarcc2
chr10	127804190	127807017	chr10	127846986	127849650	21	2.81255e-58	0.00428882	PP	P	P	Coq10a	Obfc2b;Rnf41
chr10	127805430	127806337	chr10	127876521	127877737	3	6.96152e-12	0.00223623	PG	P	G	Coq10a	Rnf41
chr10	127805534	127806743	chr10	127929763	127931376	5	5.25052e-20	0.00099844	PP	P	P	Coq10a	Myl6;Myl6b
chr10	127813131	127815315	chr10	127847857	127850378	19	2.21944e-52	0.00493997	PP	P	P	Ankrd52	Obfc2b;Rnf41
chr10	127847407	127849174	chr10	127982714	127984800	8	4.17614e-30	0.000995901	PP	P	P	Obfc2b;Rnf41	Rpl41;Zc3h10
chr10	127847895	127849174	chr10	127929756	127931540	10	3.82273e-32	0.00169474	PP	P	P	Obfc2b;Rnf41	Myl6;Myl6b
chr10	127847895	127850109	chr10	127876524	127880613	19	7.71291e-52	0.00538989	PG	P	G	Obfc2b;Rnf41	Rnf41
chr10	127896897	127898356	chr10	127930226	127932781	9	2.52431e-27	0.00502566	PP	P	P	Smarcc2	Myl6;Myl6b
chr10	127905289	127906431	chr10	127930239	127931380	3	1.49199e-10	0.00578029	PG	G	P	Smarcc2	Myl6;Myl6b
chr10	127917669	127919482	chr10	127930005	127931380	11	2.74824e-31	0.00686535	PG	G	P	Smarcc2	Myl6;Myl6b
chr10	127924667	127932454	chr10	127981598	127986094	48	0	0.00330031	PP	P	P	Myl6;Myl6b;Smarcc2	Rpl41;Zc3h10
chr10	127928759	127930724	chr10	127961755	127963689	6	2.35222e-19	0.00510126	PP	P	P	Myl6;Myl6b;Smarcc2	Esyt1
chr10	127929763	127930768	chr10	127971724	127973800	5	5.95549e-17	0.00430671	PI	P	I	Myl6;Myl6b	.
chr10	127930615	127931380	chr10	127941389	127942573	4	3.47825e-13	0.00696115	PG	P	G	Myl6;Myl6b	AK040027
chr10	127930851	127932009	chr10	127972453	127973368	3	6.84551e-11	0.0043904	PI	P	I	Myl6;Myl6b	.
chr10	127930779	127932454	chr10	127961755	127963771	11	2.85916e-32	0.00525621	PP	P	P	Myl6;Myl6b	Esyt1
chr10	127935231	127935856	chr10	127982941	127983632	3	7.66067e-11	0.00388227	PP	P	P	AK040027;Myl6b	Rpl41;Zc3h10
chr10	127935725	127936949	chr10	127961755	127962774	3	1.45792e-10	0.00569759	PP	P	P	AK040027;Myl6b	Esyt1
chr10	127936206	127937254	chr10	127962833	127963771	4	1.58732e-13	0.00564306	PP	P	P	AK040027;Myl6b	Esyt1
chr10	127941420	127942079	chr10	127962689	127963610	3	1.23463e-10	0.00608039	PG	G	P	AK040027	Esyt1
chr10	127961452	127964384	chr10	127983561	127986169	16	3.94e-43	0.00603414	PP	P	P	Esyt1	Rpl41;Zc3h10
chr10	127962554	127964056	chr10	127982136	127983478	5	3.07806e-14	0.00624088	PP	P	P	Esyt1	Rpl41;Zc3h10
chr10	127970889	127972981	chr10	127984692	127985712	5	7.86717e-16	0.0067681	PI	I	P	.	Rpl41;Zc3h10
chr10	127971930	127973319	chr10	127982025	127984392	7	5.39333e-21	0.00699497	PI	I	P	.	Rpl41;Zc3h10
chr10	127982682	127983491	chr10	128049234	128050181	3	3.55489e-11	0.00251597	PI	P	I	Rpl41;Zc3h10	.
chr10	127983720	127984911	chr10	128049682	128050811	4	2.80464e-14	0.00255991	PI	P	I	Rpl41;Zc3h10	.
chr10	127984144	127985359	chr10	128001408	128002127	3	3.84521e-10	0.00645109	PP	P	P	Rpl41;Zc3h10	Pa2g4
chr10	127984189	127985417	chr10	128105896	128106950	3	2.58175e-12	0.00100266	PG	P	G	Rpl41;Zc3h10	Suox
chr10	127984417	127986169	chr10	128002260	128003759	7	7.93647e-21	0.0063919	PP	P	P	Rpl41;Zc3h10	Pa2g4
chr10	127985462	127986094	chr10	128241267	128242285	3	3.89626e-13	0.000489099	PP	P	P	Rpl41;Zc3h10	1110012D08Rik;Dnajc14
chr10	128049234	128050293	chr10	128061876	128063125	3	1.25168e-09	0.00681292	PI	I	P	.	Rps26
chr10	128081776	128083060	chr10	128184510	128185776	3	5.44529e-12	0.00114083	PP	P	P	AK047988;Ikzf4	Pym;Wibg
chr10	128111399	128112399	chr10	128132433	128133623	3	8.9708e-10	0.00610331	PP	P	P	Rab5b;Suox	Cdk2;Rab5b
chr10	128112439	128113218	chr10	128132800	128134059	4	2.11209e-12	0.00614795	PP	P	P	Rab5b;Suox	Cdk2;Rab5b
chr10	128112643	128113299	chr10	128327768	128328720	3	7.46977e-13	0.000609017	PP	P	P	Rab5b;Suox	Gdf11
chr10	128132799	128133733	chr10	128179760	128181004	5	3.68258e-14	0.00393228	PP	P	P	Cdk2;Rab5b	Dgka
chr10	128133137	128134616	chr10	128241980	128243298	5	1.55131e-18	0.00106935	PP	P	P	Cdk2;Rab5b	1110012D08Rik;Dnajc14
chr10	128140904	128142730	chr10	128240843	128242886	7	1.11559e-24	0.00118345	PP	P	P	Cdk2;Pmel	1110012D08Rik;Dnajc14
chr10	128141371	128142995	chr10	128184117	128184918	3	3.10115e-10	0.0043201	PP	P	P	Cdk2;Pmel	Pym;Wibg
chr10	128179625	128183713	chr10	128240291	128243309	20	3.1662e-53	0.00294974	PP	P	P	Dgka;Pym;Wibg	1110012D08Rik;Dnajc14;Mmp19
chr10	128183566	128184714	chr10	128327941	128328968	3	3.33578e-12	0.000988846	PP	P	P	Dgka;Pym;Wibg	Gdf11
chr10	128184353	128185353	chr10	128241674	128243309	6	5.77173e-19	0.00312755	PP	P	P	Pym;Wibg	1110012D08Rik;Dnajc14
chr10	128241446	128242853	chr10	128329181	128330874	7	4.07644e-24	0.00148194	PP	P	P	1110012D08Rik;Dnajc14	Gdf11
chr10	128241408	128242915	chr10	128346603	128347883	4	2.0559e-15	0.0011091	PP	P	P	1110012D08Rik;Dnajc14	Cd63
chr10	128241398	128243121	chr10	128256748	128259104	13	7.59168e-33	0.00656516	PP	P	P	1110012D08Rik;Dnajc14	1110005A23Rik;Dnajc14;Ormdl2;Sarnp
chr10	128257847	128259136	chr10	128327489	128328568	3	3.72449e-11	0.0023365	PP	P	P	1110005A23Rik;Dnajc14;Ormdl2;Sarnp	Gdf11
chr10	128326000	128329028	chr10	128344244	128347867	16	9.79886e-41	0.00632214	PP	P	P	Gdf11	Cd63
chr10	128327233	128328941	chr10	128359978	128361345	9	1.2203e-25	0.00513562	PP	P	P	Gdf11	Bloc1s1
chr10	128327312	128329056	chr10	128350593	128353875	13	4.7304e-34	0.00585631	PP	P	P	Gdf11	Cd63;Rdh5
chr10	128329272	128330775	chr10	128350011	128351682	7	3.25797e-20	0.00612918	PG	P	G	Gdf11	Cd63;Rdh5
chr10	128329430	128331254	chr10	128360149	128361345	7	2.18046e-17	0.00531894	PP	P	P	Gdf11	Bloc1s1
chr10	128345087	128347702	chr10	128369428	128372350	12	1.43924e-32	0.00581868	PP	P	P	Cd63	Itga7
chr10	128344245	128348859	chr10	128355745	128362288	44	0	0.006836	PP	P	P	Cd63;Rdh5	Bloc1s1;Rdh5
chr10	128349963	128351428	chr10	128382053	128382978	3	4.57121e-10	0.00519932	GG	G	G	Cd63;Rdh5	Itga7
chr10	128349962	128351682	chr10	128359587	128361728	16	2.70953e-39	0.00705831	PG	G	P	Cd63;Rdh5	Bloc1s1
chr10	128353560	128354555	chr10	128415002	128416270	3	2.2128e-10	0.00284916	PG	P	G	Bloc1s1;Rdh5	AK020256
chr10	128354661	128362583	chr10	128367298	128377786	110	0	0.00671289	PP	P	P	Bloc1s1;Rdh5	Itga7
chr10	128359639	128361081	chr10	128414449	128415354	4	6.42544e-12	0.00335598	PG	P	G	Bloc1s1	AK020256
chr10	128360528	128362014	chr10	128382131	128383053	5	3.87158e-15	0.00608707	PG	P	G	Bloc1s1	Itga7
chr10	128370377	128371945	chr10	128381648	128382598	5	6.02245e-15	0.00696301	PG	P	G	Itga7	Itga7
chr11	3026696	3028020	chr11	3059344	3059965	3	2.44984e-09	0.0051591	PP	P	P	Pisd-ps1	Pisd-ps1;Sfi1
chr11	3031459	3032669	chr11	3044188	3045571	4	2.29571e-11	0.00680632	PG	P	G	BC049259;Pisd-ps1;Sfi1	Pisd-ps1;Sfi1
chr11	3032089	3032958	chr11	3045879	3046937	3	5.21962e-09	0.00671585	PG	P	G	BC049259;Pisd-ps1;Sfi1	BC025885;Pisd-ps1;Sfi1
chr11	3031664	3033522	chr11	3061897	3063326	6	1.48726e-16	0.00535167	PG	P	G	BC049259;Pisd-ps1;Sfi1	Pisd-ps1;Sfi1
chr11	3034298	3035129	chr11	3166324	3166924	3	1.25289e-11	0.000995749	PP	P	P	AK050795;BC049259;Pisd-ps1;Sfi1	Drg1
chr11	3034001	3035743	chr11	3044249	3045249	9	3.77751e-22	0.00705476	PG	P	G	AK050795;BC049259;Pisd-ps1;Sfi1	Pisd-ps1;Sfi1
chr11	3034813	3035777	chr11	3078639	3079782	3	9.85491e-10	0.00419072	PG	P	G	AK050795;BC049259;Pisd-ps1;Sfi1	Sfi1
chr11	3036870	3037857	chr11	3066182	3067871	5	2.75346e-14	0.00538169	PG	P	G	AK050795;Pisd-ps1;Sfi1	Sfi1
chr11	3043186	3044186	chr11	3067303	3068457	4	7.34082e-12	0.00584414	GG	G	G	Pisd-ps1;Sfi1	Sfi1
chr11	3042512	3044975	chr11	3056956	3059059	9	9.22052e-23	0.0066838	PG	G	P	Pisd-ps1;Sfi1	Pisd-ps1;Sfi1
chr11	3043078	3045249	chr11	3077120	3078196	6	3.79841e-17	0.00505788	GG	G	G	Pisd-ps1;Sfi1	Sfi1
chr11	3044270	3045571	chr11	3061996	3063395	7	1.58567e-18	0.00638691	GG	G	G	Pisd-ps1;Sfi1	Pisd-ps1;Sfi1
chr11	3045450	3046991	chr11	3076379	3078457	6	4.3024e-17	0.0052519	GG	G	G	BC025885;Pisd-ps1;Sfi1	Sfi1
chr11	3045798	3046975	chr11	3060685	3061685	4	1.40687e-11	0.00663856	GG	G	G	BC025885;Pisd-ps1;Sfi1	Pisd-ps1;Sfi1
chr11	3046025	3047234	chr11	3067554	3068458	3	2.55101e-09	0.00608234	GG	G	G	BC025885;Pisd-ps1;Sfi1	Sfi1
chr11	3052395	3053396	chr11	3079077	3079863	3	1.7951e-09	0.0056428	PG	P	G	BC025885;Pisd-ps1;Sfi1	Sfi1
chr11	3051862	3054057	chr11	3066352	3068549	9	6.00802e-23	0.0066646	PG	P	G	BC025885;Pisd-ps1;Sfi1	Sfi1
chr11	3052138	3054057	chr11	3076434	3077941	5	1.7605e-14	0.00585293	PG	P	G	BC025885;Pisd-ps1;Sfi1	Sfi1
chr11	3052771	3053880	chr11	3062331	3063632	4	1.65285e-11	0.00707344	PG	P	G	BC025885;Pisd-ps1;Sfi1	Sfi1
chr11	3055128	3055894	chr11	3076763	3077605	3	2.17168e-09	0.00605731	PG	P	G	Pisd-ps1;Sfi1	Sfi1
chr11	3057273	3058330	chr11	3067642	3069223	4	1.29365e-11	0.006991	PG	P	G	Pisd-ps1;Sfi1	Sfi1
chr11	3056914	3058734	chr11	3065616	3067158	7	2.08929e-18	0.00716587	PG	P	G	Pisd-ps1;Sfi1	Sfi1
chr11	3058541	3060536	chr11	3078733	3079915	5	2.86878e-14	0.00621687	PG	P	G	Pisd-ps1;Sfi1	Sfi1
chr11	3059367	3060176	chr11	3067958	3068769	3	4.35068e-09	0.00716341	PG	P	G	Pisd-ps1;Sfi1	Sfi1
chr11	3059344	3060431	chr11	3075177	3076640	3	3.10047e-08	0.00653523	PG	P	G	Pisd-ps1;Sfi1	Sfi1
chr11	3059367	3060431	chr11	3077556	3078196	3	2.72238e-09	0.00636983	PG	P	G	Pisd-ps1;Sfi1	Sfi1
chr11	3059431	3060536	chr11	3092800	3093446	4	3.53091e-12	0.00508783	PP	P	P	Pisd-ps1;Sfi1	Sfi1
chr11	3060779	3062149	chr11	3095407	3096422	3	1.36007e-09	0.00497736	PG	G	P	Pisd-ps1;Sfi1	Sfi1
chr11	3060703	3063108	chr11	3076763	3080035	14	2.92188e-33	0.00649523	GG	G	G	Pisd-ps1;Sfi1	Sfi1
chr11	3065195	3067738	chr11	3077404	3080051	13	3.4292e-31	0.00685317	GG	G	G	Sfi1	Sfi1
chr11	3066096	3067397	chr11	3075621	3076966	7	1.34835e-18	0.00708266	GG	G	G	Sfi1	Sfi1
chr11	3074315	3075295	chr11	3091687	3093112	4	1.14857e-10	0.00640222	PG	G	P	Sfi1	Sfi1
chr11	3076417	3078556	chr11	3091946	3094702	9	2.07825e-23	0.0065507	PG	G	P	Sfi1	Sfi1
chr11	3092367	3093687	chr11	3101490	3103711	6	1.5816e-16	0.00708046	PP	P	P	Sfi1	Eif4enif1
chr11	3092466	3094264	chr11	3165924	3167102	9	1.67232e-24	0.00212914	PP	P	P	Sfi1	Drg1
chr11	3092834	3094048	chr11	3190696	3191901	3	1.5767e-11	0.00122392	PP	P	P	Sfi1	Patz1;mazr
chr11	3134472	3135642	chr11	3188940	3189940	4	4.45464e-13	0.00336784	PG	G	P	Eif4enif1	Patz1;mazr
chr11	3134433	3135774	chr11	3165664	3166924	3	3.87396e-08	0.00525249	PG	G	P	Eif4enif1	Drg1
chr11	3165664	3166924	chr11	3237176	3238229	4	1.70572e-12	0.00222692	PG	P	G	Drg1	Hgfl;Pik3ip1
chr11	3165664	3166960	chr11	3213789	3215310	8	7.71138e-24	0.00384303	PI	P	I	Drg1	.
chr11	3165573	3167316	chr11	3229773	3231592	10	4.4766e-30	0.00267001	PP	P	P	Drg1	Hgfl;Pik3ip1
chr11	3164362	3170487	chr11	3188309	3194686	143	0	0.00585437	PP	P	P	Drg1	Patz1;mazr
chr11	3188552	3189827	chr11	3342318	3343279	3	6.89902e-12	0.000962786	PG	P	G	Patz1;mazr	Rnf185
chr11	3188567	3190349	chr11	3351360	3352518	6	1.67802e-21	0.000923267	PP	P	P	Patz1;mazr	8430429K09Rik;AK018450;Rnf185
chr11	3189327	3190442	chr11	3383911	3385007	3	5.14264e-12	0.000723143	PI	P	I	Patz1;mazr	.
chr11	3186859	3193682	chr11	3227380	3234203	98	0	0.00446965	PP	P	P	Patz1;mazr	Hgfl;Pik3ip1
chr11	3188629	3191927	chr11	3213153	3215997	13	1.54345e-33	0.00583542	PI	P	I	Patz1;mazr	.
chr11	3190157	3192895	chr11	3234616	3238306	16	7.4776e-42	0.00410782	PP	P	P	Patz1;mazr	Hgfl;Pik3ip1
chr11	3212906	3214388	chr11	3230189	3230818	9	4.53935e-23	0.00646462	PI	I	P	.	Pik3ip1
chr11	3213384	3214675	chr11	3232063	3233593	4	1.44504e-12	0.00630033	PI	I	P	.	Hgfl;Pik3ip1
chr11	3213821	3214940	chr11	3352457	3353095	3	6.21584e-12	0.000995294	PI	I	P	.	8430429K09Rik;AK018450;Rnf185
chr11	3229714	3231864	chr11	3270188	3271930	6	1.87371e-18	0.00449045	PP	P	P	Hgfl;Pik3ip1	Limk2
chr11	3230864	3231861	chr11	3295832	3296861	3	8.21961e-11	0.0026211	PG	P	G	Hgfl;Pik3ip1	Limk2
chr11	3229604	3234155	chr11	3243373	3249238	31	0	0.0066701	PG	P	G	Hgfl;Pik3ip1	Hgfl;Limk2;Pik3ip1
chr11	3231929	3232766	chr11	3272846	3274392	4	4.06768e-13	0.00440756	PP	P	P	Hgfl;Pik3ip1	Limk2
chr11	3231743	3233063	chr11	3293576	3294491	3	1.0467e-10	0.00284566	PG	P	G	Hgfl;Pik3ip1	Limk2
chr11	3236924	3238047	chr11	3295524	3296798	4	1.39249e-13	0.00305283	GG	G	G	Hgfl;Pik3ip1	Limk2
chr11	3237108	3237924	chr11	3307574	3308624	3	4.84627e-11	0.00227468	PG	G	P	Hgfl;Pik3ip1	Limk2
chr11	3270361	3272405	chr11	3281504	3283360	7	8.80116e-20	0.00695565	PG	P	G	Limk2	Limk2
chr11	3272058	3273058	chr11	3287467	3288691	5	6.49213e-15	0.00657751	PG	P	G	Limk2	Limk2
chr11	3273997	3275348	chr11	3288021	3289231	3	1.19986e-09	0.00671001	GG	G	G	Limk2	Limk2
chr11	3281635	3282641	chr11	3294162	3295298	4	3.49244e-12	0.00682518	GG	G	G	Limk2	Limk2
chr11	3281862	3283236	chr11	3309419	3310171	3	6.99137e-10	0.00558606	PG	G	P	Limk2	Limk2
chr11	3288611	3290008	chr11	3309026	3310515	4	2.85299e-12	0.00615979	PG	G	P	Limk2	Limk2
chr11	3292668	3294503	chr11	3351518	3353088	5	6.70836e-16	0.00304982	PG	G	P	Limk2	8430429K09Rik;AK018450;Rnf185
chr11	3296272	3297454	chr11	3351636	3353020	4	4.90579e-13	0.003287	PG	G	P	Limk2	8430429K09Rik;AK018450;Rnf185
chr11	3309026	3310026	chr11	3351699	3352518	3	3.99051e-07	0.00429973	PP	P	P	Limk2	8430429K09Rik;AK018450;Rnf185
chr11	3351616	3353088	chr11	3547900	3549028	4	1.60295e-14	0.000713382	PP	P	P	8430429K09Rik;AK018450;Rnf185	Morc2a;Tug1
chr11	3351829	3353530	chr11	3384111	3385065	4	8.05842e-12	0.0051918	PI	P	I	8430429K09Rik;AK018450;Rnf185	.
chr11	3435318	3436318	chr11	3814112	3814842	3	3.86855e-12	0.000299354	PG	G	P	Smtn	Slc35e4;Tcn2
chr11	3435151	3436742	chr11	3548062	3549700	10	2.48069e-29	0.00103695	PG	G	P	Smtn	Morc2a;Tug1
chr11	3547820	3549290	chr11	3812931	3814713	5	1.6005e-17	0.000472567	PP	P	P	Morc2a;Tug1	Slc35e4;Tcn2
chr11	3779577	3780577	chr11	3793703	3795570	4	3.33614e-10	0.00665885	PI	I	P	.	4921536K21Rik;Dusp18
chr11	3794569	3797514	chr11	3811654	3814712	15	3.91838e-29	0.00644044	PP	P	P	4921536K21Rik;Dusp18	Slc35e4;Tcn2
chr11	3802762	3803762	chr11	3813773	3815275	3	6.77633e-08	0.00693764	PG	G	P	Dusp18	Slc35e4;Tcn2
chr11	3812931	3814185	chr11	3831498	3833372	6	2.72758e-14	0.00629373	PP	P	P	Slc35e4	Tcn2
chr11	3813260	3813988	chr11	3863296	3864296	4	4.4887e-11	0.00369072	PP	P	P	Slc35e4	Pes1
chr11	3863734	3864355	chr11	3882572	3883551	3	3.82535e-07	0.00628189	PP	P	P	Pes1	Gal3st1
chr11	3995722	3998436	chr11	4017441	4019805	12	1.36084e-27	0.00606821	PP	P	P	Mtfp1;Sec14l2	Sec14l2
chr11	3996687	3998276	chr11	4060543	4061472	3	5.08363e-10	0.00271725	PP	P	P	Mtfp1;Sec14l2	Ccdc157;Sf3a1
chr11	4017236	4018451	chr11	4034557	4035620	3	6.26738e-09	0.00643173	PP	P	P	Sec14l2	Rnf215
chr11	4034557	4036071	chr11	4091693	4093395	4	1.27243e-12	0.00315718	PG	P	G	Rnf215	Tbc1d10a
chr11	4059254	4060259	chr11	4073116	4074475	3	4.2122e-09	0.00670282	PG	P	G	Ccdc157;Sf3a1	Sf3a1
chr11	4060326	4062757	chr11	4086277	4087610	7	1.73452e-18	0.00574199	PP	P	P	Ccdc157;Sf3a1	Tbc1d10a
chr11	4073349	4076791	chr11	4086277	4088352	15	1.28975e-33	0.00685461	PG	G	P	Sf3a1	Tbc1d10a
chr11	4085586	4087857	chr11	4118592	4120177	9	1.73264e-22	0.00512811	PP	P	P	Tbc1d10a	Gatsl3
chr11	4965360	4966468	chr11	4997912	4999268	5	8.37236e-13	0.00512701	PP	P	P	Gas2l1	Ewsr1;Rhbdd3
chr11	4998312	4999235	chr11	5337640	5338871	4	6.35562e-15	0.000349297	PG	P	G	Ewsr1;Rhbdd3	Znrf3
chr11	4998375	4999361	chr11	5171717	5172615	3	9.22936e-11	0.000861552	PI	P	I	Ewsr1;Rhbdd3	.
chr11	4997979	4999805	chr11	5013473	5016277	10	3.63063e-22	0.00653844	PG	P	G	Ewsr1;Rhbdd3	Emid1
chr11	4998269	5000297	chr11	5088737	5091020	9	9.11345e-26	0.00139872	PG	P	G	Ewsr1;Rhbdd3	Kremen1
chr11	5143843	5145144	chr11	5160652	5161535	4	3.1153e-09	0.00648627	PG	G	P	Kremen1	Kremen1
chr11	5159738	5161640	chr11	5171973	5172616	4	3.3256e-10	0.00690864	PI	P	I	Kremen1	.
chr11	5171271	5172570	chr11	5181265	5182035	3	4.75512e-08	0.00706719	GI	I	G	.	Znrf3
chr11	5421820	5422922	chr11	5687744	5688744	3	2.68735e-11	0.000471539	PP	P	P	Xbp1	Dbnl
chr11	5606864	5607865	chr11	5640326	5641306	3	2.45914e-07	0.0050615	PP	P	P	Mrps24	Urgcp
chr11	5606562	5608768	chr11	5661402	5662954	6	4.88682e-13	0.00335808	PP	P	P	Mrps24	2210015D19Rik;Urgcp
chr11	5639010	5640027	chr11	5661599	5662402	3	2.808e-08	0.0059889	PP	P	P	Urgcp	2210015D19Rik;Urgcp
chr11	5640736	5641740	chr11	5661202	5662187	5	1.6041e-12	0.00616021	PP	P	P	Urgcp	2210015D19Rik;Urgcp
chr11	5661206	5662143	chr11	5755164	5756296	3	3.00158e-10	0.00130721	PI	P	I	2210015D19Rik;Urgcp	.
chr11	5661599	5662954	chr11	5687514	5688744	5	1.05349e-12	0.00570385	PP	P	P	2210015D19Rik;Urgcp	Dbnl
chr11	5661600	5663017	chr11	5855194	5856194	4	2.06917e-09	0.000730777	PP	P	P	2210015D19Rik;Urgcp	Ykt6
chr11	5687515	5688441	chr11	5776740	5777919	5	1.51392e-15	0.00143554	PP	P	P	Dbnl	Pold2
chr11	5687514	5689025	chr11	5854908	5857016	8	7.40495e-25	0.000894999	PP	P	P	Dbnl	Ykt6
chr11	5754548	5755694	chr11	5785256	5786519	3	2.32231e-08	0.00528842	II	I	I	.	.
chr11	5756012	5757035	chr11	5786126	5787190	3	2.40578e-08	0.00534177	II	I	I	.	.
chr11	5915340	5916802	chr11	5925723	5926531	4	3.53358e-10	0.00703962	GG	G	G	Camk2b	Camk2b
chr11	6087151	6088657	chr11	6099616	6101190	4	5.6418e-10	0.00683304	PG	G	P	Nudcd3	Nudcd3
chr11	6161413	6162550	chr11	6174482	6175525	3	3.93415e-08	0.00678882	PG	G	P	Ddx56	Tmed4
chr11	6161870	6162615	chr11	6190804	6191572	3	1.45108e-08	0.00544231	PG	G	P	Ddx56	Ogdh
chr11	6174137	6175552	chr11	6223487	6224709	4	2.0868e-11	0.00376269	PG	P	G	Tmed4	Ogdh
chr11	6174306	6176999	chr11	6189224	6191921	18	3.56106e-35	0.00662833	PP	P	P	Tmed4	Ogdh
chr11	6190921	6192181	chr11	6201793	6202976	5	2.27858e-11	0.00697392	PG	P	G	Ogdh	Ogdh
chr11	6304492	6306668	chr11	6314238	6315723	12	4.56526e-27	0.00709509	PG	G	P	Zmiz2	Ppia
chr11	6305455	6306980	chr11	6316664	6317817	6	1.99058e-15	0.00695785	PG	G	P	Zmiz2	Ppia
chr11	6314630	6315723	chr11	6374756	6375405	3	9.96527e-10	0.00296569	PP	P	P	Ppia	Purb
chr11	6317070	6317777	chr11	6373112	6374066	3	1.20666e-09	0.00323513	PP	P	P	Ppia	Purb
chr11	6316817	6318740	chr11	6344235	6345642	4	1.07231e-11	0.00559333	PP	P	P	Ppia	H2afv;H2afz
chr11	6317002	6318693	chr11	6335312	6337718	8	2.28307e-20	0.0063114	PG	P	G	Ppia	H2afv;H2afz
chr11	6317109	6318645	chr11	6342890	6344135	4	1.22647e-11	0.00572229	PP	P	P	Ppia	H2afv;H2afz
chr11	6342890	6343739	chr11	6372794	6373946	3	3.3728e-09	0.00534845	PP	P	P	H2afv;H2afz	Purb
chr11	6343144	6343732	chr11	6428591	6429399	3	7.8101e-11	0.00156149	PP	P	P	H2afv;H2afz	AK160548
chr11	6343136	6344207	chr11	6374405	6375459	5	4.60177e-14	0.00524657	PP	P	P	H2afv;H2afz	Purb
chr11	6344466	6345642	chr11	6374791	6376254	4	1.16097e-11	0.00531362	PP	P	P	H2afv;H2afz	Purb
chr11	6362546	6367084	chr11	6372153	6376168	28	4.57079e-54	0.00709974	PP	P	P	EF437385	Purb
chr11	6365472	6366785	chr11	6380713	6382124	4	3.29795e-11	0.00659704	PI	P	I	EF437385	.
chr11	6371599	6372952	chr11	6381360	6382703	3	1.29935e-08	0.00706499	PI	P	I	EF437385;Purb	.
chr11	6371979	6374066	chr11	6447263	6448493	7	5.57706e-21	0.00203719	PP	P	P	Purb	Ccm2
chr11	6372794	6374438	chr11	6427698	6429399	11	1.89305e-28	0.00332671	PP	P	P	Purb	AK160548
chr11	6372954	6374303	chr11	6381111	6383144	6	3.82097e-15	0.00717128	PI	P	I	Purb	.
chr11	6373303	6376023	chr11	6426018	6427255	11	4.62809e-28	0.0035511	PP	P	P	Purb	AK160548
chr11	6374851	6375784	chr11	6525591	6526592	3	7.28257e-11	0.0009726	PP	P	P	Purb	Tbrg4
chr11	6374458	6376223	chr11	6428399	6430487	7	2.21288e-19	0.00338891	PP	P	P	Purb	AK160548
chr11	6374486	6376254	chr11	6502896	6505440	11	2.01557e-33	0.000995886	PP	P	P	Purb	Nacad
chr11	6375065	6376041	chr11	6427722	6428364	3	1.7826e-08	0.00351143	PP	P	P	Purb	AK160548
chr11	6425409	6426606	chr11	6525270	6526944	5	2.21385e-13	0.00118253	PP	P	P	AK160548	Tbrg4
chr11	6427825	6429989	chr11	6502183	6504119	10	6.52888e-28	0.00206967	PP	P	P	AK160548	Nacad
chr11	6502361	6506247	chr11	6523952	6526593	20	1.49317e-38	0.00611692	PP	P	P	Nacad	Tbrg4
chr11	8324277	8325973	chr11	8367126	8368201	4	9.74073e-11	0.00430334	PI	I	P	.	Tns3
chr11	8344655	8345257	chr11	8367128	8368260	3	3.66458e-08	0.00596725	PG	G	P	Tns3	Tns3
chr11	8345154	8346624	chr11	8423009	8424557	4	3.08277e-12	0.00188402	GG	G	G	Tns3	Tns3
chr11	8345289	8346688	chr11	8367114	8368114	4	2.8111e-10	0.00606128	PG	G	P	Tns3	Tns3
chr11	8346272	8348307	chr11	8357728	8359892	8	8.84841e-18	0.00691574	GG	G	G	Tns3	Tns3
chr11	8357728	8359102	chr11	8367620	8368620	5	3.40946e-10	0.0070693	PG	G	P	Tns3	Tns3
chr11	8413586	8415247	chr11	8422758	8424009	4	4.05194e-10	0.0071317	GG	G	G	Tns3	Tns3
chr11	8523999	8525407	chr11	8563909	8565029	4	5.18287e-10	0.00453227	PG	G	P	Tns3	Tns3
chr11	8524571	8526150	chr11	8562231	8563004	5	6.94221e-12	0.00474154	PG	G	P	Tns3	Tns3
chr11	8553254	8554262	chr11	8561808	8562992	3	2.15213e-07	0.00715919	PG	G	P	Tns3	Tns3
chr11	16407957	16409149	chr11	16491391	16492735	4	2.26855e-10	0.00163845	PI	P	I	Sec61g	.
chr11	16490737	16492171	chr11	16651726	16652726	3	2.57751e-08	0.000931802	PI	I	P	.	Egfr
chr11	16491584	16492522	chr11	16653125	16653917	3	2.60172e-09	0.000928374	PI	I	P	.	Egfr
chr11	16651726	16652308	chr11	16665865	16666818	4	2.81782e-07	0.00667872	PG	P	G	Egfr	Egfr
chr11	17156266	17157532	chr11	20012162	20013529	3	2.65885e-13	1.92154e-05	PP	P	P	C1d	Actr2
chr11	18775586	18777848	chr11	18917480	18920968	10	5.96335e-24	0.000991711	PI	I	P	.	AK144295;Meis1
chr11	18907225	18908367	chr11	18919279	18920274	3	6.78468e-07	0.00687693	PP	P	P	Gm16140;Meis1	Meis1
chr11	18919006	18919832	chr11	19423342	19424677	3	5.51874e-11	0.000202425	PI	P	I	Meis1	.
chr11	18920536	18921469	chr11	19423354	19424081	3	5.76511e-11	0.000203496	PI	P	I	Meis1	.
chr11	20012637	20013947	chr11	20101031	20102814	4	1.20432e-12	0.00145786	PP	P	P	Actr2	Rab1
chr11	20100784	20101711	chr11	21138935	21139971	3	2.94754e-12	7.83525e-05	PP	P	P	Rab1	AK162774;Vps54
chr11	20100746	20102528	chr11	20146835	20148607	9	7.47075e-23	0.00401504	PP	P	P	Rab1	Cep68
chr11	20100739	20102653	chr11	20148849	20151072	15	3.09363e-35	0.00384089	PP	P	P	Rab1	Cep68
chr11	20100289	20103341	chr11	20230219	20234523	22	0	0.000995715	PP	P	P	Rab1	Slc1a4
chr11	20101704	20102653	chr11	20113633	20114961	4	6.71234e-11	0.00686518	PG	P	G	Rab1	Rab1
chr11	20113709	20114961	chr11	20131837	20133669	4	2.27611e-11	0.00633254	GG	G	G	Rab1	Cep68
chr11	20130602	20132025	chr11	20231510	20232652	4	6.28058e-14	0.00117125	PG	G	P	Cep68	Slc1a4
chr11	20132160	20133093	chr11	20149111	20150020	3	7.90431e-08	0.0064576	PG	G	P	Cep68	Cep68
chr11	20136296	20139353	chr11	20148546	20150020	14	7.20715e-31	0.00692098	PG	G	P	Cep68	Cep68
chr11	20147058	20151003	chr11	20231293	20233958	20	9.01237e-52	0.00163512	PP	P	P	Cep68	Slc1a4
chr11	20148638	20149650	chr11	20295725	20297273	6	5.20886e-20	0.000982319	PI	P	I	Cep68	.
chr11	20162152	20164090	chr11	20231652	20233893	11	3.02631e-30	0.00232969	PI	I	P	.	Slc1a4
chr11	20198853	20204436	chr11	20231415	20234611	31	0	0.00523744	PG	G	P	Slc1a4	Slc1a4
chr11	20208690	20209396	chr11	20232869	20233893	3	7.80262e-09	0.00583196	PG	G	P	Slc1a4	Slc1a4
chr11	20229648	20233939	chr11	20239516	20252375	81	0	0.00669327	PI	P	I	Slc1a4	.
chr11	20230039	20235051	chr11	20294891	20301538	86	0	0.00257674	PI	P	I	Slc1a4	.
chr11	20295725	20296584	chr11	20532425	20533691	4	8.19965e-15	0.000532427	PI	I	P	.	Sertad2
chr11	20377368	20378266	chr11	20531473	20532649	4	8.38578e-11	0.000960384	PI	I	P	.	Sertad2
chr11	20441660	20443701	chr11	20531007	20533481	12	1.56683e-32	0.00142908	PP	P	P	Sertad2	Sertad2
chr11	20531007	20532649	chr11	20546910	20548794	8	6.22422e-19	0.00653498	PP	P	P	Sertad2	Sertad2
chr11	20531473	20532385	chr11	20555314	20556678	5	3.89135e-13	0.00585487	PG	P	G	Sertad2	Sertad2
chr11	20539932	20540637	chr11	20555506	20556395	3	1.16053e-08	0.00656525	GG	G	G	Sertad2	Sertad2
chr11	20693862	20694609	chr11	20759084	20759820	3	7.78429e-10	0.00260595	II	I	I	.	.
chr11	20727854	20730390	chr11	20758839	20760494	9	2.66485e-22	0.00530719	PI	P	I	1110067D22Rik	.
chr11	20730443	20734888	chr11	20758744	20760369	17	3.64975e-37	0.00561608	PI	P	I	1110067D22Rik	.
chr11	20813904	20816631	chr11	20990027	20992797	20	5.70482e-55	0.000843664	PI	I	P	.	Peli1
chr11	20936117	20937117	chr11	20991310	20992359	5	1.03706e-13	0.00330545	PI	I	P	.	Peli1
chr11	20991489	20992352	chr11	21139438	21140425	3	5.53599e-10	0.000980643	PP	P	P	Peli1	AK162774;Vps54
chr11	21138935	21139971	chr11	21268746	21270079	3	3.47992e-08	0.000995739	PP	P	P	AK162774;Vps54	AK038605;Ugp2
chr11	21899239	21902836	chr11	21914281	21918322	21	2.94391e-33	0.00659924	PG	P	G	Otx1	Ehbp1
chr11	22411992	22413257	chr11	22487469	22488376	3	8.03696e-09	0.00201407	PI	P	I	Tmem17	.
chr11	22459817	22461625	chr11	22482710	22485634	10	1.22466e-19	0.00590696	II	I	I	.	.
chr11	22881825	22882722	chr11	23155140	23156197	3	1.96427e-10	0.000459035	PP	P	P	Commd1	Xpo1
chr11	22881659	22882934	chr11	22890044	22891698	11	3.96876e-20	0.00716485	PP	P	P	Commd1	Cct4
chr11	22891043	22892050	chr11	23397106	23397757	3	1.77437e-11	0.000201692	PP	P	P	Cct4	AK132720;Ahsa2
chr11	22906852	22910376	chr11	23154340	23158411	13	7.86774e-36	0.000505817	PP	P	P	Fam161a	Xpo1
chr11	23155377	23156109	chr11	23396884	23397799	3	8.29324e-10	0.000520167	PP	P	P	Xpo1	AK132720;Ahsa2
chr11	23397134	23398413	chr11	23565806	23567213	5	2.46087e-14	0.000888986	PP	P	P	AK132720;Ahsa2	Pex13;Pus10
chr11	23531132	23535788	chr11	23564825	23567213	31	1.59122e-44	0.00513689	PP	P	P	0610010F05Rik;Kiaa1841;mKIAA1841	Pex13;Pus10
chr11	23565062	23566491	chr11	23669682	23670839	4	2.18567e-11	0.00111666	PP	P	P	Pex13;Pus10	Rel
chr11	29030715	29032193	chr11	29072907	29073540	3	2.02377e-06	0.00436658	PP	P	P	Old35;Pnpt1	A630052C17Rik;Smek2
chr11	29072242	29073549	chr11	29080932	29082036	3	6.44431e-06	0.00716367	PG	P	G	A630052C17Rik;Smek2	Smek2
chr11	29425214	29426655	chr11	29592258	29593704	5	3.64038e-14	0.000898668	PP	P	P	AK051928;Mtif2	Rtn4
chr11	29425655	29426871	chr11	29593721	29594456	3	2.83084e-09	0.000894244	PP	P	P	AK051928;Mtif2	Rtn4
chr11	29425882	29427178	chr11	29447080	29449192	6	5.06832e-12	0.00606297	PP	P	P	AK051928;Mtif2	1700034F02Rik;Mtif2;Rps27a
chr11	29447079	29447730	chr11	29592668	29593642	3	3.66889e-09	0.000986021	PP	P	P	1700034F02Rik;Mtif2;Rps27a	Rtn4
chr11	29538528	29539843	chr11	29593046	29594069	4	1.69737e-09	0.00336867	PG	G	P	AK084560	Rtn4
chr11	30654119	30656559	chr11	30669465	30673755	20	1.28358e-25	0.00651409	PI	I	P	.	Psme4
chr11	31571655	31572754	chr11	31769752	31770935	3	1.32259e-11	0.000700728	PP	P	P	Bod1	Cpeb4
chr11	31571637	31572893	chr11	31659156	31660436	4	1.2628e-13	0.00149333	PI	P	I	Bod1	.
chr11	31571937	31572639	chr11	31835980	31837661	5	1.26299e-18	0.000473819	PG	P	G	Bod1	mKIAA1673
chr11	31571900	31574323	chr11	31610809	31613887	10	2.78218e-24	0.00457625	PI	P	I	Bod1	.
chr11	31612303	31615151	chr11	31769939	31772515	21	0	0.000946974	PI	I	P	.	Cpeb4
chr11	31613781	31614572	chr11	31772545	31773449	3	1.96413e-11	0.000941042	PI	I	P	.	Cpeb4
chr11	31658134	31659149	chr11	31771341	31772936	7	5.23473e-24	0.00103349	PI	I	P	.	Cpeb4
chr11	31658536	31660264	chr11	31667034	31668861	6	5.25219e-16	0.00716722	II	I	I	.	.
chr11	31667381	31668903	chr11	31770273	31772323	8	1.28394e-26	0.00113464	PI	I	P	.	Cpeb4
chr11	31667903	31668903	chr11	31772370	31773385	4	1.97964e-13	0.00111679	PI	I	P	.	Cpeb4
chr11	31669130	31671805	chr11	31772385	31773819	8	2.35513e-24	0.00114214	PI	I	P	.	Cpeb4
chr11	31670231	31671326	chr11	31770205	31772043	8	1.60183e-26	0.00117833	PI	I	P	.	Cpeb4
chr11	31671396	31673069	chr11	31769737	31772289	8	1.80728e-26	0.0012062	PI	I	P	.	Cpeb4
chr11	31693767	31695478	chr11	31770402	31771402	5	8.58565e-17	0.0019637	PI	I	P	.	Cpeb4
chr11	31738191	31739060	chr11	31746818	31747890	4	4.44821e-12	0.00715183	II	I	I	.	.
chr11	31738279	31744208	chr11	31768177	31773597	39	0	0.00538329	PI	I	P	.	Cpeb4
chr11	31744827	31747827	chr11	31769737	31771275	17	3.30137e-40	0.0058454	PI	I	P	.	Cpeb4
chr11	31770274	31771577	chr11	31806331	31808254	5	1.15275e-14	0.00481615	PG	P	G	Cpeb4	Cpeb4
chr11	32124618	32125618	chr11	32167304	32168266	3	6.97406e-09	0.00429276	PP	P	P	Mpg;Nprl3;Rhbdf1	Mare;Nprl3
chr11	32135554	32136337	chr11	32166977	32167977	3	1.16156e-08	0.00522366	PG	G	P	Mare;Nprl3	Mare;Nprl3
chr11	32247123	32250331	chr11	32274116	32276703	11	1.46505e-24	0.00563375	PG	P	G	Sh3pxd2b	Sh3pxd2b
chr11	32273665	32274789	chr11	32283745	32284898	3	2.70014e-08	0.00703641	GG	G	G	Sh3pxd2b	Sh3pxd2b
chr11	35582882	35584022	chr11	35644020	35645506	5	4.62659e-12	0.00286762	PG	P	G	Pank3	Rars
chr11	35669501	35671169	chr11	35792232	35793733	5	2.34104e-14	0.00100082	PG	G	P	Wwc1	Wwc1
chr11	40505521	40506887	chr11	40567719	40569320	5	3.20971e-10	0.00279884	PP	P	P	MAT2B;Mat2b	Ccng1
chr11	40506939	40508362	chr11	40567869	40569192	4	1.43385e-08	0.00289746	PP	P	P	MAT2B;Mat2b	Ccng1
chr11	43455752	43457166	chr11	43495328	43496643	6	4.87075e-13	0.00455221	PI	I	P	.	Pwwp2a
chr11	44281993	44285158	chr11	44332315	44334453	14	1.02093e-24	0.00371912	PP	P	P	Ublcp1	Rnf145
chr11	48613281	48614282	chr11	48666630	48667409	3	8.96672e-07	0.00345438	PG	P	G	Gnb2l1;Snord95;Snord96a	AK029860
chr11	48614917	48615844	chr11	48630544	48631374	3	4.65685e-08	0.0065726	PP	P	P	Gnb2l1;Snord95;Snord96a	Trim41
chr11	48630125	48631010	chr11	48650379	48651668	3	2.64981e-08	0.00616021	PP	P	P	Trim41	Trim7
chr11	48630566	48631374	chr11	48647597	48648492	3	3.29292e-08	0.00644619	PP	P	P	Trim41	Trim7
chr11	48630564	48632057	chr11	48666630	48668712	5	7.61576e-13	0.00481665	PG	P	G	Trim41	AK029860
chr11	48638115	48639649	chr11	48651240	48652863	5	1.68104e-12	0.00677639	PP	P	P	Trim7	Trim7
chr11	48651562	48652928	chr11	48667317	48668712	5	2.41786e-12	0.00655654	PG	P	G	Trim7	AK029860
chr11	49014927	49017433	chr11	49056248	49057442	9	6.24302e-18	0.00445773	PP	P	P	Zfp62	Mgat1
chr11	49526427	49527534	chr11	49659909	49660905	3	1.08553e-09	0.000995851	PP	P	P	Cnot6	Jnk2;Mapk9
chr11	49944063	49946271	chr11	50023627	50025124	6	2.78516e-19	0.00182207	PP	P	P	Tbc1d9b	Sqstm1
chr11	49974781	49976698	chr11	49987425	49989146	5	5.01838e-14	0.00682907	PP	P	P	Tbc1d9b;mKIAA0676	3010026O09Rik;Tbc1d9b;mKIAA0676
chr11	49975081	49976598	chr11	50023618	50024688	5	2.9704e-15	0.00383693	PP	P	P	Tbc1d9b;mKIAA0676	Sqstm1
chr11	49987729	49988796	chr11	50105761	50106860	3	1.52056e-10	0.00101225	PP	P	P	3010026O09Rik;Tbc1d9b;mKIAA0676	Canx;Maml1
chr11	49987862	49989493	chr11	50189994	50191640	7	5.59402e-25	0.000676651	PP	P	P	3010026O09Rik;Tbc1d9b;mKIAA0676	Hnrnph1
chr11	50020170	50026583	chr11	50030515	50042096	114	0	0.00679668	PP	P	P	Sqstm1	Mgat4b
chr11	50022146	50025124	chr11	50190549	50192079	15	1.74187e-46	0.000895079	PP	P	P	Sqstm1	Hnrnph1
chr11	50023630	50024386	chr11	50105841	50106667	4	6.75126e-14	0.00168928	PP	P	P	Sqstm1	Canx;Maml1
chr11	50023702	50024815	chr11	50200498	50201498	3	6.16214e-12	0.000839866	PG	P	G	Sqstm1	Hnrnph1;Hnrph1;Rufy1
chr11	50037889	50039250	chr11	50201193	50202547	3	6.30583e-12	0.000919034	PG	P	G	Mgat4b	Hnrnph1;Rufy1
chr11	50038002	50039150	chr11	50105400	50106400	6	2.99109e-16	0.00247176	PP	P	P	Mgat4b	Canx;Maml1
chr11	50104913	50107168	chr11	50137375	50140058	7	4.24763e-19	0.00512701	PP	P	P	Canx;Maml1	Canx
chr11	50105715	50106983	chr11	50190407	50192079	5	2.01181e-16	0.0015857	PP	P	P	Canx;Maml1	Hnrnph1
chr11	50139141	50140141	chr11	50190248	50191349	5	6.842e-15	0.00361409	PP	P	P	Canx	Hnrnph1
chr11	50139599	50140436	chr11	50148728	50149557	3	3.57612e-09	0.00711834	PI	P	I	Canx	.
chr11	50148235	50149638	chr11	50190639	50192079	7	7.58071e-17	0.00431279	PI	I	P	.	Hnrnph1
chr11	50190723	50191361	chr11	50216969	50217884	3	1.57091e-07	0.00565895	PG	P	G	Hnrnph1	Rufy1
chr11	50190724	50191420	chr11	50235397	50236325	3	2.37138e-09	0.00411966	PG	P	G	Hnrnph1	Rufy1
chr11	50189967	50192802	chr11	50198803	50201563	21	4.90248e-43	0.00714591	PP	P	P	Hnrnph1	Hnrnph1;Hnrph1;Rufy1
chr11	50190724	50192063	chr11	50243850	50244616	6	8.61621e-17	0.00348468	PP	P	P	Hnrnph1	Rufy1
chr11	50191081	50191724	chr11	50216082	50216932	3	4.66966e-08	0.0057671	PG	P	G	Hnrnph1	Rufy1
chr11	50192105	50192947	chr11	50216186	50217672	4	1.93762e-11	0.00582646	PG	P	G	Hnrnph1	Rufy1
chr11	50192559	50194288	chr11	50243594	50244850	4	7.51388e-12	0.00364187	PP	P	P	Hnrnph1	Rufy1
chr11	50199619	50200415	chr11	50216544	50217884	3	3.3802e-09	0.00643579	PG	P	G	Hnrnph1;Hnrph1;Rufy1	Rufy1
chr11	50235164	50236392	chr11	50243850	50244907	3	1.32387e-08	0.00716274	PG	G	P	Rufy1	Rufy1
chr11	50728708	50730278	chr11	50745342	50746135	4	4.5899e-09	0.00651629	PP	P	P	Zfp2	Zfp354b
chr11	51076134	51076823	chr11	51102828	51103872	3	2.54753e-07	0.00561769	PP	P	P	BC049762;Clk4	Col23a1
chr11	51076397	51077503	chr11	51448744	51449794	4	1.34279e-15	0.000306287	PP	P	P	BC049762;Clk4	Rmnd5b
chr11	51397780	51398791	chr11	51494745	51496085	3	4.76767e-11	0.00123853	PI	P	I	Agxt2l2;Col23a1	.
chr11	51398052	51399142	chr11	53165259	53166045	3	1.85032e-15	3.61952e-05	PP	P	P	Agxt2l2;Col23a1	Aff4
chr11	51397717	51399813	chr11	51406519	51409606	17	2.13233e-38	0.0071038	PG	P	G	Agxt2l2;Col23a1	Agxt2l2
chr11	51398135	51399417	chr11	51410232	51412490	6	2.71233e-16	0.00682577	PG	P	G	Agxt2l2;Col23a1	Agxt2l2;Hnrnpab
chr11	51397779	51399823	chr11	51501427	51502886	8	5.48305e-26	0.00113184	PP	P	P	Agxt2l2;Col23a1	0610009B22Rik
chr11	51395855	51401791	chr11	51412579	51421330	97	0	0.00635681	PP	P	P	Agxt2l2;Col23a1	Agxt2l2;Hnrnpab
chr11	51398094	51399888	chr11	51448743	51450515	9	2.99436e-25	0.00365439	PP	P	P	Agxt2l2;Col23a1	Rmnd5b
chr11	51404432	51409469	chr11	51418373	51421435	30	0	0.00679457	PG	G	P	Agxt2l2	Agxt2l2;Hnrnpab
chr11	51406594	51407644	chr11	51501830	51502745	3	3.74188e-11	0.00128105	PG	G	P	Agxt2l2	0610009B22Rik
chr11	51409643	51411947	chr11	51419275	51421084	13	5.32322e-31	0.00709644	PG	G	P	Agxt2l2;Hnrnpab	Hnrnpab
chr11	51417889	51421927	chr11	51501118	51503349	30	0	0.00168603	PP	P	P	Agxt2l2;Hnrnpab	0610009B22Rik;Sec24a
chr11	51419635	51421085	chr11	51432428	51433957	8	4.98203e-21	0.00680489	PP	P	P	Hnrnpab	Nhp2
chr11	51420096	51420869	chr11	51494459	51498535	12	2.9517e-32	0.00197716	PG	P	G	Hnrnpab	0610009B22Rik
chr11	51419869	51421927	chr11	51448529	51450804	10	5.55044e-26	0.00545736	PP	P	P	Hnrnpab	Rmnd5b
chr11	51432911	51433897	chr11	51449515	51450388	3	1.95222e-09	0.00649075	PP	P	P	Nhp2	Rmnd5b
chr11	51432957	51434145	chr11	51500678	51503100	7	2.33482e-21	0.00240904	PP	P	P	Nhp2	0610009B22Rik
chr11	51448744	51450598	chr11	51463464	51465159	11	1.71098e-23	0.006652	PP	P	P	Rmnd5b	D930048N14Rik;N4bp3
chr11	51449028	51450515	chr11	51501831	51503464	8	1.97126e-22	0.00348194	PP	P	P	Rmnd5b	0610009B22Rik;Sec24a
chr11	51463307	51465661	chr11	51501831	51503578	8	2.02609e-21	0.00466102	PP	P	P	D930048N14Rik;N4bp3	0610009B22Rik;Sec24a
chr11	51501212	51502586	chr11	52096521	52097469	3	3.96429e-13	0.000163092	PP	P	P	0610009B22Rik	Tcf7
chr11	51501831	51502831	chr11	51568118	51570590	7	5.28056e-20	0.00249062	PP	P	P	0610009B22Rik	Sec24a
chr11	51569239	51570545	chr11	51577809	51579885	5	1.3302e-12	0.00713272	PP	P	P	Sec24a	Sar1b;Sec24a
chr11	51569297	51570836	chr11	51636893	51637893	3	8.94153e-10	0.00247158	PG	P	G	Sec24a	Phf15
chr11	51630866	51632547	chr11	51669655	51671403	8	2.68807e-20	0.00461072	PG	G	P	Phf15	Phf15
chr11	51637141	51638376	chr11	51669320	51670320	4	3.19542e-11	0.00517887	PG	G	P	Phf15	Phf15
chr11	51669316	51670516	chr11	51773748	51774996	3	7.55172e-11	0.00111703	PI	P	I	Phf15	.
chr11	51670298	51671403	chr11	51780068	51781453	4	4.88585e-14	0.00105919	PP	P	P	Phf15	Cdkn2aipnl
chr11	51670805	51671534	chr11	51773996	51775078	3	7.65313e-10	0.00113166	PI	P	I	Phf15	.
chr11	51812219	51813300	chr11	51911848	51912849	4	9.65483e-14	0.00119148	PP	P	P	Ube2b	Ppp2ca
chr11	51816250	51818295	chr11	51911265	51913799	8	9.10277e-25	0.00127895	PP	P	P	Cdkl3;Ube2b	Ppp2ca
chr11	51892147	51894570	chr11	51911435	51913078	14	1.72004e-30	0.00629196	PG	G	P	Cdkl3	Ppp2ca
chr11	51899337	51905018	chr11	51908872	51913799	85	0	0.00711555	PG	G	P	Cdkl3	Ppp2ca
chr11	52033555	52034636	chr11	52044206	52045206	3	9.06153e-08	0.00699269	PI	I	P	.	Skp1a
chr11	52174122	52175384	chr11	52208977	52210851	6	3.28522e-14	0.0049175	PP	P	P	Vdac1	9530068E07Rik
chr11	52173145	52177347	chr11	52186579	52192837	31	2.01662e-49	0.00666706	PG	P	G	Vdac1	Vdac1
chr11	53107230	53108811	chr11	53164808	53166259	5	7.28108e-14	0.00313662	PG	G	P	Hspa4	Aff4
chr11	53112138	53113312	chr11	53380399	53381883	3	3.05891e-10	0.000467272	PP	P	P	AK038627;Hspa4	AK038603;Kif3a
chr11	53111702	53116025	chr11	53164809	53166820	23	5.22727e-45	0.00355279	PP	P	P	AK038627;Hspa4	Aff4
chr11	53113133	53114715	chr11	53137761	53139683	10	1.51114e-22	0.00579306	PP	P	P	AK038627;Hspa4	Zcchc10
chr11	53113792	53115156	chr11	53128703	53130154	3	2.87582e-08	0.00662545	PI	P	I	AK038627;Hspa4	.
chr11	53165529	53166820	chr11	53243797	53244797	4	7.23808e-11	0.00187303	PP	P	P	Aff4	Gdf9;Uqcrq
chr11	53244267	53245340	chr11	53276780	53278065	3	7.43439e-09	0.00513182	PG	P	G	Gdf9;Uqcrq	Shroom1
chr11	53309278	53310036	chr11	53332831	53333567	3	8.68147e-09	0.00589927	PI	I	P	.	2018-09-08
chr11	53332729	53333431	chr11	53358251	53359390	3	1.03e-08	0.00571341	PG	P	G	2018-09-08	2018-09-08
chr11	54117580	54118850	chr11	54167451	54168777	3	3.59771e-08	0.00371207	PG	P	G	Acsl6	Acsl6
chr11	54166035	54167405	chr11	54252023	54252663	3	2.74614e-09	0.00155911	PG	G	P	Acsl6	Fnip1
chr11	54335640	54336627	chr11	54673995	54675400	5	2.44267e-18	0.00035068	PP	P	P	Rapgef6	Lyrm7
chr11	54522659	54523473	chr11	54673737	54674641	4	1.56566e-11	0.000971475	PI	I	P	.	Lyrm7
chr11	54527579	54528828	chr11	54600055	54601620	4	7.77403e-13	0.0021576	PG	G	P	Cdc42se2	Cdc42se2
chr11	54531806	54533547	chr11	54600055	54602103	11	7.36243e-30	0.00240507	PG	G	P	Cdc42se2	Cdc42se2
chr11	54556090	54557262	chr11	54567240	54568383	4	3.02687e-11	0.00694838	GG	G	G	Cdc42se2	Cdc42se2
chr11	54556531	54557262	chr11	54626574	54627754	3	2.27541e-10	0.00229315	GI	G	I	Cdc42se2	.
chr11	54555765	54558664	chr11	54599671	54601788	10	9.83127e-26	0.00422335	PG	G	P	Cdc42se2	Cdc42se2
chr11	54567104	54568478	chr11	54599447	54601788	17	2.0559e-38	0.00511434	PG	G	P	Cdc42se2	Cdc42se2
chr11	54568670	54569228	chr11	54601048	54601788	3	7.6578e-08	0.00514449	PG	G	P	Cdc42se2	Cdc42se2
chr11	54569849	54572811	chr11	54599203	54602289	25	6.79673e-52	0.00540257	PG	G	P	Cdc42se2	Cdc42se2
chr11	54589163	54593242	chr11	54599447	54602279	25	5.09012e-50	0.00707302	PG	G	P	Cdc42se2	Cdc42se2
chr11	54599018	54602724	chr11	54622212	54627753	42	0	0.00585115	PI	P	I	Cdc42se2	.
chr11	54600274	54601790	chr11	54666147	54667509	6	7.51261e-18	0.00256857	PG	P	G	Cdc42se2	Lyrm7
chr11	54600536	54601620	chr11	54672356	54677143	35	0	0.00210055	PP	P	P	Cdc42se2	Lyrm7
chr11	54626260	54627124	chr11	54673737	54674641	3	2.94708e-07	0.00390187	PI	I	P	.	Lyrm7
chr11	54625828	54627749	chr11	54659001	54660497	6	1.44796e-16	0.00510295	GI	I	G	.	Lyrm7
chr11	54835844	54837867	chr11	54845017	54847353	8	1.79254e-17	0.00710101	PG	G	P	Anxa6	Anxa6
chr11	55233139	55234014	chr11	55282276	55283276	3	2.61369e-08	0.00376694	PP	P	P	Sparc	G3BP;G3bp1
chr11	55233298	55233908	chr11	55251065	55252210	4	8.14016e-10	0.00636501	PI	P	I	Sparc	.
chr11	55271062	55275480	chr11	55281843	55284565	22	5.94016e-36	0.00705002	PP	P	P	Atox1	G3BP;G3bp1
chr11	57521088	57522148	chr11	57540700	57541969	3	6.74633e-08	0.00622279	GG	G	G	Galnt10	Galnt10
chr11	57775648	57777387	chr11	57822658	57824634	5	7.29278e-12	0.00393124	PI	I	P	.	Larp1
chr11	57917396	57918159	chr11	58135341	58136440	3	1.97273e-10	0.000596724	PP	P	P	Cnot8	Zfp672
chr11	58114933	58116094	chr11	58142755	58144329	3	1.66159e-07	0.00551985	PI	I	P	.	Sh3bp5l
chr11	58116100	58116941	chr11	58134951	58136728	3	2.29947e-07	0.00625636	PI	I	P	.	Zfp672
chr11	58119402	58121705	chr11	58142335	58144557	9	1.79528e-17	0.00595415	PP	P	P	Zfp692;Zfp692-ps	Sh3bp5l
chr11	58121143	58122012	chr11	58136860	58137597	4	4.67329e-09	0.00656652	PP	P	P	Zfp692;Zfp692-ps	Zfp672
chr11	58680944	58682002	chr11	58716311	58718143	5	3.88944e-13	0.00486763	PP	P	P	2810021J22Rik	Zfp39
chr11	58716630	58717545	chr11	58761184	58761938	3	2.19503e-09	0.00414523	PP	P	P	Zfp39	Hist3h2ba
chr11	58716630	58718023	chr11	58751811	58753002	4	1.187e-11	0.00492431	PP	P	P	Zfp39	Rnf187
chr11	58716630	58718109	chr11	58727603	58728778	3	1.16739e-08	0.00697493	PI	P	I	Zfp39	.
chr11	58717174	58718558	chr11	58767665	58768665	3	2.2308e-08	0.0036808	PP	P	P	Zfp39	Hist3h2a;Hist3h2bb-ps;Trim17
chr11	58740477	58742465	chr11	58767665	58769018	6	6.16021e-16	0.00561786	PG	G	P	Butr1	Hist3h2a;Hist3h2bb-ps;Trim17
chr11	58741305	58742465	chr11	58761628	58762380	5	1.01716e-13	0.00618871	PG	G	P	Butr1	Hist3h2ba
chr11	58741490	58743999	chr11	58750257	58753107	15	3.62459e-33	0.00713416	PG	G	P	Butr1;Rnf187	Rnf187
chr11	58748719	58755093	chr11	58760019	58774416	153	0	0.00659527	PP	P	P	Rnf187	Hist3h2a;Hist3h2ba;Hist3h2bb-ps;Trim17
chr11	58751763	58753639	chr11	58791066	58793200	11	8.4663e-28	0.00456003	PP	P	P	Rnf187	AK009977;BC030470;Trim11
chr11	58752520	58753474	chr11	58790143	58790868	3	2.4118e-09	0.00472053	PP	P	P	Rnf187	AK009977;BC030470;Trim11
chr11	58755883	58763518	chr11	58767473	58774112	50	0	0.00695202	PP	P	P	Hist3h2ba	Hist3h2a;Hist3h2bb-ps;Trim17
chr11	58767309	58769307	chr11	58790143	58792415	12	8.72295e-26	0.00594755	PP	P	P	Hist3h2a;Hist3h2bb-ps;Trim17	AK009977;BC030470;Trim11
chr11	58768385	58769303	chr11	58976064	58977176	3	1.48622e-11	0.00064535	PP	P	P	Hist3h2a;Hist3h2bb-ps;Trim17	A230051G13Rik
chr11	58772821	58774085	chr11	58791099	58792054	3	4.74969e-07	0.00635749	PG	G	P	Trim17	AK009977;BC030470;Trim11
chr11	58773553	58774382	chr11	58976031	58977025	3	1.64526e-11	0.000674199	PG	G	P	Trim17	A230051G13Rik
chr11	59022068	59023720	chr11	59041041	59042621	7	1.87957e-17	0.00628866	PP	P	P	2310033P09Rik;Arf1	Arf1
chr11	59022823	59024000	chr11	59037520	59040706	13	1.05426e-28	0.0065622	PP	P	P	2310033P09Rik;Arf1	Arf1
chr11	59022645	59024390	chr11	59034901	59036449	8	2.52991e-19	0.00686188	PG	P	G	2310033P09Rik;Arf1	Arf1
chr11	59264342	59265211	chr11	59285260	59285845	3	1.87442e-08	0.00613316	PP	P	P	Jmjd4;Snap47	Zfp867
chr11	59271423	59273108	chr11	59284198	59285476	5	1.1475e-12	0.00682687	PG	G	P	Jmjd4;Zfp867	Zfp867
chr11	59319882	59320499	chr11	59622301	59623081	3	3.28776e-12	0.000409727	PP	P	P	4933439C10Rik;Zkscan17;Znf496	Flcn;Gm16062
chr11	59449851	59450638	chr11	59475504	59476694	3	1.27935e-08	0.00570368	PI	I	P	.	Mprip
chr11	59477617	59478474	chr11	59521566	59522198	3	3.67688e-09	0.00419707	PG	P	G	Mprip	Mprip
chr11	59521462	59522650	chr11	59572448	59573672	3	1.6651e-09	0.00362595	PG	G	P	Mprip	Mprip
chr11	59591817	59593155	chr11	59651105	59652340	3	7.28887e-10	0.00301292	PG	G	P	Mprip	Cops3;Dnt2;Nt5m
chr11	59622413	59623705	chr11	59651797	59652797	3	4.83903e-09	0.00541762	PP	P	P	Flcn;Gm16062	Cops3;Dnt2;Nt5m
chr11	59653087	59654295	chr11	59662176	59663450	4	5.28967e-11	0.0071186	PP	P	P	Cops3;Dnt2;Nt5m	Dnt2;Nt5m
chr11	59918259	59919690	chr11	59955149	59957726	9	2.75449e-27	0.0047243	PP	P	P	Rai1;mKIAA1820	Rai1;mKIAA1820
chr11	59918569	59919490	chr11	60229818	60231232	3	3.45522e-13	0.000394411	PP	P	P	Rai1;mKIAA1820	4933439F18Rik;Atpaf2
chr11	59918689	59919512	chr11	60106011	60107013	4	1.37373e-16	0.000769882	PG	P	G	Rai1;mKIAA1820	Tom1l2
chr11	59917627	59920722	chr11	60011521	60013882	17	1.51667e-56	0.00132019	PG	P	G	Rai1;mKIAA1820	Rai1;Srebf1;mKIAA1820
chr11	59918240	59920285	chr11	60124662	60126386	9	1.87963e-34	0.000653417	PG	P	G	Rai1;mKIAA1820	Tom1l2
chr11	59917961	59920837	chr11	59988270	59990601	15	3.48385e-47	0.00230683	PG	P	G	Rai1;mKIAA1820	Rai1;mKIAA1820
chr11	59918689	59920219	chr11	60107647	60109026	5	3.06943e-20	0.000760179	PG	P	G	Rai1;mKIAA1820	Tom1l2
chr11	59918371	59920578	chr11	60021297	60023060	12	2.48241e-42	0.00114113	PG	P	G	Rai1;mKIAA1820	Srebf1
chr11	59918617	59920437	chr11	59927596	59929412	11	7.7781e-30	0.00713086	PG	P	G	Rai1;mKIAA1820	Rai1;mKIAA1820
chr11	59918945	59920368	chr11	60023555	60024408	3	1.45699e-12	0.00111873	PG	P	G	Rai1;mKIAA1820	Srebf1
chr11	59927584	59929054	chr11	60021309	60022515	3	1.52268e-12	0.00131855	GG	G	G	Rai1;mKIAA1820	Srebf1
chr11	59929080	59930080	chr11	60022057	60023428	3	1.55676e-12	0.00132936	GG	G	G	Rai1;mKIAA1820	Srebf1
chr11	59954875	59956050	chr11	59988455	59989384	4	4.52468e-14	0.00506108	PG	P	G	Rai1;mKIAA1820	Rai1;mKIAA1820
chr11	59955185	59956327	chr11	59990632	59991216	3	4.96289e-11	0.00491691	PG	P	G	Rai1;mKIAA1820	Rai1;mKIAA1820
chr11	59989247	59990234	chr11	60012558	60013547	3	7.69042e-11	0.00591871	GG	G	G	Rai1;mKIAA1820	Rai1;Srebf1;mKIAA1820
chr11	59990332	59991185	chr11	60022078	60023068	3	5.46823e-11	0.00519975	GG	G	G	Rai1;mKIAA1820	Srebf1
chr11	59990582	59992019	chr11	60012748	60013914	4	7.57471e-14	0.00602703	GG	G	G	Rai1;mKIAA1820	Rai1;Srebf1;mKIAA1820
chr11	60012927	60013914	chr11	60125756	60126547	3	7.70149e-13	0.00103825	GG	G	G	Rai1;Srebf1;mKIAA1820	Tom1l2
chr11	60013004	60014047	chr11	60164094	60165584	3	8.47798e-13	0.000970849	PG	G	P	Rai1;Srebf1;mKIAA1820	Lrrc48;Tom1l2
chr11	60013004	60014139	chr11	60124819	60125492	3	7.59992e-13	0.0010461	GG	G	G	Rai1;Srebf1;mKIAA1820	Tom1l2
chr11	60012927	60014859	chr11	60032549	60035528	11	3.74161e-33	0.00618651	PG	G	P	Rai1;Srebf1;mKIAA1820	Srebf1
chr11	60011496	60016340	chr11	60021515	60028261	46	0	0.00696233	GG	G	G	Rai1;Srebf1;mKIAA1820	Srebf1
chr11	60012927	60016340	chr11	60105107	60107216	15	2.0147e-51	0.0013725	GG	G	G	Rai1;Srebf1;mKIAA1820	Tom1l2
chr11	60019698	60023491	chr11	60029718	60034690	34	0	0.00699277	PG	G	P	Srebf1	Srebf1
chr11	60021793	60023047	chr11	60064888	60066779	5	1.66531e-17	0.00423168	GG	G	G	Srebf1	Tom1l2
chr11	60021993	60023428	chr11	60124512	60125724	4	4.91975e-14	0.0011455	GG	G	G	Srebf1	Tom1l2
chr11	60022491	60023222	chr11	60231467	60232131	3	5.99278e-13	0.000639305	PG	G	P	Srebf1	4933439F18Rik;Atpaf2
chr11	60021515	60024555	chr11	60103861	60108690	27	0	0.00164909	GG	G	G	Srebf1	Tom1l2
chr11	60023555	60025270	chr11	60033335	60034685	14	7.82611e-40	0.00707835	PG	G	P	Srebf1	Srebf1
chr11	60032921	60034083	chr11	60125164	60126475	3	1.32744e-12	0.00135123	PG	P	G	Srebf1	Tom1l2
chr11	60062192	60063021	chr11	60105926	60107013	3	3.82524e-11	0.00419496	GG	G	G	Tom1l2	Tom1l2
chr11	60064728	60065496	chr11	60105663	60106585	3	4.76542e-11	0.00442903	GG	G	G	Tom1l2	Tom1l2
chr11	60103339	60106643	chr11	60124512	60125711	10	7.26891e-29	0.00618862	GG	G	G	Tom1l2	Tom1l2
chr11	60104826	60109560	chr11	60114632	60122644	45	0	0.00692217	GG	G	G	Tom1l2	Tom1l2
chr11	60107312	60109026	chr11	60124100	60126487	16	3.75973e-32	0.00644196	GG	G	G	Tom1l2	Tom1l2
chr11	60108124	60109026	chr11	60164862	60165872	3	4.5909e-11	0.00318916	PG	G	P	Tom1l2	Lrrc48;Tom1l2
chr11	60113398	60117791	chr11	60124100	60126487	23	1.64528e-46	0.00706981	GG	G	G	Tom1l2	Tom1l2
chr11	60124325	60125512	chr11	60350897	60351792	3	1.76714e-12	0.000564903	PG	G	P	Tom1l2	Alkbh5
chr11	60124820	60125710	chr11	60229791	60231232	4	1.89886e-15	0.00110709	PG	G	P	Tom1l2	4933439F18Rik;Atpaf2
chr11	60125164	60126140	chr11	60166055	60167477	4	1.58077e-13	0.00442061	PG	G	P	Tom1l2	Lrrc48;Tom1l2
chr11	60125839	60126487	chr11	60231100	60231910	3	5.17519e-12	0.00110592	PG	G	P	Tom1l2	4933439F18Rik;Atpaf2
chr11	60230454	60231232	chr11	60268000	60268738	3	7.59138e-08	0.00471903	PP	P	P	4933439F18Rik;Atpaf2	Drg2
chr11	60267035	60269026	chr11	60351463	60352859	5	2.46109e-16	0.00161441	PP	P	P	Drg2	Alkbh5
chr11	60350899	60352937	chr11	60512924	60514522	8	4.69923e-25	0.00092669	PP	P	P	Alkbh5	Llgl1
chr11	60644124	60645061	chr11	60692675	60693652	3	3.60115e-09	0.00381658	PP	P	P	Dhrs7b	AK140192;Tmem11
chr11	60726016	60728546	chr11	60744600	60746683	11	7.07447e-25	0.00633745	PP	P	P	Gm16515	Gm16516;Map2k3
chr11	60987633	60989075	chr11	61220934	61221924	5	3.76059e-17	0.000543415	PI	P	I	Usp22	.
chr11	61221280	61222277	chr11	61306643	61308099	3	4.43352e-10	0.00156019	PI	I	P	.	Mapk7
chr11	61307412	61308063	chr11	61342136	61343206	3	4.89725e-09	0.0049366	PG	P	G	Mapk7	Epn2
chr11	61307262	61310244	chr11	61317051	61318960	10	7.24884e-23	0.0071076	PP	P	P	Mapk7	B9d1
chr11	61318429	61319264	chr11	61391003	61392484	4	8.67574e-13	0.00214299	PP	P	P	B9d1	Epn2
chr11	61342116	61343206	chr11	61350955	61352674	5	3.61087e-13	0.00711598	GG	G	G	Epn2	Epn2
chr11	61340117	61346308	chr11	61389508	61393091	30	0	0.00385493	PG	G	P	Epn2	Epn2
chr11	61350710	61352674	chr11	61391106	61393091	10	1.13374e-24	0.00447918	PG	G	P	Epn2	Epn2
chr11	61376754	61377656	chr11	61392069	61393091	3	1.31216e-08	0.00658985	PG	G	P	Epn2	Epn2
chr11	61376854	61377971	chr11	61390612	61391774	3	1.35234e-08	0.00672464	PG	G	P	Epn2	Epn2
chr11	61668783	61669312	chr11	61677511	61678943	4	5.49677e-08	0.00711369	PG	P	G	Ulk2	AK040705
chr11	61668684	61669953	chr11	62270520	62271813	3	7.86411e-13	0.000160745	PP	P	P	Ulk2	Ncor1;Pigl
chr11	61861506	61862455	chr11	62094768	62096519	4	1.27792e-14	0.000541666	PG	G	P	Specc1	Ttc19;Zswim7
chr11	61889458	61890746	chr11	61919362	61920304	4	1.02757e-10	0.00537594	PG	P	G	Specc1	Specc1
chr11	61890321	61891603	chr11	62094677	62095776	7	4.46805e-23	0.000664455	PP	P	P	Specc1	Ttc19;Zswim7
chr11	61890477	61891735	chr11	62062207	62062962	3	8.08677e-11	0.000872701	PP	P	P	Specc1	Adora2b
chr11	61892570	61894316	chr11	61918630	61920711	7	8.05416e-17	0.00567223	PG	P	G	Specc1	Specc1
chr11	62061863	62063825	chr11	62094055	62095786	5	8.15443e-13	0.00517769	PP	P	P	Adora2b	Ttc19;Zswim7
chr11	62095120	62096059	chr11	62366734	62367808	3	4.22864e-12	0.000461861	PP	P	P	Ttc19;Zswim7	Ubb
chr11	62269501	62271600	chr11	62367685	62369760	7	9.40478e-23	0.00121777	PG	P	G	Ncor1;Pigl	Ubb
chr11	62270077	62271070	chr11	62366734	62367614	3	6.42716e-11	0.00124955	PP	P	P	Ncor1;Pigl	Ubb
chr11	62270095	62271253	chr11	62307815	62309366	7	5.47882e-17	0.00468642	PG	P	G	Ncor1;Pigl	Pigl
chr11	62268174	62273426	chr11	62363692	62365788	41	0	0.00131002	PP	P	P	Ncor1;Pigl	Ubb
chr11	62271536	62272312	chr11	62350643	62351919	4	1.69719e-13	0.00181521	PP	P	P	Ncor1;Pigl	Cenpv
chr11	62271250	62273426	chr11	62416237	62417843	8	4.79722e-26	0.00098813	PP	P	P	Ncor1;Pigl	2410006H16Rik;AK005754;BC046404;Snord49a;Snord49b;Snord65;Trpv2
chr11	62271623	62273089	chr11	62308094	62308972	4	1.37082e-11	0.0048321	PG	P	G	Ncor1;Pigl	Pigl
chr11	62308729	62309870	chr11	62351967	62353532	5	3.43479e-15	0.00422866	PG	G	P	Pigl	Cenpv
chr11	62309091	62309892	chr11	62415920	62416920	3	3.80173e-10	0.00108774	PG	G	P	Pigl	2410006H16Rik;AK005754;BC046404;Snord49a;Snord49b;Snord65;Trpv2
chr11	62308846	62310540	chr11	62363830	62365785	7	1.3527e-20	0.00331313	PG	G	P	Pigl	Ubb
chr11	62350859	62354204	chr11	62366596	62370671	30	0	0.00652838	PP	P	P	Cenpv	Ubb
chr11	62352613	62353832	chr11	62416146	62417445	4	8.68696e-12	0.00271412	PP	P	P	Cenpv	2410006H16Rik;AK005754;BC046404;Snord49a;Snord49b;Snord65;Trpv2
chr11	62350436	62357677	chr11	62360586	62365787	113	0	0.00711792	PP	P	P	Cenpv	Ubb
chr11	62362565	62363959	chr11	62415988	62417346	6	7.02748e-18	0.0034417	PP	P	P	Ubb	2410006H16Rik;AK005754;BC046404;Snord49a;Snord49b;Snord65;Trpv2
chr11	62363882	62365782	chr11	62387751	62390011	11	1.29179e-28	0.0058564	PP	P	P	Ubb	GRC;Trpv2
chr11	62364142	62365787	chr11	62414694	62417445	21	7.92307e-51	0.00361812	PP	P	P	Ubb	2410006H16Rik;AK005754;BC046404;Snord49a;Snord49b;Snord65;Trpv2
chr11	62364575	62365788	chr11	62426781	62427663	3	2.14116e-10	0.00281751	PG	P	G	Ubb	BC046404
chr11	62366973	62371927	chr11	62413721	62417631	28	0	0.00400362	PP	P	P	Ubb	2410006H16Rik;AK005754;BC046404;Snord49a;Snord49b;Snord65;Trpv2
chr11	62369403	62371706	chr11	62387751	62389754	7	2.30818e-19	0.00635115	PI	I	P	.	GRC;Trpv2
chr11	62387942	62388751	chr11	62416955	62417835	3	1.13577e-09	0.00543361	PP	P	P	GRC;Trpv2	2410006H16Rik;AK005754;BC046404;Snord49a;Snord49b;Snord65
chr11	62415689	62416257	chr11	62544137	62545252	3	5.89204e-11	0.000995902	PP	P	P	2410006H16Rik;BC046404;Snord49a;Snord49b;Snord65;Trpv2	AK046006;Zfp287
chr11	62416509	62417338	chr11	62444069	62444919	3	2.20358e-09	0.00555858	PG	P	G	2410006H16Rik;AK005754;BC046404;Snord49a;Snord49b;Snord65	BC046404
chr11	62415058	62419140	chr11	62425913	62430441	33	0	0.0069532	PG	P	G	2410006H16Rik;AK005754;BC046404;Snord49a;Snord49b;Snord65;Trpv2	BC046404
chr11	62569908	62570559	chr11	62602293	62603348	3	4.92029e-08	0.00513453	PG	G	P	AK019541	Zfp286
chr11	62780023	62781865	chr11	62944954	62947075	6	2.65456e-17	0.000909619	PG	G	P	Cdrt4	Pmp22
chr11	63734793	63735816	chr11	64248774	64250715	6	1.59512e-20	0.000197013	PP	P	P	Hs3st3b1	F930015N05Rik;Hs3st3a1
chr11	63863948	63865119	chr11	63892213	63893305	3	2.11103e-07	0.0055032	PG	G	P	Cox10	2810001G20Rik;Cox10
chr11	63892521	63893468	chr11	64248811	64249933	3	1.05559e-10	0.000325566	PP	P	P	2810001G20Rik;Cox10	F930015N05Rik;Hs3st3a1
chr11	64792004	64792915	chr11	64818152	64818825	3	9.66943e-07	0.00568897	PG	P	G	Elac2	Arhgap44
chr11	64818132	64819038	chr11	64975379	64976670	3	6.09582e-09	0.000947241	PG	G	P	Arhgap44	Arhgap44;Rich2
chr11	65599935	65602756	chr11	65618491	65620856	18	5.92216e-27	0.00634015	PP	P	P	Map2k4	Zkscan6
chr11	68199454	68200443	chr11	68210606	68211678	3	7.94591e-08	0.00694339	PI	P	I	Ntn1	.
chr11	68715636	68717026	chr11	68795832	68796832	4	5.48824e-14	0.00178598	PG	P	G	Rpl26	Pfas
chr11	68718007	68718922	chr11	68800672	68801629	3	4.6052e-11	0.00167129	PG	G	P	Rpl26	Pfas
chr11	68718100	68718999	chr11	68781206	68782647	3	2.87835e-10	0.00272721	PG	G	P	Rpl26	Slc25a35
chr11	68718409	68718977	chr11	68753687	68754571	3	2.11657e-09	0.00489436	GG	G	G	Rpl26	Arhgef15
chr11	68752361	68754088	chr11	68781107	68782647	4	5.08115e-12	0.00546709	PI	I	P	.	Slc25a35
chr11	68754158	68755943	chr11	68913238	68914012	4	1.67841e-14	0.000942167	PG	G	P	Arhgef15	Per1
chr11	68780941	68782647	chr11	68825216	68826453	4	5.29292e-13	0.00418053	PI	P	I	Slc25a35	.
chr11	68825248	68825860	chr11	68872769	68874138	5	1.16574e-16	0.00386987	PI	I	P	.	2310047M10Rik
chr11	68825362	68826252	chr11	68908611	68909611	5	1.63546e-18	0.00164656	PI	I	P	.	Per1
chr11	68825060	68826587	chr11	68848412	68851081	12	4.8442e-33	0.00586705	PI	I	P	.	1500010J02Rik;Ctc1
chr11	68849562	68851026	chr11	68922533	68923632	3	9.26162e-12	0.00214903	GG	G	G	1500010J02Rik;Ctc1	Per1
chr11	68849871	68851404	chr11	68872823	68874216	4	3.14548e-13	0.00595507	PG	G	P	1500010J02Rik;Ctc1	2310047M10Rik
chr11	68850081	68851362	chr11	68874891	68876268	6	9.23277e-19	0.00578799	PG	G	P	1500010J02Rik;Ctc1	2310047M10Rik
chr11	68850403	68851049	chr11	68935008	68935907	3	4.78967e-12	0.00159176	PG	G	P	1500010J02Rik;Ctc1	Hes7
chr11	68850397	68851404	chr11	68908611	68909468	3	3.22732e-11	0.00309136	PG	G	P	1500010J02Rik;Ctc1	Per1
chr11	68853291	68854537	chr11	68931519	68932785	4	2.9726e-15	0.00186754	PI	I	P	.	Hes7
chr11	68852818	68855285	chr11	68886154	68888836	9	1.75435e-27	0.00506218	PI	I	P	.	Tmem107
chr11	68853575	68854933	chr11	68906265	68907396	4	3.31769e-14	0.00350485	PI	I	P	.	Per1;Vamp2
chr11	68853425	68855094	chr11	68913012	68914325	4	1.98843e-14	0.00300065	PI	I	P	.	Per1
chr11	68853439	68855246	chr11	68910816	68912246	5	2.05723e-17	0.00316017	PI	I	P	.	Per1
chr11	68853770	68855387	chr11	68936416	68937950	6	5.93537e-22	0.00167458	PI	I	P	.	Aloxe3;Hes7
chr11	68853980	68855373	chr11	68908229	68909654	7	4.16808e-23	0.00337672	PI	I	P	.	Per1;Vamp2
chr11	68853770	68855611	chr11	68879771	68881944	8	4.45119e-24	0.0056773	PI	I	P	.	Tmem107
chr11	68854103	68855611	chr11	68901103	68902521	4	3.86348e-14	0.00394515	PI	I	P	.	Vamp2
chr11	68854103	68855814	chr11	68865349	68866889	6	1.70688e-18	0.00694618	GI	I	G	.	Aurkb
chr11	68854324	68855788	chr11	68934161	68935431	5	1.34596e-18	0.00179775	PI	I	P	.	Hes7
chr11	68851785	68858350	chr11	68870868	68878984	86	0	0.00621069	PP	P	P	1500010J02Rik;Aurkb;Ctc1	2310047M10Rik
chr11	68855057	68856247	chr11	68905046	68906539	4	3.87253e-14	0.00369322	PI	I	P	.	Per1;Vamp2
chr11	68865729	68866857	chr11	68905472	68906834	3	7.95161e-11	0.00452446	PG	G	P	Aurkb	Per1;Vamp2
chr11	68872368	68873316	chr11	68893205	68894205	3	1.50021e-10	0.0061258	PI	P	I	2310047M10Rik	.
chr11	68872673	68873226	chr11	69136862	69137645	3	2.0991e-13	0.000474209	PP	P	P	2310047M10Rik	Cntrob;Kcnab3;Trappc1
chr11	68871949	68874021	chr11	68924524	68926087	7	4.00135e-23	0.00352446	PG	P	G	2310047M10Rik	Per1
chr11	68872673	68873566	chr11	68923481	68924431	3	4.21227e-11	0.00363891	PG	P	G	2310047M10Rik	Per1
chr11	68872851	68874047	chr11	68919963	68921676	5	4.61265e-17	0.00391199	PG	P	G	2310047M10Rik	Per1
chr11	68872851	68874726	chr11	68922078	68923273	7	6.45818e-23	0.00379161	PG	P	G	2310047M10Rik	Per1
chr11	68873501	68874789	chr11	68892790	68895067	6	5.27365e-19	0.00621712	PI	P	I	2310047M10Rik	.
chr11	68871676	68878584	chr11	68885685	68891110	69	0	0.0067681	PP	P	P	2310047M10Rik	Tmem107
chr11	68869458	68883417	chr11	68899554	68918873	548	0	0.00511857	PP	P	P	2310047M10Rik;Tmem107	Per1;Vamp2
chr11	68871172	68881944	chr11	68930099	68939261	169	0	0.00309259	PP	P	P	2310047M10Rik;Tmem107	Aloxe3;Hes7
chr11	68879459	68881390	chr11	68892552	68894578	11	2.49167e-31	0.00677876	II	I	I	.	.
chr11	68880134	68881512	chr11	68919963	68921594	5	1.02744e-16	0.00451658	GI	I	G	.	Per1
chr11	68880025	68881662	chr11	68921908	68925060	19	8.65509e-53	0.00429489	GI	I	G	.	Per1
chr11	68892909	68893809	chr11	69224459	69225460	3	7.68183e-13	0.000361428	PI	I	P	.	Kdm6b
chr11	68883587	68927174	chr11	68897186	68940515	2437	0	0.00675094	PP	P	P	Per1;Tmem107;Vamp2	Aloxe3;Hes7;Per1;Vamp2
chr11	68906172	68908848	chr11	69230319	69233757	14	1.2265e-55	0.000372751	PG	P	G	Per1;Vamp2	Dnahc2
chr11	68907830	68909216	chr11	69227722	69229351	5	7.07619e-22	0.000380157	PP	P	P	Per1;Vamp2	Kdm6b
chr11	68908087	68911816	chr11	69221316	69225308	25	0	0.000391264	PP	P	P	Per1;Vamp2	Kdm6b
chr11	68909338	68910828	chr11	69403199	69404391	3	4.95032e-15	0.000208817	PG	P	G	Per1	Trp53;p53
chr11	68910349	68911146	chr11	68962823	68963531	3	7.29991e-11	0.00351603	PG	P	G	Per1	Aloxe3
chr11	68912309	68913055	chr11	69222961	69224043	3	7.07413e-14	0.000395555	PG	P	G	Per1	Kdm6b
chr11	68914452	68915724	chr11	69229975	69231408	5	6.9851e-22	0.000387498	PI	P	I	Per1	.
chr11	68934589	68936277	chr11	69221863	69222665	3	8.99328e-14	0.000436529	PP	P	P	Hes7	Kdm6b
chr11	68937285	68937887	chr11	68947165	68947894	3	4.80649e-10	0.00704918	PG	P	G	Aloxe3;Hes7	Aloxe3
chr11	69136779	69137711	chr11	69222815	69223726	3	7.99323e-12	0.0015448	PG	P	G	Cntrob;Kcnab3;Trappc1	Kdm6b
chr11	69136813	69137779	chr11	69228351	69228926	3	6.38285e-12	0.00137764	PP	P	P	Cntrob;Kcnab3;Trappc1	Kdm6b
chr11	69138712	69140268	chr11	69207481	69208624	3	1.89365e-11	0.00239536	PP	P	P	Cntrob;Kcnab3;Trappc1	Cyb5d1;Lsmd1;Tmem88
chr11	69138679	69140623	chr11	69151734	69153224	7	4.60048e-20	0.00680522	PP	P	P	Cntrob;Kcnab3;Trappc1	A030009H04Rik
chr11	69139565	69140832	chr11	69221863	69222695	3	9.42792e-12	0.00169611	PP	P	P	Cntrob;Kcnab3;Trappc1	Kdm6b
chr11	69139480	69141531	chr11	69153705	69155226	7	3.46768e-20	0.0067095	PP	P	P	Cntrob;Kcnab3;Trappc1	A030009H04Rik;Chd3
chr11	69178129	69179255	chr11	69208451	69209102	3	9.22578e-11	0.00534609	PG	G	P	Chd3	Cyb5d1;Lsmd1;Tmem88
chr11	69178172	69179469	chr11	69223521	69224238	3	5.77729e-09	0.00409778	GG	G	G	Chd3	Kdm6b
chr11	69180426	69181514	chr11	69231123	69231787	3	4.0384e-11	0.0036663	PI	P	I	Chd3	.
chr11	69207402	69208481	chr11	69228351	69229002	3	1.93045e-09	0.00613662	PP	P	P	Cyb5d1;Lsmd1;Tmem88	Kdm6b
chr11	69207501	69208949	chr11	69245284	69246598	5	3.71882e-17	0.00470313	PG	P	G	Cyb5d1;Lsmd1;Tmem88	Dnahc2
chr11	69207437	69209102	chr11	69231500	69232643	4	1.32685e-13	0.00587728	PG	P	G	Cyb5d1;Lsmd1;Tmem88	Dnahc2
chr11	69208665	69209903	chr11	69326506	69328461	4	1.54719e-16	0.00101173	PG	P	G	Cyb5d1;Kdm6b;Lsmd1;Tmem88	Dnahc2
chr11	69206802	69212453	chr11	69218449	69225670	64	0	0.00683871	PP	P	P	Cyb5d1;Kdm6b;Lsmd1;Tmem88	Kdm6b
chr11	69209110	69210760	chr11	69231123	69232588	8	1.55738e-24	0.00603642	PG	P	G	Cyb5d1;Kdm6b;Lsmd1;Tmem88	Dnahc2
chr11	69212700	69215550	chr11	69221139	69224238	24	0	0.00716587	PP	P	P	Kdm6b;Tmem88	Kdm6b
chr11	69214964	69215643	chr11	69229988	69230896	4	3.798e-13	0.00660981	GI	G	I	Kdm6b	.
chr11	69220035	69224468	chr11	69229903	69235335	76	0	0.00701324	PG	P	G	Kdm6b	Dnahc2
chr11	69222125	69224238	chr11	69270102	69271964	8	1.32036e-25	0.0038736	PG	P	G	Kdm6b	Dnahc2
chr11	69223001	69224238	chr11	69333809	69334670	4	3.38994e-16	0.0010534	GG	G	G	Kdm6b	Dnahc2
chr11	69221959	69225670	chr11	69245533	69247870	19	1.10137e-50	0.00595465	PG	P	G	Kdm6b	Dnahc2
chr11	69222815	69224846	chr11	69429836	69431212	4	1.63352e-17	0.000651089	PP	P	P	Kdm6b	Shbg
chr11	69224308	69225670	chr11	69333555	69334810	5	1.30019e-19	0.00106543	PG	P	G	Kdm6b	Dnahc2
chr11	69224670	69225459	chr11	69256873	69257843	3	1.1249e-10	0.00515927	PG	P	G	Kdm6b	Dnahc2
chr11	69224459	69225671	chr11	69403364	69405035	5	1.03853e-20	0.000824419	PG	P	G	Kdm6b	Trp53;p53
chr11	69227338	69228965	chr11	69417474	69419205	6	1.61325e-24	0.000751592	PP	P	P	Kdm6b	Atp1b2
chr11	69229904	69232571	chr11	69245077	69247280	14	9.88861e-39	0.00662655	GG	G	G	Dnahc2	Dnahc2
chr11	69230603	69232123	chr11	69393174	69393926	3	4.66382e-13	0.000924763	PG	G	P	Dnahc2	Trp53;Wrap53
chr11	69245692	69246949	chr11	69326486	69328007	3	3.93579e-12	0.00174515	GG	G	G	Dnahc2	Dnahc2
chr11	69358542	69362355	chr11	69393062	69394909	15	1.54398e-43	0.00505433	PP	P	P	Dnahc2	Trp53;Wrap53
chr11	69360343	69361730	chr11	69405567	69406908	5	1.51197e-17	0.00408629	PG	P	G	Dnahc2	Trp53;p53
chr11	69391993	69394909	chr11	69433348	69436143	19	6.76178e-56	0.00440574	PP	P	P	Trp53;Wrap53	Sat2;Shbg
chr11	69393062	69393890	chr11	69482083	69483409	3	1.14674e-12	0.00143801	PG	P	G	Trp53;Wrap53	Eif4a1
chr11	69393062	69394482	chr11	69467744	69469547	7	8.42074e-26	0.0020363	PP	P	P	Trp53;Wrap53	Fxr2;Mpdu1;Sox15;Supl15h
chr11	69393294	69394319	chr11	69446267	69448263	7	2.30869e-24	0.0034376	PP	P	P	Trp53;Wrap53	Fxr2;Mir467f
chr11	69392890	69394854	chr11	69404045	69407801	23	0	0.00687093	PG	P	G	Trp53;Wrap53	Trp53;p53
chr11	69392907	69394854	chr11	69428486	69430444	18	1.617e-52	0.00488184	PP	P	P	Trp53;Wrap53	Shbg
chr11	69393609	69394567	chr11	69478498	69479844	3	1.47386e-12	0.00157873	PP	P	P	Trp53;Wrap53	Cd68;Eif4a1;Mir1934;Mpdu1;Supl15h
chr11	69392026	69409998	chr11	69407873	69423419	451	0	0.00665251	PP	P	P	Trp53;Wrap53;p53	Atp1b2;Trp53;p53
chr11	69403007	69404378	chr11	69427064	69428418	4	4.20898e-14	0.0058564	GG	G	G	Trp53;p53	Shbg
chr11	69403178	69404226	chr11	69434811	69436020	4	2.36452e-14	0.00520837	PG	G	P	Trp53;p53	Sat2
chr11	69404703	69406445	chr11	69426872	69428468	6	5.58761e-20	0.00602154	GG	G	G	Trp53;p53	Shbg
chr11	69413140	69414624	chr11	69429618	69430590	4	6.60587e-14	0.00651823	PG	G	P	Atp1b2	Shbg
chr11	69413649	69414905	chr11	69434762	69435676	3	5.63648e-11	0.00611912	PG	G	P	Atp1b2	Sat2
chr11	69411959	69416682	chr11	69425063	69428718	30	0	0.00682704	GG	G	G	Atp1b2	Shbg
chr11	69417894	69419080	chr11	69446947	69447686	3	4.11446e-11	0.00545221	PP	P	P	Atp1b2	Fxr2;Mir467f
chr11	69417889	69419883	chr11	69426181	69427997	9	1.34508e-27	0.00719631	PG	P	G	Atp1b2	Shbg
chr11	69418302	69419525	chr11	69485009	69486052	4	1.91979e-15	0.00251622	PP	P	P	Atp1b2	Eif4a1;Senp3
chr11	69418348	69419504	chr11	69572249	69573212	4	5.48528e-17	0.000962056	PP	P	P	Atp1b2	Amac1;Polr2a
chr11	69417479	69420879	chr11	69428012	69431356	25	0	0.00700165	PP	P	P	Atp1b2	Shbg
chr11	69418479	69419883	chr11	69434929	69435762	3	6.45094e-11	0.00652314	PP	P	P	Atp1b2	Sat2
chr11	69419324	69420286	chr11	69476510	69477214	3	1.06183e-11	0.00316979	PP	P	P	Atp1b2	Cd68;Mir1934;Mpdu1;Supl15h
chr11	69434108	69436108	chr11	69444276	69446674	8	3.0593e-25	0.00701332	PP	P	P	Sat2	Fxr2;Mir467f
chr11	69435108	69435763	chr11	69469022	69470522	3	3.05047e-11	0.00498688	PP	P	P	Sat2	Fxr2;Mpdu1;Sox15;Supl15h
chr11	69445875	69448263	chr11	69467744	69470442	16	3.27633e-46	0.00602763	PP	P	P	Fxr2;Mir467f	Fxr2;Mpdu1;Sox15;Supl15h
chr11	69446718	69447583	chr11	69475381	69476587	5	3.77264e-17	0.00545178	PP	P	P	Fxr2;Mir467f	Cd68;Mir1934;Mpdu1;Supl15h
chr11	69446923	69447583	chr11	69464263	69465433	3	6.01504e-11	0.00640213	PG	P	G	Fxr2;Mir467f	Fxr2
chr11	69469022	69469945	chr11	69571944	69572865	3	6.13617e-13	0.00113799	PP	P	P	Fxr2;Mpdu1;Sox15;Supl15h	Amac1;Polr2a
chr11	69469996	69471197	chr11	69570257	69571300	4	1.3081e-16	0.00118113	PP	P	P	Mpdu1;Sox15;Supl15h	Amac1;Polr2a
chr11	69470453	69472023	chr11	69483023	69485119	9	2.59544e-27	0.0068048	PP	P	P	Mpdu1;Sox15;Supl15h	Eif4a1;Senp3
chr11	69475154	69476050	chr11	69572298	69573213	3	8.72229e-12	0.00123806	PP	P	P	Cd68;Mir1934;Mpdu1;Supl15h	Amac1;Polr2a
chr11	69475090	69476155	chr11	69485009	69486009	4	3.03161e-11	0.00705391	PP	P	P	Cd68;Mir1934;Mpdu1;Supl15h	Eif4a1;Senp3
chr11	69475236	69476498	chr11	69733520	69734385	3	5.69339e-14	0.000485209	PP	P	P	Cd68;Mir1934;Mpdu1;Supl15h	Eif5a
chr11	69475587	69476775	chr11	69649788	69650823	3	2.42517e-13	0.000856415	PP	P	P	Cd68;Mir1934;Mpdu1;Supl15h	1810027O10Rik;Nlgn2
chr11	69476214	69476986	chr11	69485009	69486009	4	3.34467e-11	0.00713661	PP	P	P	Cd68;Mir1934;Mpdu1;Supl15h	Eif4a1;Senp3
chr11	69476043	69477214	chr11	69493786	69495071	3	1.0949e-10	0.0063848	PP	P	P	Cd68;Mir1934;Mpdu1;Supl15h	BC096441;Senp3;Tnfsf13
chr11	69476214	69477214	chr11	69486168	69487005	3	1.36752e-10	0.00705518	PP	P	P	Cd68;Mir1934;Mpdu1;Supl15h	Eif4a1;Senp3
chr11	69479161	69480206	chr11	69493983	69495637	4	1.2603e-13	0.00661082	PP	P	P	Cd68;Eif4a1	BC096441;Senp3;Tnfsf13
chr11	69481889	69483616	chr11	69651023	69652830	5	6.89273e-21	0.00088643	PP	P	P	Cd68;Eif4a1	1810027O10Rik;Nlgn2
chr11	69482409	69483660	chr11	69495647	69496732	3	1.2622e-10	0.00677757	PP	P	P	Eif4a1	BC096441;Senp3;Tnfsf13
chr11	69481889	69484645	chr11	69493061	69495572	9	4.90472e-27	0.00695565	PP	P	P	Cd68;Eif4a1;Senp3	BC096441;Senp3;Tnfsf13
chr11	69483621	69484424	chr11	69651615	69652783	3	2.70792e-13	0.000892222	PP	P	P	Eif4a1;Senp3	1810027O10Rik;Nlgn2
chr11	69485399	69486052	chr11	69616428	69617434	3	3.40308e-13	0.000995719	PP	P	P	Eif4a1;Senp3	Fgf11;G630025P09Rik;Tmem102
chr11	69485009	69487005	chr11	69493061	69496267	15	8.9971e-42	0.00715792	PP	P	P	Eif4a1;Senp3	BC096441;Senp3;Tnfsf13
chr11	69486295	69487557	chr11	69570284	69571499	5	1.71424e-19	0.00162077	PP	P	P	Eif4a1;Senp3	Amac1;Polr2a
chr11	69493872	69494951	chr11	69651672	69652261	3	3.38461e-13	0.000946732	PP	P	P	BC096441;Senp3;Tnfsf13	1810027O10Rik;Nlgn2
chr11	69493983	69496732	chr11	69571919	69573645	14	4.94937e-47	0.00190677	PP	P	P	BC096441;Senp3;Tnfsf13	Amac1;Polr2a
chr11	69495028	69496760	chr11	69569559	69571756	10	8.33866e-35	0.00204209	PP	P	P	BC096441;Senp3;Tnfsf13	Amac1;Polr2a
chr11	69568865	69571755	chr11	69612821	69615643	14	1.74554e-42	0.00419015	PP	P	P	Amac1;Polr2a	Fgf11;G630025P09Rik;Tmem102
chr11	69569292	69571819	chr11	69650278	69653383	17	1.55105e-56	0.0017301	PP	P	P	Amac1;Polr2a	1810027O10Rik;Nlgn2
chr11	69569999	69571482	chr11	69582874	69583626	5	1.38695e-16	0.00683211	PG	P	G	Amac1;Polr2a	Zbtb4
chr11	69570257	69571756	chr11	69615912	69618706	11	9.6043e-35	0.00399743	PP	P	P	Amac1;Polr2a	Fgf11;G630025P09Rik;Tmem102
chr11	69570819	69571601	chr11	69598467	69599497	3	5.04663e-10	0.00554158	PG	P	G	Amac1;Polr2a	Chrnb1;Zbtb4
chr11	69571919	69573213	chr11	69804657	69805518	3	7.35188e-12	0.000545085	PP	P	P	Amac1;Polr2a	Ctdnep1;Gabarap
chr11	69572333	69573213	chr11	69727624	69728754	4	3.2011e-15	0.000955763	PP	P	P	Amac1;Polr2a	Eif5a;Gps2;Neurl4
chr11	69571944	69573645	chr11	69712842	69714755	5	1.79123e-20	0.00099349	PP	P	P	Amac1;Polr2a	2810408A11Rik;Neurl4
chr11	69571944	69573646	chr11	69690099	69692504	8	4.56637e-31	0.00101071	PP	P	P	Amac1;Polr2a	Kctd11;Tmem95
chr11	69572233	69573599	chr11	69704855	69705982	4	6.81893e-17	0.000995787	PP	P	P	Amac1;Polr2a	Acap1;Centb1
chr11	69572213	69573645	chr11	69733519	69735658	10	8.1106e-38	0.000927421	PP	P	P	Amac1;Polr2a	Eif5a
chr11	69572320	69573645	chr11	69693326	69694872	5	1.70676e-20	0.00100369	PP	P	P	Amac1;Polr2a	Acap1;Kctd11;Tmem95;mKIAA0050
chr11	69571944	69574341	chr11	69651125	69653937	17	4.28286e-56	0.00181374	PP	P	P	Amac1;Polr2a	1810027O10Rik;Nlgn2
chr11	69572644	69573645	chr11	69597896	69598652	3	5.91286e-11	0.00576499	PG	P	G	Amac1;Polr2a	Chrnb1;Zbtb4
chr11	69571918	69575599	chr11	69612531	69618030	54	0	0.00438693	PP	P	P	Amac1;Polr2a	Fgf11;G630025P09Rik;Tmem102
chr11	69573019	69574555	chr11	69649372	69651042	7	1.53328e-25	0.00195664	PP	P	P	Amac1;Polr2a	1810027O10Rik;Nlgn2
chr11	69572213	69575676	chr11	69582546	69585054	20	1.31618e-53	0.00705653	PG	P	G	Amac1;Polr2a	Zbtb4
chr11	69577924	69579593	chr11	69615753	69616994	7	4.23756e-23	0.00471158	PP	P	P	Zbtb4	Fgf11;G630025P09Rik;Tmem102
chr11	69577820	69580055	chr11	69650277	69652735	9	9.38479e-32	0.00216122	PP	P	P	Amac1;Zbtb4	1810027O10Rik;Nlgn2
chr11	69577820	69580498	chr11	69612183	69615040	13	2.71316e-39	0.00497719	PP	P	P	Amac1;Zbtb4	Fgf11;G630025P09Rik;Tmem102
chr11	69582546	69583874	chr11	69613273	69614957	4	2.7863e-14	0.00527667	PG	G	P	Zbtb4	Fgf11;G630025P09Rik;Tmem102
chr11	69612846	69614298	chr11	69649215	69650618	4	2.98432e-14	0.00481808	PP	P	P	Fgf11	1810027O10Rik;Nlgn2
chr11	69613399	69614298	chr11	69652073	69653060	3	3.49323e-10	0.00461947	PP	P	P	Fgf11	1810027O10Rik;Nlgn2
chr11	69613774	69614576	chr11	69734165	69734907	3	1.72483e-10	0.00100544	PP	P	P	Fgf11	Eif5a
chr11	69615113	69616198	chr11	69793539	69794255	3	3.10593e-13	0.000830204	PP	P	P	Fgf11;G630025P09Rik;Tmem102	Ctdnep1;Derp6;Rai12
chr11	69614849	69617378	chr11	69728629	69729321	3	8.64533e-11	0.00103741	PP	P	P	Fgf11;G630025P09Rik;Tmem102	Eif5a;Gps2;Neurl4
chr11	69614849	69617378	chr11	69733520	69735366	8	8.16965e-29	0.00101129	PP	P	P	Fgf11;G630025P09Rik;Tmem102	Eif5a
chr11	69615605	69616912	chr11	69678647	69679490	3	1.22329e-10	0.0027653	PI	P	I	Fgf11;G630025P09Rik;Tmem102	.
chr11	69614321	69618744	chr11	69649476	69653189	40	0	0.00494788	PP	P	P	Fgf11;G630025P09Rik;Tmem102	1810027O10Rik;Nlgn2
chr11	69616823	69618030	chr11	69693713	69694872	3	2.60073e-11	0.00193432	PP	P	P	Fgf11;G630025P09Rik;Tmem102	Acap1;Kctd11;Tmem95;mKIAA0050
chr11	69649476	69651042	chr11	69734120	69735366	4	5.70897e-16	0.00160101	PP	P	P	1810027O10Rik;Nlgn2	Eif5a
chr11	69649795	69651736	chr11	69690116	69691772	5	2.16325e-17	0.004498	PP	P	P	1810027O10Rik;Nlgn2	Kctd11;Tmem95
chr11	69650281	69651735	chr11	69804889	69805878	3	5.74669e-13	0.000959879	PP	P	P	1810027O10Rik;Nlgn2	Ctdnep1;Gabarap
chr11	69650672	69652023	chr11	69659947	69662145	7	4.95939e-22	0.00706981	PP	P	P	1810027O10Rik;Nlgn2	Plscr3;Tnk1
chr11	69650042	69653189	chr11	69662570	69666517	18	1.5844e-49	0.00679677	PP	P	P	1810027O10Rik;Nlgn2	Plscr3;Tnk1
chr11	69651200	69652125	chr11	69715034	69716341	3	8.0893e-12	0.00268409	PP	P	P	1810027O10Rik;Nlgn2	2810408A11Rik;Neurl4
chr11	69660006	69662047	chr11	69690426	69692504	7	6.83276e-23	0.00531607	PP	P	P	Plscr3;Tnk1	Kctd11;Tmem95
chr11	69661630	69663543	chr11	69713798	69715143	4	9.23993e-15	0.00355795	PP	P	P	Plscr3;Tnk1	2810408A11Rik;Neurl4
chr11	69662543	69663744	chr11	69691346	69692504	3	5.45675e-11	0.00545618	PP	P	P	Plscr3;Tnk1	Kctd11;Tmem95
chr11	69690540	69691426	chr11	69705209	69705817	3	1.03642e-10	0.00666131	PP	P	P	Kctd11;Tmem95	Acap1;Centb1
chr11	69690921	69692048	chr11	69734581	69735885	4	1.88968e-12	0.00420425	PP	P	P	Kctd11;Tmem95	Eif5a
chr11	69690920	69692118	chr11	69732860	69734132	5	2.90086e-17	0.00434945	PP	P	P	Kctd11;Tmem95	Eif5a
chr11	69689673	69694872	chr11	69712161	69716636	30	0	0.006019	PP	P	P	Acap1;Kctd11;Tmem95;mKIAA0050	2810408A11Rik;Neurl4
chr11	69693871	69694823	chr11	69704364	69705558	4	1.31828e-13	0.00699244	PP	P	P	Acap1;Kctd11;Tmem95;mKIAA0050	Acap1;Centb1
chr11	69702035	69706224	chr11	69712692	69717184	26	0	0.00697595	PP	P	P	Acap1;Centb1	2810408A11Rik;Neurl4
chr11	69704230	69705099	chr11	69734366	69735885	3	6.88318e-11	0.00531421	PP	P	P	Acap1	Eif5a
chr11	69712513	69719501	chr11	69726422	69729876	42	0	0.00686323	PP	P	P	2810408A11Rik;Neurl4	Eif5a;Gps2;Neurl4
chr11	69712430	69720459	chr11	69729949	69736869	60	0	0.00645541	PP	P	P	2810408A11Rik;Neurl4	Eif5a;Gps2
chr11	69733385	69734712	chr11	69811044	69812539	4	2.88736e-15	0.00189131	PP	P	P	Eif5a	Dvl2;Phf23
chr11	69733712	69734890	chr11	69813491	69814491	3	5.35268e-12	0.00180001	PP	P	P	Eif5a	Dvl2;Phf23
chr11	69733387	69735366	chr11	69794087	69795699	8	9.85014e-27	0.00292273	PP	P	P	Eif5a	Ctdnep1;Derp6;Rai12
chr11	69734165	69734907	chr11	69804214	69806391	11	9.77693e-34	0.00226401	PP	P	P	Eif5a	Ctdnep1;Gabarap
chr11	69734121	69735607	chr11	69827666	69829678	5	3.18455e-19	0.00131325	PP	P	P	Eif5a	Acadvl;Dlg4;Dvl2;Mir324
chr11	69734366	69735366	chr11	69809564	69810560	3	8.27685e-12	0.00201938	PP	P	P	Eif5a	Gabarap;Phf23
chr11	69733520	69736463	chr11	69746107	69749078	18	1.99173e-48	0.00682442	PP	P	P	Eif5a	Ybx2
chr11	69735011	69736079	chr11	69813501	69814620	3	5.77094e-12	0.00185441	PP	P	P	Eif5a	Dvl2;Phf23
chr11	69748247	69749247	chr11	69810939	69812539	3	1.65247e-11	0.00275304	PP	P	P	Ybx2	Dvl2;Gabarap;Phf23
chr11	69793539	69795129	chr11	69826519	69830071	15	2.60163e-41	0.00501857	PP	P	P	Ctdnep1;Derp6;Rai12	Acadvl;Dlg4;Dvl2;Mir324
chr11	69793539	69796070	chr11	69813491	69817024	21	1.7672e-53	0.00616047	PP	P	P	Ctdnep1;Derp6;Rai12	Dvl2;Phf23
chr11	69792792	69797895	chr11	69802566	69808547	81	0	0.00702634	PP	P	P	Ctdnep1;Derp6;Rai12	Ctdnep1;Gabarap;Phf23
chr11	69793132	69800782	chr11	69809300	69813081	53	0	0.00668642	PP	P	P	Ctdnep1;Derp6;Rai12	Dvl2;Gabarap;Phf23
chr11	69804327	69805955	chr11	69813666	69814491	5	2.00309e-13	0.00713424	PP	P	P	Ctdnep1;Gabarap	Dvl2;Phf23
chr11	69804530	69806134	chr11	69826205	69828464	10	2.46033e-28	0.00602949	PP	P	P	Ctdnep1;Gabarap	Acadvl;Dvl2;Mir324
chr11	69809342	69810865	chr11	69832647	69835243	8	2.47614e-23	0.0058739	PP	P	P	Gabarap;Phf23	Dlg4
chr11	69810907	69812129	chr11	69827510	69829665	7	1.48048e-20	0.00644661	PP	P	P	Dvl2;Gabarap;Phf23	Acadvl;Dlg4;Dvl2;Mir324
chr11	69813491	69814378	chr11	69826707	69828299	4	8.53063e-13	0.00674257	PP	P	P	Dvl2;Phf23	Acadvl;Dvl2;Mir324
chr11	69813666	69815006	chr11	69839435	69841005	5	8.64273e-16	0.00570123	PG	P	G	Dvl2;Phf23	Dlg4
chr11	69828677	69829473	chr11	69842193	69843449	3	6.39291e-10	0.0067276	PG	P	G	Acadvl	Dlg4
chr11	70033311	70034903	chr11	70049614	70051150	5	4.21911e-13	0.00651375	PP	P	P	Slc16a13	0610010K14Rik;Mir195;Mir497;Rnasek
chr11	70245109	70245918	chr11	70398832	70399834	3	2.98773e-11	0.000961995	PG	P	G	Arrb2	Mink1
chr11	70338310	70339506	chr11	70353082	70354612	4	2.98158e-11	0.00662672	PP	P	P	Psmb6	Pld2
chr11	70460151	70460953	chr11	70501561	70503302	3	6.64186e-10	0.00435752	PP	P	P	Rnf167;Slc25a11	Camta2;Inca1
chr11	70457171	70472181	chr11	70472474	70485477	167	0	0.00668084	PP	P	P	Eno3;Gp1ba;Pfn1;Rnf167;Slc25a11	Camta2;Eno3;Spag7
chr11	70465244	70466244	chr11	70500163	70500896	3	9.32349e-10	0.00494915	PP	P	P	Pfn1;Rnf167	Camta2;Inca1
chr11	70466448	70467568	chr11	70502041	70502752	4	1.92729e-12	0.0048984	PP	P	P	Pfn1;Rnf167	Camta2;Inca1
chr11	70481380	70482510	chr11	70577913	70579143	3	2.97903e-11	0.00124993	PP	P	P	Camta2;Spag7	Zfp3
chr11	70481522	70482505	chr11	70495578	70496703	3	2.11031e-09	0.00669538	PP	P	P	Camta2;Spag7	Camta2
chr11	70482628	70483467	chr11	70501894	70503209	4	4.3823e-12	0.00624071	PP	P	P	Camta2;Spag7	Camta2;Inca1
chr11	70482150	70484299	chr11	70513828	70515131	5	5.37085e-15	0.00524708	PP	P	P	Camta2;Spag7	Inca1;Kif1c
chr11	70481783	70484679	chr11	70499188	70501834	17	4.06327e-40	0.00642877	PP	P	P	Camta2;Spag7	Camta2;Inca1
chr11	70501136	70502136	chr11	70546532	70547862	3	3.58431e-08	0.00405719	PG	P	G	Camta2;Inca1	Kif1c
chr11	70500108	70503382	chr11	70509396	70515131	20	4.13457e-45	0.00700055	PP	P	P	Camta2;Inca1	Inca1;Kif1c
chr11	70782543	70783966	chr11	70817203	70818586	3	2.00562e-08	0.00496135	PP	P	P	Nup88;Rpain	Derl2;Dhx33
chr11	70831505	70833412	chr11	70845849	70847854	5	7.0846e-12	0.00667289	PP	P	P	Derl2;Mis12	6330403K07Rik
chr11	70833466	70835477	chr11	70845043	70846189	5	8.62035e-12	0.00694754	PP	P	P	Derl2;Mis12	6330403K07Rik
chr11	71562588	71567028	chr11	71572046	71581983	71	0	0.00685782	PG	P	G	Wscd1	Wscd1
chr11	71564433	71565920	chr11	71609125	71610640	3	1.607e-08	0.00412639	PI	P	I	Wscd1	.
chr11	72255012	72256378	chr11	72420983	72422186	4	6.3738e-13	0.000905135	PP	P	P	Mybbp1a	Ube2g1
chr11	72303424	72304200	chr11	72420604	72421756	3	6.60803e-10	0.00101472	PP	P	P	Spns2	Ube2g1
chr11	72420754	72421976	chr11	72503351	72504468	7	4.39373e-18	0.00167706	PP	P	P	Ube2g1	Ankfy1;Ankhzn
chr11	72827734	72828582	chr11	72843851	72845039	3	7.89929e-08	0.00651274	GG	G	G	AK076313;P2rx1	Camkk1
chr11	72828356	72829528	chr11	72860899	72861779	3	4.03867e-08	0.00515057	PG	G	P	AK076313;P2rx1	1200014J11Rik
chr11	72861039	72862716	chr11	72889806	72891064	5	3.9543e-12	0.00547512	PG	P	G	1200014J11Rik	1200014J11Rik
chr11	72951740	72952423	chr11	73012865	73013439	3	2.26097e-08	0.00288421	PP	P	P	Gsg2;Itgae	Ctns;Shpk
chr11	72990966	72991889	chr11	73012439	73013364	3	2.38337e-07	0.00607413	PP	P	P	Tax1bp3;Tmem93	Ctns;Shpk
chr11	74449945	74452126	chr11	74536944	74538928	9	1.80522e-27	0.00151445	PG	G	P	E130309D14Rik	Pafah1b1
chr11	74450163	74452866	chr11	74462549	74465033	13	1.04635e-28	0.00685182	PG	G	P	E130309D14Rik	1300001I01Rik
chr11	74451210	74452662	chr11	74583158	74584502	4	1.14571e-14	0.000995748	PG	G	P	E130309D14Rik	Mett10d
chr11	74450585	74453567	chr11	74642828	74647002	16	8.27371e-50	0.00073431	PG	G	P	E130309D14Rik	Mnt
chr11	74452267	74453438	chr11	74537792	74538838	4	1.15076e-13	0.00156488	PG	G	P	E130309D14Rik	Pafah1b1
chr11	74462725	74463994	chr11	74536056	74537034	3	2.31105e-10	0.00212705	PP	P	P	1300001I01Rik	Pafah1b1
chr11	74463142	74464925	chr11	74643338	74644339	6	3.01938e-21	0.000820049	PP	P	P	1300001I01Rik	Mnt
chr11	74522154	74523007	chr11	74537728	74538590	3	2.89954e-09	0.0065726	PG	G	P	AK039862;Pafah1b1	Pafah1b1
chr11	74535124	74538590	chr11	74580070	74586247	34	0	0.00399759	PP	P	P	Pafah1b1	Mett10d
chr11	74537362	74538362	chr11	74643309	74644456	3	2.35835e-11	0.00109789	PP	P	P	Pafah1b1	Mnt
chr11	74537362	74538428	chr11	74565746	74566747	3	1.78074e-09	0.00549263	PI	P	I	Pafah1b1	.
chr11	74537590	74538537	chr11	74661594	74662234	3	4.15405e-09	0.000999111	PG	P	G	Pafah1b1	Mnt;Sgsm2
chr11	74537590	74538590	chr11	74644912	74646610	5	6.91008e-16	0.00107997	PP	P	P	Pafah1b1	Mnt
chr11	74536960	74539952	chr11	74547047	74549484	13	5.52097e-31	0.0070605	PI	P	I	Pafah1b1	.
chr11	74547761	74548830	chr11	74577824	74578898	3	9.67613e-10	0.00534761	II	I	I	.	.
chr11	74564837	74565898	chr11	74584539	74585518	3	1.70392e-09	0.00622744	PI	I	P	.	Mett10d
chr11	74643339	74644097	chr11	74661234	74662234	3	2.84929e-09	0.00636654	PG	P	G	Mnt	Mnt;Sgsm2
chr11	74643337	74644105	chr11	74651762	74653031	5	1.04409e-13	0.00715639	PG	P	G	Mnt	Mnt
chr11	74644635	74645541	chr11	74710998	74712394	5	9.6262e-16	0.00251679	PP	P	P	Mnt	Sgsm2;Tsr1;mKIAA1401
chr11	74645101	74646428	chr11	74739883	74741248	6	8.7735e-20	0.00128951	PP	P	P	Mnt	Smg6;Srr;mKIAA0732
chr11	74645850	74647177	chr11	74710957	74712410	4	5.93396e-13	0.002609	PP	P	P	Mnt	Sgsm2;Tsr1;mKIAA1401
chr11	74644635	74649123	chr11	74660762	74663220	15	8.12101e-35	0.00661209	PG	P	G	Mnt	Mnt;Sgsm2
chr11	74651637	74652634	chr11	74708262	74709623	3	5.39389e-10	0.00318806	PG	G	P	Mnt	Sgsm2;Tsr1;mKIAA1401
chr11	74651762	74652940	chr11	74661234	74662054	4	1.17665e-11	0.00710414	GG	G	G	Mnt	Mnt;Sgsm2
chr11	74689738	74690935	chr11	74709087	74710538	5	4.91814e-14	0.00624308	PG	G	P	Sgsm2	Sgsm2;Tsr1;mKIAA1401
chr11	74710488	74711486	chr11	74739483	74740417	3	5.16516e-09	0.00544088	PP	P	P	Sgsm2;Tsr1;mKIAA1401	Smg6;Srr;mKIAA0732
chr11	74984085	74984857	chr11	75002619	75003619	3	1.01811e-08	0.0063131	PP	P	P	AK006051;Hic1;Mir132;Mir212	Dph1
chr11	75073923	75074764	chr11	75084142	75085070	3	1.17396e-08	0.00702212	GI	G	I	Rtn4rl1	.
chr11	75160742	75162427	chr11	75343774	75345159	5	1.46586e-18	0.000799845	PP	P	P	Rpa1;Smyd4	Slc43a2
chr11	75214949	75216136	chr11	75274636	75275236	3	1.00398e-08	0.00300171	PG	G	P	Smyd4	2210403K04Rik;Mir22
chr11	75215193	75216066	chr11	75323118	75324093	3	8.2118e-12	0.00107691	PG	G	P	Smyd4	Prpf8;Rilp
chr11	75215397	75216584	chr11	75275503	75277000	4	3.51114e-13	0.00294063	PG	G	P	Smyd4	2210403K04Rik;Mir22
chr11	75244578	75245903	chr11	75276206	75277839	4	1.47371e-12	0.00520254	PG	G	P	Serpinf2	2210403K04Rik;Mir22
chr11	75267145	75268696	chr11	75276007	75277752	6	1.05553e-16	0.00713238	PP	P	P	Wdr81	2210403K04Rik;Mir22
chr11	75267778	75268677	chr11	75322174	75323250	3	1.69083e-10	0.00336018	PP	P	P	Wdr81	Prpf8;Rilp
chr11	75273227	75275643	chr11	75321859	75324877	14	3.21294e-38	0.00378798	PP	P	P	2210403K04Rik;Mir22	Prpf8;Rilp;Scarf1
chr11	75274463	75277227	chr11	75298820	75303516	29	0	0.00574867	PP	P	P	2210403K04Rik;Mir22	Prpf8
chr11	75299292	75300381	chr11	75344595	75345953	4	5.90093e-12	0.00406713	PP	P	P	Prpf8	Slc43a2
chr11	75299785	75301609	chr11	75323260	75324938	10	1.87855e-27	0.0059111	PP	P	P	Prpf8	Prpf8;Rilp;Scarf1
chr11	75300423	75301359	chr11	75310573	75312448	5	5.03119e-15	0.00699201	PG	P	G	Prpf8	Prpf8
chr11	75311109	75312368	chr11	75323259	75324335	3	8.35262e-10	0.00687025	PG	G	P	Prpf8	Prpf8;Rilp
chr11	75322628	75323952	chr11	75343218	75344324	5	5.02061e-15	0.0061581	PP	P	P	Prpf8;Rilp	Slc43a2
chr11	75323704	75324938	chr11	75345034	75346572	5	5.22078e-15	0.00607346	PP	P	P	Prpf8;Rilp;Scarf1	Slc43a2
chr11	75343135	75346242	chr11	75363929	75366498	12	3.91745e-31	0.00615438	PG	P	G	Slc43a2	Slc43a2
chr11	75344365	75345298	chr11	75358971	75359769	3	1.33868e-09	0.00666055	PG	P	G	Slc43a2	Slc43a2
chr11	75344595	75345496	chr11	75400056	75401665	6	1.0842e-18	0.00326106	PP	P	P	Slc43a2	Pitpna
chr11	75345676	75346873	chr11	75400695	75401878	3	2.54892e-10	0.00332074	PP	P	P	Slc43a2	Pitpna
chr11	75444379	75446138	chr11	75464331	75466318	6	1.19627e-16	0.00619319	PP	P	P	Inpp5k;Pitpna	Inpp5k;Myo1c
chr11	75461005	75463212	chr11	75492400	75493775	9	1.79215e-23	0.00527041	PP	P	P	Inpp5k;Myo1c	Crk
chr11	75465180	75466778	chr11	75492460	75494189	7	6.77669e-19	0.00557769	PP	P	P	Myo1c	Crk
chr11	75491956	75493831	chr11	75545540	75547810	7	1.06882e-19	0.00341314	PP	P	P	Crk	Ywhae
chr11	75492410	75493775	chr11	75527046	75527906	3	2.3248e-09	0.00498292	PI	P	I	Crk	.
chr11	75546975	75547537	chr11	75560661	75561677	3	1.32315e-07	0.00671348	PG	P	G	Ywhae	Ywhae
chr11	76031130	76032179	chr11	76056357	76057159	3	1.47497e-08	0.00576719	PP	P	P	Dbil5;Gemin4;Glod4	Gemin4;Glod4;Rnmtl1
chr11	76056858	76057790	chr11	76211590	76213026	4	1.58322e-14	0.000957494	PP	P	P	Gemin4;Glod4;Rnmtl1	Nxn
chr11	76065638	76067849	chr11	76211511	76213265	8	2.54026e-26	0.000986245	PG	G	P	Rnmtl1	Nxn
chr11	76220650	76221809	chr11	76231096	76232340	4	1.19394e-11	0.00700301	PG	P	G	Timm22	Abr;Timm22
chr11	76231696	76232899	chr11	76243253	76244528	3	2.80822e-09	0.00690965	GG	G	G	Abr;Timm22	Abr
chr11	76232269	76232985	chr11	76242088	76243192	3	3.0474e-09	0.00704326	GG	G	G	Abr;Timm22	Abr
chr11	76267637	76268342	chr11	76459242	76459917	3	1.70364e-11	0.000742423	GI	G	I	Abr	.
chr11	76274114	76275679	chr11	76307946	76309363	3	1.80389e-09	0.00503569	PG	G	P	Abr	Abr
chr11	76282182	76282843	chr11	76308315	76309495	3	2.54289e-09	0.00565819	PP	P	P	Abr	Abr
chr11	76308281	76308946	chr11	76320455	76321568	3	7.62627e-09	0.00684158	PP	P	P	Abr	Abr
chr11	76436287	76437264	chr11	76459615	76460800	3	3.45511e-08	0.00590857	II	I	I	.	.
chr11	76648450	76650240	chr11	76657888	76660316	9	6.41965e-19	0.0070649	PG	G	P	Cpd	Cpd
chr11	77301360	77303889	chr11	77328149	77330312	8	6.31033e-21	0.00564018	PP	P	P	Ankrd13b	AK040172;Abhd15;Trp53i13
chr11	77307438	77308271	chr11	77437604	77438974	5	4.15288e-18	0.000995717	PI	P	I	Git1	.
chr11	77309232	77310875	chr11	77421100	77422019	4	7.3095e-15	0.00104667	PP	P	P	Git1	Taok1
chr11	77310819	77311819	chr11	77320962	77321696	3	5.43564e-09	0.00704351	GG	G	G	Git1	Git1;Trp53i13
chr11	77326267	77327435	chr11	77437081	77438152	3	1.23437e-11	0.00105226	PI	P	I	Abhd15;Trp53i13	.
chr11	77398471	77399422	chr11	77437914	77439237	3	6.61167e-10	0.00454365	GI	G	I	Taok1	.
chr11	77398481	77399601	chr11	77499037	77500037	3	2.12762e-08	0.00117579	PG	G	P	Taok1	Nufip2
chr11	77418094	77419321	chr11	77437081	77439100	10	9.27255e-26	0.00625094	PI	P	I	Taok1	.
chr11	77418334	77419092	chr11	77499282	77500337	3	4.10888e-11	0.00173779	PP	P	P	Taok1	Nufip2
chr11	77421086	77422150	chr11	77498704	77499644	5	4.50028e-17	0.00190038	PP	P	P	Taok1	Nufip2
chr11	77419625	77426192	chr11	77436574	77441381	73	0	0.00653117	PI	P	I	Taok1	.
chr11	77437765	77438959	chr11	77501082	77501826	3	1.5833e-10	0.00274631	PI	I	P	.	Nufip2
chr11	77437544	77439428	chr11	77499035	77500719	7	1.41765e-21	0.0028621	PI	I	P	.	Nufip2
chr11	77500266	77500815	chr11	77548866	77549981	3	2.14011e-09	0.00379193	PI	P	I	Nufip2	.
chr11	77499795	77501635	chr11	77575148	77577166	8	4.51548e-26	0.00200659	PP	P	P	Nufip2	Myo18a
chr11	77500765	77501976	chr11	77604827	77606861	7	2.71696e-25	0.00111679	PG	P	G	Nufip2	Myo18a
chr11	77576166	77576934	chr11	77606262	77607262	4	3.11287e-11	0.00533526	PG	P	G	Myo18a	Myo18a
chr11	77575148	77581658	chr11	77593449	77600479	67	0	0.00632045	PG	P	G	Myo18a	Myo18a
chr11	77596195	77597519	chr11	77605389	77606449	5	2.62365e-15	0.00712367	GG	G	G	Myo18a	Myo18a
chr11	77640037	77641016	chr11	77779570	77781279	5	6.81099e-20	0.000994439	GG	G	G	Myo18a	Sez6
chr11	77639629	77641498	chr11	77777969	77779471	6	2.34399e-23	0.00099539	GG	G	G	Myo18a	Sez6
chr11	77663027	77665020	chr11	77706572	77709205	8	5.62256e-25	0.00419479	PP	P	P	Myo18a	Pipox
chr11	77663437	77665696	chr11	77672277	77675032	15	1.24045e-39	0.00712147	PG	P	G	Myo18a	Myo18a
chr11	77664156	77665157	chr11	77797520	77798507	3	2.44654e-11	0.000995846	PP	P	P	Myo18a	Phf12
chr11	77707153	77707776	chr11	77779355	77780221	3	1.11682e-11	0.00217494	PG	P	G	Pipox	Sez6
chr11	77706691	77708640	chr11	77747081	77748187	4	9.53244e-14	0.00451542	PG	P	G	Pipox	Sez6
chr11	77746503	77748889	chr11	77760022	77761930	11	4.58561e-31	0.006767	PG	P	G	Sez6	Sez6
chr11	77796916	77797451	chr11	77907681	77908312	3	9.18091e-13	0.00105189	PP	P	P	Phf12	BC017647
chr11	77796815	77797694	chr11	77978488	77979419	4	5.46209e-17	0.000807639	PP	P	P	Phf12	Nek8;Traf4
chr11	77796878	77798133	chr11	77996619	77997583	3	2.68856e-11	0.00069181	PP	P	P	Phf12	Rpl23a;Snord42a;Snord42b;Snord4a;Tlcd1
chr11	77845624	77847040	chr11	77996733	77997583	3	5.51083e-13	0.000972434	PP	P	P	AK053376;Dhrs13;Phf12	Rpl23a;Snord42a;Snord42b;Snord4a;Tlcd1
chr11	77845913	77847091	chr11	77858031	77858793	3	2.75257e-10	0.00688285	PG	P	G	AK053376;Dhrs13;Phf12	Flot2
chr11	77845987	77847306	chr11	77975085	77976716	4	1.102e-16	0.00099581	PP	P	P	AK053376;Dhrs13;Phf12	Traf4
chr11	77850857	77852352	chr11	77992842	77994314	5	2.29553e-20	0.000992406	PP	P	P	Dhrs13;Flot2	Rpl23a;Snord42a;Snord42b;Snord4a;Tlcd1
chr11	77851300	77852300	chr11	77984662	77985858	3	5.70042e-13	0.000995853	PG	P	G	Dhrs13;Flot2	Nek8
chr11	77851332	77852794	chr11	77965645	77967046	4	1.18159e-16	0.00102899	PP	P	P	Dhrs13;Flot2	AK211079;BC017647
chr11	77857617	77858496	chr11	77966583	77967977	3	6.46828e-13	0.00106515	PG	G	P	Flot2	AK211079;BC017647
chr11	77857854	77858793	chr11	77893865	77894623	3	7.76523e-11	0.0048536	PG	G	P	Flot2	Eral1
chr11	77857795	77859096	chr11	77928852	77930001	3	6.072e-12	0.00225153	PG	G	P	Flot2	BC017647
chr11	77857793	77859307	chr11	77975690	77977871	8	6.96934e-31	0.00101162	PG	G	P	Flot2	Nek8;Traf4
chr11	77858096	77859042	chr11	77885632	77886339	3	1.17041e-10	0.00557169	PG	G	P	Flot2	Eral1;Mir144
chr11	77858235	77859404	chr11	77907682	77908917	3	3.35409e-11	0.00374493	PG	G	P	Flot2	BC017647
chr11	77870232	77871135	chr11	77996110	77997583	3	4.91033e-13	0.000996956	PG	G	P	Flot2	Rpl23a;Snord42a;Snord42b;Snord4a;Tlcd1
chr11	77870518	77871114	chr11	77978081	77979081	3	6.1762e-12	0.00107902	PG	G	P	Flot2	Nek8;Traf4
chr11	77871180	77872541	chr11	77977124	77978102	3	6.4566e-13	0.001101	PG	G	P	Flot2	Nek8;Traf4
chr11	77892020	77894979	chr11	77906342	77909707	22	4.69745e-57	0.00666173	PP	P	P	Eral1	BC017647
chr11	77893070	77894443	chr11	77965498	77967046	9	1.69127e-31	0.00216418	PP	P	P	Eral1	AK211079;BC017647
chr11	77892681	77895066	chr11	77976548	77978383	7	4.2538e-26	0.00163524	PP	P	P	Eral1	Nek8;Traf4
chr11	77893443	77894443	chr11	77975147	77976344	4	7.32516e-16	0.00170776	PG	P	G	Eral1	Traf4
chr11	77893442	77894623	chr11	77991049	77992049	5	5.30078e-18	0.00123068	PP	P	P	Eral1	Nek8;Rpl23a;Tlcd1
chr11	77907682	77909080	chr11	77969985	77972768	9	1.90086e-30	0.00275284	PP	P	P	BC017647	AK211079;BC017647;Traf4
chr11	77907681	77909357	chr11	77967745	77969059	7	2.20691e-24	0.00296717	PP	P	P	BC017647	AK211079;BC017647
chr11	77907682	77909712	chr11	77928066	77931018	10	4.15851e-30	0.00612732	PP	P	P	BC017647	BC017647
chr11	77907681	77909880	chr11	77965227	77967234	11	2.94505e-32	0.00314119	PP	P	P	BC017647	AK211079;BC017647
chr11	77907682	77911750	chr11	77973905	77978772	31	0	0.0025159	PP	P	P	BC017647	Nek8;Traf4
chr11	77910385	77911641	chr11	77929203	77930394	6	2.32346e-19	0.00630151	PP	P	P	BC017647	BC017647
chr11	77928354	77929540	chr11	77976743	77977908	3	2.05959e-11	0.00383186	PP	P	P	BC017647	Nek8;Traf4
chr11	77928078	77930001	chr11	77937354	77939093	7	4.10926e-22	0.00711335	PG	P	G	BC017647	BC017647
chr11	77928799	77929802	chr11	77965505	77966149	3	3.87736e-11	0.00480272	PP	P	P	BC017647	AK211079;BC017647
chr11	77928430	77930379	chr11	77971240	77972143	4	2.47701e-14	0.00432396	PG	P	G	BC017647	AK211079;BC017647;Traf4
chr11	77963998	77967977	chr11	77974430	77979081	75	0	0.00697941	PP	P	P	AK211079;BC017647	Nek8;Traf4
chr11	77965564	77966420	chr11	77992420	77993456	4	5.09002e-14	0.00561143	PP	P	P	AK211079;BC017647	Nek8;Rpl23a;Snord42a;Snord4a;Tlcd1
chr11	77965427	77966808	chr11	77984953	77986609	5	8.42061e-17	0.00622718	PG	P	G	AK211079;BC017647	Nek8
chr11	77965593	77966687	chr11	78058626	78059745	3	2.46116e-11	0.00133233	PP	P	P	AK211079;BC017647	Sdf2;Supt6h
chr11	77965227	77967234	chr11	77991412	77992049	5	2.50627e-13	0.0057337	PP	P	P	AK211079;BC017647	Nek8;Rpl23a;Tlcd1
chr11	77966593	77967537	chr11	77996683	77997583	3	5.69021e-11	0.00534744	PP	P	P	AK211079;BC017647	Rpl23a;Snord42a;Snord42b;Snord4a;Tlcd1
chr11	77968010	77969541	chr11	77976547	77979081	16	3.51581e-44	0.00712562	PP	P	P	AK211079;BC017647;Traf4	Nek8;Traf4
chr11	77968234	77969508	chr11	77990272	77992141	4	7.0368e-14	0.00600133	PP	P	P	AK211079;BC017647;Traf4	Nek8;Rpl23a;Tlcd1
chr11	77967381	77970812	chr11	77992592	77995207	12	7.66674e-36	0.00579264	PP	P	P	AK211079;BC017647;Traf4	Nek8;Rpl23a;Snord42a;Snord42b;Snord4a;Tlcd1
chr11	77967722	77972786	chr11	77983849	77988755	31	0	0.00653295	PP	P	P	AK211079;BC017647;Traf4	Nek8;Tlcd1
chr11	77971655	77972484	chr11	77989085	77990225	3	1.04746e-10	0.0064029	PG	G	P	BC017647;Traf4	Nek8;Tlcd1
chr11	77971594	77972911	chr11	77996273	77997619	4	8.52626e-14	0.00580186	PG	G	P	BC017647;Traf4	Rpl23a;Snord42a;Snord42b;Snord4a;Tlcd1
chr11	77971296	77973215	chr11	77990463	77992422	8	8.72362e-22	0.00626752	PG	G	P	AK211079;BC017647;Traf4	Nek8;Rpl23a;Snord42a;Tlcd1
chr11	77974273	77975845	chr11	78059051	78060464	3	2.25241e-12	0.00159299	PG	G	P	Traf4	Sdf2;Supt6h
chr11	77976938	77977904	chr11	78156671	78157606	3	4.69738e-13	0.000820623	PP	P	P	Nek8;Traf4	Pigs;Unc119
chr11	77973349	77982811	chr11	77983624	77998373	189	0	0.00679761	PP	P	P	Nek8;Traf4	Nek8;Rpl23a;Snord42a;Snord42b;Snord4a;Tlcd1
chr11	77991048	77992361	chr11	78002383	78003546	5	1.43147e-16	0.00693781	PP	P	P	Nek8;Rpl23a;Snord42a;Tlcd1	Rab34
chr11	77991507	77993031	chr11	78029293	78030139	3	3.80393e-11	0.00472564	PG	P	G	Nek8;Rpl23a;Snord42a;Snord4a;Tlcd1	Supt6h
chr11	77992421	77993971	chr11	78002685	78003384	4	4.22461e-12	0.00705805	PP	P	P	Nek8;Rpl23a;Snord42a;Snord4a;Tlcd1	Rab34
chr11	77996272	77997782	chr11	78028840	78029991	8	1.43925e-25	0.00515133	PG	P	G	Rpl23a;Snord42a;Snord42b;Snord4a;Tlcd1	Supt6h
chr11	77996672	77997794	chr11	78074490	78075447	3	1.32938e-10	0.0018917	PP	P	P	Rpl23a;Snord42a;Snord42b;Snord4a;Tlcd1	2610507B11Rik
chr11	78002383	78003383	chr11	78059726	78060584	3	1.56694e-10	0.00315413	PP	P	P	Rab34	Sdf2;Supt6h
chr11	78002546	78003546	chr11	78028953	78029936	4	5.7416e-14	0.00565777	PG	P	G	Rab34	Supt6h
chr11	78028955	78030606	chr11	78058584	78060464	7	2.53066e-22	0.00537484	PG	G	P	Supt6h	Sdf2;Supt6h
chr11	78058461	78059902	chr11	78114395	78115868	3	2.82636e-11	0.00325107	PP	P	P	Sdf2;Supt6h	AK161406;BC048862;Spag5
chr11	78058461	78060464	chr11	78074112	78075447	5	5.08086e-16	0.00659476	PP	P	P	Sdf2;Supt6h	2610507B11Rik
chr11	78059114	78060347	chr11	78076027	78076755	4	5.84137e-11	0.00648111	PP	P	P	Sdf2;Supt6h	2610507B11Rik
chr11	78074490	78075120	chr11	78140874	78142429	4	1.28929e-14	0.00250176	PP	P	P	2610507B11Rik	Aldoc;Pigs
chr11	78076152	78076940	chr11	78141429	78142429	4	2.06696e-11	0.0025952	PP	P	P	2610507B11Rik	Aldoc;Pigs
chr11	78091566	78094039	chr11	78140663	78142431	9	6.73782e-28	0.00380283	PG	G	P	2610507B11Rik	Aldoc;Pigs
chr11	78113044	78115015	chr11	78140398	78141812	6	1.24288e-18	0.00560044	PP	P	P	AK161406;BC048862;Spag5	Aldoc;Pigs
chr11	78115140	78117131	chr11	78134508	78137643	9	4.72685e-26	0.00620385	PP	P	P	AK161406;Spag5	Aldoc;Spag5
chr11	78140549	78142923	chr11	78154788	78157286	9	4.38339e-25	0.00668067	PP	P	P	Aldoc;Pigs	Pigs;Unc119
chr11	78141591	78142587	chr11	78212383	78213827	4	4.38345e-14	0.0022495	PG	P	G	Aldoc;Pigs	Gm11194;Slc13a2
chr11	78168691	78170032	chr11	78212809	78214194	3	3.43392e-10	0.00417239	GG	G	G	Foxn1	Gm11194;Slc13a2
chr11	78325174	78326538	chr11	78348485	78350180	4	1.82233e-10	0.00590485	PP	P	P	Poldip2;Tmem199	Ift20;Tnfaip1
chr11	78508533	78509424	chr11	78563741	78565188	3	4.69069e-09	0.00328545	PP	P	P	Nlk	DQ549471;Fam58b
chr11	78510803	78511552	chr11	78564331	78565268	3	5.86271e-09	0.00342525	PP	P	P	Nlk	DQ549471;Fam58b
chr11	78908939	78909974	chr11	78958592	78960149	4	2.16312e-11	0.00371089	PG	G	P	Ksr1	Ksr1
chr11	78959373	78960149	chr11	79152935	79153881	3	4.69801e-11	0.000729095	PP	P	P	Ksr1	Nf1
chr11	79050721	79052374	chr11	79065539	79067968	7	3.35598e-17	0.00660414	PG	G	P	Wsb1	Wsb1
chr11	79065521	79067583	chr11	79078858	79080915	6	3.93743e-15	0.00676244	PI	P	I	Wsb1	.
chr11	79306374	79309106	chr11	79316175	79318675	11	6.0679e-20	0.00707099	PG	G	P	Nf1	Nf1;Omg
chr11	79460405	79461224	chr11	79473407	79474200	4	4.87233e-11	0.00679161	GG	G	G	Rab11fip4	Rab11fip4
chr11	79517626	79518805	chr11	79732604	79733798	5	1.66468e-17	0.000610302	II	I	I	.	.
chr11	79606099	79607546	chr11	79732727	79733777	3	2.13057e-10	0.000996789	II	I	I	.	.
chr11	79884834	79886147	chr11	79894179	79894827	3	9.97662e-08	0.00712781	PG	G	P	Crlf3;Cytor4	Crlf3;Cytor4
chr11	79996836	79997768	chr11	80021914	80022756	3	3.59524e-08	0.00577319	PP	P	P	Rnf135	BC055823;Rhot1
chr11	80102492	80103681	chr11	80114228	80115344	4	8.1166e-11	0.00690061	PI	I	P	.	Rhbdl3
chr11	80103502	80104450	chr11	80196270	80197089	3	1.181e-10	0.00134112	PI	I	P	.	Zfp207
chr11	80103659	80104450	chr11	80190974	80191938	3	1.63429e-10	0.0014976	PI	I	P	.	5730455P16Rik
chr11	80114114	80115812	chr11	80196480	80197664	5	6.31267e-16	0.00169495	PP	P	P	Rhbdl3	Zfp207
chr11	80114342	80115813	chr11	80148868	80149808	4	1.41163e-11	0.00499329	PG	P	G	Rhbdl3	Rhbdl3;VRHO
chr11	80241185	80242491	chr11	80483652	80484524	4	1.38933e-14	0.00051856	PG	P	G	Psmd11	Myo1d
chr11	80288920	80290413	chr11	80302983	80304464	3	9.89733e-09	0.0067013	PG	P	G	Cdk5r1	Myo1d
chr11	80289578	80290344	chr11	80331367	80332985	6	1.94051e-16	0.00432988	PG	P	G	Cdk5r1	Myo1d
chr11	80289578	80290578	chr11	80416004	80417009	4	9.2034e-14	0.00099679	PG	P	G	Cdk5r1	Myo1d
chr11	80290539	80291960	chr11	80302714	80304169	6	2.29728e-15	0.006859	PG	P	G	Cdk5r1	Myo1d
chr11	80290539	80292683	chr11	80317675	80319341	6	9.18088e-16	0.00561557	PG	P	G	Cdk5r1	Myo1d
chr11	80303169	80304023	chr11	80331771	80333420	4	1.35126e-11	0.00543783	GG	G	G	Myo1d	Myo1d
chr11	80317940	80319191	chr11	80334513	80335870	4	3.23439e-11	0.00648407	GG	G	G	Myo1d	Myo1d
chr11	80318293	80319274	chr11	80331313	80332318	3	8.57669e-09	0.00678797	GG	G	G	Myo1d	Myo1d
chr11	80331772	80332606	chr11	80415414	80416591	3	2.96663e-10	0.00162664	GG	G	G	Myo1d	Myo1d
chr11	82576756	82577884	chr11	82595169	82596221	3	3.8074e-07	0.00633618	PP	P	P	Cct6b;Zfp830	Lig3
chr11	83084948	83087789	chr11	83111608	83113329	11	2.67171e-21	0.00568297	PG	G	P	Slfn14-ps	Pex12
chr11	83085776	83087078	chr11	83103875	83105269	4	1.48587e-09	0.00635563	PG	G	P	Slfn14-ps	AA465934;Snord7
chr11	83253538	83256974	chr11	83284987	83287469	25	1.83014e-42	0.005271	PP	P	P	1700020L24Rik;Mmp28	Taf15
chr11	83260677	83262188	chr11	83285916	83287671	8	3.87145e-17	0.00574546	PG	G	P	Mmp28	Taf15
chr11	84631318	84632489	chr11	84683590	84685012	3	3.28854e-08	0.00351848	PP	P	P	Dhrs11;Mrm1	DIF-3;Ggnbp2
chr11	84639503	84640728	chr11	84683390	84684686	3	5.40359e-08	0.00419006	PP	P	P	AK015677;Dhrs11	DIF-3;Ggnbp2
chr11	84681750	84686154	chr11	84692665	84695736	25	3.3129e-39	0.00702338	PP	P	P	DIF-3;Ggnbp2	Myo19;Pigw
chr11	84983213	84984597	chr11	85047796	85048747	4	2.16548e-10	0.00266157	PP	P	P	1700125H20Rik	Appbp2;D630032N06Rik
chr11	85047796	85049108	chr11	85124228	85125260	6	4.54102e-13	0.0019631	PP	P	P	Appbp2;D630032N06Rik	Ppm1d
chr11	86165070	86165963	chr11	86297649	86298855	3	9.26505e-10	0.000995803	PG	G	P	Med13	Rnft1
chr11	86357419	86359091	chr11	86571070	86572161	3	1.03268e-10	0.000617738	PP	P	P	AK165329;Rps6kb1;Tubd1	Cltc
chr11	86561786	86564000	chr11	86570193	86572715	16	4.18859e-29	0.00716603	PG	G	P	Cltc	Cltc
chr11	86886393	86887393	chr11	86921792	86923571	6	1.31993e-14	0.00486477	PP	P	P	AK076774;Gdpd1	1110001A07Rik;Fam33a;Prr11
chr11	86886440	86888208	chr11	86898018	86901507	13	2.60497e-25	0.0068382	PP	P	P	AK076774;Gdpd1	1200011M11Rik;Prr11;Smg8
chr11	86921545	86923668	chr11	86940547	86941676	7	7.76221e-16	0.00632519	PP	P	P	1110001A07Rik;Fam33a;Prr11	1110001A07Rik;AK040752;Fam33a;Trim37
chr11	86924201	86925338	chr11	86940390	86941089	3	6.13543e-08	0.00653954	PP	P	P	1110001A07Rik;Fam33a;Mir301;Prr11	1110001A07Rik;AK040752;Fam33a;Trim37
chr11	86928535	86929286	chr11	86939634	86940536	5	7.51668e-12	0.006945	PP	P	P	1110001A07Rik;Fam33a;Mir301	1110001A07Rik;AK040752;Fam33a;Trim37
chr11	87027492	87028132	chr11	87237515	87238259	3	1.6306e-11	0.000633582	GG	G	G	Trim37	Tex14
chr11	87027421	87029210	chr11	87257123	87257917	4	3.42706e-15	0.000555527	GG	G	G	Trim37	Tex14
chr11	87089487	87090266	chr11	87171084	87172554	4	8.60653e-13	0.00170185	PG	G	P	Ppm1e	Ppm1e
chr11	87172503	87173249	chr11	87236241	87237294	3	5.6333e-10	0.00269296	PG	P	G	Ppm1e	Tex14
chr11	87216096	87219177	chr11	87236053	87238146	16	2.44988e-37	0.00624418	PG	P	G	Rad51c;Tex14	Tex14
chr11	87217670	87218285	chr11	87250882	87251686	3	9.19448e-10	0.00507374	PG	P	G	Rad51c;Tex14	Tex14
chr11	87217453	87218877	chr11	87256095	87257079	3	7.20885e-10	0.00464416	PG	P	G	Rad51c;Tex14	Tex14
chr11	87217675	87219100	chr11	87403894	87404919	3	1.06153e-11	0.000779098	PP	P	P	Rad51c;Tex14	Mtmr4;Sept4
chr11	87236054	87237054	chr11	87403984	87406017	6	5.06094e-16	0.000890669	PG	G	P	Tex14	Mtmr4;Sept4
chr11	87236054	87238259	chr11	87274926	87277513	18	1.56442e-43	0.00459073	GG	G	G	Tex14	Tex14
chr11	87236054	87238281	chr11	87245988	87251998	37	0	0.00688995	GG	G	G	Tex14	Tex14
chr11	87236054	87238492	chr11	87255420	87261700	39	1.47802e-55	0.00608995	GG	G	G	Tex14	Tex14
chr11	87236054	87238492	chr11	87262905	87268051	38	2.6525e-56	0.00550497	GG	G	G	Tex14	Tex14
chr11	87236661	87238214	chr11	87283244	87284776	5	3.08085e-12	0.00397575	GG	G	G	Tex14	Tex14
chr11	87237281	87238259	chr11	87285146	87285786	3	6.23407e-10	0.00388601	GG	G	G	Tex14	Tex14
chr11	87238336	87242661	chr11	87249322	87252932	21	4.25601e-46	0.00699117	PG	P	G	Tex14	Tex14
chr11	87242133	87243135	chr11	87276051	87277080	4	3.05433e-12	0.0050211	PG	P	G	Tex14	Tex14
chr11	87241004	87244954	chr11	87255420	87257765	19	7.16653e-43	0.00673885	PG	P	G	Tex14	Tex14
chr11	87250654	87253085	chr11	87274926	87276715	6	3.90062e-17	0.00586468	GG	G	G	Tex14	Tex14
chr11	87255862	87257917	chr11	87283244	87284776	7	1.42981e-16	0.00559663	GG	G	G	Tex14	Tex14
chr11	87256205	87257906	chr11	87274384	87275451	5	1.87676e-14	0.00637956	GG	G	G	Tex14	Tex14
chr11	87257149	87258080	chr11	87275662	87276662	5	1.75957e-14	0.00632155	GG	G	G	Tex14	Tex14
chr11	87262885	87266516	chr11	87274926	87277430	17	1.93763e-39	0.00691938	GG	G	G	Tex14	Tex14
chr11	87389834	87392906	chr11	87403303	87405589	17	5.43852e-35	0.00678425	PP	P	P	2018-09-04	Mtmr4;Sept4
chr11	87501628	87502513	chr11	87550068	87551113	5	2.25173e-14	0.00382061	PG	G	P	Rnf43	Rnf43;Supt4h1
chr11	87540619	87542020	chr11	87550287	87551323	5	3.72296e-13	0.00708782	PP	P	P	Rnf43	Rnf43;Supt4h1
chr11	87787943	87788737	chr11	87867137	87868408	4	2.39464e-15	0.00181177	GI	I	G	.	Srsf1
chr11	87788248	87789074	chr11	87860391	87861275	4	4.11703e-15	0.00218349	PI	I	P	.	Srsf1
chr11	87787943	87789427	chr11	87882561	87884730	5	1.01701e-19	0.00128582	PI	I	P	.	AK040276;Vezf1
chr11	87787723	87790138	chr11	87796867	87801301	26	0	0.00703133	PI	I	P	.	Dynll2
chr11	87788560	87790733	chr11	87861833	87863053	5	2.18033e-18	0.00214854	PG	G	P	Dynll2;Gdi-1	Srsf1
chr11	87797641	87799059	chr11	87860247	87861265	5	8.06247e-18	0.00279265	PP	P	P	Dynll2	Srsf1
chr11	87797650	87799550	chr11	87861822	87863693	10	1.08535e-32	0.00267536	PP	P	P	Dynll2	Srsf1
chr11	87798803	87800198	chr11	87867586	87868962	6	6.9374e-19	0.00238246	PG	P	G	Dynll2	Srsf1
chr11	87799359	87800221	chr11	87860196	87861689	5	8.63738e-18	0.00287861	PP	P	P	Dynll2	Srsf1
chr11	87799324	87801419	chr11	87882387	87885865	13	1.41574e-44	0.00162889	PP	P	P	Dynll2	AK040276;Vezf1
chr11	87799597	87801301	chr11	87861833	87863353	10	1.35292e-32	0.00281048	PP	P	P	Dynll2	Srsf1
chr11	87800419	87801419	chr11	87859265	87861265	5	8.82971e-18	0.00300511	PP	P	P	Dynll2	Srsf1
chr11	87800614	87802055	chr11	87986738	87987853	3	2.74396e-13	0.000779482	PG	P	G	Dynll2	Cuedc1
chr11	87859806	87861275	chr11	87883399	87884581	6	2.50854e-20	0.00590705	PP	P	P	Srsf1	AK040276;Vezf1
chr11	87860275	87861264	chr11	87975239	87975989	3	1.99894e-12	0.00102599	PP	P	P	Srsf1	Cuedc1
chr11	87861827	87864261	chr11	87883650	87885401	7	4.4975e-23	0.00607354	PP	P	P	Srsf1	Vezf1
chr11	87865850	87868713	chr11	88017107	88019688	8	1.50065e-31	0.000971498	PG	G	P	Srsf1	Mrps23
chr11	87867187	87868214	chr11	87933216	87934333	3	2.65635e-12	0.00255076	GG	G	G	Srsf1	Cuedc1
chr11	87867408	87868324	chr11	87962013	87962921	3	3.53324e-12	0.00129419	GG	G	G	Srsf1	Cuedc1
chr11	87867408	87868962	chr11	87974668	87975989	5	6.82907e-21	0.00108545	PG	G	P	Srsf1	Cuedc1
chr11	87867690	87869349	chr11	87953153	87955092	4	9.96616e-17	0.00155983	GG	G	G	Srsf1	Cuedc1
chr11	87867690	87869692	chr11	87882510	87885378	8	1.41395e-25	0.00660017	PG	G	P	Srsf1	AK040276;Vezf1
chr11	87878965	87881997	chr11	87929398	87933804	17	1.60064e-54	0.00361696	PG	P	G	AK040276;Vezf1	Cuedc1
chr11	87880248	87881545	chr11	87986285	87987485	5	4.35762e-21	0.00109824	PG	P	G	AK040276;Vezf1	Cuedc1
chr11	87880806	87881705	chr11	87992956	87993974	4	2.38239e-17	0.00104171	PG	P	G	AK040276;Vezf1	Cuedc1
chr11	87880928	87881928	chr11	88028447	88029449	3	2.44078e-13	0.000981906	PI	P	I	AK040276;Vezf1	.
chr11	87881133	87881738	chr11	87944899	87945886	3	1.78961e-12	0.00268859	PG	P	G	AK040276;Vezf1	Cuedc1
chr11	87880806	87882127	chr11	87912383	87914575	8	3.24846e-27	0.00518302	PP	P	P	AK040276;Vezf1	Cuedc1
chr11	87880928	87882128	chr11	87938980	87940348	8	6.34115e-29	0.00309158	PG	P	G	AK040276;Vezf1	Cuedc1
chr11	87882127	87883549	chr11	87931938	87933804	11	1.0173e-34	0.00370158	PG	P	G	AK040276;Vezf1	Cuedc1
chr11	87882127	87883549	chr11	87964604	87965427	3	1.9773e-10	0.00169213	PG	P	G	AK040276;Vezf1	Cuedc1
chr11	87882597	87883629	chr11	87962364	87963002	3	6.35715e-13	0.00180547	PG	P	G	AK040276;Vezf1	Cuedc1
chr11	87882127	87884766	chr11	87958484	87961855	20	0	0.00194144	PG	P	G	AK040276;Vezf1	Cuedc1
chr11	87882491	87885082	chr11	87993302	87995052	10	3.62497e-39	0.00105523	PG	P	G	AK040276;Vezf1	Cuedc1
chr11	87882812	87884910	chr11	87952291	87953803	7	1.31609e-26	0.00235755	PG	P	G	AK040276;Vezf1	Cuedc1
chr11	87883519	87884268	chr11	87986697	87987632	3	2.04707e-13	0.00113301	PG	P	G	Vezf1	Cuedc1
chr11	87882387	87885941	chr11	87910080	87915048	54	0	0.00548848	PP	P	P	AK040276;Vezf1	Cuedc1
chr11	87882387	87886649	chr11	87938138	87940330	16	1.27918e-52	0.00334287	PG	P	G	AK040276;Vezf1	Cuedc1
chr11	87880807	87888374	chr11	87968542	87977639	101	0	0.00146197	PP	P	P	AK040276;Vezf1	Cuedc1
chr11	87883578	87886851	chr11	87931885	87933866	20	0	0.0038888	PG	P	G	Vezf1	Cuedc1
chr11	87882387	87890943	chr11	87897187	87901608	58	0	0.00681334	PG	P	G	AK040276;Vezf1	Vezf1
chr11	87900218	87900989	chr11	87974437	87975816	3	2.81902e-11	0.0020548	PG	G	P	Vezf1	Cuedc1
chr11	87900123	87901123	chr11	87953625	87954661	4	8.22631e-16	0.00343297	GG	G	G	Vezf1	Cuedc1
chr11	87900123	87901389	chr11	87939409	87940436	4	8.96077e-14	0.00458216	GG	G	G	Vezf1	Cuedc1
chr11	87900123	87901389	chr11	87986903	87988024	3	1.18771e-11	0.00152107	GG	G	G	Vezf1	Cuedc1
chr11	87900218	87901389	chr11	87912618	87913984	6	7.55877e-21	0.00683313	PG	G	P	Vezf1	Cuedc1
chr11	87900551	87901218	chr11	87914054	87915048	3	1.83982e-11	0.00673428	PG	G	P	Vezf1	Cuedc1
chr11	87900397	87901611	chr11	87962013	87963620	6	5.21396e-23	0.00283317	GG	G	G	Vezf1	Cuedc1
chr11	87910080	87915048	chr11	87967735	87978537	78	0	0.00291889	PP	P	P	Cuedc1	Cuedc1
chr11	87912069	87913152	chr11	87986642	87987638	4	1.73355e-16	0.00205442	PG	P	G	Cuedc1	Cuedc1
chr11	87910458	87915048	chr11	87929636	87937842	65	0	0.0061154	PG	P	G	Cuedc1	Cuedc1
chr11	87912436	87913788	chr11	87950897	87952379	3	6.22591e-12	0.00463548	PG	P	G	Cuedc1	Cuedc1
chr11	87912785	87913887	chr11	87944583	87946135	5	2.04019e-18	0.00518217	PG	P	G	Cuedc1	Cuedc1
chr11	87912166	87914670	chr11	87957217	87960872	18	1.87927e-57	0.00405195	PG	P	G	Cuedc1	Cuedc1
chr11	87912382	87914789	chr11	87938193	87942883	25	0	0.00561084	PG	P	G	Cuedc1	Cuedc1
chr11	87913249	87914290	chr11	87993635	87994352	3	6.05762e-13	0.00177601	PG	P	G	Cuedc1	Cuedc1
chr11	87912585	87915059	chr11	87964604	87967603	14	5.68299e-47	0.00352745	PG	P	G	Cuedc1	Cuedc1
chr11	87913789	87914715	chr11	87950800	87951580	3	6.72135e-12	0.00476826	PG	P	G	Cuedc1	Cuedc1
chr11	87930667	87934823	chr11	87974267	87977232	29	0	0.00426514	PG	G	P	Cuedc1	Cuedc1
chr11	87931779	87933738	chr11	87950534	87952411	8	8.04922e-27	0.00630751	GG	G	G	Cuedc1	Cuedc1
chr11	87931311	87934795	chr11	87958261	87963227	32	0	0.00554843	GG	G	G	Cuedc1	Cuedc1
chr11	87931493	87935686	chr11	87942901	87946871	29	0	0.00693468	GG	G	G	Cuedc1	Cuedc1
chr11	87933333	87934333	chr11	87952779	87953850	3	1.84751e-11	0.00624266	GG	G	G	Cuedc1	Cuedc1
chr11	87938217	87940330	chr11	87950481	87951800	8	1.27991e-26	0.00688648	GG	G	G	Cuedc1	Cuedc1
chr11	87939340	87940399	chr11	87959336	87961053	6	6.72182e-21	0.00617129	GG	G	G	Cuedc1	Cuedc1
chr11	87939409	87940797	chr11	87952779	87954241	10	2.51345e-32	0.00675627	GG	G	G	Cuedc1	Cuedc1
chr11	87939268	87941301	chr11	87974217	87975779	7	2.43068e-24	0.00495512	PG	G	P	Cuedc1	Cuedc1
chr11	87942931	87948952	chr11	87971787	87977232	31	0	0.00547428	PG	G	P	Cuedc1	Cuedc1
chr11	87951139	87952014	chr11	87959336	87960131	3	2.79488e-11	0.0072002	GG	G	G	Cuedc1	Cuedc1
chr11	87951029	87952505	chr11	87964604	87965604	3	2.42143e-11	0.00676218	GG	G	G	Cuedc1	Cuedc1
chr11	87951421	87952300	chr11	87960329	87961053	3	2.73051e-11	0.0071432	GG	G	G	Cuedc1	Cuedc1
chr11	87950474	87956775	chr11	87971032	87976900	47	0	0.00616985	PG	G	P	Cuedc1	Cuedc1
chr11	87953625	87954153	chr11	87993221	87995052	4	7.83847e-14	0.00449236	GG	G	G	Cuedc1	Cuedc1
chr11	87952731	87955960	chr11	87964604	87967360	12	2.07079e-37	0.00690593	GG	G	G	Cuedc1	Cuedc1
chr11	87956883	87960247	chr11	87974176	87976642	17	2.92871e-50	0.00646564	PG	G	P	Cuedc1	Cuedc1
chr11	87961682	87963620	chr11	87973949	87975561	10	1.35139e-31	0.00686644	PG	G	P	Cuedc1	Cuedc1
chr11	87975238	87976848	chr11	87986711	87988065	5	4.12327e-17	0.00693062	PG	P	G	Cuedc1	Cuedc1
chr11	87974989	87977232	chr11	87993661	87995305	6	3.83521e-20	0.00633635	PG	P	G	Cuedc1	Cuedc1
chr11	88028449	88029227	chr11	88834691	88835686	3	1.5497e-14	0.00010877	PI	I	P	.	2210409E12Rik;Coil;Gm10022
chr11	88054594	88055869	chr11	88066080	88067167	3	4.9445e-10	0.00692665	II	I	I	.	.
chr11	88065399	88066643	chr11	88683118	88684215	4	2.9766e-18	0.000155383	II	I	I	.	.
chr11	88066093	88067093	chr11	88396653	88397601	3	1.53983e-13	0.00036311	GI	I	G	.	LOC100504473;Msi2
chr11	88078529	88080061	chr11	88396653	88397503	3	1.96224e-13	0.000383857	GI	I	G	.	LOC100504473;Msi2
chr11	88294944	88295819	chr11	88352787	88353767	3	7.5443e-11	0.00310889	GG	G	G	LOC100504473;Msi2	LOC100504473;Msi2
chr11	88296314	88297354	chr11	88353047	88353601	3	8.33153e-11	0.0032113	GG	G	G	LOC100504473;Msi2	LOC100504473;Msi2
chr11	88296542	88297321	chr11	88354594	88355746	3	7.6432e-11	0.00308417	GG	G	G	LOC100504473;Msi2	LOC100504473;Msi2
chr11	88336976	88338163	chr11	88509378	88510324	4	4.66545e-16	0.000867806	GG	G	G	LOC100504473;Msi2	LOC100504473;Msi2
chr11	88337835	88339700	chr11	88354932	88356280	6	5.57771e-18	0.00646606	GG	G	G	LOC100504473;Msi2	LOC100504473;Msi2
chr11	88338025	88339517	chr11	88362248	88363787	5	1.1783e-15	0.00583974	GG	G	G	LOC100504473;Msi2	LOC100504473;Msi2
chr11	88352710	88353751	chr11	88577517	88578113	3	6.29956e-13	0.000571447	PG	G	P	LOC100504473;Msi2	AK021127;AK214167;LOC100504473;Msi2
chr11	88352889	88354144	chr11	88578538	88579629	4	1.1898e-16	0.000567923	PG	G	P	LOC100504473;Msi2	AK021127;AK214167;LOC100504473;Msi2
chr11	88354782	88355725	chr11	88577187	88578599	4	1.30088e-16	0.000578662	PG	G	P	LOC100504473;Msi2	AK021127;AK214167;LOC100504473;Msi2
chr11	88395354	88396285	chr11	88574012	88575468	3	3.71339e-12	0.000825803	GG	G	G	LOC100504473;Msi2	LOC100504473;Msi2
chr11	88395354	88396339	chr11	88460315	88461159	3	8.55393e-11	0.00262716	GG	G	G	LOC100504473;Msi2	LOC100504473;Msi2
chr11	88395486	88396368	chr11	88468878	88469793	3	4.73561e-11	0.00211488	GG	G	G	LOC100504473;Msi2	LOC100504473;Msi2
chr11	88395944	88397653	chr11	88407572	88408603	5	8.41037e-15	0.00693536	GG	G	G	LOC100504473;Msi2	LOC100504473;Msi2
chr11	88396503	88397503	chr11	88474755	88475863	3	3.00099e-11	0.00186431	GG	G	G	LOC100504473;Msi2	LOC100504473;Msi2
chr11	88396653	88397653	chr11	88577112	88578112	3	3.23856e-12	0.000815775	PG	G	P	LOC100504473;Msi2	AK021127;AK214167;LOC100504473;Msi2
chr11	88396895	88397797	chr11	88554445	88555410	3	2.69721e-12	0.000946618	GG	G	G	LOC100504473;Msi2	LOC100504473;Msi2
chr11	88397951	88398980	chr11	88577187	88579023	4	1.01214e-15	0.000821125	PG	G	P	LOC100504473;Msi2	AK021127;AK214167;LOC100504473;Msi2
chr11	88397991	88399123	chr11	88406718	88409131	7	1.2468e-19	0.00709788	GG	G	G	LOC100504473;Msi2	LOC100504473;Msi2
chr11	88396797	88400405	chr11	88509378	88513232	21	0	0.00103843	GG	G	G	LOC100504473;Msi2	LOC100504473;Msi2
chr11	88398149	88399467	chr11	88576110	88576943	4	1.1083e-15	0.000833586	GG	G	G	LOC100504473;Msi2	LOC100504473;Msi2
chr11	88398063	88400056	chr11	88460315	88461886	5	1.33932e-16	0.00281751	GG	G	G	LOC100504473;Msi2	LOC100504473;Msi2
chr11	88398149	88400823	chr11	88562856	88565485	13	3.51433e-44	0.000911706	GG	G	G	LOC100504473;Msi2	LOC100504473;Msi2
chr11	88399230	88400230	chr11	88469029	88470029	3	6.04064e-10	0.00232088	GG	G	G	LOC100504473;Msi2	LOC100504473;Msi2
chr11	88399230	88400405	chr11	88577531	88579021	3	3.35339e-12	0.000828799	PG	G	P	LOC100504473;Msi2	AK021127;AK214167;LOC100504473;Msi2
chr11	88401933	88402717	chr11	88576100	88577300	4	1.29104e-15	0.000854844	PG	G	P	LOC100504473;Msi2	LOC100504473;Msi2
chr11	88401935	88403290	chr11	88507759	88508550	3	2.09722e-10	0.0011035	GG	G	G	LOC100504473;Msi2	LOC100504473;Msi2
chr11	88407656	88408651	chr11	88576745	88578112	3	2.74439e-12	0.000885838	PG	G	P	LOC100504473;Msi2	AK021127;AK214167;LOC100504473;Msi2
chr11	88468354	88469565	chr11	88509214	88510551	3	3.45746e-10	0.00443639	GG	G	G	LOC100504473;Msi2	LOC100504473;Msi2
chr11	88468878	88470029	chr11	88505886	88507670	5	1.59602e-15	0.00473585	GG	G	G	LOC100504473;Msi2	LOC100504473;Msi2
chr11	88469029	88470223	chr11	88552618	88553618	4	6.26513e-15	0.00163915	GG	G	G	LOC100504473;Msi2	LOC100504473;Msi2
chr11	88474702	88475412	chr11	88576370	88576943	3	8.17113e-12	0.00115786	GG	G	G	LOC100504473;Msi2	LOC100504473;Msi2
chr11	88489756	88491070	chr11	88509216	88510324	3	7.67531e-10	0.00625314	GG	G	G	LOC100504473;Msi2	LOC100504473;Msi2
chr11	88489756	88491678	chr11	88578494	88580091	5	4.93895e-18	0.0014596	PG	G	P	LOC100504473;Msi2	AK021127;AK214167;LOC100504473;Msi2
chr11	88490541	88491678	chr11	88576100	88577352	3	1.68075e-11	0.00155933	PG	G	P	LOC100504473;Msi2	LOC100504473;Msi2
chr11	88499831	88500898	chr11	88562640	88564192	4	7.44204e-12	0.002749	GG	G	G	LOC100504473;Msi2	LOC100504473;Msi2
chr11	88506966	88508550	chr11	88576821	88578629	6	2.20478e-16	0.00231092	PG	G	P	LOC100504473;Msi2	AK021127;AK214167;LOC100504473;Msi2
chr11	88509145	88509934	chr11	88575775	88576775	4	6.93784e-14	0.0025087	GG	G	G	LOC100504473;Msi2	LOC100504473;Msi2
chr11	88552201	88553415	chr11	88562856	88564417	4	1.68341e-12	0.00697434	GG	G	G	LOC100504473;Msi2	LOC100504473;Msi2
chr11	88553696	88554975	chr11	88562640	88564192	5	5.93136e-13	0.00712206	GG	G	G	LOC100504473;Msi2	LOC100504473;Msi2
chr11	88553385	88555514	chr11	88576821	88578629	8	4.14122e-19	0.00592176	PG	G	P	LOC100504473;Msi2	AK021127;AK214167;LOC100504473;Msi2
chr11	88564485	88565485	chr11	88572773	88580099	114	0	0.00692166	PG	G	P	LOC100504473;Msi2	AK021127;AK214167;LOC100504473;Msi2
chr11	88709312	88712241	chr11	88724913	88726172	8	1.232e-18	0.00664135	PP	P	P	Akap1	Akap1
chr11	89892020	89893078	chr11	89955312	89956556	3	8.47521e-09	0.00272667	PI	P	I	Tmem100	.
chr11	89892019	89893390	chr11	89983467	89984593	4	2.5553e-12	0.00137808	PI	P	I	Tmem100	.
chr11	89989002	89990991	chr11	90003150	90004468	5	5.11217e-12	0.00672193	II	I	I	.	.
chr11	93828180	93829462	chr11	94071558	94073389	4	1.32003e-15	0.00051518	PP	P	P	Nme1	Tob1
chr11	93829114	93830403	chr11	93907173	93908594	6	6.2348e-18	0.00187294	PP	P	P	Nme1	JSAP2;Spag9
chr11	93829115	93830517	chr11	93855604	93856602	4	9.45075e-11	0.00566715	PP	P	P	Nme1	JSAP2;Spag9
chr11	93829517	93830403	chr11	93905836	93906485	3	2.2063e-08	0.00196775	PP	P	P	Nme1	JSAP2;Spag9
chr11	93857090	93858078	chr11	93905484	93906978	4	1.05178e-11	0.00381057	PP	P	P	JSAP2;Spag9	JSAP2;Spag9
chr11	93896430	93898172	chr11	93906326	93908470	6	3.70269e-15	0.00703615	PG	G	P	JSAP2;Spag9	JSAP2;Spag9
chr11	93904187	93908295	chr11	93914135	93917808	30	6.08357e-55	0.00706719	PG	P	G	JSAP2;Spag9	JSAP2;Spag9
chr11	93905853	93906879	chr11	94182452	94183991	4	9.98609e-16	0.000453313	PP	P	P	JSAP2;Spag9	Luc7l3
chr11	93906448	93907287	chr11	93995500	93996634	3	7.52709e-10	0.00144015	PI	P	I	JSAP2;Spag9	.
chr11	93907761	93908611	chr11	94072021	94072831	3	1.51946e-11	0.000914084	PP	P	P	JSAP2;Spag9	Tob1
chr11	93907761	93908831	chr11	93922586	93923669	3	1.15577e-08	0.00663585	PG	P	G	JSAP2;Spag9	JSAP2;Spag9
chr11	93907528	93909658	chr11	94181518	94183229	6	2.30913e-22	0.0004584	PP	P	P	JSAP2;Spag9	Luc7l3
chr11	93994578	93995377	chr11	94007063	94008323	4	6.97507e-12	0.00681469	II	I	I	.	.
chr11	93993957	93996810	chr11	94018579	94023524	33	0	0.0057195	II	I	I	.	.
chr11	93995186	93995842	chr11	94005752	94006862	3	2.73359e-09	0.0069773	II	I	I	.	.
chr11	93995209	93996204	chr11	94138489	94139350	3	8.16704e-12	0.000990684	II	I	I	.	.
chr11	93988850	94009154	chr11	94066406	94081048	477	0	0.0020441	PG	G	P	BC096410;Spag9	Tob1
chr11	94004463	94009154	chr11	94019572	94024116	36	0	0.00661852	II	I	I	.	.
chr11	94011425	94024138	chr11	94069171	94079275	207	0	0.00321482	PI	I	P	.	Tob1
chr11	94022237	94023691	chr11	94031460	94032406	4	2.57636e-12	0.00713153	II	I	I	.	.
chr11	94030729	94032498	chr11	94071906	94073919	10	2.45832e-28	0.00440533	PI	I	P	.	Tob1
chr11	94071558	94073351	chr11	94125688	94127414	9	1.1263e-21	0.00338937	PI	P	I	Tob1	.
chr11	94071585	94073920	chr11	94182507	94184893	12	1.24081e-38	0.00105084	PP	P	P	Tob1	Luc7l3
chr11	94072265	94073351	chr11	94188388	94189323	3	1.38076e-11	0.00102019	PP	P	P	Tob1	Ankrd40
chr11	94072351	94073388	chr11	94146243	94147458	3	3.07191e-09	0.00208379	PI	P	I	Tob1	.
chr11	94072542	94073388	chr11	94147557	94148148	3	5.21502e-11	0.00203556	PI	P	I	Tob1	.
chr11	94071745	94074405	chr11	94136515	94139069	12	4.97904e-35	0.00263854	PI	P	I	Tob1	.
chr11	94070030	94081624	chr11	94080848	94100422	247	0	0.0066378	PG	P	G	Tob1	Wfikkn2
chr11	94097803	94098640	chr11	94126378	94127553	4	9.36793e-13	0.00545939	GI	G	I	Wfikkn2	.
chr11	94137805	94139350	chr11	94147244	94148648	5	2.10487e-14	0.00709771	II	I	I	.	.
chr11	94182452	94183075	chr11	94852954	94853711	3	6.36303e-14	0.000138643	PP	P	P	Luc7l3	Ppp1r9b
chr11	94182708	94184091	chr11	94191080	94192541	6	1.05643e-15	0.00717872	PP	P	P	Luc7l3	Ankrd40
chr11	94410253	94410855	chr11	94491310	94492120	3	1.19209e-09	0.00173499	PP	P	P	Rsad1	Lrrc59
chr11	94463035	94463588	chr11	94490459	94491220	3	3.85255e-08	0.00556222	PP	P	P	Acsf2	Lrrc59
chr11	94463500	94464978	chr11	94491262	94491916	3	4.04308e-08	0.00557727	PP	P	P	Acsf2	Lrrc59
chr11	94481879	94483767	chr11	94490473	94492763	9	7.28006e-19	0.00714625	PI	I	P	.	Lrrc59
chr11	94490574	94491969	chr11	94537232	94538165	4	1.17981e-10	0.00398747	PP	P	P	Lrrc59	Xylt2
chr11	94839593	94840980	chr11	94849915	94851775	7	9.88091e-18	0.00699709	PP	P	P	Sgca	Ppp1r9b
chr11	94849542	94858566	chr11	94858754	94874303	140	0	0.00683516	PP	P	P	Ppp1r9b	Ppp1r9b;Samd14
chr11	94868506	94869095	chr11	94885892	94886954	3	5.55075e-09	0.00639977	PG	P	G	Ppp1r9b;Samd14	Pdk2;Samd14
chr11	95151543	95152530	chr11	95171502	95172564	3	1.26291e-08	0.00619903	PG	G	P	Myst2	Myst2
chr11	95169097	95171726	chr11	95245009	95247153	9	4.79579e-26	0.00199482	PP	P	P	Myst2	Fam117a;Slc35b1
chr11	95170834	95172100	chr11	95275965	95276554	4	7.90903e-14	0.00111273	PP	P	P	Myst2	Spop
chr11	95171469	95173282	chr11	95230525	95232541	5	5.99332e-15	0.00301846	PG	P	G	Myst2	Fam117a
chr11	95226572	95227903	chr11	95253927	95255147	4	1.52101e-11	0.0055815	GG	G	G	Fam117a	Slc35b1
chr11	95245089	95246650	chr11	95254214	95256467	8	1.32879e-19	0.00708909	PG	P	G	Fam117a;Slc35b1	Slc35b1
chr11	95245484	95246650	chr11	95381796	95383305	5	7.20006e-17	0.000995813	PI	P	I	Fam117a;Slc35b1	.
chr11	95245754	95246754	chr11	95274861	95276264	3	6.09788e-09	0.0054117	PP	P	P	Slc35b1	Spop
chr11	95251560	95255917	chr11	95273683	95276677	24	3.12611e-47	0.00607684	PG	G	P	Slc35b1	Spop
chr11	95894951	95895959	chr11	95926717	95927719	3	1.34537e-07	0.00520414	PP	P	P	Snf8	Ube2z
chr11	95924641	95928693	chr11	95934298	95938213	37	1.5447e-48	0.00707919	PP	P	P	Ube2z	Atp5g1
chr11	96623936	96625091	chr11	96723104	96724595	3	2.43188e-10	0.00119601	GI	I	G	.	Copz2
chr11	96637796	96639126	chr11	96650418	96651324	3	5.19111e-07	0.00684057	PP	P	P	Snx11	Cbx1
chr11	96769485	96770658	chr11	96839002	96840150	3	9.19766e-10	0.00233841	PG	G	P	Cdk5rap3	Sp2
chr11	96837796	96840397	chr11	96883176	96885117	8	1.05653e-20	0.00409851	PG	P	G	Sp2	AM295304;Sp6
chr11	96837696	96840980	chr11	96889563	96891282	15	2.12637e-35	0.00361975	PP	P	P	Sp2	AM295304;Scrn2
chr11	96838966	96840220	chr11	96881786	96883091	4	1.42096e-11	0.00427817	PP	P	P	Sp2	AM295304;Sp6
chr11	96889809	96891963	chr11	96902314	96903120	8	4.5957e-19	0.00688953	PP	P	P	AM295304;Scrn2	Lrrc46;Mrpl10
chr11	96999945	97001236	chr11	97012545	97013545	4	9.96977e-11	0.00683676	PG	G	P	Tbkbp1	Tbkbp1
chr11	97012259	97013438	chr11	97048393	97049629	3	6.85356e-09	0.00483327	PP	P	P	Tbkbp1	Kpnb1
chr11	97139265	97140900	chr11	97171643	97172977	4	1.26543e-11	0.00516485	PI	P	I	Npepps	.
chr11	97140081	97141400	chr11	97169692	97171558	7	2.10795e-18	0.00536291	PI	P	I	Npepps	.
chr11	97176421	97177231	chr11	97211438	97212179	4	3.86093e-12	0.00493256	PP	P	P	Mrpl45	Gpr179
chr11	97189012	97190519	chr11	97223877	97225158	4	4.17455e-12	0.00495192	PG	G	P	Mrpl45	Socs7
chr11	97209800	97211829	chr11	97223376	97225280	7	1.67758e-18	0.00674722	PP	P	P	Gpr179	Socs7
chr11	97224203	97225286	chr11	97561084	97561849	3	4.98293e-13	0.000353479	PP	P	P	Socs7	Pcgf2
chr11	97401864	97402966	chr11	97437089	97437999	3	1.56034e-09	0.00492019	PG	G	P	Srcin1	Srcin1
chr11	97430007	97431255	chr11	97564473	97565504	3	9.26909e-12	0.0009959	PG	G	P	Srcin1	Psmb3
chr11	97563426	97565173	chr11	97642974	97644459	7	3.56616e-23	0.00181246	PP	P	P	Pcgf2;Psmb3	Rpl23;Snora21
chr11	97563887	97564932	chr11	97606206	97606961	4	2.3256e-11	0.00433325	PP	P	P	Pcgf2;Psmb3	Cwc25;Pip4k2b
chr11	97564156	97565109	chr11	97883822	97884916	3	6.88355e-12	0.000380614	PP	P	P	Pcgf2;Psmb3	Cacnb1
chr11	97564227	97565474	chr11	97626858	97628242	4	9.80513e-14	0.00277273	PP	P	P	Pcgf2;Psmb3	Cwc25
chr11	97604923	97606010	chr11	97627681	97628372	3	7.42944e-10	0.0059823	PP	P	P	Cwc25;Pip4k2b	Cwc25
chr11	97606206	97606961	chr11	97660296	97661095	3	5.59997e-09	0.00338824	PP	P	P	Cwc25;Pip4k2b	Lasp1
chr11	97625448	97629038	chr11	97641358	97645054	26	2.32274e-58	0.00654013	PP	P	P	Cwc25	Rpl23;Snora21
chr11	97626205	97628703	chr11	97636260	97638070	11	2.29826e-28	0.00706879	PP	P	P	Cwc25	1700001P01Rik;Rpl23
chr11	97626668	97628372	chr11	97660722	97662579	4	8.42057e-13	0.00500433	PP	P	P	Cwc25	Lasp1
chr11	97627397	97628035	chr11	97702076	97702942	3	4.35366e-11	0.00204051	PP	P	P	Cwc25	B230217C12Rik;Lasp1
chr11	97627829	97629285	chr11	97638130	97639698	4	3.6158e-12	0.00701417	PP	P	P	Cwc25	1700001P01Rik;Rpl23
chr11	97642273	97644884	chr11	97659232	97662350	17	7.73722e-41	0.00643444	PP	P	P	Rpl23;Snora21	Lasp1
chr11	97642975	97644296	chr11	97701126	97702992	6	1.66306e-16	0.00307088	PP	P	P	Rpl23;Snora21	B230217C12Rik;Lasp1
chr11	97658085	97665957	chr11	97673050	97683592	78	0	0.00651164	PG	P	G	Lasp1	Lasp1
chr11	97661816	97663074	chr11	97701429	97703326	6	7.12834e-18	0.00451849	PP	P	P	Lasp1	B230217C12Rik;Lasp1
chr11	97661683	97663519	chr11	97848999	97850320	4	1.17102e-15	0.000772223	PP	P	P	Lasp1	Arl5c;Plxdc1
chr11	97666406	97667946	chr11	97702612	97704137	4	1.58587e-12	0.00483033	PG	G	P	Lasp1	B230217C12Rik
chr11	97666406	97668597	chr11	97675253	97680414	19	6.78745e-44	0.00701628	GG	G	G	Lasp1	Lasp1
[truncated: 16,025 more rows]

## Sheet: wTR3
Significant interactions in WT TR3
In annotation column, G = Gene region (Intragenic region), P = Promoter, I = Intergenic region
chrL	startL	endL	chrR	startR	endR	PET counts	p value	FDR	Annotation	Annotation_L	Annotation_R	GeneL	GeneR
chr10	4521639	4522798	chr10	4539350	4541209	8	9.64884e-14	0.00579892	PP	P	P	Mtrf1l;Rgs17	Fbxo5
chr10	5913088	5914038	chr10	6371244	6372432	4	2.86288e-14	0.000346908	PP	P	P	1700052N19Rik;Rmnd1	Mthfd1l
chr10	5913457	5914652	chr10	5957798	5958826	3	5.77316e-08	0.00455804	PP	P	P	1700052N19Rik;Rmnd1	Zbtb2
chr10	7309930	7310980	chr10	7382391	7383391	3	3.56755e-07	0.00325183	PP	P	P	Lrp11	A630066F11Rik;Pcmt1
chr10	7324087	7325249	chr10	7382148	7383391	3	4.7479e-08	0.00390587	PG	G	P	Lrp11	A630066F11Rik;Pcmt1
chr10	7381910	7382956	chr10	7445393	7446489	4	1.09761e-10	0.00365549	PP	P	P	A630066F11Rik;Pcmt1	Katna1
chr10	7382148	7382738	chr10	7400755	7401563	3	9.86918e-08	0.0057679	PP	P	P	A630066F11Rik;Pcmt1	BC020402;Lats1;Nup43
chr10	7382148	7384135	chr10	7397489	7400652	10	3.6627e-20	0.00589991	PP	P	P	A630066F11Rik;Pcmt1	BC020402;Lats1;Nup43
chr10	7400397	7401030	chr10	40602835	40603356	3	4.89209e-17	5.65247e-06	PP	P	P	BC020402;Lats1;Nup43	Cdc40;Wasf1
chr10	7444560	7445808	chr10	7456118	7457459	3	6.31143e-08	0.00610477	PG	P	G	Katna1	Katna1
chr10	7500331	7501470	chr10	7511817	7512937	3	1.09274e-07	0.00611079	PP	P	P	AK165776;BC013529	AK084809;Ppil4
chr10	7675877	7677022	chr10	7793410	7794170	3	2.37365e-09	0.00158069	PI	P	I	Tab2	.
chr10	8467708	8468999	chr10	8481591	8483002	4	5.57734e-10	0.00599398	GG	G	G	Sash1	Sash1
chr10	8469124	8469859	chr10	8480086	8480789	3	6.77915e-08	0.00613594	GG	G	G	Sash1	Sash1
chr10	8479774	8481196	chr10	8605397	8606265	5	4.38015e-15	0.00137768	PG	G	P	Sash1	SASH1;Sash1
chr10	8518850	8521201	chr10	8604609	8607477	11	1.83635e-26	0.00267148	PG	G	P	Sash1	SASH1;Sash1
chr10	13272823	13273458	chr10	13685692	13686381	3	5.19491e-11	0.000389703	PP	P	P	Adat2;Pex3	Hivep2
chr10	13588393	13589400	chr10	13685843	13686632	3	7.53981e-09	0.00223042	PP	P	P	AK075633;Aig1	Hivep2
chr10	18109151	18110091	chr10	18128161	18128959	3	3.00129e-08	0.00575733	PI	I	P	.	AK041760;Nhsl1
chr10	19867693	19868921	chr10	19889478	19891632	7	5.0004e-16	0.00560059	PP	P	P	Mtap7	AK138667;Mtap7
chr10	19868289	19869335	chr10	20067812	20068945	3	1.1215e-10	0.000792322	PP	P	P	Mtap7	Fam54a
chr10	19869591	19870142	chr10	20444614	20445206	3	7.72463e-12	0.000258651	PP	P	P	Mtap7	Pde7b
chr10	20010018	20011247	chr10	20031465	20033106	7	2.3899e-16	0.00562878	PI	I	P	.	Bclaf1
chr10	20031108	20032423	chr10	20671224	20672758	7	2.25552e-25	0.000225262	PP	P	P	Bclaf1	Ahi1
chr10	22363872	22364872	chr10	22450739	22451782	3	3.90667e-08	0.00263605	PP	P	P	Slc2a12	Tbpl1
chr10	23505954	23508271	chr10	23516069	23517510	9	2.47573e-17	0.00619605	PP	P	P	Rps12;Snora33;Snord100	1110021L09Rik
chr10	24743135	24744457	chr10	24919369	24920426	5	8.71669e-16	0.000811938	PI	I	P	.	Akap7
chr10	29081029	29081598	chr10	33669397	33670048	3	1.37133e-14	1.76564e-05	PP	P	P	Rnf146	Zufsp
chr10	33925349	33927846	chr10	34017014	34018014	6	1.91849e-15	0.00247517	PP	P	P	Dse	AK038624;Tspyl4
chr10	34001186	34004402	chr10	34015756	34019898	24	5.8426e-39	0.00594235	PP	P	P	Tspyl1	AK038624;Tspyl4
chr10	34017584	34018134	chr10	39089366	39089923	3	3.78838e-15	1.60215e-05	PP	P	P	AK038624;Tspyl4	Fyn
chr10	36856464	36857395	chr10	37097854	37099181	4	9.69804e-14	0.000756369	PI	P	I	AK017779;AK040320;Marcks	.
chr10	36856172	36857725	chr10	37411746	37412529	6	1.83055e-21	0.000270415	PI	P	I	AK017779;AK040320;Marcks	.
chr10	36856585	36857394	chr10	38272825	38273552	3	3.59658e-13	8.0255e-05	PI	P	I	AK017779;AK040320;Marcks	.
chr10	36856722	36857549	chr10	37522883	37523603	3	5.39184e-12	0.000213538	PI	P	I	AK017779;AK040320;Marcks	.
chr10	36857242	36858242	chr10	37116016	37116975	3	8.29411e-11	0.000710116	PI	P	I	AK017779;AK040320;Marcks	.
chr10	38958582	38959476	chr10	39088922	39090277	4	2.92375e-14	0.00126527	PI	I	P	.	Fyn
chr10	39010165	39012524	chr10	39088625	39090389	8	3.15499e-23	0.00300135	PI	I	P	.	Fyn
chr10	39088580	39089732	chr10	39099246	39100629	5	2.20982e-14	0.00614376	PG	P	G	Fyn	Fyn
chr10	39089105	39090390	chr10	39190479	39192140	7	2.53199e-22	0.00207828	PG	P	G	Fyn	Fyn
chr10	39378406	39379851	chr10	39391974	39392894	5	6.30061e-15	0.00602415	GG	G	G	AK164126	AK164126
chr10	39391311	39392814	chr10	39450094	39453331	20	6.37548e-50	0.00383378	PG	G	P	AK164126	AK164126;Rev3l
chr10	39393489	39394776	chr10	39453108	39454368	5	1.65905e-15	0.00383582	PG	G	P	AK164126	AK164126;Rev3l
chr10	39393244	39395206	chr10	39450479	39452436	9	1.91397e-25	0.00394642	PG	G	P	AK164126	AK164126;Rev3l
chr10	39450880	39451981	chr10	39459908	39460908	3	2.25417e-09	0.00622916	PG	P	G	AK164126;Rev3l	Rev3l
chr10	39965903	39968100	chr10	39976734	39977775	8	2.9819e-20	0.00616877	PP	P	P	Gtf3c6;Rpf2	Gtf3c6
chr10	39976893	39979032	chr10	40020203	40022662	11	1.4166e-27	0.00459537	PP	P	P	Gtf3c6	Amd2
chr10	39979049	39980470	chr10	40020203	40021056	7	6.72919e-19	0.00471852	PP	P	P	Gtf3c6	Amd2
chr10	40020203	40020898	chr10	40219734	40220827	4	7.53915e-15	0.000792352	PI	P	I	Amd2	.
chr10	40020202	40021203	chr10	40243968	40244689	3	1.94996e-11	0.000787296	PI	P	I	Amd2	.
chr10	40021464	40022662	chr10	40091836	40093156	3	6.96048e-10	0.00334112	PG	P	G	Amd2	Cdk19;Cdk8
chr10	40021679	40022803	chr10	40238844	40239555	3	1.91068e-11	0.000792641	PI	P	I	Amd2	.
chr10	40022098	40023223	chr10	40243999	40245372	3	1.8758e-11	0.000788919	PI	P	I	Amd2	.
chr10	40602688	40604014	chr10	40689046	40690191	3	2.57947e-09	0.00266132	PI	P	I	Cdc40;Wasf1	.
chr10	40604448	40605117	chr10	40615715	40616955	3	2.56693e-08	0.00610719	PG	P	G	Cdc40;Wasf1	Wasf1
chr10	40605284	40606482	chr10	40689063	40690337	4	8.90906e-12	0.00276214	PI	P	I	Cdc40;Wasf1	.
chr10	41237066	41240423	chr10	41402218	41403880	9	5.37831e-28	0.000858704	PI	P	I	Cd164	.
chr10	41529731	41531008	chr10	41654878	41656138	3	1.85559e-10	0.00138246	PG	P	G	2410017P07Rik;Cep57l1;Sesn1	Armc2
chr10	41606547	41608287	chr10	41654045	41655523	6	4.09332e-16	0.00441083	PG	P	G	Sesn1	Armc2
chr10	41971024	41973591	chr10	41994441	41996364	12	9.8999e-29	0.00556047	PG	G	P	Foxo3	Foxo3
chr10	42065722	42066420	chr10	42303417	42304470	3	1.46896e-10	0.000764489	PG	G	P	Lace1	Nr2e1
chr10	42130202	42131178	chr10	42304000	42304736	3	2.23674e-11	0.000818772	PG	G	P	Lace1	Nr2e1
chr10	42198400	42199205	chr10	42221490	42222178	3	4.77287e-09	0.00556346	PP	P	P	Lace1	Snx3
chr10	42221255	42222808	chr10	42304123	42305713	4	1.63967e-12	0.00280088	PP	P	P	Snx3	Nr2e1
chr10	42221876	42223126	chr10	42302674	42303743	3	8.82281e-09	0.00289265	PP	P	P	Snx3	Nr2e1
chr10	42874580	42875886	chr10	42940373	42941202	4	1.18748e-11	0.00356178	PG	G	P	Sobp	Pdss2
chr10	42874959	42876511	chr10	42892609	42893811	5	6.6802e-13	0.00582668	PG	G	P	Sobp	9030612E09Rik;Sobp
chr10	52137065	52138934	chr10	52410068	52410964	4	4.94084e-13	0.000666051	PP	P	P	Nus1	Slc35f1
chr10	53099559	53100837	chr10	53222984	53224464	3	1.66163e-09	0.00142061	PI	P	I	Gm9766	.
chr10	56098216	56099521	chr10	56619111	56620210	4	5.20717e-15	0.000293683	PI	P	I	Gja1	.
chr10	57205251	57206853	chr10	57251912	57252718	3	1.07907e-08	0.00446309	PP	P	P	Hsf2	AIGP-2;Serinc1
chr10	57205853	57208381	chr10	57250383	57251781	7	2.10796e-17	0.00457192	PP	P	P	Hsf2	AIGP-2;Serinc1
chr10	57250655	57252811	chr10	57504798	57507121	10	6.23495e-33	0.000723494	PP	P	P	AIGP-2;Serinc1	Fabp7
chr10	57251747	57252490	chr10	57463943	57464813	3	1.37497e-11	0.000794077	PI	P	I	AIGP-2;Serinc1	.
chr10	57462424	57465280	chr10	57559673	57562674	21	2.18035e-57	0.00223116	GI	G	I	Pkib	.
chr10	57464089	57465390	chr10	57548980	57550401	4	1.39111e-13	0.00271525	II	I	I	.	.
chr10	57462576	57471242	chr10	57498959	57510255	156	0	0.00486877	PG	G	P	Pkib	Fabp7
chr10	57494227	57498046	chr10	57504612	57507122	25	6.67546e-56	0.00619349	PI	I	P	.	Fabp7
chr10	57504612	57505612	chr10	57785889	57786668	4	1.00442e-13	0.000636958	PP	P	P	Fabp7	Lims1
chr10	57504032	57506994	chr10	57543911	57545660	12	2.34967e-31	0.00479422	PI	P	I	Fabp7	.
chr10	57504936	57506097	chr10	57541580	57542689	4	1.82576e-12	0.00491993	PI	P	I	Fabp7	.
chr10	57505994	57507241	chr10	57549778	57551244	7	4.75803e-20	0.00457528	PI	P	I	Fabp7	.
chr10	57500871	57515084	chr10	57555577	57562674	104	0	0.00423215	PI	P	I	Fabp7;Smpdl3a	.
chr10	57777336	57777986	chr10	57785757	57786440	3	1.28112e-08	0.00625478	PI	I	P	.	Lims1
chr10	58683241	58684112	chr10	58755002	58756004	5	7.10961e-15	0.00327889	PI	P	I	Ankrd57;Sept10	.
chr10	58683787	58684756	chr10	58747294	58748750	6	4.57446e-17	0.00364433	PI	P	I	Ankrd57;Sept10	.
chr10	58683629	58685309	chr10	58785889	58787313	5	1.25715e-15	0.0020583	PP	P	P	Ankrd57;Sept10	P4ha1
chr10	58684765	58686635	chr10	58746599	58748513	9	6.57828e-24	0.00373159	PI	P	I	Ankrd57;Sept10	.
chr10	59343055	59344477	chr10	59413015	59414947	6	1.44325e-15	0.00335089	PP	P	P	Dnajb12;mDj10	Ddit4
chr10	59343400	59344630	chr10	59360417	59361377	3	5.15784e-10	0.00585477	PP	P	P	Dnajb12;mDj10	AK046160;Dnajb12;mDj10
chr10	59359620	59360611	chr10	59406489	59407455	3	2.01956e-10	0.00443497	PI	P	I	AK046160;Dnajb12;mDj10	.
chr10	59359611	59360697	chr10	59379120	59380098	3	3.40462e-10	0.00573289	PI	P	I	AK046160;Dnajb12;mDj10	.
chr10	59359807	59360917	chr10	59371357	59372121	3	4.32576e-10	0.00611553	PI	P	I	AK046160;Dnajb12;mDj10	.
chr10	59359800	59361172	chr10	59404946	59406431	4	2.10706e-13	0.00451333	PI	P	I	AK046160;Dnajb12;mDj10	.
chr10	59360744	59361964	chr10	59377661	59380003	5	1.0434e-15	0.00582654	PI	P	I	AK046160;Dnajb12;mDj10	.
chr10	59359362	59363959	chr10	59411798	59415509	79	0	0.00419231	PP	P	P	AK046160;Dnajb12;mDj10	Ddit4
chr10	59361679	59362572	chr10	59420583	59422201	6	2.50574e-19	0.00385158	PI	P	I	AK046160;Dnajb12;mDj10	.
chr10	59362037	59362695	chr10	59463833	59465566	4	1.1707e-14	0.00205129	PP	P	P	AK046160;Dnajb12;mDj10	Anapc16;Ascc1
chr10	59361855	59363037	chr10	59465651	59466651	3	1.87204e-11	0.00200389	PP	P	P	AK046160;Dnajb12;mDj10	Anapc16;Ascc1
chr10	59361633	59363441	chr10	59405717	59407906	7	1.67729e-21	0.00455728	PI	P	I	AK046160;Dnajb12;mDj10	.
chr10	59361187	59364779	chr10	59370610	59372888	15	1.83923e-39	0.0062392	PI	P	I	AK046160;Dnajb12;mDj10	.
chr10	59362751	59363441	chr10	59439491	59440408	3	5.06163e-11	0.00305797	PI	P	I	AK046160;Dnajb12;mDj10	.
chr10	59369187	59373323	chr10	59410731	59414947	25	0	0.0046847	PI	I	P	.	Ddit4
chr10	59379043	59380168	chr10	59405135	59405941	3	1.62055e-10	0.00542605	II	I	I	.	.
chr10	59397197	59397926	chr10	59406010	59406638	3	2.53245e-10	0.00623934	II	I	I	.	.
chr10	59403865	59406619	chr10	59413332	59415057	11	9.74457e-31	0.00623039	PI	I	P	.	Ddit4
chr10	59412902	59414517	chr10	59421422	59423951	8	1.72511e-23	0.00622921	PI	P	I	Ddit4	.
chr10	59412814	59415349	chr10	59462175	59466999	22	2.2521e-57	0.00426245	PP	P	P	Ddit4	Anapc16;Ascc1
chr10	59413015	59415509	chr10	59430580	59432634	10	1.11871e-28	0.00583284	PI	P	I	Ddit4	.
chr10	59413617	59415102	chr10	59439150	59440818	7	3.04579e-21	0.00544064	PI	P	I	Ddit4	.
chr10	59414072	59415300	chr10	59432765	59433848	4	3.7133e-13	0.00577244	PI	P	I	Ddit4	.
chr10	59419968	59420953	chr10	59432697	59433401	3	2.77109e-10	0.00605812	II	I	I	.	.
chr10	59440024	59442270	chr10	59463971	59466211	7	3.51605e-21	0.00552026	PI	I	P	.	Anapc16;Ascc1
chr10	59489376	59490330	chr10	59528701	59529367	4	9.21147e-13	0.00479852	GG	G	G	Ascc1	Ascc1
chr10	59653540	59654752	chr10	59664394	59665417	4	3.98052e-12	0.0061448	PG	P	G	Chst3	Chst3
chr10	59654489	59655489	chr10	59681827	59682691	4	2.21711e-12	0.00536272	PG	G	P	Chst3	Chst3
chr10	59652855	59658441	chr10	59677946	59681784	24	1.75788e-54	0.00550733	PP	P	P	Chst3	Chst3
chr10	59656362	59657352	chr10	59682090	59683760	5	6.26689e-15	0.00541965	PG	G	P	Chst3	Chst3
chr10	59656359	59657799	chr10	59671392	59672474	3	1.48452e-09	0.00595083	GG	G	G	Chst3	Chst3
chr10	59656282	59658207	chr10	59665403	59666756	8	1.26038e-21	0.00623593	GG	G	G	Chst3	Chst3
chr10	59657800	59658441	chr10	59671940	59672511	4	4.09548e-12	0.00598631	GG	G	G	Chst3	Chst3
chr10	59665270	59666517	chr10	59682289	59683614	4	3.20606e-12	0.00584643	PG	G	P	Chst3	Chst3
chr10	59664931	59667998	chr10	59678406	59681993	22	7.03575e-50	0.00600383	PG	G	P	Chst3	Chst3
chr10	59670539	59672941	chr10	59680257	59683001	14	2.30767e-34	0.00618601	PG	G	P	Chst3	Chst3
chr10	62112456	62113429	chr10	62202600	62203272	3	8.24395e-10	0.00251155	PI	P	I	Ddx50	.
chr10	62112482	62113845	chr10	62200074	62201040	5	5.03949e-15	0.00261556	PI	P	I	Ddx50	.
chr10	62255338	62256338	chr10	62799810	62801396	3	2.91177e-12	0.00027704	PP	P	P	Ccar1	Sirt1
chr10	62328337	62329555	chr10	62349855	62350719	3	1.15625e-08	0.00564356	PI	P	I	Tet1	.
chr10	62348827	62349840	chr10	62485005	62486048	5	1.76123e-16	0.00116129	PI	I	P	.	AK156477;Hnrnph3;Pbld2
chr10	62383329	62384425	chr10	62409067	62410067	3	9.16015e-09	0.00543756	PP	P	P	Slc25a16	Dna2;Slc25a16;mKIAA0083
chr10	62485525	62487119	chr10	62528151	62529120	3	8.36795e-09	0.00465017	PG	P	G	AK156477;Hnrnph3;Pbld2	Pbld;Pbld1
chr10	62800686	62801289	chr10	62845506	62846608	5	1.04211e-12	0.00451958	PP	P	P	Sirt1	Dnajc12
chr10	66383178	66384504	chr10	66589529	66590529	3	1.81448e-10	0.000793713	PI	I	P	.	Jmjd1c
chr10	66383504	66384367	chr10	66559389	66560308	3	1.23957e-11	0.000812424	PI	I	P	.	Jmjd1c;Reep3
chr10	66488230	66489021	chr10	66558989	66559989	4	1.02498e-11	0.00332184	PG	G	P	AK079018;Reep3	Jmjd1c;Reep3
chr10	66515937	66517061	chr10	66559830	66560756	3	8.6331e-10	0.00458002	PG	G	P	Reep3	Jmjd1c;Reep3
chr10	66559458	66560731	chr10	66606150	66607144	4	1.12756e-12	0.00444936	PG	P	G	Jmjd1c;Reep3	Jmjd1c
chr10	66578183	66579672	chr10	66588274	66589282	4	2.81347e-12	0.00618781	PG	G	P	Jmjd1c	Jmjd1c
chr10	66588274	66589381	chr10	66606034	66607255	6	2.38485e-17	0.00581048	PG	P	G	Jmjd1c	Jmjd1c
chr10	66588753	66590201	chr10	67000528	67001661	4	3.8833e-16	0.0003909	PP	P	P	Jmjd1c	Egr2
chr10	66588143	66591133	chr10	66648072	66650726	15	1.98794e-39	0.00382862	PP	P	P	Jmjd1c	Jmjd1c
chr10	66589529	66590529	chr10	66605582	66606518	3	2.22173e-08	0.00589555	PG	P	G	Jmjd1c	Jmjd1c
chr10	66605938	66607193	chr10	66647792	66649176	6	1.20227e-17	0.00466883	PG	G	P	Jmjd1c	Jmjd1c
chr10	66628865	66629865	chr10	66648598	66649756	3	1.35307e-09	0.00571598	PG	G	P	Jmjd1c	Jmjd1c
chr10	66679189	66679817	chr10	66688196	66689103	3	2.45078e-09	0.0062212	PG	P	G	Jmjd1c;mKIAA1380	Jmjd1c
chr10	66998513	66999273	chr10	67010931	67012327	3	1.48521e-08	0.00605115	PP	P	P	Egr2	Ado
chr10	66999676	67002427	chr10	67007735	67014035	37	0	0.00618861	PP	P	P	Egr2	Ado
chr10	69842895	69843866	chr10	69983297	69984131	3	1.8077e-10	0.00109524	GI	I	G	.	Fam13c
chr10	69880776	69882009	chr10	69903403	69904311	3	2.39577e-08	0.00559032	PI	I	P	.	Fam13c;mKIAA1796
chr10	70060745	70061826	chr10	70276634	70277799	3	1.05444e-10	0.000793122	PI	P	I	AK085342;AK090187;Phyhipl	.
chr10	74429304	74430145	chr10	74613710	74614618	3	6.89887e-11	0.000797048	PG	P	G	Gnaz;Rtdr1	Bcr
chr10	74979481	74981429	chr10	75017605	75019409	5	1.31408e-13	0.004852	PG	P	G	1110038D17Rik;Snrpd3	AI646023
chr10	75129047	75130406	chr10	75166563	75168189	6	1.83696e-16	0.00487104	PG	P	G	Cabin1	Cabin1
chr10	75129384	75130289	chr10	75384323	75385051	3	1.24815e-10	0.00072169	PP	P	P	Cabin1	Mmp11;Smarcb1
chr10	75226590	75227590	chr10	75235189	75236189	3	1.75409e-07	0.00624711	PP	P	P	Cabin1	Ddt;Gstt3
chr10	75226589	75227655	chr10	75256832	75257767	3	3.01647e-08	0.00522502	PG	P	G	Cabin1	Gstt1
chr10	77043729	77045286	chr10	77085526	77086526	4	3.77591e-11	0.00468778	PP	P	P	Pttg1ip	Ube2g2
chr10	77070985	77072576	chr10	77084855	77085739	3	1.85135e-08	0.00601416	PP	P	P	Sumo3	Ube2g2
chr10	77706425	77707671	chr10	77874943	77876039	4	3.80607e-13	0.000838217	PP	P	P	Trappc10	Rrp1
chr10	79017168	79018400	chr10	79131315	79132574	3	8.72515e-11	0.00167115	PP	P	P	Mier2	Gm16517;Madcam1
chr10	79149361	79150454	chr10	79177265	79178206	3	8.51596e-10	0.00533629	PP	P	P	Cdc34;Gzmm;MMET-1	Hcn2
chr10	79177647	79178384	chr10	79228566	79229543	3	2.82556e-10	0.0042373	PP	P	P	Hcn2	Rnf126
chr10	79355621	79357108	chr10	79370449	79372290	5	2.93454e-16	0.00594368	PP	P	P	AK181029;Cfd;Med16	C030046I01Rik;Med16
chr10	79371074	79371986	chr10	79379576	79381126	3	1.85628e-10	0.0062366	PP	P	P	C030046I01Rik;Med16	C030046I01Rik;Kiss1r
chr10	79422749	79423279	chr10	79629873	79630510	3	1.70506e-13	0.000793881	PP	P	P	Wdr18	Cirbp
chr10	79446711	79447718	chr10	79580740	79581662	3	6.40136e-13	0.00120006	PP	P	P	ORF61	Stk11;lkb1
chr10	79446737	79447863	chr10	79611716	79612875	3	2.2975e-13	0.000854947	PP	P	P	ORF61	Midn
chr10	79447170	79448980	chr10	79601782	79603353	5	6.56739e-21	0.000928736	PP	P	P	Cnn2;ORF61	Atp5d;Dos
chr10	79448059	79448612	chr10	79579981	79580982	3	6.85117e-13	0.0012344	PP	P	P	ORF61	Stk11;lkb1
chr10	79459800	79460877	chr10	79622254	79623254	3	2.03745e-13	0.000869724	PG	P	G	Abca7;Cnn2	Midn
chr10	79515314	79516463	chr10	79603278	79604770	4	1.65466e-15	0.00258565	PP	P	P	GPx4;Gpx4	Atp5d;Dos
chr10	79516259	79516882	chr10	79613861	79614489	3	3.11127e-12	0.00222069	PP	P	P	GPx4;Gpx4	Midn
chr10	79515879	79517526	chr10	79533898	79535182	5	6.53576e-17	0.00580948	PG	P	G	GPx4;Gpx4;Sbno2	Sbno2
chr10	79564472	79565649	chr10	79579492	79580195	4	4.71325e-13	0.00595419	PP	P	P	Sbno2;Sno	Stk11;lkb1
chr10	79577971	79578518	chr10	79603851	79604424	3	2.87256e-11	0.00542794	PP	P	P	Stk11;lkb1	Atp5d;Dos
chr10	79579195	79580747	chr10	79603509	79604456	5	1.83645e-17	0.00551709	PP	P	P	Stk11;lkb1	Atp5d;Dos
chr10	79580888	79581740	chr10	79603274	79604891	3	3.19202e-11	0.00557596	PP	P	P	Stk11;lkb1	Atp5d;Dos
chr10	79591799	79593235	chr10	79603593	79604424	5	2.62594e-17	0.00611013	PG	G	P	Dos;Stk11;lkb1	Atp5d;Dos
chr10	79595823	79596976	chr10	79629586	79631573	4	1.55567e-14	0.00503541	PP	P	P	Dos	Cirbp
chr10	79605385	79606091	chr10	79707306	79707939	3	1.69878e-12	0.00206698	PG	P	G	Atp5d	Mum1
chr10	79611261	79612242	chr10	79707783	79708950	3	8.42218e-11	0.0022573	PG	P	G	Midn	Mum1
chr10	79601408	79623934	chr10	79611673	79635894	561	0	0.00612808	PP	P	P	Atp5d;Dos;Midn	1600002K03Rik;Cirbp;Midn
chr10	79612021	79613352	chr10	79637839	79639134	5	1.76331e-17	0.00543235	PP	P	P	Midn	1600002K03Rik
chr10	79630616	79631573	chr10	79711873	79712902	3	5.27569e-12	0.00286785	PP	P	P	Cirbp	Ndufs7
chr10	79637788	79638859	chr10	79712490	79713502	3	6.26192e-12	0.0031531	PP	P	P	1600002K03Rik	Ndufs7
chr10	79711271	79715756	chr10	79721073	79728141	43	0	0.00612893	PP	P	P	Ndufs7	Dazap1;Gamt;Ndufs7
chr10	79727555	79728141	chr10	79754929	79755636	3	3.43562e-11	0.00535495	PP	P	P	Dazap1	Rps15
chr10	79744187	79746353	chr10	79754633	79755635	9	1.83981e-28	0.00618719	PG	G	P	Dazap1	Rps15
chr10	79755105	79755929	chr10	79849385	79850054	3	3.8627e-12	0.00234811	PP	P	P	Rps15	Mex3d
chr10	79838539	79839539	chr10	79848216	79849359	4	6.19979e-14	0.00619269	PI	I	P	.	Mex3d
chr10	79847514	79848514	chr10	79875618	79876205	3	5.92042e-11	0.00533302	PG	P	G	Mex3d	Tcf3
chr10	79848216	79849098	chr10	79894286	79895626	3	3.49e-11	0.00446138	PP	P	P	Mex3d	Tcf3
chr10	79848940	79849671	chr10	79859218	79862883	30	0	0.00609809	PP	P	P	Mex3d	Mbd3
chr10	79870340	79871281	chr10	79895753	79896308	3	6.95306e-11	0.00545982	PP	P	P	Tcf3;Uqcr;Uqcr11	Tcf3
chr10	80023053	80024088	chr10	80137902	80139261	3	1.81918e-12	0.00164643	PP	P	P	Rexo1	Mknk2;Mnk2
chr10	80023406	80025125	chr10	80051895	80053630	6	6.63324e-20	0.0053046	PP	P	P	Rexo1	Fam108a
chr10	80024066	80024778	chr10	80040878	80041510	3	8.76944e-11	0.00585998	PP	P	P	Rexo1	AK133627;Klf16
chr10	80024124	80024904	chr10	80137531	80138488	3	2.0401e-12	0.00169072	PP	P	P	Rexo1	Mknk2;Mnk2
chr10	80040586	80041878	chr10	80084802	80085608	5	3.68245e-16	0.00457154	PP	P	P	AK133627;Klf16	Csnk1g2
chr10	80040906	80042768	chr10	80050015	80053167	11	4.40323e-33	0.0061924	PP	P	P	AK133627;Klf16	Fam108a
chr10	80065578	80066840	chr10	80139030	80141539	11	1.88167e-36	0.00317938	PP	P	P	Adat3;Scamp4	Mknk2;Mnk2
chr10	80072862	80075503	chr10	80084649	80085803	8	1.46672e-25	0.0061313	PG	G	P	Adat3;Scamp4	Csnk1g2
chr10	80084343	80085802	chr10	80139020	80140782	7	8.52107e-24	0.00405894	PP	P	P	Csnk1g2	Mknk2;Mnk2
chr10	80120147	80132281	chr10	80137363	80142266	107	0	0.00601023	PP	P	P	Btbd2;Mknk2;Mnk2	Mknk2;Mnk2
chr10	80137708	80138495	chr10	80149822	80150827	3	5.74703e-11	0.00607545	PG	P	G	Mknk2;Mnk2	Mobkl2a
chr10	80138839	80139639	chr10	80363557	80364121	3	7.08012e-12	0.000786207	PP	P	P	Mknk2;Mnk2	Lmnb2;Timm13;Tmprss9
chr10	80289834	80290570	chr10	80298454	80298997	3	9.41203e-11	0.00625071	PG	P	G	AK087942;Mir1982;Oaz1	Lingo3
chr10	80289949	80291239	chr10	80299026	80300516	11	9.30182e-33	0.00621973	PG	P	G	AK087942;Mir1982;Oaz1	Lingo3
chr10	80292690	80293752	chr10	80318354	80319959	3	6.80894e-11	0.00542595	PP	P	P	AK087942;Lingo3;Mir1982;Oaz1	3110056O03Rik;Lsm7;Sppl2b
chr10	80298160	80300026	chr10	80316828	80318952	8	3.95042e-25	0.00576406	PG	G	P	Lingo3	3110056O03Rik;Lsm7;Sppl2b
chr10	80391540	80393306	chr10	80499551	80500775	4	2.71469e-15	0.00186933	PP	P	P	Gadd45b	Slc39a3
chr10	80391886	80394199	chr10	80425325	80427496	10	8.50381e-30	0.00507387	PG	P	G	Gadd45b	Gng7
chr10	80393426	80394216	chr10	80403004	80403821	6	7.86052e-19	0.00620012	PI	P	I	Gadd45b	.
chr10	80499284	80499980	chr10	80522057	80522955	3	1.86937e-10	0.00557094	PP	P	P	Slc39a3	Sgta
chr10	80522724	80523435	chr10	80640070	80640793	3	3.73024e-12	0.00158039	PP	P	P	Sgta	Eef2;Snord37
chr10	80568238	80568881	chr10	80599360	80600419	3	1.20697e-10	0.00517041	PP	P	P	Map2k2	Zbtb7a
chr10	80599138	80600849	chr10	80615201	80616518	5	2.69276e-16	0.00590289	PG	P	G	Zbtb7a	PIAS-gamma;Pias4;Zbtb7a
chr10	80614752	80615633	chr10	80629356	80630203	4	2.03311e-13	0.00596348	PG	G	P	Pias4;Zbtb7a	PIAS-gamma;Pias4
chr10	80615101	80616440	chr10	80638790	80639487	3	1.36063e-10	0.00554754	PG	G	P	PIAS-gamma;Pias4;Zbtb7a	Eef2;Snord37
chr10	80629860	80630513	chr10	80638790	80639545	3	2.14594e-10	0.00622902	PP	P	P	PIAS-gamma;Pias4	Eef2;Snord37
chr10	80640960	80642248	chr10	80655338	80657690	7	1.67218e-21	0.00594818	PP	P	P	Eef2;Snord37	2310050B05Rik;Dapk3
chr10	80645926	80647226	chr10	80654979	80656407	8	6.56168e-24	0.00622258	PP	P	P	Dapk3;Eef2	2310050B05Rik;Dapk3
chr10	80820356	80821000	chr10	80839337	80840523	3	3.40759e-10	0.00574251	PP	P	P	F630110N24Rik	Fyr;Fzr1
chr10	80958803	80960310	chr10	81022497	81024028	4	2.33424e-13	0.00364639	PP	P	P	Ncln;S1pr4	Aes
chr10	81021636	81023450	chr10	81032540	81033896	4	2.25854e-12	0.00614878	PI	P	I	Aes	.
chr10	81033520	81035439	chr10	81067865	81069685	7	3.2913e-20	0.00502991	PI	I	P	.	BC025920
chr10	81033790	81035463	chr10	81059806	81061172	7	5.00932e-20	0.00542936	PI	I	P	.	Tle6
chr10	81590971	81591583	chr10	81640508	81641197	3	3.69202e-08	0.00430642	PI	P	I	AU041133	.
chr10	82274399	82275053	chr10	82321298	82322298	3	3.01789e-09	0.00442479	PP	P	P	AK006461	Txnrd1
chr10	82322951	82323623	chr10	82602486	82603543	3	6.16199e-12	0.000641823	PG	P	G	Txnrd1	Chst11
chr10	82449707	82450882	chr10	82568504	82569306	4	6.94769e-14	0.00154608	PG	P	G	Chst11	Chst11
chr10	82524804	82525512	chr10	82603388	82604146	3	3.57732e-10	0.00298217	GG	G	G	Chst11	Chst11
chr10	82800321	82801200	chr10	82821945	82822745	3	8.98777e-09	0.005632	PP	P	P	Slc41a2	D10Wsu102e
chr10	83093374	83094644	chr10	83110427	83111893	8	2.51304e-19	0.00584203	PG	G	P	Appl2	Appl2
chr10	84102342	84104430	chr10	84221277	84222453	7	3.61916e-21	0.00154964	PG	G	P	Polr3b	Rfx4
chr10	84103994	84104961	chr10	84271845	84272942	3	2.90845e-12	0.000840561	GG	G	G	Polr3b	Rfx4
chr10	84105249	84110529	chr10	84218496	84222277	28	0	0.00172053	PG	G	P	Polr3b	Rfx4
chr10	84108644	84109723	chr10	84222311	84223312	4	1.87165e-14	0.00168679	GG	G	G	Polr3b	Rfx4
chr10	84119611	84120907	chr10	84149010	84149838	3	5.24898e-10	0.00527296	GG	G	G	Polr3b	Polr3b
chr10	84119441	84121560	chr10	84218495	84220787	11	5.33046e-34	0.00216466	PG	G	P	Polr3b	Rfx4
chr10	84147771	84148917	chr10	84218856	84220051	3	1.49847e-10	0.0033109	PG	G	P	Polr3b	Rfx4
chr10	84148205	84150029	chr10	84221277	84223164	8	2.06999e-24	0.00322228	PG	G	P	Polr3b	Rfx4
chr10	84148953	84149535	chr10	84219949	84220787	3	1.55184e-10	0.00331023	PG	G	P	Polr3b	Rfx4
chr10	84148977	84149953	chr10	84169963	84171588	3	5.51035e-10	0.00564503	GG	G	G	Polr3b	Polr3b
chr10	84169207	84170746	chr10	84220175	84221136	4	8.71204e-11	0.00425428	PG	G	P	Polr3b	Rfx4
chr10	84169615	84170567	chr10	84219079	84220051	3	5.81138e-09	0.00431119	PG	G	P	Polr3b	Rfx4
chr10	84203520	84204411	chr10	84221750	84222453	3	6.00212e-10	0.00579537	GI	I	G	.	Rfx4
chr10	84219079	84220471	chr10	84271887	84274206	5	8.31571e-16	0.00413214	PG	P	G	Rfx4	Rfx4
chr10	84219521	84220080	chr10	84285283	84285895	3	2.01312e-10	0.00355106	PG	P	G	Rfx4	Rfx4
chr10	84220175	84220949	chr10	84315228	84315931	3	7.30838e-10	0.0023172	PG	P	G	Rfx4	Rfx4
chr10	85391639	85392363	chr10	85420252	85421060	3	1.95585e-08	0.00529711	PP	P	P	AK018959;Ascl4	Bpil2;D10Wsu52e
chr10	85484950	85485950	chr10	85763426	85764877	3	2.33258e-11	0.00064529	PP	P	P	Fbxo7	Syn3;Timp3
chr10	85762738	85763374	chr10	85926121	85927434	6	6.63223e-20	0.000861995	PG	P	G	Syn3;Timp3	Syn3
chr10	85763504	85764877	chr10	85920410	85921476	3	6.69386e-11	0.000909668	PG	P	G	Syn3;Timp3	Syn3
chr10	86168349	86169868	chr10	86241342	86242695	6	1.89929e-15	0.00323082	PP	P	P	BC030307;Hsp90b1	BC030307;Gnn;Nt5dc3
chr10	86241342	86242573	chr10	86265505	86266538	3	3.26701e-08	0.00551458	PG	P	G	BC030307;Gnn;Nt5dc3	Nt5dc3
chr10	86883051	86884038	chr10	86909362	86910038	3	2.78649e-08	0.00541548	II	I	I	.	.
chr10	86883336	86884053	chr10	86951220	86952356	4	5.42487e-11	0.00344638	GI	I	G	.	Ascl1
chr10	86883524	86884587	chr10	86952843	86953595	3	1.02907e-08	0.0033981	GI	I	G	.	Ascl1
chr10	87964114	87965461	chr10	88192641	88193871	3	8.45382e-10	0.000781161	PP	P	P	Chpt1	Arl1;Gm4925
chr10	90545083	90546300	chr10	90645438	90646277	3	1.06252e-09	0.00212779	PI	P	I	Apaf1;Ikbip	.
chr10	90586474	90587625	chr10	90643482	90644961	4	2.15635e-11	0.00394922	PI	P	I	Slc25a3	.
chr10	90633440	90634818	chr10	90650012	90650647	3	1.89609e-08	0.00588707	PI	P	I	Tmpo	.
chr10	90633441	90635389	chr10	90642815	90646064	19	2.9005e-37	0.00617961	PI	P	I	Tmpo	.
chr10	92545412	92546063	chr10	92739145	92739986	3	1.90232e-11	0.000791963	PG	P	G	4930485B16Rik	Elk3
chr10	92622940	92623659	chr10	92725093	92725617	3	2.17872e-10	0.00206096	PG	P	G	Cdk17;Mir1931	Cdk17;Elk3;Pctk2
chr10	92623852	92625046	chr10	92725780	92727417	3	2.05291e-10	0.00205771	PG	P	G	Cdk17;Mir1931	Cdk17;Elk3;Pctk2
chr10	92715181	92719291	chr10	92737564	92740364	24	1.12511e-51	0.00562523	GG	G	G	Cdk17;Elk3;Pctk2	Elk3
chr10	92717969	92719251	chr10	92726502	92727679	4	1.25243e-11	0.00625275	GG	G	G	Cdk17;Elk3;Pctk2	Cdk17;Elk3;Pctk2
chr10	92723672	92724915	chr10	92737053	92738249	6	2.74733e-16	0.00602169	GG	G	G	Cdk17;Elk3;Pctk2	Elk3
chr10	92724012	92724827	chr10	92738528	92739721	3	3.55876e-09	0.00595789	GG	G	G	Cdk17;Elk3;Pctk2	Elk3
chr10	92895250	92896373	chr10	92915669	92916448	3	7.53076e-07	0.00569538	PI	I	P	.	Lta4h
chr10	93498117	93499401	chr10	93548135	93550202	5	8.7345e-14	0.00426703	PG	P	G	Fgd6;Vezt	Fgd6
chr10	93539004	93540331	chr10	93549675	93550532	5	7.99902e-12	0.0061601	GG	G	G	Fgd6	Fgd6
chr10	93660960	93661487	chr10	126365610	126366234	3	6.34434e-18	5.80174e-06	PI	P	I	Ndufa12;Nr2c1	.
chr10	93792864	93793742	chr10	93875944	93876586	3	9.48833e-10	0.00279775	GG	G	G	AK038827	AK038827
chr10	93889118	93889645	chr10	93978200	93978832	3	4.43985e-09	0.00254566	PG	G	P	AK038827	Tmcc3
chr10	94292558	94295035	chr10	94406523	94408530	10	1.04938e-27	0.00168378	PG	G	P	Plxnc1	Plxnc1
chr10	94408282	94409374	chr10	94453201	94453856	3	9.44018e-09	0.00453711	PI	P	I	Plxnc1	.
chr10	94964529	94965368	chr10	94976780	94977578	3	5.21284e-08	0.00607507	PP	P	P	Mrpl42	Ubc13;Ube2n
chr10	95402822	95403354	chr10	98724447	98725022	3	4.67064e-15	2.47862e-05	PP	P	P	Eea1	Dusp6
chr10	96079192	96080410	chr10	96775187	96777183	6	4.51893e-22	0.000201091	PI	P	I	Btg1	.
chr10	98635100	98636171	chr10	98725377	98726391	3	2.73227e-09	0.00250147	PG	G	P	Poc1b;Wdr51b	Dusp6
chr10	107295590	107296662	chr10	107598547	107599417	3	7.34357e-10	0.000565948	PG	G	P	Gm6924	Ppp1r12a
chr10	107369500	107370500	chr10	107597900	107599417	4	1.55906e-13	0.000780886	PI	I	P	.	Ppp1r12a
chr10	107555464	107556160	chr10	107570245	107571257	3	1.16742e-08	0.0059468	II	I	I	.	.
chr10	107569559	107571619	chr10	107596830	107600129	12	1.35466e-26	0.00533335	PI	I	P	.	Ppp1r12a
chr10	107570422	107571476	chr10	107591985	107592998	3	1.46497e-08	0.00563404	II	I	I	.	.
chr10	107571809	107572762	chr10	107598417	107599623	4	8.04137e-11	0.00538806	PI	I	P	.	Ppp1r12a
chr10	109270033	109270684	chr10	109289205	109289873	3	3.87411e-07	0.00574587	GG	G	G	Nav3	Nav3
chr10	110428965	110429784	chr10	110447171	110448423	3	3.7032e-08	0.00578178	PG	G	P	Zdhhc17;mKIAA0946	Zdhhc17;mKIAA0946
chr10	110601228	110602420	chr10	110620788	110621481	4	1.65835e-10	0.00573976	PG	P	G	Osbpl8	Osbpl8
chr10	110943464	110944533	chr10	111102925	111104012	6	1.5834e-19	0.000889161	PI	P	I	Phlda1	.
chr10	114752118	114753604	chr10	114799866	114801388	4	9.52827e-11	0.00439195	PP	P	P	Rab21	Tmem19
chr10	114752499	114753972	chr10	114820894	114823405	12	3.2514e-27	0.00340936	PP	P	P	Rab21	Thap2;Zfc3h1
chr10	114798515	114800409	chr10	114820769	114823013	7	2.75901e-16	0.00559202	PP	P	P	Tmem19	Thap2;Zfc3h1
chr10	114822194	114822819	chr10	118676519	118677134	3	4.60283e-15	2.09934e-05	PP	P	P	Thap2;Zfc3h1	Cand1
chr10	116531392	116532771	chr10	116584994	116586254	4	3.54419e-11	0.00411935	PG	G	P	Frs2	Frs2
chr10	118307065	118307716	chr10	122323542	122324064	3	4.4367e-15	2.07631e-05	PG	P	G	Dyrk2	Ppm1h
chr10	120746348	120748255	chr10	120802025	120803247	4	8.8403e-11	0.0040352	PP	P	P	Tbc1d30	AK081796;Gns
chr10	120869293	120871534	chr10	120911891	120913314	9	5.65236e-22	0.00465604	PG	G	P	Rassf3	Rassf3
chr10	122243100	122245039	chr10	122421550	122423977	13	3.11744e-37	0.000805972	PG	G	P	Ppm1h	Mirlet7i
chr10	122244560	122245188	chr10	122320695	122321669	3	5.58114e-09	0.00308165	GG	G	G	Ppm1h	Ppm1h
chr10	122321392	122322174	chr10	122422356	122423100	3	1.31808e-09	0.00210006	PG	G	P	Ppm1h	Mirlet7i
chr10	122322533	122324040	chr10	122423210	122423843	4	3.21211e-12	0.00212515	PG	G	P	Ppm1h	Mirlet7i
chr10	122348696	122349926	chr10	122400430	122401244	3	5.88886e-09	0.00421433	GI	G	I	Ppm1h	.
chr10	122349985	122350659	chr10	122422044	122422796	3	4.19852e-08	0.00326684	PG	G	P	Ppm1h	Mirlet7i
chr10	122369182	122369809	chr10	122422100	122422772	3	7.60039e-09	0.00414767	PG	G	P	Ppm1h	Mirlet7i
chr10	126246726	126247304	chr10	126282588	126283737	5	2.18096e-13	0.00494224	II	I	I	.	.
chr10	126365007	126365970	chr10	126427128	126428392	4	1.12539e-12	0.00371239	GI	I	G	.	Ctdsp2
chr10	126365234	126366378	chr10	126416014	126417439	4	2.49334e-12	0.00424291	PI	I	P	.	Ctdsp2
chr10	126367407	126368330	chr10	126417663	126418672	4	2.55917e-12	0.00427222	PI	I	P	.	Ctdsp2
chr10	126418089	126419117	chr10	126427404	126428745	5	2.10317e-14	0.00620581	PG	P	G	Ctdsp2	Ctdsp2
chr10	126477534	126479086	chr10	126493925	126496248	6	1.7392e-17	0.00585979	PP	P	P	Mettl1	2018-03-09
chr10	126477899	126479256	chr10	126501533	126502600	4	1.75035e-12	0.00554181	PP	P	P	Mettl1	Cdk4;Tspan31
chr10	126494760	126496113	chr10	126506038	126506837	3	1.26574e-09	0.00613334	PP	P	P	2018-03-09	Cdk4;Tspan31
chr10	126500141	126501375	chr10	126528331	126529907	5	4.44554e-15	0.00531104	PG	P	G	Cdk4	Agap2;Os9
chr10	126519166	126520142	chr10	126527781	126529588	7	1.05512e-19	0.0062267	GG	G	G	Agap2	Agap2;Os9
chr10	126528303	126529331	chr10	126726462	126727553	3	3.84515e-12	0.000792103	PG	G	P	Agap2;Os9	Ddit3;Mbd6
chr10	126726298	126727041	chr10	126748242	126748858	3	1.7484e-09	0.00561798	PP	P	P	Ddit3;Mbd6	Mars
[truncated: 7,026 more rows]

## Sheet: mTR1
Significant interactions in MUT TR1
[truncated: 2,986 more rows]

[truncated: 2 more sheets: mTR2, mTR3]
