# Supplementary material for: Mapping the Global Chromatin Connectivity Network for Sox2 Function in Neural Stem Cell Maintenance
Source: Cell Stem Cell. 2019 Mar 7;24(3):462–476.e6. doi: 10.1016/j.stem.2019.02.004 (PMC6506828; doi:10.1016/j.stem.2019.02.004)
Supplement: Table S3. Comparison of PET Counts for Individual Interactions Between WT and Sox2-MUT Libraries (TR2 and TR3) Across 9 Viewpoints, Related to Figure S3 — Pairwise comparison of the numbers of PET counts between wild type and mutant cell in situ ChIA-PET, in 9 different genomic regions. [file mmc3.xls]

## Sheet: wTR2 vs mTR2
	CHR	start	end	wTR2	mTR2
1	chr12	86679976	86680761	2	0
2	chr12	86681170	86681951	3	0
3	chr12	86685270	86685789	0	2
4	chr12	86686205	86686883	2	2
5	chr12	86687637	86690898	20	8
6	chr12	86691162	86693360	11	10
7	chr12	86700916	86701490	2	0
8	chr12	86701745	86705086	10	2
9	chr12	86705753	86706289	4	0
10	chr12	86706514	86708851	12	6
11	chr12	86708892	86711291	8	5
12	chr12	86711907	86712746	4	0
13	chr12	86714315	86715248	0	3
14	chr12	86715572	86716085	2	0
15	chr12	86716295	86716795	0	2
16	chr12	86719894	86720601	2	0
17	chr12	86720744	86721521	0	2
18	chr12	86724524	86725448	2	0
19	chr12	86725871	86726412	3	0
20	chr12	86728476	86729408	0	2
21	chr12	86755631	86756683	0	3
22	chr12	86763547	86764366	0	2
23	chr12	86771751	86772269	2	0
24	chr12	86776691	86777470	0	2
25	chr12	86777526	86780130	12	5
26	chr12	86786979	86787566	2	0
27	chr12	86803272	86803794	2	0
28	chr12	86803933	86804536	2	0
29	chr12	86804577	86805478	3	0
30	chr12	86806012	86807005	2	2
31	chr12	86807115	86811385	45	16
32	chr12	86812124	86821334	226	45
33	chr12	86821866	86822548	3	0
34	chr12	86823313	86824107	2	0
35	chr12	86824182	86827859	21	14
36	chr12	86827907	86829174	9	2
37	chr12	86831260	86832077	0	2
38	chr12	86833404	86834701	0	3
39	chr12	86863930	86864656	2	0
40	chr12	86920512	86921307	2	0
41	chr12	86926759	86927264	2	0
42	chr12	86982396	86983087	2	0
43	chr12	88238322	88239231	2	0
44	chr12	56019504	56020004	2	0
45	chr12	85040636	85041136	0	2
46	chr12	85339386	85339886	2	0
47	chr12	85529777	85530277	2	0
48	chr12	86443850	86444636	2	0
49	chr12	86560173	86560783	2	0
50	chr12	86618112	86618612	0	2
51	chr12	86655165	86655924	2	0
52	chr12	86673049	86673591	2	0
53	chr12	86675124	86675913	0	2
54	chr12	86677314	86678753	5	0
55	chr12	86678829	86679336	2	0
56	chr12	86679435	86680685	9	0
57	chr12	86681465	86682350	2	0
58	chr12	86682755	86683668	0	2
59	chr12	86683759	86693995	225	71
60	chr12	86694300	86695216	9	4
61	chr12	86695248	86697738	11	5
62	chr12	86698139	86718034	318	72
63	chr12	86718226	86719919	8	0
64	chr12	86720482	86721533	0	4
65	chr12	86721893	86723219	8	2
66	chr12	86724460	86725445	0	4
67	chr12	86726444	86727585	3	0
68	chr12	86728133	86729945	6	0
69	chr12	86730945	86731580	0	2
70	chr12	86733369	86734255	2	2
71	chr12	86739625	86740379	2	0
72	chr12	86750484	86751378	2	0
73	chr12	86752985	86754260	2	2
74	chr12	86760256	86760778	2	0
75	chr12	86765135	86766044	2	0
76	chr12	86767523	86768054	2	0
77	chr12	86770753	86772605	7	3
78	chr12	86774143	86782901	63	21
79	chr12	86787334	86788256	4	2
80	chr12	86788555	86789451	2	0
81	chr12	86789820	86799013	214	41
82	chr12	86799387	86806972	117	63
83	chr12	86807068	86808368	6	2
84	chr12	86819041	86820637	7	4
85	chr12	86821723	86829609	158	93
86	chr12	86830069	86832660	12	8
87	chr12	86833779	86835065	2	2
88	chr12	86843354	86845049	2	4
89	chr12	86859063	86859564	0	2
90	chr12	86863783	86864673	2	2
91	chr12	86868254	86869046	0	2
92	chr12	86874431	86875138	2	0
93	chr12	86875991	86876778	2	0
94	chr12	86877987	86878786	2	0
95	chr12	86905958	86906461	2	0
96	chr12	86934515	86935417	2	0
97	chr12	86941666	86942510	2	0
98	chr12	86943359	86944252	2	0
99	chr12	86954667	86955191	2	0
100	chr12	86960729	86961596	2	0
101	chr12	86962851	86963761	0	2
102	chr12	87002473	87003333	2	0
103	chr12	87003771	87004444	2	0
104	chr12	87017998	87018498	0	2
105	chr12	87030851	87031586	2	0
106	chr12	87044669	87045455	0	2
107	chr12	25730181	25730681	2	0
108	chr12	48326027	48326527	0	2
109	chr12	85340538	85341038	0	2
110	chr12	86057117	86057969	2	0
111	chr12	86314214	86314714	0	2
112	chr12	86481427	86481929	2	0
113	chr12	86646359	86647190	2	0
114	chr12	86660170	86660888	2	0
115	chr12	86663339	86663969	2	0
116	chr12	86674566	86675435	2	0
117	chr12	86677498	86682295	22	6
118	chr12	86684691	86693294	102	14
119	chr12	86693455	86693976	3	0
120	chr12	86695529	86696042	2	0
121	chr12	86696204	86697329	2	2
122	chr12	86698535	86699606	4	2
123	chr12	86700896	86701895	2	0
124	chr12	86702037	86702954	2	2
125	chr12	86704115	86705094	2	0
126	chr12	86705547	86706309	3	0
127	chr12	86706928	86708842	17	6
128	chr12	86709291	86709822	2	0
129	chr12	86710168	86711033	5	0
130	chr12	86712615	86714404	7	3
131	chr12	86714567	86715224	2	0
132	chr12	86716700	86717673	4	3
133	chr12	86718231	86718731	2	0
134	chr12	86722176	86722686	0	2
135	chr12	86730363	86730891	0	2
136	chr12	86764013	86764826	2	0
137	chr12	86775023	86775756	2	0
138	chr12	86791708	86792578	0	2
139	chr12	86793845	86794446	2	0
140	chr12	86795254	86798271	22	16
141	chr12	86799776	86801038	6	2
142	chr12	86803587	86804788	6	0
143	chr12	86808082	86809177	6	0
144	chr12	86809408	86810784	4	2
145	chr12	86812126	86820823	179	93
146	chr12	86820846	86822246	4	0
147	chr12	86834998	86835629	2	0
148	chr12	86837465	86838127	2	0
149	chr12	86838704	86839665	2	0
150	chr12	86844904	86845635	2	0
151	chr12	86868658	86869651	2	0
152	chr12	86880110	86881030	2	0
153	chr12	86904194	86905084	0	2
154	chr12	86912084	86912761	2	0
155	chr12	86928826	86929326	0	2
156	chr12	86939438	86940724	4	0
157	chr12	86948739	86949251	2	0
158	chr12	87001089	87001914	2	0
159	chr12	87003923	87004436	2	0
160	chr12	87158622	87159122	2	0
161	chrX	57758448	57758954	2	0
162	chrX	57800963	57801810	0	3
163	chrX	57925520	57926021	2	0
164	chrX	57995570	57996149	0	2
165	chrX	57996337	57996840	3	0
166	chrX	58079168	58079782	2	0
167	chrX	58094273	58094792	0	2
168	chrX	58103371	58104234	2	0
169	chrX	58164439	58165377	0	2
170	chrX	58182233	58182733	2	0
171	chr16	90693369	90693871	2	0
172	chr16	91044287	91045203	2	0
173	chr16	91051917	91052842	0	2
174	chr16	91068368	91069001	2	0
175	chr16	91080054	91080554	0	2
176	chr16	91082900	91084029	0	4
177	chr16	91084102	91084847	2	0
178	chr16	91085731	91086527	2	0
179	chr16	91088928	91089808	0	2
180	chr16	91103559	91104062	0	2
181	chr16	91139854	91140363	2	0
182	chr16	91148158	91149093	0	2
183	chr16	91151116	91151616	2	0
184	chr16	91154267	91154767	0	2
185	chr16	91160472	91160987	0	2
186	chr16	91178171	91178691	2	0
187	chr16	91185209	91186121	3	0
188	chr16	91191121	91191634	0	3
189	chr16	91191958	91192537	2	2
190	chr16	91192963	91193784	2	2
191	chr16	91194078	91194587	0	2
192	chr16	91207978	91208797	2	2
193	chr16	91220654	91221267	2	0
194	chr16	91221428	91237456	511	208
195	chr16	91237841	91241402	23	11
196	chr16	91242148	91242655	2	0
197	chr16	91243156	91246136	13	4
198	chr16	91246182	91247808	4	4
199	chr16	91256321	91257153	2	0
200	chr16	91257409	91262247	44	14
201	chr16	91262287	91264368	9	2
202	chr16	91275575	91276143	2	0
203	chr16	91278234	91279147	2	0
204	chr16	91279267	91286635	45	18
205	chr16	91286738	91287534	0	2
206	chr16	91288075	91289084	0	3
207	chr16	91289283	91292099	13	5
208	chr16	91292383	91293043	2	0
209	chr16	91293148	91294070	0	2
210	chr16	91295486	91297312	9	4
211	chr16	91298903	91300526	5	0
212	chr16	91300714	91310479	208	86
213	chr16	91310550	91314504	25	3
214	chr16	91314624	91316287	13	2
215	chr16	91318499	91319423	2	2
216	chr16	91321127	91322131	4	0
217	chr16	91324149	91324649	2	0
218	chr16	91334482	91335370	2	0
219	chr16	91337200	91338186	2	0
220	chr16	91343499	91344407	2	0
221	chr16	91346503	91347263	3	0
222	chr16	91347385	91349103	7	0
223	chr16	91349591	91350380	2	0
224	chr16	91350879	91351735	3	2
225	chr16	91351856	91352389	2	0
226	chr16	91354151	91354975	2	0
227	chr16	91357484	91358180	2	0
228	chr16	91363646	91364146	0	2
229	chr16	91369623	91370394	2	0
230	chr16	91373410	91373943	2	0
231	chr16	91374412	91374913	2	0
232	chr16	91381476	91381976	2	0
233	chr16	91464539	91465165	2	0
234	chr16	91485657	91486481	2	0
235	chr16	91506373	91506873	2	0
236	chr16	91647491	91648405	2	0
237	chr16	4836417	4836917	2	0
238	chr16	33972361	33972861	2	0
239	chr16	90652668	90653168	2	0
240	chr16	90835456	90836090	2	0
241	chr16	91036153	91036653	0	2
242	chr16	91068767	91069707	2	2
243	chr16	91076170	91077887	0	4
244	chr16	91078551	91080531	9	5
245	chr16	91080701	91082506	5	2
246	chr16	91082940	91086528	27	13
247	chr16	91097413	91098218	4	0
248	chr16	91100053	91100596	2	0
249	chr16	91105933	91107267	5	0
250	chr16	91114424	91115339	0	2
251	chr16	91119439	91120059	2	0
252	chr16	91136632	91137525	3	0
253	chr16	91139388	91140921	11	0
254	chr16	91141042	91142204	3	0
255	chr16	91143219	91145729	10	2
256	chr16	91149417	91150299	4	0
257	chr16	91155892	91156392	2	0
258	chr16	91156838	91157350	3	0
259	chr16	91157807	91159958	5	0
260	chr16	91161014	91162029	5	0
261	chr16	91162328	91164797	10	0
262	chr16	91165348	91167411	7	2
263	chr16	91172322	91173341	2	3
264	chr16	91173802	91175529	6	5
265	chr16	91176118	91178263	10	5
266	chr16	91178631	91179155	2	0
267	chr16	91179902	91181821	4	2
268	chr16	91182040	91182985	2	2
269	chr16	91183142	91184780	5	4
270	chr16	91185037	91186465	4	4
271	chr16	91186676	91188254	6	4
272	chr16	91188501	91194668	83	27
273	chr16	91199532	91200504	2	2
274	chr16	91201089	91202668	9	3
275	chr16	91203112	91203907	2	0
276	chr16	91204104	91204704	2	0
277	chr16	91205213	91206779	7	2
278	chr16	91208342	91209827	6	3
279	chr16	91210538	91212812	8	5
280	chr16	91215371	91216912	8	0
281	chr16	91217632	91218606	0	3
282	chr16	91228087	91229041	0	2
283	chr16	91230263	91230968	3	0
284	chr16	91231678	91235598	20	10
285	chr16	91235938	91236547	3	0
286	chr16	91237955	91238951	9	0
287	chr16	91240061	91241036	0	2
288	chr16	91241934	91242438	2	0
289	chr16	91243493	91244084	0	2
290	chr16	91245358	91247052	2	8
291	chr16	91247400	91248128	0	2
292	chr16	91257815	91258948	2	5
293	chr16	91259872	91262052	4	11
294	chr16	91263119	91265115	9	14
295	chr16	91265973	91267316	0	4
296	chr16	91267405	91268120	0	2
297	chr16	91268240	91268935	2	0
298	chr16	91269667	91272445	5	11
299	chr16	91273882	91276747	0	15
300	chr16	91279191	91280463	3	3
301	chr16	91282733	91283581	2	2
302	chr16	91283651	91284187	0	2
303	chr16	91284859	91285426	2	0
304	chr16	91286036	91287295	6	0
305	chr16	91288787	91289417	2	0
306	chr16	91292145	91293124	2	0
307	chr16	91293181	91293872	0	3
308	chr16	91295345	91296231	2	3
309	chr16	91296600	91297127	2	0
310	chr16	91299797	91300543	2	0
311	chr16	91300702	91317323	344	175
312	chr16	91318065	91320437	7	3
313	chr16	91321286	91321786	2	0
314	chr16	91323048	91324067	2	3
315	chr16	91326088	91326622	0	2
316	chr16	91326979	91327859	4	0
317	chr16	91332058	91332796	2	0
318	chr16	91333096	91333749	2	0
319	chr16	91334189	91335090	2	0
320	chr16	91336108	91338050	4	2
321	chr16	91344868	91345393	0	2
322	chr16	91346485	91347098	2	2
323	chr16	91347570	91349091	8	2
324	chr16	91349207	91353337	24	26
325	chr16	91353672	91355588	4	7
326	chr16	91358839	91359368	0	2
327	chr16	91367141	91368066	0	2
328	chr16	91373036	91373910	5	0
329	chr16	91375839	91376824	4	0
330	chr16	91377566	91378250	2	0
331	chr16	91380711	91381585	2	0
332	chr16	91459934	91460835	3	0
333	chr16	91476673	91477220	0	2
334	chr16	91486512	91487012	0	2
335	chr16	91569085	91569744	0	2
336	chr16	91647306	91648676	5	0
337	chr16	91969194	91969694	0	2
338	chr16	96849205	96849706	2	0
339	chr17	25419085	25419586	0	2
340	chr17	37091978	37092479	0	2
341	chr17	53572767	53573295	2	0
342	chr17	53616845	53617346	2	0
343	chr17	53618953	53620291	5	2
344	chr17	53620525	53621670	3	2
345	chr17	53637497	53638272	0	2
346	chr17	53684964	53685474	2	0
347	chr17	53693696	53694407	4	0
348	chr17	53697948	53698449	2	0
349	chr17	53722180	53723113	4	0
350	chr17	53723333	53724155	2	0
351	chr17	53725675	53727539	6	0
352	chr17	53733590	53734580	2	0
353	chr17	53735657	53736176	3	0
354	chr17	53751412	53752260	4	0
355	chr17	53757651	53758166	2	0
356	chr17	53800256	53800935	2	0
357	chr17	53804487	53805024	0	2
358	chr17	53814576	53815351	2	0
359	chr17	56017188	56017690	2	0
360	chr17	57418653	57419156	0	3
361	chr17	70043216	70043717	2	0
362	chr17	83786731	83787231	0	2
363	chr18	68657471	68658368	0	2
364	chr18	68664375	68664875	0	2
365	chr18	69134475	69135252	2	0
366	chr18	69136276	69136789	2	0
367	chr18	69353291	69353809	0	2
368	chr18	69360635	69361222	5	0
369	chr18	69523594	69524180	0	2
370	chr18	69528747	69529252	2	0
371	chr18	69531116	69531956	0	2
372	chr18	69663694	69664229	0	3
373	chr18	69667860	69668394	0	2
374	chr18	69669576	69670115	0	2
375	chr18	69672410	69672971	2	0
376	chr18	69674447	69674948	0	2
377	chr18	69676390	69677391	3	0
378	chr18	69681805	69682684	2	0
379	chr18	69692086	69692586	0	2
380	chr18	69701273	69701941	0	2
381	chr18	69706440	69707343	0	2
382	chr18	69723847	69724582	2	0
383	chr18	69729694	69730775	0	3
384	chr18	69735823	69736419	0	2
385	chr18	69736498	69737109	0	2
386	chr18	69746454	69747342	0	2
387	chr18	69747999	69748576	0	2
388	chr18	69750496	69751372	0	4
389	chr18	69754322	69755281	0	5
390	chr18	69756200	69756880	2	0
391	chr18	69814329	69814829	0	2
392	chr8	24889209	24889709	2	0
393	chr8	35181951	35182452	2	0
394	chr8	35205140	35205641	2	0
395	chr8	48075780	48076291	0	2
396	chr8	48101243	48102234	2	0
397	chr8	48104430	48105399	2	2
398	chr8	48117670	48118180	2	0
399	chr8	48217526	48218113	0	2
400	chr8	48244313	48244820	2	0
401	chr8	48288611	48289388	0	2
402	chr8	48291102	48291723	2	0
403	chr8	48303733	48304243	2	0
404	chr8	48306057	48306665	0	2
405	chr8	48325039	48327513	10	4
406	chr8	48327612	48330041	23	10
407	chr8	48330478	48331038	2	0
408	chr8	48331164	48332016	4	0
409	chr8	48332145	48332792	0	2
410	chr8	48334373	48335301	0	3
411	chr8	48336615	48337588	2	0
412	chr8	48340234	48341386	4	0
413	chr8	48344834	48345488	0	3
414	chr8	48346428	48347310	0	4
415	chr8	48348063	48348956	3	0
416	chr8	48350013	48350537	2	0
417	chr8	48358617	48359120	0	2
418	chr8	48363825	48364550	2	0
419	chr8	48384345	48384846	0	2
420	chr8	48387539	48388895	2	2
421	chr8	48389011	48390024	2	2
422	chr8	48402462	48402979	2	0
423	chr8	48409972	48411092	4	0
424	chr8	48412028	48412877	2	0
425	chr8	48418344	48420290	6	0
426	chr8	48421593	48422525	3	0
427	chr8	48428277	48429126	2	2
428	chr8	48430964	48431840	2	0
429	chr8	48435737	48436896	3	0
430	chr8	48439836	48440672	3	0
431	chr8	48441376	48442014	2	0
432	chr8	48449780	48450292	2	0
433	chr8	48455216	48456984	6	0
434	chr8	48457144	48457677	2	0
435	chr8	48468438	48468938	0	2
436	chr8	48498129	48498999	0	2
437	chr8	48518577	48519179	0	2
438	chr8	48523709	48524209	2	0
439	chr8	48618007	48618513	2	0
440	chr8	49991542	49992042	2	0
441	chr8	63321679	63322180	2	0

## Sheet: wTR2 vs mTR3
	CHR	start	end	wTR2	mTR3
1	chr12	86679976	86680761	2	0
2	chr12	86681170	86681951	3	0
3	chr12	86686220	86686776	2	0
4	chr12	86687637	86688818	11	0
5	chr12	86689044	86690898	9	0
6	chr12	86691175	86692875	11	0
7	chr12	86700916	86705086	12	5
8	chr12	86705487	86706289	4	3
9	chr12	86706461	86708435	12	4
10	chr12	86709825	86711291	8	0
11	chr12	86711907	86713376	4	5
12	chr12	86713576	86714325	0	3
13	chr12	86715572	86716085	2	0
14	chr12	86719894	86720601	2	0
15	chr12	86724524	86725448	2	0
16	chr12	86725871	86726412	3	0
17	chr12	86771751	86772269	2	0
18	chr12	86777526	86780123	12	3
19	chr12	86786979	86787566	2	0
20	chr12	86803272	86803794	2	0
21	chr12	86803933	86804536	2	0
22	chr12	86804577	86805478	3	0
23	chr12	86805911	86807005	2	4
24	chr12	86807115	86811385	45	17
25	chr12	86812124	86818930	196	90
26	chr12	86818954	86821334	30	0
27	chr12	86821866	86822548	3	0
28	chr12	86823313	86824107	2	0
29	chr12	86824182	86824940	2	0
30	chr12	86825340	86827383	19	0
31	chr12	86827838	86829174	9	5
32	chr12	86863930	86864656	2	0
33	chr12	86920512	86921307	2	0
34	chr12	86926759	86927264	2	0
35	chr12	86982396	86983087	2	0
36	chr12	88238322	88239231	2	0
37	chr12	56019504	56020004	2	0
38	chr12	85339386	85339886	2	0
39	chr12	85529777	85530277	2	0
40	chr12	86443850	86444636	2	0
41	chr12	86560173	86560783	2	0
42	chr12	86655165	86655924	2	0
43	chr12	86673049	86673591	2	0
44	chr12	86677314	86678753	5	0
45	chr12	86678778	86681074	11	9
46	chr12	86681465	86682350	2	0
47	chr12	86682721	86683721	0	3
48	chr12	86683759	86694037	225	66
49	chr12	86694300	86695216	9	0
50	chr12	86695248	86697393	11	0
51	chr12	86698139	86718034	318	85
52	chr12	86718226	86719919	8	0
53	chr12	86721893	86723219	8	0
54	chr12	86726444	86727585	3	0
55	chr12	86728133	86729945	6	0
56	chr12	86733590	86734255	2	0
57	chr12	86739625	86740379	2	0
58	chr12	86750484	86751378	2	0
59	chr12	86753716	86754260	2	0
60	chr12	86760256	86760778	2	0
61	chr12	86765135	86766044	2	0
62	chr12	86767523	86768054	2	0
63	chr12	86770753	86772605	7	0
64	chr12	86774143	86776163	9	3
65	chr12	86776293	86781095	49	17
66	chr12	86781247	86783343	5	3
67	chr12	86787036	86788256	4	3
68	chr12	86788555	86789451	2	0
69	chr12	86789820	86799048	214	93
70	chr12	86799387	86806972	117	64
71	chr12	86807068	86808989	6	3
72	chr12	86819812	86820637	7	0
73	chr12	86822732	86829654	158	137
74	chr12	86830324	86832660	12	7
75	chr12	86833779	86834583	2	0
76	chr12	86843354	86844001	2	0
77	chr12	86864156	86864673	2	0
78	chr12	86874431	86875138	2	0
79	chr12	86875991	86876778	2	0
80	chr12	86877987	86878786	2	0
81	chr12	86905958	86906461	2	0
82	chr12	86934515	86935417	2	0
83	chr12	86941666	86942510	2	0
84	chr12	86943359	86944252	2	0
85	chr12	86954667	86955191	2	0
86	chr12	86960729	86961596	2	0
87	chr12	87002473	87003333	2	0
88	chr12	87003771	87004444	2	0
89	chr12	87030851	87031586	2	0
90	chr12	25730181	25730681	2	0
91	chr12	86057117	86057969	2	0
92	chr12	86481427	86481929	2	0
93	chr12	86646359	86647190	2	0
94	chr12	86660170	86660888	2	0
95	chr12	86663339	86663969	2	0
96	chr12	86674566	86675435	2	0
97	chr12	86677498	86681136	19	5
98	chr12	86681283	86682419	3	3
99	chr12	86684661	86693294	102	44
100	chr12	86693455	86693976	3	0
101	chr12	86695529	86696042	2	0
102	chr12	86696527	86697329	2	0
103	chr12	86698535	86699606	4	0
104	chr12	86700896	86702954	4	3
105	chr12	86704115	86705094	2	0
106	chr12	86705547	86706309	3	0
107	chr12	86706928	86708439	17	0
108	chr12	86709291	86711159	7	5
109	chr12	86712615	86713393	3	0
110	chr12	86713545	86714404	4	0
111	chr12	86714567	86715224	2	0
112	chr12	86716700	86717673	4	0
113	chr12	86718231	86719548	2	3
114	chr12	86764013	86764826	2	0
115	chr12	86775023	86775756	2	0
116	chr12	86793845	86794446	2	0
117	chr12	86795254	86798271	22	5
118	chr12	86799776	86801038	6	0
119	chr12	86802105	86803422	0	3
120	chr12	86803587	86804788	6	0
121	chr12	86808082	86809177	6	0
122	chr12	86809416	86810784	4	0
123	chr12	86812368	86820823	179	144
124	chr12	86820846	86822246	4	0
125	chr12	86834998	86835629	2	0
126	chr12	86837465	86838127	2	0
127	chr12	86838704	86839665	2	0
128	chr12	86844904	86845635	2	0
129	chr12	86868658	86869651	2	0
130	chr12	86880110	86881030	2	0
131	chr12	86912084	86912761	2	0
132	chr12	86939438	86940724	4	0
133	chr12	86948739	86949251	2	0
134	chr12	87001089	87001914	2	0
135	chr12	87003923	87004436	2	0
136	chr12	87158622	87159122	2	0
137	chrX	57758448	57758954	2	0
138	chrX	57801582	57802379	0	3
139	chrX	57925520	57926021	2	0
140	chrX	57996337	57996840	3	0
141	chrX	58079168	58079782	2	0
142	chrX	58103371	58104234	2	0
143	chrX	58182233	58182733	2	0
144	chr16	90693369	90693871	2	0
145	chr16	91044287	91045203	2	0
146	chr16	91068368	91069001	2	0
147	chr16	91084102	91084847	2	0
148	chr16	91085731	91086527	2	0
149	chr16	91139854	91140363	2	0
150	chr16	91151116	91151616	2	0
151	chr16	91161602	91162866	0	3
152	chr16	91178171	91178691	2	0
153	chr16	91185209	91186121	3	0
154	chr16	91190239	91191226	0	4
155	chr16	91191964	91192529	2	0
156	chr16	91193123	91193784	2	0
157	chr16	91208296	91208796	2	0
158	chr16	91220654	91221267	2	0
159	chr16	91221372	91237456	511	294
160	chr16	91237855	91240522	17	3
161	chr16	91240551	91241402	6	0
162	chr16	91241844	91243023	2	4
163	chr16	91243156	91246136	13	0
164	chr16	91246182	91247808	4	0
165	chr16	91256321	91257153	2	0
166	chr16	91257409	91264368	53	21
167	chr16	91275575	91276143	2	0
168	chr16	91278234	91279147	2	0
169	chr16	91279535	91284523	31	11
170	chr16	91284590	91286967	14	3
171	chr16	91289283	91289836	3	0
172	chr16	91289880	91292099	10	0
173	chr16	91292383	91293731	2	3
174	chr16	91295437	91297312	9	12
175	chr16	91298903	91300526	5	0
176	chr16	91300714	91314537	233	124
177	chr16	91314624	91316385	13	4
178	chr16	91318800	91320060	2	3
179	chr16	91321127	91322131	4	0
180	chr16	91323997	91325309	2	4
181	chr16	91334482	91335370	2	0
182	chr16	91337200	91338186	2	0
183	chr16	91343499	91344407	2	0
184	chr16	91346503	91347263	3	0
185	chr16	91347385	91349103	7	0
186	chr16	91349591	91350380	2	0
187	chr16	91350879	91352398	5	4
188	chr16	91354151	91354975	2	0
189	chr16	91357484	91358180	2	0
190	chr16	91369623	91370394	2	0
191	chr16	91373410	91373943	2	0
192	chr16	91374412	91374913	2	0
193	chr16	91381476	91381976	2	0
194	chr16	91464539	91465165	2	0
195	chr16	91485657	91486481	2	0
196	chr16	91506373	91506873	2	0
197	chr16	91647011	91648559	2	5
198	chr16	4836417	4836917	2	0
199	chr16	33972361	33972861	2	0
200	chr16	90652668	90653168	2	0
201	chr16	90835456	90836090	2	0
202	chr16	91068767	91069420	2	0
203	chr16	91078551	91080511	9	0
204	chr16	91080701	91082506	5	0
205	chr16	91082940	91086528	27	6
206	chr16	91087206	91089433	0	8
207	chr16	91097413	91098218	4	0
208	chr16	91100053	91100596	2	0
209	chr16	91105933	91107267	5	0
210	chr16	91119439	91120059	2	0
211	chr16	91136566	91137904	3	4
212	chr16	91139388	91140921	11	0
213	chr16	91141042	91142204	3	0
214	chr16	91143219	91145729	10	0
215	chr16	91149417	91150299	4	0
216	chr16	91155892	91156392	2	0
217	chr16	91156838	91157350	3	0
218	chr16	91157807	91159958	5	0
219	chr16	91161014	91164797	15	6
220	chr16	91165378	91168021	7	5
221	chr16	91172322	91173071	2	0
222	chr16	91174122	91175529	6	0
223	chr16	91176440	91178263	10	0
224	chr16	91178631	91179155	2	0
225	chr16	91179902	91181524	4	0
226	chr16	91182221	91182985	2	0
227	chr16	91183634	91184780	5	0
228	chr16	91185037	91188254	10	7
229	chr16	91188454	91194668	83	52
230	chr16	91199636	91200504	2	0
231	chr16	91201163	91202668	9	0
232	chr16	91203112	91203907	2	0
233	chr16	91204065	91205061	2	3
234	chr16	91205213	91207060	7	3
235	chr16	91208342	91209803	6	0
236	chr16	91210644	91212654	8	0
237	chr16	91215371	91216912	8	0
238	chr16	91230263	91230968	3	0
239	chr16	91231678	91235646	20	18
240	chr16	91235938	91236547	3	0
241	chr16	91237955	91238951	9	0
242	chr16	91241934	91242438	2	0
243	chr16	91245772	91247052	2	3
244	chr16	91258027	91259653	2	3
245	chr16	91259872	91261724	4	5
246	chr16	91262641	91264776	9	18
247	chr16	91265943	91277808	7	294
248	chr16	91279191	91280463	3	0
249	chr16	91282733	91283581	2	0
250	chr16	91284859	91285426	2	0
251	chr16	91286036	91287295	6	0
252	chr16	91288787	91289417	2	0
253	chr16	91292145	91293124	2	0
254	chr16	91295345	91295969	2	0
255	chr16	91296600	91297127	2	0
256	chr16	91299797	91300543	2	0
257	chr16	91300668	91321137	351	141
258	chr16	91321286	91321786	2	0
259	chr16	91323264	91324064	2	0
260	chr16	91326979	91327859	4	0
261	chr16	91332058	91332796	2	0
262	chr16	91333096	91333749	2	0
263	chr16	91334189	91335090	2	0
264	chr16	91336594	91338050	4	0
265	chr16	91346534	91347098	2	0
266	chr16	91347570	91349091	8	0
267	chr16	91349566	91350077	2	0
268	chr16	91350548	91353177	22	3
269	chr16	91354092	91355376	4	3
270	chr16	91373036	91373910	5	0
271	chr16	91374053	91375338	0	3
272	chr16	91375839	91376824	4	0
273	chr16	91377566	91378250	2	0
274	chr16	91380711	91381585	2	0
275	chr16	91459934	91460835	3	0
276	chr16	91647306	91648676	5	0
277	chr16	96849205	96849706	2	0
278	chr17	53572767	53573295	2	0
279	chr17	53616845	53617346	2	0
280	chr17	53618953	53620291	5	0
281	chr17	53620525	53621670	3	0
282	chr17	53684964	53685474	2	0
283	chr17	53693696	53694407	4	0
284	chr17	53697948	53698449	2	0
285	chr17	53718544	53719385	0	3
286	chr17	53721239	53722119	0	3
287	chr17	53722180	53723113	4	0
288	chr17	53723333	53724155	2	0
289	chr17	53725675	53727550	6	4
290	chr17	53733590	53734580	2	0
291	chr17	53735448	53736629	3	4
292	chr17	53751412	53752260	4	0
293	chr17	53757651	53758166	2	0
294	chr17	53800256	53800935	2	0
295	chr17	53814576	53815351	2	0
296	chr17	56017188	56017690	2	0
297	chr17	70043216	70043717	2	0
298	chr18	69134475	69135252	2	0
299	chr18	69136276	69136789	2	0
300	chr18	69360635	69361222	5	0
301	chr18	69528747	69529252	2	0
302	chr18	69662019	69663503	0	3
303	chr18	69672410	69672971	2	0
304	chr18	69676390	69677391	3	0
305	chr18	69681805	69682684	2	0
306	chr18	69723847	69724582	2	0
307	chr18	69756200	69756880	2	0
308	chr8	24889209	24889709	2	0
309	chr8	35181951	35182452	2	0
310	chr8	35205140	35205641	2	0
311	chr8	48101243	48102234	2	0
312	chr8	48104437	48105399	2	0
313	chr8	48117670	48118180	2	0
314	chr8	48244313	48244820	2	0
315	chr8	48291102	48291723	2	0
316	chr8	48303733	48304243	2	0
317	chr8	48325039	48326616	10	3
318	chr8	48327079	48329189	23	7
319	chr8	48329438	48330094	0	3
320	chr8	48330478	48331038	2	0
321	chr8	48331164	48332016	4	0
322	chr8	48336615	48337588	2	3
323	chr8	48340234	48341386	4	0
324	chr8	48348063	48348956	3	0
325	chr8	48350013	48350537	2	0
326	chr8	48353562	48355040	0	3
327	chr8	48363825	48364550	2	0
328	chr8	48387996	48388895	2	0
329	chr8	48389180	48390024	2	0
330	chr8	48402462	48402979	2	0
331	chr8	48409972	48411092	4	0
332	chr8	48412028	48412877	2	0
333	chr8	48418344	48420290	6	0
334	chr8	48421593	48422525	3	0
335	chr8	48428277	48428981	2	0
336	chr8	48430964	48431840	2	0
337	chr8	48435737	48436896	3	0
338	chr8	48439836	48440672	3	0
339	chr8	48441376	48442014	2	0
340	chr8	48449780	48450292	2	0
341	chr8	48455216	48456984	6	0
342	chr8	48457144	48457677	2	0
343	chr8	48523709	48524209	2	0
344	chr8	48618007	48618513	2	0
345	chr8	49991542	49992042	2	0
346	chr8	63321679	63322180	2	0

## Sheet: wTR3 vs mTR2
	CHR	start	end	wTR3	mTR2
1	chr12	82251015	82251860	2	0
2	chr12	86653087	86653588	2	0
3	chr12	86674551	86675140	2	0
4	chr12	86678649	86679535	2	0
5	chr12	86685270	86685789	0	2
6	chr12	86686205	86686883	2	2
7	chr12	86688324	86690590	2	8
8	chr12	86691124	86691979	2	5
9	chr12	86692356	86693360	4	5
10	chr12	86701745	86702567	0	2
11	chr12	86703068	86703568	2	0
12	chr12	86706952	86708851	2	6
13	chr12	86708892	86710724	6	5
14	chr12	86714315	86715248	0	3
15	chr12	86716295	86716795	0	2
16	chr12	86716920	86717436	2	0
17	chr12	86720744	86721521	0	2
18	chr12	86728476	86729408	0	2
19	chr12	86755631	86756683	0	3
20	chr12	86763547	86764366	0	2
21	chr12	86771253	86771973	2	0
22	chr12	86774276	86775151	2	0
23	chr12	86776691	86777470	0	2
24	chr12	86778046	86778585	3	2
25	chr12	86778867	86780130	0	3
26	chr12	86787098	86787598	2	0
27	chr12	86804650	86805348	2	0
28	chr12	86805778	86806900	3	2
29	chr12	86807401	86811923	10	16
30	chr12	86812130	86820070	95	43
31	chr12	86820127	86820905	0	2
32	chr12	86823678	86824679	4	0
33	chr12	86824749	86825468	2	3
34	chr12	86825750	86827859	4	11
35	chr12	86828274	86828916	0	2
36	chr12	86831260	86832077	0	2
37	chr12	86833404	86834701	0	3
38	chr12	86925696	86926196	2	0
39	chr12	87395125	87395625	2	0
40	chr12	85040636	85041136	0	2
41	chr12	86410807	86411307	2	0
42	chr12	86520398	86520898	2	0
43	chr12	86558337	86558838	2	0
44	chr12	86618112	86618612	0	2
45	chr12	86636669	86637169	2	0
46	chr12	86675124	86675913	0	2
47	chr12	86679116	86681102	8	0
48	chr12	86681468	86682385	4	0
49	chr12	86682755	86683668	0	2
50	chr12	86684501	86685476	2	2
51	chr12	86685489	86694001	81	69
52	chr12	86694286	86695211	3	4
53	chr12	86695507	86697738	11	5
54	chr12	86698540	86699419	3	2
55	chr12	86699493	86702192	16	2
56	chr12	86702292	86708353	38	33
57	chr12	86708880	86712079	37	13
58	chr12	86712184	86715197	17	18
59	chr12	86715982	86717926	10	4
60	chr12	86718300	86719131	2	0
61	chr12	86719661	86722599	11	6
62	chr12	86724449	86725445	2	4
63	chr12	86730945	86731580	0	2
64	chr12	86733369	86733869	0	2
65	chr12	86738136	86739022	3	0
66	chr12	86752985	86753896	0	2
67	chr12	86758097	86758642	2	0
68	chr12	86770107	86770617	2	0
69	chr12	86771503	86772352	2	3
70	chr12	86773388	86774313	3	0
71	chr12	86774939	86775679	0	2
72	chr12	86776064	86779358	15	15
73	chr12	86779458	86779969	2	0
74	chr12	86780842	86782579	2	4
75	chr12	86787492	86787992	0	2
76	chr12	86788938	86790376	4	0
77	chr12	86791383	86792208	0	2
78	chr12	86793792	86794297	3	0
79	chr12	86794485	86799015	76	39
80	chr12	86799408	86806881	53	63
81	chr12	86807078	86807626	2	2
82	chr12	86819041	86820423	0	4
83	chr12	86821723	86822858	0	8
84	chr12	86823008	86829595	106	85
85	chr12	86830069	86832184	9	8
86	chr12	86833125	86834269	4	0
87	chr12	86834423	86835065	0	2
88	chr12	86838488	86839260	2	0
89	chr12	86843873	86845049	0	4
90	chr12	86859063	86859564	0	2
91	chr12	86862068	86862600	2	0
92	chr12	86863561	86864341	2	2
93	chr12	86868254	86869046	0	2
94	chr12	86888460	86888960	2	0
95	chr12	86951829	86952479	2	0
96	chr12	86962851	86963761	0	2
97	chr12	86980014	86980843	2	0
98	chr12	86998278	86999156	2	0
99	chr12	87004504	87005424	2	0
100	chr12	87017998	87018498	0	2
101	chr12	87034736	87035236	2	0
102	chr12	87044669	87045455	0	2
103	chr12	87079236	87079736	2	0
104	chr12	87363500	87364000	2	0
105	chr12	87922188	87922688	2	0
106	chr12	88204728	88205228	2	0
107	chr12	91460327	91460827	2	0
108	chr12	106768191	106768691	2	0
109	chr12	114372382	114372882	2	0
110	chr12	48326027	48326527	0	2
111	chr12	85340538	85341038	0	2
112	chr12	86314214	86314714	0	2
113	chr12	86604703	86605206	2	0
114	chr12	86663456	86663974	2	0
115	chr12	86674663	86675609	2	0
116	chr12	86678815	86679315	0	2
117	chr12	86679516	86681628	8	4
118	chr12	86685682	86690501	34	9
119	chr12	86690861	86693569	9	5
120	chr12	86696204	86697001	0	2
121	chr12	86697907	86699347	2	2
122	chr12	86699832	86700373	2	0
123	chr12	86702037	86702543	0	2
124	chr12	86704163	86705793	5	0
125	chr12	86706928	86707882	0	4
126	chr12	86708338	86708842	0	2
127	chr12	86712898	86713696	2	3
128	chr12	86714193	86714835	2	0
129	chr12	86716296	86717698	3	3
130	chr12	86718300	86718800	2	0
131	chr12	86722176	86722686	0	2
132	chr12	86730363	86730891	0	2
133	chr12	86779548	86780055	2	0
134	chr12	86790945	86792578	2	2
135	chr12	86796024	86797926	8	16
136	chr12	86797943	86798831	2	0
137	chr12	86800206	86800718	0	2
138	chr12	86807109	86807914	2	0
139	chr12	86809408	86811559	8	2
140	chr12	86812126	86818871	111	87
141	chr12	86819041	86820948	3	6
142	chr12	86894662	86895168	2	0
143	chr12	86904194	86905084	0	2
144	chr12	86914842	86915921	3	0
145	chr12	86928826	86929326	0	2
146	chr12	87009027	87009531	2	0
147	chr12	87084014	87084514	2	0
148	chrX	57800963	57801810	0	3
149	chrX	57867870	57868371	2	0
150	chrX	57939537	57940037	2	0
151	chrX	57963985	57964487	2	0
152	chrX	57995570	57996149	0	2
153	chrX	58003631	58004131	2	0
154	chrX	58094273	58094792	0	2
155	chrX	58164439	58165377	0	2
156	chrX	58169308	58169809	2	0
157	chrX	58172411	58172911	2	0
158	chrX	83922909	83923411	2	0
159	chr16	9279924	9280424	2	0
160	chr16	17891405	17891905	2	0
161	chr16	45747624	45748132	2	0
162	chr16	90852395	90852912	3	0
163	chr16	90922479	90922979	3	0
164	chr16	91051917	91052842	0	2
165	chr16	91079164	91079925	2	0
166	chr16	91080054	91080554	0	2
167	chr16	91081237	91082146	2	0
168	chr16	91082900	91084029	0	4
169	chr16	91087247	91087748	2	0
170	chr16	91088928	91089808	0	2
171	chr16	91103559	91104062	0	2
172	chr16	91144660	91145160	2	0
173	chr16	91148158	91149093	0	2
174	chr16	91154267	91154767	0	2
175	chr16	91157254	91158245	2	0
176	chr16	91159147	91160034	2	0
177	chr16	91160472	91160987	0	2
178	chr16	91190275	91190781	2	0
179	chr16	91191121	91192537	3	5
180	chr16	91192963	91193675	0	2
181	chr16	91194078	91194587	0	2
182	chr16	91207978	91208797	0	2
183	chr16	91212412	91212924	2	0
184	chr16	91221428	91236051	280	206
185	chr16	91236307	91237200	0	2
186	chr16	91237841	91238553	0	2
187	chr16	91238900	91240128	3	5
188	chr16	91240146	91241373	0	4
189	chr16	91242074	91243038	2	0
190	chr16	91243874	91244743	2	2
191	chr16	91245117	91245997	0	2
192	chr16	91246180	91247101	2	2
193	chr16	91247229	91247747	0	2
194	chr16	91258010	91258908	4	2
195	chr16	91259449	91260147	0	3
196	chr16	91260716	91262548	6	9
197	chr16	91263103	91264702	7	2
198	chr16	91279267	91280451	2	2
199	chr16	91280664	91281498	4	2
200	chr16	91281541	91283629	13	4
201	chr16	91283662	91285558	9	5
202	chr16	91285575	91287534	7	7
203	chr16	91288075	91289084	0	3
204	chr16	91289585	91291287	0	5
205	chr16	91293062	91294070	4	2
206	chr16	91295486	91296386	2	2
207	chr16	91296485	91297218	2	2
208	chr16	91299374	91300295	5	0
209	chr16	91300705	91310862	170	86
210	chr16	91310892	91314025	15	3
211	chr16	91314425	91315986	5	2
212	chr16	91316063	91316958	2	0
213	chr16	91318499	91319344	0	2
214	chr16	91321303	91321993	2	0
215	chr16	91323660	91324581	2	0
216	chr16	91329292	91329792	2	0
217	chr16	91333106	91333774	2	0
218	chr16	91333996	91334496	2	0
219	chr16	91335668	91336386	2	0
220	chr16	91336776	91337772	2	0
221	chr16	91346151	91346859	2	0
222	chr16	91351070	91351740	2	2
223	chr16	91352104	91353471	3	0
224	chr16	91354828	91355330	2	0
225	chr16	91356667	91357509	2	0
226	chr16	91363618	91364390	3	2
227	chr16	91452559	91453276	2	0
228	chr16	91501711	91502211	2	0
229	chr16	91630811	91631312	2	0
230	chr16	91836406	91836915	2	0
231	chr16	91876705	91877205	2	0
232	chr16	94865207	94865707	2	0
233	chr16	91021118	91021819	2	0
234	chr16	91036153	91036653	0	2
235	chr16	91059988	91060488	2	0
236	chr16	91065305	91065805	2	0
237	chr16	91069155	91069707	0	2
238	chr16	91072089	91072589	2	0
239	chr16	91076170	91077887	0	4
240	chr16	91078799	91080531	11	5
241	chr16	91081081	91082106	2	2
242	chr16	91084091	91086391	14	13
243	chr16	91086914	91087794	2	0
244	chr16	91093850	91094433	2	0
245	chr16	91097080	91097607	2	0
246	chr16	91114424	91115682	2	2
247	chr16	91137117	91137990	2	0
248	chr16	91140186	91140716	2	0
249	chr16	91144241	91144924	0	2
250	chr16	91147794	91148662	4	0
251	chr16	91162329	91163118	2	0
252	chr16	91164669	91166427	4	2
253	chr16	91166941	91167441	2	0
254	chr16	91167474	91167974	2	0
255	chr16	91172562	91175278	14	8
256	chr16	91176118	91177683	0	5
257	chr16	91181045	91182827	6	4
258	chr16	91183142	91184119	0	2
259	chr16	91184129	91184735	0	2
260	chr16	91185045	91187859	6	8
261	chr16	91189286	91190164	0	2
262	chr16	91190308	91192780	23	17
263	chr16	91192850	91193854	2	8
264	chr16	91194546	91195412	4	0
265	chr16	91196679	91197180	2	0
266	chr16	91199532	91200082	0	2
267	chr16	91201089	91201658	0	3
268	chr16	91202857	91203719	4	0
269	chr16	91205619	91206351	0	2
270	chr16	91206493	91207681	4	0
271	chr16	91208414	91209117	2	0
272	chr16	91209243	91209827	0	3
273	chr16	91210265	91211456	3	3
274	chr16	91211872	91212812	0	2
275	chr16	91217133	91218606	2	3
276	chr16	91228087	91229041	2	2
277	chr16	91230305	91231266	2	0
278	chr16	91232654	91236039	15	10
279	chr16	91236706	91237704	2	0
280	chr16	91238696	91239717	3	0
281	chr16	91240061	91242480	8	2
282	chr16	91243493	91244084	0	2
283	chr16	91245358	91246933	0	8
284	chr16	91247400	91248128	0	2
285	chr16	91248400	91248901	2	0
286	chr16	91257815	91258948	2	5
287	chr16	91259075	91262052	12	11
288	chr16	91263378	91265115	12	14
289	chr16	91265973	91276843	220	32
290	chr16	91279717	91280301	0	3
291	chr16	91282987	91283576	0	2
292	chr16	91283651	91284187	0	2
293	chr16	91284439	91285431	2	0
294	chr16	91288388	91289444	4	0
295	chr16	91293181	91293872	0	3
296	chr16	91295478	91296231	0	3
297	chr16	91296528	91297654	3	0
298	chr16	91297668	91298553	2	0
299	chr16	91300702	91315760	132	175
300	chr16	91316446	91316958	2	0
301	chr16	91318846	91320668	2	3
302	chr16	91320803	91321795	4	0
303	chr16	91323048	91324751	2	3
304	chr16	91326088	91326622	0	2
305	chr16	91328976	91329476	2	0
306	chr16	91334575	91335221	2	0
307	chr16	91336108	91336962	0	2
308	chr16	91341226	91342225	3	0
309	chr16	91344868	91345778	3	2
310	chr16	91346485	91347287	2	2
311	chr16	91348158	91348739	0	2
312	chr16	91349207	91353337	16	26
313	chr16	91353667	91355588	2	7
314	chr16	91358839	91359368	0	2
315	chr16	91363593	91364143	2	0
316	chr16	91367141	91368066	0	2
317	chr16	91375693	91376256	2	0
318	chr16	91476673	91477220	0	2
319	chr16	91480446	91480946	2	0
320	chr16	91486512	91487012	0	2
321	chr16	91569085	91569744	0	2
322	chr16	91591453	91591953	2	0
323	chr16	91647479	91648405	2	0
324	chr16	91752366	91752866	2	0
325	chr16	91969194	91969694	0	2
326	chr17	11265399	11265899	2	0
327	chr17	25419085	25419586	0	2
328	chr17	37091978	37092479	0	2
329	chr17	46990347	46990847	2	0
330	chr17	53607162	53607872	2	0
331	chr17	53618954	53619861	0	2
332	chr17	53620788	53621289	0	2
333	chr17	53637497	53638272	0	2
334	chr17	53683868	53684814	2	0
335	chr17	53687586	53688451	2	0
336	chr17	53693572	53694250	2	0
337	chr17	53719308	53719808	2	0
338	chr17	53720029	53720565	3	0
339	chr17	53725164	53725889	2	0
340	chr17	53726497	53727387	2	0
341	chr17	53735136	53735742	2	0
342	chr17	53804487	53805024	0	2
343	chr17	57199782	57200287	2	0
344	chr17	57418653	57419156	0	3
345	chr17	83786731	83787231	0	2
346	chr18	3628408	3628908	2	0
347	chr18	60244132	60244632	2	0
348	chr18	68657471	68658368	0	2
349	chr18	68664375	68664875	0	2
350	chr18	68953242	68953742	2	0
351	chr18	69087987	69088487	2	0
352	chr18	69353291	69353809	0	2
353	chr18	69479247	69479747	2	0
354	chr18	69516658	69517573	2	0
355	chr18	69523594	69524180	0	2
356	chr18	69531116	69531956	0	2
357	chr18	69663000	69664229	3	3
358	chr18	69667860	69668394	0	2
359	chr18	69669576	69670115	0	2
360	chr18	69670357	69671249	2	0
361	chr18	69674178	69674948	2	2
362	chr18	69675962	69677097	7	0
363	chr18	69679415	69679999	2	0
364	chr18	69692086	69692586	0	2
365	chr18	69701273	69701941	0	2
366	chr18	69706440	69707343	0	2
367	chr18	69718326	69718826	2	0
368	chr18	69722906	69723658	3	0
369	chr18	69727355	69727855	2	0
370	chr18	69729694	69730775	0	3
371	chr18	69732858	69733359	2	0
372	chr18	69735823	69736419	0	2
373	chr18	69736498	69737109	0	2
374	chr18	69739287	69740142	2	0
375	chr18	69746454	69747342	0	2
376	chr18	69747999	69748576	0	2
377	chr18	69750496	69752538	4	4
378	chr18	69754322	69755281	0	5
379	chr18	69814329	69814829	0	2
380	chr8	14962402	14962903	2	0
381	chr8	28108605	28109105	2	0
382	chr8	42321918	42322420	2	0
383	chr8	47296514	47297015	2	0
384	chr8	47886814	47887315	2	0
385	chr8	48032004	48032504	2	0
386	chr8	48075780	48076291	0	2
387	chr8	48099914	48100544	2	0
388	chr8	48104430	48104930	0	2
389	chr8	48186484	48186984	2	0
390	chr8	48217526	48218113	0	2
391	chr8	48288611	48289388	0	2
392	chr8	48303164	48304149	2	0
393	chr8	48306057	48306665	0	2
394	chr8	48313894	48314800	2	0
395	chr8	48325786	48327513	3	4
396	chr8	48327842	48330041	12	10
397	chr8	48331488	48332792	5	2
398	chr8	48334373	48335875	2	3
399	chr8	48344834	48345488	0	3
400	chr8	48345496	48346374	2	0
401	chr8	48346428	48347310	0	4
402	chr8	48349554	48350072	2	0
403	chr8	48356322	48356822	2	0
404	chr8	48358617	48359120	0	2
405	chr8	48360247	48360747	2	0
406	chr8	48380616	48381117	2	0
407	chr8	48382463	48383132	2	0
408	chr8	48384345	48384846	0	2
409	chr8	48387539	48388039	0	2
410	chr8	48389011	48389919	0	2
411	chr8	48390954	48391888	2	0
412	chr8	48402042	48402700	2	0
413	chr8	48424823	48425753	2	0
414	chr8	48428296	48429126	0	2
415	chr8	48434176	48435035	2	0
416	chr8	48448089	48448981	2	0
417	chr8	48450022	48451018	2	0
418	chr8	48454026	48454900	2	0
419	chr8	48455485	48456919	4	0
420	chr8	48468438	48468938	0	2
421	chr8	48498129	48498999	0	2
422	chr8	48518577	48519179	0	2
423	chr8	48523078	48523578	2	0
424	chr8	48591481	48591981	2	0
425	chr8	48776050	48776550	2	0
426	chr8	112523062	112523562	2	0

## Sheet: wTR3 vs mTR3
	CHR	start	end	wTR3	mTR3
1	chr12	82251015	82251860	2	0
2	chr12	86653087	86653588	2	0
3	chr12	86674551	86675140	2	0
4	chr12	86678649	86679535	2	0
5	chr12	86686221	86686721	2	0
6	chr12	86689334	86690171	2	0
7	chr12	86691124	86691674	2	0
8	chr12	86692356	86693254	4	0
9	chr12	86701350	86702816	0	5
10	chr12	86703068	86703568	2	0
11	chr12	86705487	86706277	0	3
12	chr12	86706461	86708149	2	4
13	chr12	86709467	86710724	6	0
14	chr12	86712149	86713376	0	5
15	chr12	86713576	86714325	0	3
16	chr12	86716920	86717436	2	0
17	chr12	86771253	86771973	2	0
18	chr12	86774276	86775151	2	0
19	chr12	86778074	86778647	3	3
20	chr12	86787098	86787598	2	0
21	chr12	86804650	86805348	2	0
22	chr12	86805778	86806939	3	4
23	chr12	86807232	86808016	0	3
24	chr12	86808275	86809432	2	5
25	chr12	86809456	86811923	8	9
26	chr12	86812292	86820070	95	90
27	chr12	86823678	86824679	4	0
28	chr12	86824853	86825458	2	0
29	chr12	86826462	86827192	4	0
30	chr12	86827838	86828811	0	5
31	chr12	86925696	86926196	2	0
32	chr12	87395125	87395625	2	0
33	chr12	86410807	86411307	2	0
34	chr12	86520398	86520898	2	0
35	chr12	86558337	86558838	2	0
36	chr12	86636669	86637169	2	0
37	chr12	86678778	86681102	8	9
38	chr12	86681468	86682385	4	0
39	chr12	86682721	86683721	0	3
40	chr12	86684783	86692010	73	54
41	chr12	86692336	86694037	10	12
42	chr12	86694286	86695211	3	0
43	chr12	86695507	86697679	11	0
44	chr12	86698489	86699419	3	3
45	chr12	86699493	86702192	16	3
46	chr12	86702446	86703617	6	3
47	chr12	86704183	86708822	32	23
48	chr12	86708848	86712093	37	23
49	chr12	86712184	86714872	17	30
50	chr12	86715982	86717272	10	0
51	chr12	86718300	86719131	2	0
52	chr12	86719661	86720703	5	0
53	chr12	86720979	86722186	6	0
54	chr12	86724449	86724949	2	0
55	chr12	86738136	86739022	3	0
56	chr12	86758097	86758642	2	0
57	chr12	86770107	86770617	2	0
58	chr12	86771717	86772295	2	0
59	chr12	86773388	86774313	3	0
60	chr12	86774725	86775949	0	3
61	chr12	86776293	86778895	15	9
62	chr12	86779162	86780370	2	8
63	chr12	86781969	86783343	2	3
64	chr12	86787036	86788067	0	3
65	chr12	86788938	86790376	4	0
66	chr12	86791129	86792184	0	3
67	chr12	86793319	86799048	79	90
68	chr12	86799756	86805136	50	57
69	chr12	86805321	86806635	3	7
70	chr12	86807082	86807626	2	0
71	chr12	86808020	86808989	0	3
72	chr12	86823008	86829654	106	137
73	chr12	86830076	86831756	9	7
74	chr12	86833125	86834269	4	0
75	chr12	86838488	86839260	2	0
76	chr12	86862068	86862600	2	0
77	chr12	86863561	86864066	2	0
78	chr12	86888460	86888960	2	0
79	chr12	86951829	86952479	2	0
80	chr12	86980014	86980843	2	0
81	chr12	86998278	86999156	2	0
82	chr12	87004504	87005424	2	0
83	chr12	87034736	87035236	2	0
84	chr12	87079236	87079736	2	0
85	chr12	87363500	87364000	2	0
86	chr12	87922188	87922688	2	0
87	chr12	88204728	88205228	2	0
88	chr12	91460327	91460827	2	0
89	chr12	106768191	106768691	2	0
90	chr12	114372382	114372882	2	0
91	chr12	86604703	86605206	2	0
92	chr12	86663456	86663974	2	0
93	chr12	86674663	86675609	2	0
94	chr12	86679053	86681030	8	5
95	chr12	86681318	86682419	0	3
96	chr12	86684661	86687468	7	15
97	chr12	86687502	86692041	30	29
98	chr12	86692363	86693569	6	0
99	chr12	86697907	86698761	2	0
100	chr12	86699832	86700373	2	0
101	chr12	86701885	86702773	0	3
102	chr12	86704163	86705793	5	0
103	chr12	86709637	86711159	0	5
104	chr12	86712898	86713639	2	0
105	chr12	86714193	86714835	2	0
106	chr12	86716296	86717698	3	0
107	chr12	86718270	86719548	2	3
108	chr12	86779548	86780055	2	0
109	chr12	86790945	86791851	2	0
110	chr12	86795739	86797660	8	5
111	chr12	86797943	86798831	2	0
112	chr12	86802105	86803422	0	3
113	chr12	86807109	86807914	2	0
114	chr12	86810002	86811559	8	0
115	chr12	86812504	86820948	114	144
116	chr12	86894662	86895168	2	0
117	chr12	86914842	86915921	3	0
118	chr12	87009027	87009531	2	0
119	chr12	87084014	87084514	2	0
120	chrX	57801582	57802379	0	3
121	chrX	57867870	57868371	2	0
122	chrX	57939537	57940037	2	0
123	chrX	57963985	57964487	2	0
124	chrX	58003631	58004131	2	0
125	chrX	58169308	58169809	2	0
126	chrX	58172411	58172911	2	0
127	chrX	83922909	83923411	2	0
128	chr16	9279924	9280424	2	0
129	chr16	17891405	17891905	2	0
130	chr16	45747624	45748132	2	0
131	chr16	90852395	90852912	3	0
132	chr16	90922479	90922979	3	0
133	chr16	91079164	91079925	2	0
134	chr16	91081237	91082146	2	0
135	chr16	91087247	91087748	2	0
136	chr16	91144660	91145160	2	0
137	chr16	91157254	91158245	2	0
138	chr16	91159147	91160034	2	0
139	chr16	91161602	91162866	0	3
140	chr16	91190239	91191226	2	4
141	chr16	91191324	91192450	3	0
142	chr16	91212412	91212924	2	0
143	chr16	91221372	91237413	280	294
144	chr16	91238204	91239745	3	3
145	chr16	91241844	91243038	2	4
146	chr16	91243874	91244397	2	0
147	chr16	91246180	91247101	2	0
148	chr16	91257511	91259183	4	4
149	chr16	91259423	91259972	0	3
150	chr16	91260114	91262658	6	14
151	chr16	91263103	91264702	7	0
152	chr16	91279535	91280451	2	3
153	chr16	91280844	91281437	4	0
154	chr16	91281541	91285558	22	8
155	chr16	91285575	91286967	7	3
156	chr16	91292905	91293963	4	3
157	chr16	91295437	91297255	4	12
158	chr16	91299374	91300295	5	0
159	chr16	91300705	91311726	173	113
160	chr16	91312001	91316958	19	15
161	chr16	91319060	91320060	0	3
162	chr16	91321303	91321993	2	0
163	chr16	91323660	91325309	2	4
164	chr16	91329292	91329792	2	0
165	chr16	91333106	91333774	2	0
166	chr16	91333996	91334496	2	0
167	chr16	91335668	91336386	2	0
168	chr16	91336776	91337772	2	0
169	chr16	91346151	91346859	2	0
170	chr16	91350929	91353471	5	4
171	chr16	91354828	91355330	2	0
172	chr16	91356667	91357509	2	0
173	chr16	91363618	91364390	3	0
174	chr16	91452559	91453276	2	0
175	chr16	91501711	91502211	2	0
176	chr16	91630811	91631312	2	0
177	chr16	91647011	91648559	0	5
178	chr16	91836406	91836915	2	0
179	chr16	91876705	91877205	2	0
180	chr16	94865207	94865707	2	0
181	chr16	91021118	91021819	2	0
182	chr16	91059988	91060488	2	0
183	chr16	91065305	91065805	2	0
184	chr16	91072089	91072589	2	0
185	chr16	91078799	91079299	2	0
186	chr16	91079438	91080520	9	0
187	chr16	91081081	91081723	2	0
188	chr16	91083214	91083768	0	3
189	chr16	91084523	91085856	14	3
190	chr16	91086914	91089433	2	8
191	chr16	91093850	91094433	2	0
192	chr16	91097080	91097607	2	0
193	chr16	91115046	91115682	2	0
194	chr16	91136566	91137990	2	4
195	chr16	91140186	91140716	2	0
196	chr16	91147794	91148662	4	0
197	chr16	91161303	91163725	2	6
198	chr16	91164669	91165511	2	0
199	chr16	91165544	91166427	2	0
200	chr16	91166941	91168021	4	5
201	chr16	91173225	91175278	14	0
202	chr16	91181695	91182827	6	0
203	chr16	91185045	91187822	6	7
204	chr16	91188454	91192915	23	42
205	chr16	91193090	91193895	2	10
206	chr16	91194546	91195412	4	0
207	chr16	91196679	91197180	2	0
208	chr16	91202857	91203719	4	0
209	chr16	91204065	91205061	0	3
210	chr16	91206217	91207681	4	3
211	chr16	91208414	91209117	2	0
212	chr16	91210265	91211456	3	0
213	chr16	91217133	91217633	2	0
214	chr16	91228148	91228703	2	0
215	chr16	91230305	91231266	2	0
216	chr16	91232188	91236039	15	18
217	chr16	91236706	91237704	2	0
218	chr16	91238696	91239717	3	0
219	chr16	91240925	91242480	8	0
220	chr16	91245772	91246713	0	3
221	chr16	91248400	91248901	2	0
222	chr16	91258010	91261734	14	8
223	chr16	91262641	91265099	12	18
224	chr16	91265943	91277808	220	294
225	chr16	91284439	91285431	2	0
226	chr16	91288388	91289444	4	0
227	chr16	91296528	91297654	3	0
228	chr16	91297668	91298553	2	0
229	chr16	91300668	91313455	128	125
230	chr16	91313969	91314490	2	0
231	chr16	91314677	91315347	2	0
232	chr16	91316446	91316958	2	0
233	chr16	91317267	91318826	0	5
234	chr16	91319060	91321795	6	11
235	chr16	91324062	91324751	2	0
236	chr16	91328976	91329476	2	0
237	chr16	91334575	91335221	2	0
238	chr16	91341226	91342225	3	0
239	chr16	91344914	91345778	3	0
240	chr16	91346652	91347287	2	0
241	chr16	91349600	91350497	4	0
242	chr16	91350548	91352580	12	3
243	chr16	91353667	91355376	2	3
244	chr16	91363593	91364143	2	0
245	chr16	91374053	91375338	0	3
246	chr16	91375693	91376256	2	0
247	chr16	91480446	91480946	2	0
248	chr16	91591453	91591953	2	0
249	chr16	91647479	91648405	2	0
250	chr16	91752366	91752866	2	0
251	chr17	11265399	11265899	2	0
252	chr17	46990347	46990847	2	0
253	chr17	53607162	53607872	2	0
254	chr17	53683868	53684814	2	0
255	chr17	53687586	53688451	2	0
256	chr17	53693572	53694250	2	0
257	chr17	53718544	53719808	2	3
258	chr17	53720029	53720565	3	0
259	chr17	53721239	53722119	0	3
260	chr17	53725164	53725889	2	0
261	chr17	53726175	53727550	2	4
262	chr17	53735136	53736629	2	4
263	chr17	57199782	57200287	2	0
264	chr18	3628408	3628908	2	0
265	chr18	60244132	60244632	2	0
266	chr18	68953242	68953742	2	0
267	chr18	69087987	69088487	2	0
268	chr18	69479247	69479747	2	0
269	chr18	69516658	69517573	2	0
270	chr18	69662019	69663800	3	3
271	chr18	69670357	69671249	2	0
272	chr18	69674178	69674786	2	0
273	chr18	69675962	69677097	7	0
274	chr18	69679415	69679999	2	0
275	chr18	69718326	69718826	2	0
276	chr18	69722906	69723658	3	0
277	chr18	69727355	69727855	2	0
278	chr18	69732858	69733359	2	0
279	chr18	69739287	69740142	2	0
280	chr18	69751196	69752538	4	0
281	chr8	14962402	14962903	2	0
282	chr8	28108605	28109105	2	0
283	chr8	42321918	42322420	2	0
284	chr8	47296514	47297015	2	0
285	chr8	47886814	47887315	2	0
286	chr8	48032004	48032504	2	0
287	chr8	48099914	48100544	2	0
288	chr8	48186484	48186984	2	0
289	chr8	48303164	48304149	2	0
290	chr8	48313894	48314800	2	0
291	chr8	48325378	48330094	15	13
292	chr8	48331488	48332669	5	0
293	chr8	48335181	48335875	2	0
294	chr8	48336621	48337324	0	3
295	chr8	48345496	48346374	2	0
296	chr8	48349554	48350072	2	0
297	chr8	48353562	48355040	0	3
298	chr8	48356322	48356822	2	0
299	chr8	48360247	48360747	2	0
300	chr8	48380616	48381117	2	0
301	chr8	48382463	48383132	2	0
302	chr8	48390954	48391888	2	0
303	chr8	48402042	48402700	2	0
304	chr8	48424823	48425753	2	0
305	chr8	48434176	48435035	2	0
306	chr8	48448089	48448981	2	0
307	chr8	48450022	48451018	2	0
308	chr8	48454026	48454900	2	0
309	chr8	48455485	48456919	4	0
310	chr8	48523078	48523578	2	0
311	chr8	48591481	48591981	2	0
312	chr8	48776050	48776550	2	0
313	chr8	112523062	112523562	2	0
