# Supplementary material for: Mapping the Global Chromatin Connectivity Network for Sox2 Function in Neural Stem Cell Maintenance
Source: Cell Stem Cell. 2019 Mar 7;24(3):462–476.e6. doi: 10.1016/j.stem.2019.02.004 (PMC6506828; doi:10.1016/j.stem.2019.02.004)
Supplement: Table S4. ChIP-Seq for SOX2 and Histone Modifications, Triplicate Expression Values of RNA-Seq of WT and MUT NSCs, and List of Most Downregulated Genes in MUT NSCs, Related to Figures 1 and 2 — Summary data: Location of: -SOX2 ChIP-seq peaks; -DNA regions with histone modifications; -RNA-seq data for wt and MUT NSCs (3 wt, 3 mutants). Average expression values for wt and MUT are reported on Table S4, “RNAseq” sheet. -List of the 100 more downregulated genes in MUT NSC, Related to Figures 5 and 6. Presence of an interaction of the gene promoter with a distal enhancer, and of a SOX2-bound site within an interaction (in wTR1); “wt P-E NOT SOX2” means that a SOX2-bound site is not present within the interaction. [file mmc4.xls]

## Sheet: Sox2 BInding Sites
Chromosome	Start	End	Name	-LOG10(pvalue)	-LOG10(qvalue)	Summit
chr1	4960756	4960942	Sox2_Spheres_Q5_aggregated_peaks.xls_peak_1	10.58	7.47	122
chr1	5005568	5005817	Sox2_Spheres_Q5_aggregated_peaks.xls_peak_2	11.93	8.71	140
chr1	5012742	5013595	Sox2_Spheres_Q5_aggregated_peaks.xls_peak_3	55.75	50.78	453
chr1	5222735	5223271	Sox2_Spheres_Q5_aggregated_peaks.xls_peak_4	92.66	86.77	330
chr1	6473552	6473896	Sox2_Spheres_Q5_aggregated_peaks.xls_peak_5	9.54	6.49	256
chr1	6856773	6857012	Sox2_Spheres_Q5_aggregated_peaks.xls_peak_6	10.23	7.14	164
chr1	7127905	7128112	Sox2_Spheres_Q5_aggregated_peaks.xls_peak_7	8.26	5.32	81
chr1	7129000	7129294	Sox2_Spheres_Q5_aggregated_peaks.xls_peak_8	7.96	5.07	144
chr1	7387385	7387584	Sox2_Spheres_Q5_aggregated_peaks.xls_peak_9	8.31	5.39	85
chr1	9537896	9538320	Sox2_Spheres_Q5_aggregated_peaks.xls_peak_10	9.22	6.21	174
chr1	9554577	9554779	Sox2_Spheres_Q5_aggregated_peaks.xls_peak_11	13.92	10.59	134
chr1	9617389	9617581	Sox2_Spheres_Q5_aggregated_peaks.xls_peak_12	8.26	5.32	64
chr1	9620090	9620758	Sox2_Spheres_Q5_aggregated_peaks.xls_peak_13	17.26	13.75	502
chr1	9639406	9639648	Sox2_Spheres_Q5_aggregated_peaks.xls_peak_14	13.22	9.93	123
chr1	9648980	9649214	Sox2_Spheres_Q5_aggregated_peaks.xls_peak_15	9.54	6.49	141
chr1	9730301	9730482	Sox2_Spheres_Q5_aggregated_peaks.xls_peak_16	8.26	5.31	102
chr1	10052552	10052741	Sox2_Spheres_Q5_aggregated_peaks.xls_peak_17	8.53	5.57	48
chr1	10466930	10467187	Sox2_Spheres_Q5_aggregated_peaks.xls_peak_18	11.75	8.57	95
chr1	10981162	10981347	Sox2_Spheres_Q5_aggregated_peaks.xls_peak_19	12.73	9.48	109
chr1	11080954	11081237	Sox2_Spheres_Q5_aggregated_peaks.xls_peak_20	11.34	8.18	107
chr1	11990779	11991017	Sox2_Spheres_Q5_aggregated_peaks.xls_peak_21	12.91	9.66	96
chr1	12006821	12007096	Sox2_Spheres_Q5_aggregated_peaks.xls_peak_22	18.7	15.12	150
chr1	12388316	12388675	Sox2_Spheres_Q5_aggregated_peaks.xls_peak_23	8.14	5.24	95
chr1	12634718	12635068	Sox2_Spheres_Q5_aggregated_peaks.xls_peak_24	77.28	71.75	177
chr1	12724382	12724580	Sox2_Spheres_Q5_aggregated_peaks.xls_peak_25	9.54	6.49	89
chr1	12785656	12785995	Sox2_Spheres_Q5_aggregated_peaks.xls_peak_26	14.33	10.99	238
chr1	12895485	12895665	Sox2_Spheres_Q5_aggregated_peaks.xls_peak_27	9.45	6.42	82
chr1	12981129	12981820	Sox2_Spheres_Q5_aggregated_peaks.xls_peak_28	11.93	8.71	539
chr1	12995249	12995571	Sox2_Spheres_Q5_aggregated_peaks.xls_peak_29	12.73	9.48	110
chr1	13258590	13258790	Sox2_Spheres_Q5_aggregated_peaks.xls_peak_30	9.45	6.42	134
chr1	13416436	13416676	Sox2_Spheres_Q5_aggregated_peaks.xls_peak_31	10.67	7.54	77
chr1	13589427	13589742	Sox2_Spheres_Q5_aggregated_peaks.xls_peak_32	10.67	7.54	150
chr1	13598765	13598945	Sox2_Spheres_Q5_aggregated_peaks.xls_peak_33	10.59	7.48	52
chr1	13851127	13851625	Sox2_Spheres_Q5_aggregated_peaks.xls_peak_34	43.59	39	212
chr1	13926213	13926591	Sox2_Spheres_Q5_aggregated_peaks.xls_peak_35	32.37	28.2	167
chr1	13991150	13991491	Sox2_Spheres_Q5_aggregated_peaks.xls_peak_36	18.59	15.02	232
chr1	13991703	13992083	Sox2_Spheres_Q5_aggregated_peaks.xls_peak_37	15.39	11.99	85
chr1	13992691	13992931	Sox2_Spheres_Q5_aggregated_peaks.xls_peak_38	9.45	6.42	119
chr1	14130053	14130221	Sox2_Spheres_Q5_aggregated_peaks.xls_peak_39	13.03	9.77	80
chr1	14170475	14170929	Sox2_Spheres_Q5_aggregated_peaks.xls_peak_40	9.86	6.79	73
chr1	14171442	14171998	Sox2_Spheres_Q5_aggregated_peaks.xls_peak_41	36.98	32.64	393
chr1	14172051	14172231	Sox2_Spheres_Q5_aggregated_peaks.xls_peak_42	9.38	6.36	115
chr1	14189129	14189342	Sox2_Spheres_Q5_aggregated_peaks.xls_peak_43	17.77	14.23	127
chr1	14208844	14209326	Sox2_Spheres_Q5_aggregated_peaks.xls_peak_44	31.52	27.37	238
chr1	14210248	14210521	Sox2_Spheres_Q5_aggregated_peaks.xls_peak_45	19.76	16.14	111
chr1	14282010	14282289	Sox2_Spheres_Q5_aggregated_peaks.xls_peak_46	11.84	8.64	103
chr1	14503697	14504181	Sox2_Spheres_Q5_aggregated_peaks.xls_peak_47	11.93	8.71	360
chr1	16262252	16262553	Sox2_Spheres_Q5_aggregated_peaks.xls_peak_48	15.88	12.44	137
chr1	16646867	16647191	Sox2_Spheres_Q5_aggregated_peaks.xls_peak_49	9.45	6.42	171
chr1	17828604	17828802	Sox2_Spheres_Q5_aggregated_peaks.xls_peak_50	9.73	6.68	100
chr1	19840229	19840421	Sox2_Spheres_Q5_aggregated_peaks.xls_peak_51	9.39	6.39	93
chr1	19917856	19918323	Sox2_Spheres_Q5_aggregated_peaks.xls_peak_52	24.47	20.62	166
chr1	20166598	20166815	Sox2_Spheres_Q5_aggregated_peaks.xls_peak_53	18.41	14.85	80
chr1	20668101	20668391	Sox2_Spheres_Q5_aggregated_peaks.xls_peak_54	8.53	5.57	131
chr1	20835753	20836106	Sox2_Spheres_Q5_aggregated_peaks.xls_peak_55	32.92	28.72	158
chr1	20857523	20857905	Sox2_Spheres_Q5_aggregated_peaks.xls_peak_56	49.29	44.52	143
chr1	20858202	20858430	Sox2_Spheres_Q5_aggregated_peaks.xls_peak_57	11.75	8.57	61
chr1	20890456	20891034	Sox2_Spheres_Q5_aggregated_peaks.xls_peak_58	9.54	6.49	446
chr1	20895731	20896095	Sox2_Spheres_Q5_aggregated_peaks.xls_peak_59	43.7	39.12	151
chr1	20896325	20896545	Sox2_Spheres_Q5_aggregated_peaks.xls_peak_60	13.85	10.53	79
chr1	20898581	20898807	Sox2_Spheres_Q5_aggregated_peaks.xls_peak_61	16.74	13.27	78
chr1	20900563	20900798	Sox2_Spheres_Q5_aggregated_peaks.xls_peak_62	12.31	9.08	108
chr1	21489987	21490263	Sox2_Spheres_Q5_aggregated_peaks.xls_peak_63	9.54	6.49	139
chr1	21584015	21584234	Sox2_Spheres_Q5_aggregated_peaks.xls_peak_64	11.93	8.71	118
chr1	21606796	21607015	Sox2_Spheres_Q5_aggregated_peaks.xls_peak_65	12.84	9.59	43
chr1	21750670	21751030	Sox2_Spheres_Q5_aggregated_peaks.xls_peak_66	24.31	20.47	177
chr1	21795038	21795395	Sox2_Spheres_Q5_aggregated_peaks.xls_peak_67	41.39	36.89	206
chr1	21819957	21820521	Sox2_Spheres_Q5_aggregated_peaks.xls_peak_68	21.72	17.99	259
chr1	23209767	23210030	Sox2_Spheres_Q5_aggregated_peaks.xls_peak_69	18.53	14.96	143
chr1	23278033	23278213	Sox2_Spheres_Q5_aggregated_peaks.xls_peak_70	8.9	5.94	82
chr1	23328280	23328863	Sox2_Spheres_Q5_aggregated_peaks.xls_peak_71	10.59	7.49	300
chr1	23390222	23390401	Sox2_Spheres_Q5_aggregated_peaks.xls_peak_72	9.65	6.6	118
chr1	23497889	23498109	Sox2_Spheres_Q5_aggregated_peaks.xls_peak_73	9.45	6.42	91
chr1	23771534	23771969	Sox2_Spheres_Q5_aggregated_peaks.xls_peak_74	19.97	16.33	215
chr1	23841524	23841938	Sox2_Spheres_Q5_aggregated_peaks.xls_peak_75	19.76	16.14	123
chr1	24081224	24081484	Sox2_Spheres_Q5_aggregated_peaks.xls_peak_76	11.39	8.23	147
chr1	24122772	24123021	Sox2_Spheres_Q5_aggregated_peaks.xls_peak_77	14.54	11.17	167
chr1	24218934	24219263	Sox2_Spheres_Q5_aggregated_peaks.xls_peak_78	9.45	6.42	127
chr1	24233130	24233310	Sox2_Spheres_Q5_aggregated_peaks.xls_peak_79	9.45	6.42	95
chr1	25879132	25879332	Sox2_Spheres_Q5_aggregated_peaks.xls_peak_80	8.96	5.97	99
chr1	25888522	25888674	Sox2_Spheres_Q5_aggregated_peaks.xls_peak_81	8.58	5.62	32
chr1	25889287	25889511	Sox2_Spheres_Q5_aggregated_peaks.xls_peak_82	10.02	6.95	159
chr1	25949279	25949578	Sox2_Spheres_Q5_aggregated_peaks.xls_peak_83	19.76	16.14	158
chr1	26053515	26053816	Sox2_Spheres_Q5_aggregated_peaks.xls_peak_84	25.97	22.05	155
chr1	26286695	26286879	Sox2_Spheres_Q5_aggregated_peaks.xls_peak_85	12.73	9.48	126
chr1	27907848	27908028	Sox2_Spheres_Q5_aggregated_peaks.xls_peak_86	10.67	7.54	52
chr1	31007110	31007302	Sox2_Spheres_Q5_aggregated_peaks.xls_peak_87	8.09	5.18	86
chr1	33099323	33099761	Sox2_Spheres_Q5_aggregated_peaks.xls_peak_88	26.3	22.37	133
chr1	33551602	33552067	Sox2_Spheres_Q5_aggregated_peaks.xls_peak_89	35.69	31.39	117
chr1	33552599	33552793	Sox2_Spheres_Q5_aggregated_peaks.xls_peak_90	11.75	8.57	142
chr1	33588377	33588589	Sox2_Spheres_Q5_aggregated_peaks.xls_peak_91	9.45	6.42	145
chr1	33648044	33648255	Sox2_Spheres_Q5_aggregated_peaks.xls_peak_92	13.12	9.85	112
chr1	33741464	33741643	Sox2_Spheres_Q5_aggregated_peaks.xls_peak_93	8.13	5.23	111
chr1	34062270	34062934	Sox2_Spheres_Q5_aggregated_peaks.xls_peak_94	18.76	15.17	560
chr1	34067842	34068028	Sox2_Spheres_Q5_aggregated_peaks.xls_peak_95	11.76	8.57	43
chr1	34207658	34207932	Sox2_Spheres_Q5_aggregated_peaks.xls_peak_96	37.94	33.56	114
chr1	34222880	34223114	Sox2_Spheres_Q5_aggregated_peaks.xls_peak_97	20.45	16.77	100
chr1	34224033	34224767	Sox2_Spheres_Q5_aggregated_peaks.xls_peak_98	38.53	34.13	172
chr1	34240428	34240645	Sox2_Spheres_Q5_aggregated_peaks.xls_peak_99	14.64	11.27	85
chr1	34456468	34456720	Sox2_Spheres_Q5_aggregated_peaks.xls_peak_100	17.25	13.75	89
chr1	34640539	34641059	Sox2_Spheres_Q5_aggregated_peaks.xls_peak_101	59.73	54.66	261
chr1	34721079	34721387	Sox2_Spheres_Q5_aggregated_peaks.xls_peak_102	33.17	28.96	148
chr1	34721943	34722448	Sox2_Spheres_Q5_aggregated_peaks.xls_peak_103	51.36	46.53	293
chr1	34723144	34723423	Sox2_Spheres_Q5_aggregated_peaks.xls_peak_104	13.41	10.11	118
chr1	34747305	34747684	Sox2_Spheres_Q5_aggregated_peaks.xls_peak_105	25.45	21.56	143
chr1	34753580	34753842	Sox2_Spheres_Q5_aggregated_peaks.xls_peak_106	9.11	6.12	171
chr1	34899235	34899492	Sox2_Spheres_Q5_aggregated_peaks.xls_peak_107	10.67	7.54	124
chr1	35526121	35526588	Sox2_Spheres_Q5_aggregated_peaks.xls_peak_108	41.43	36.92	213
chr1	35868280	35868523	Sox2_Spheres_Q5_aggregated_peaks.xls_peak_109	24.44	20.6	138
chr1	35926515	35926802	Sox2_Spheres_Q5_aggregated_peaks.xls_peak_110	12.44	9.21	146
chr1	36121640	36121887	Sox2_Spheres_Q5_aggregated_peaks.xls_peak_111	10.93	7.79	132
chr1	36366424	36366699	Sox2_Spheres_Q5_aggregated_peaks.xls_peak_112	18.15	14.61	135
chr1	36436405	36436767	Sox2_Spheres_Q5_aggregated_peaks.xls_peak_113	17.26	13.75	192
chr1	36646470	36646657	Sox2_Spheres_Q5_aggregated_peaks.xls_peak_114	10.67	7.54	53
chr1	36653021	36653294	Sox2_Spheres_Q5_aggregated_peaks.xls_peak_115	14.59	11.22	103
chr1	36660359	36660747	Sox2_Spheres_Q5_aggregated_peaks.xls_peak_116	10.02	6.95	175
chr1	36672181	36672368	Sox2_Spheres_Q5_aggregated_peaks.xls_peak_117	8.26	5.31	33
chr1	36918617	36918894	Sox2_Spheres_Q5_aggregated_peaks.xls_peak_118	13.22	9.93	124
chr1	37094566	37094746	Sox2_Spheres_Q5_aggregated_peaks.xls_peak_119	8.26	5.32	35
chr1	37120076	37120249	Sox2_Spheres_Q5_aggregated_peaks.xls_peak_120	13.22	9.93	18
chr1	37162210	37162432	Sox2_Spheres_Q5_aggregated_peaks.xls_peak_121	9.45	6.42	122
chr1	37277024	37277273	Sox2_Spheres_Q5_aggregated_peaks.xls_peak_122	19.76	16.14	151
chr1	37305314	37305548	Sox2_Spheres_Q5_aggregated_peaks.xls_peak_123	9.45	6.42	82
chr1	37389908	37390088	Sox2_Spheres_Q5_aggregated_peaks.xls_peak_124	8.21	5.31	43
chr1	37404221	37404411	Sox2_Spheres_Q5_aggregated_peaks.xls_peak_125	8.53	5.57	108
chr1	37458752	37458967	Sox2_Spheres_Q5_aggregated_peaks.xls_peak_126	9.45	6.42	88
chr1	37621955	37622166	Sox2_Spheres_Q5_aggregated_peaks.xls_peak_127	8.26	5.31	109
chr1	37643391	37643605	Sox2_Spheres_Q5_aggregated_peaks.xls_peak_128	8.02	5.14	67
chr1	37947132	37947415	Sox2_Spheres_Q5_aggregated_peaks.xls_peak_129	30.03	25.95	130
chr1	37979549	37979773	Sox2_Spheres_Q5_aggregated_peaks.xls_peak_130	20.07	16.41	102
chr1	38013585	38013788	Sox2_Spheres_Q5_aggregated_peaks.xls_peak_131	8.21	5.31	86
chr1	38016617	38016875	Sox2_Spheres_Q5_aggregated_peaks.xls_peak_132	11.64	8.47	101
chr1	38053869	38054062	Sox2_Spheres_Q5_aggregated_peaks.xls_peak_133	10.23	7.16	81
chr1	38255309	38255664	Sox2_Spheres_Q5_aggregated_peaks.xls_peak_134	23.65	19.84	211
chr1	38364870	38365433	Sox2_Spheres_Q5_aggregated_peaks.xls_peak_135	27.49	23.5	159
chr1	38365583	38365841	Sox2_Spheres_Q5_aggregated_peaks.xls_peak_136	11.93	8.71	142
chr1	38391159	38391391	Sox2_Spheres_Q5_aggregated_peaks.xls_peak_137	10.67	7.54	86
chr1	38458670	38459014	Sox2_Spheres_Q5_aggregated_peaks.xls_peak_138	14.54	11.17	186
chr1	38507547	38507820	Sox2_Spheres_Q5_aggregated_peaks.xls_peak_139	30.27	26.17	137
chr1	38900143	38900568	Sox2_Spheres_Q5_aggregated_peaks.xls_peak_140	32.31	28.13	220
chr1	38904775	38905248	Sox2_Spheres_Q5_aggregated_peaks.xls_peak_141	41.92	37.39	332
chr1	38966109	38966564	Sox2_Spheres_Q5_aggregated_peaks.xls_peak_142	15.88	12.44	288
chr1	39081283	39081646	Sox2_Spheres_Q5_aggregated_peaks.xls_peak_143	17.34	13.81	198
chr1	39082067	39082286	Sox2_Spheres_Q5_aggregated_peaks.xls_peak_144	11.93	8.71	82
chr1	39142879	39143452	Sox2_Spheres_Q5_aggregated_peaks.xls_peak_145	27.49	23.5	425
chr1	39539472	39539701	Sox2_Spheres_Q5_aggregated_peaks.xls_peak_146	12.84	9.59	111
chr1	39612725	39613091	Sox2_Spheres_Q5_aggregated_peaks.xls_peak_147	30.59	26.47	262
chr1	39624948	39625172	Sox2_Spheres_Q5_aggregated_peaks.xls_peak_148	8.18	5.28	74
chr1	39655595	39655794	Sox2_Spheres_Q5_aggregated_peaks.xls_peak_149	10.67	7.54	74
chr1	39771094	39771353	Sox2_Spheres_Q5_aggregated_peaks.xls_peak_150	14.54	11.17	142
chr1	39792984	39793164	Sox2_Spheres_Q5_aggregated_peaks.xls_peak_151	8.26	5.31	30
chr1	39803123	39803574	Sox2_Spheres_Q5_aggregated_peaks.xls_peak_152	23.68	19.87	297
chr1	39819000	39819216	Sox2_Spheres_Q5_aggregated_peaks.xls_peak_153	8.03	5.13	78
chr1	39830955	39831491	Sox2_Spheres_Q5_aggregated_peaks.xls_peak_154	34.52	30.26	248
chr1	39862451	39862671	Sox2_Spheres_Q5_aggregated_peaks.xls_peak_155	8.13	5.24	54
chr1	39895528	39896046	Sox2_Spheres_Q5_aggregated_peaks.xls_peak_156	95.45	89.51	251
chr1	39896100	39896280	Sox2_Spheres_Q5_aggregated_peaks.xls_peak_157	8.53	5.57	114
chr1	39959631	39959788	Sox2_Spheres_Q5_aggregated_peaks.xls_peak_158	8.53	5.57	12
chr1	39987945	39988201	Sox2_Spheres_Q5_aggregated_peaks.xls_peak_159	8.26	5.31	78
chr1	39993356	39993638	Sox2_Spheres_Q5_aggregated_peaks.xls_peak_160	16.15	12.69	118
chr1	39998789	39998969	Sox2_Spheres_Q5_aggregated_peaks.xls_peak_161	15.52	12.1	74
chr1	39999661	40000098	Sox2_Spheres_Q5_aggregated_peaks.xls_peak_162	10.57	7.47	204
chr1	40001331	40001656	Sox2_Spheres_Q5_aggregated_peaks.xls_peak_163	10.89	7.75	220
chr1	40004482	40005015	Sox2_Spheres_Q5_aggregated_peaks.xls_peak_164	42.72	38.17	207
chr1	40034244	40034464	Sox2_Spheres_Q5_aggregated_peaks.xls_peak_165	10.61	7.5	150
chr1	40174472	40174652	Sox2_Spheres_Q5_aggregated_peaks.xls_peak_166	9.45	6.42	145
chr1	40290982	40291215	Sox2_Spheres_Q5_aggregated_peaks.xls_peak_167	9.45	6.42	179
chr1	40904460	40904897	Sox2_Spheres_Q5_aggregated_peaks.xls_peak_168	17.02	13.54	174
chr1	41084580	41084840	Sox2_Spheres_Q5_aggregated_peaks.xls_peak_169	19.76	16.14	170
chr1	41197339	41197645	Sox2_Spheres_Q5_aggregated_peaks.xls_peak_170	17.83	14.3	177
chr1	41210399	41210580	Sox2_Spheres_Q5_aggregated_peaks.xls_peak_171	13.03	9.77	103
chr1	41215410	41215655	Sox2_Spheres_Q5_aggregated_peaks.xls_peak_172	8.8	5.83	174
chr1	41446960	41447737	Sox2_Spheres_Q5_aggregated_peaks.xls_peak_173	38.53	34.14	285
chr1	41612502	41612689	Sox2_Spheres_Q5_aggregated_peaks.xls_peak_174	11.95	8.75	135
chr1	41661919	41662364	Sox2_Spheres_Q5_aggregated_peaks.xls_peak_175	19.31	15.7	275
chr1	41662553	41662886	Sox2_Spheres_Q5_aggregated_peaks.xls_peak_176	26.17	22.23	128
chr1	41709187	41709986	Sox2_Spheres_Q5_aggregated_peaks.xls_peak_177	23.54	19.73	439
chr1	42154318	42154684	Sox2_Spheres_Q5_aggregated_peaks.xls_peak_178	9.3	6.3	217
chr1	42286775	42286962	Sox2_Spheres_Q5_aggregated_peaks.xls_peak_179	9.75	6.69	22
chr1	42314734	42315072	Sox2_Spheres_Q5_aggregated_peaks.xls_peak_180	26.98	23.02	164
chr1	42317992	42318182	Sox2_Spheres_Q5_aggregated_peaks.xls_peak_181	11.93	8.71	94
chr1	42595640	42596295	Sox2_Spheres_Q5_aggregated_peaks.xls_peak_182	44.07	39.47	256
chr1	42597067	42597339	Sox2_Spheres_Q5_aggregated_peaks.xls_peak_183	13.85	10.53	153
chr1	42685647	42686025	Sox2_Spheres_Q5_aggregated_peaks.xls_peak_184	19.02	15.43	176
chr1	42735490	42735802	Sox2_Spheres_Q5_aggregated_peaks.xls_peak_185	19.54	15.91	159
chr1	42748405	42748809	Sox2_Spheres_Q5_aggregated_peaks.xls_peak_186	33.51	29.29	156
chr1	42758486	42758771	Sox2_Spheres_Q5_aggregated_peaks.xls_peak_187	11.1	7.95	107
chr1	42767984	42768176	Sox2_Spheres_Q5_aggregated_peaks.xls_peak_188	9.38	6.36	45
chr1	42977779	42977967	Sox2_Spheres_Q5_aggregated_peaks.xls_peak_189	9.45	6.42	71
chr1	42980812	42981062	Sox2_Spheres_Q5_aggregated_peaks.xls_peak_190	8.26	5.32	99
chr1	43155142	43155332	Sox2_Spheres_Q5_aggregated_peaks.xls_peak_191	17.28	13.76	98
chr1	43373936	43374601	Sox2_Spheres_Q5_aggregated_peaks.xls_peak_192	22.64	18.88	208
chr1	43415078	43415400	Sox2_Spheres_Q5_aggregated_peaks.xls_peak_193	8.24	5.33	88
chr1	43453313	43453739	Sox2_Spheres_Q5_aggregated_peaks.xls_peak_194	21.24	17.54	304
chr1	43554664	43555058	Sox2_Spheres_Q5_aggregated_peaks.xls_peak_195	11.93	8.71	294
chr1	43561141	43561420	Sox2_Spheres_Q5_aggregated_peaks.xls_peak_196	18.65	15.06	138
chr1	43640502	43640809	Sox2_Spheres_Q5_aggregated_peaks.xls_peak_197	11.38	8.21	147
chr1	43751637	43752041	Sox2_Spheres_Q5_aggregated_peaks.xls_peak_198	15.31	11.91	138
chr1	43755286	43755736	Sox2_Spheres_Q5_aggregated_peaks.xls_peak_199	34.03	29.8	293
chr1	43786904	43787150	Sox2_Spheres_Q5_aggregated_peaks.xls_peak_200	13.22	9.93	138
chr1	43787377	43787764	Sox2_Spheres_Q5_aggregated_peaks.xls_peak_201	11.64	8.47	99
chr1	43830835	43831111	Sox2_Spheres_Q5_aggregated_peaks.xls_peak_202	13.22	9.93	147
chr1	43990298	43990478	Sox2_Spheres_Q5_aggregated_peaks.xls_peak_203	9.76	6.7	113
chr1	44610033	44610397	Sox2_Spheres_Q5_aggregated_peaks.xls_peak_204	13.87	10.54	211
chr1	44642132	44642362	Sox2_Spheres_Q5_aggregated_peaks.xls_peak_205	13.38	10.1	115
chr1	44648522	44648784	Sox2_Spheres_Q5_aggregated_peaks.xls_peak_206	15.88	12.44	121
chr1	45007929	45008272	Sox2_Spheres_Q5_aggregated_peaks.xls_peak_207	46.25	41.59	173
chr1	45079029	45079234	Sox2_Spheres_Q5_aggregated_peaks.xls_peak_208	13	9.74	142
chr1	46132916	46133104	Sox2_Spheres_Q5_aggregated_peaks.xls_peak_209	9.3	6.3	47
chr1	46451599	46452004	Sox2_Spheres_Q5_aggregated_peaks.xls_peak_210	23.45	19.65	229
chr1	46475727	46476089	Sox2_Spheres_Q5_aggregated_peaks.xls_peak_211	24.16	20.34	214
chr1	46856025	46856277	Sox2_Spheres_Q5_aggregated_peaks.xls_peak_212	13.12	9.85	91
chr1	50827083	50827401	Sox2_Spheres_Q5_aggregated_peaks.xls_peak_213	8.96	5.97	32
chr1	50863251	50863431	Sox2_Spheres_Q5_aggregated_peaks.xls_peak_214	10.27	7.19	116
chr1	50954567	50954981	Sox2_Spheres_Q5_aggregated_peaks.xls_peak_215	48.17	43.43	252
chr1	50997155	50997367	Sox2_Spheres_Q5_aggregated_peaks.xls_peak_216	8.44	5.49	40
chr1	51151547	51151730	Sox2_Spheres_Q5_aggregated_peaks.xls_peak_217	11.21	8.07	45
chr1	51273146	51273379	Sox2_Spheres_Q5_aggregated_peaks.xls_peak_218	10.27	7.17	126
chr1	51286859	51287134	Sox2_Spheres_Q5_aggregated_peaks.xls_peak_219	13.03	9.77	61
chr1	51347798	51347986	Sox2_Spheres_Q5_aggregated_peaks.xls_peak_220	8.99	6.01	150
chr1	51372465	51372713	Sox2_Spheres_Q5_aggregated_peaks.xls_peak_221	15.88	12.44	94
chr1	51472204	51472399	Sox2_Spheres_Q5_aggregated_peaks.xls_peak_222	8.26	5.32	92
chr1	51674297	51674496	Sox2_Spheres_Q5_aggregated_peaks.xls_peak_223	14.95	11.57	101
chr1	51693568	51693806	Sox2_Spheres_Q5_aggregated_peaks.xls_peak_224	18.54	14.97	107
chr1	51728424	51728617	Sox2_Spheres_Q5_aggregated_peaks.xls_peak_225	13.03	9.77	123
chr1	51997521	51997701	Sox2_Spheres_Q5_aggregated_peaks.xls_peak_226	8.26	5.32	74
chr1	52025944	52026213	Sox2_Spheres_Q5_aggregated_peaks.xls_peak_227	23.18	19.39	135
chr1	52033532	52033917	Sox2_Spheres_Q5_aggregated_peaks.xls_peak_228	9.54	6.49	129
chr1	52052836	52053016	Sox2_Spheres_Q5_aggregated_peaks.xls_peak_229	8.26	5.32	107
chr1	52053501	52054298	Sox2_Spheres_Q5_aggregated_peaks.xls_peak_230	25.91	22.01	364
chr1	52055250	52055614	Sox2_Spheres_Q5_aggregated_peaks.xls_peak_231	14.95	11.57	204
chr1	52100252	52100506	Sox2_Spheres_Q5_aggregated_peaks.xls_peak_232	11.38	8.22	130
chr1	52337136	52337401	Sox2_Spheres_Q5_aggregated_peaks.xls_peak_233	9.07	6.09	110
chr1	52449843	52450100	Sox2_Spheres_Q5_aggregated_peaks.xls_peak_234	13.86	10.54	110
chr1	52654094	52654337	Sox2_Spheres_Q5_aggregated_peaks.xls_peak_235	9.34	6.32	96
chr1	52705152	52705440	Sox2_Spheres_Q5_aggregated_peaks.xls_peak_236	11.75	8.57	139
chr1	52775065	52775406	Sox2_Spheres_Q5_aggregated_peaks.xls_peak_237	17.26	13.75	222
chr1	52815194	52815443	Sox2_Spheres_Q5_aggregated_peaks.xls_peak_238	12.2	8.99	71
chr1	52874633	52874887	Sox2_Spheres_Q5_aggregated_peaks.xls_peak_239	23.8	19.98	133
chr1	53008790	53009205	Sox2_Spheres_Q5_aggregated_peaks.xls_peak_240	8.84	5.87	124
chr1	53072817	53073021	Sox2_Spheres_Q5_aggregated_peaks.xls_peak_241	15.88	12.44	113
chr1	53095138	53095398	Sox2_Spheres_Q5_aggregated_peaks.xls_peak_242	17.54	14.01	122
chr1	53246343	53246703	Sox2_Spheres_Q5_aggregated_peaks.xls_peak_243	20.59	16.93	217
chr1	53248209	53248373	Sox2_Spheres_Q5_aggregated_peaks.xls_peak_244	10.59	7.48	42
chr1	53479971	53480390	Sox2_Spheres_Q5_aggregated_peaks.xls_peak_245	30.75	26.64	280
chr1	53770310	53770881	Sox2_Spheres_Q5_aggregated_peaks.xls_peak_246	23.45	19.65	208
chr1	53796828	53797602	Sox2_Spheres_Q5_aggregated_peaks.xls_peak_247	34.41	30.16	353
chr1	53880677	53880967	Sox2_Spheres_Q5_aggregated_peaks.xls_peak_248	15.88	12.44	164
chr1	53997059	53997538	Sox2_Spheres_Q5_aggregated_peaks.xls_peak_249	13.72	10.41	143
chr1	54250144	54250317	Sox2_Spheres_Q5_aggregated_peaks.xls_peak_250	8.61	5.64	125
chr1	54307472	54307694	Sox2_Spheres_Q5_aggregated_peaks.xls_peak_251	9.54	6.49	160
chr1	54541798	54542097	Sox2_Spheres_Q5_aggregated_peaks.xls_peak_252	15.15	11.76	152
chr1	54641111	54641614	Sox2_Spheres_Q5_aggregated_peaks.xls_peak_253	17.26	13.75	287
chr1	54642430	54642950	Sox2_Spheres_Q5_aggregated_peaks.xls_peak_254	29.38	25.33	176
chr1	54686068	54686291	Sox2_Spheres_Q5_aggregated_peaks.xls_peak_255	14.33	10.99	122
chr1	54696596	54696853	Sox2_Spheres_Q5_aggregated_peaks.xls_peak_256	20.07	16.41	109
chr1	54770415	54770595	Sox2_Spheres_Q5_aggregated_peaks.xls_peak_257	8.26	5.32	112
chr1	54772199	54772578	Sox2_Spheres_Q5_aggregated_peaks.xls_peak_258	19.45	15.84	240
chr1	54791917	54792124	Sox2_Spheres_Q5_aggregated_peaks.xls_peak_259	13.52	10.21	46
chr1	54822823	54823148	Sox2_Spheres_Q5_aggregated_peaks.xls_peak_260	10.67	7.54	153
chr1	54848415	54848624	Sox2_Spheres_Q5_aggregated_peaks.xls_peak_261	10.14	7.07	160
chr1	54924557	54924753	Sox2_Spheres_Q5_aggregated_peaks.xls_peak_262	8.26	5.32	138
chr1	55084292	55084472	Sox2_Spheres_Q5_aggregated_peaks.xls_peak_263	8.82	5.85	73
chr1	55217985	55218303	Sox2_Spheres_Q5_aggregated_peaks.xls_peak_264	26.45	22.52	179
chr1	55262604	55262935	Sox2_Spheres_Q5_aggregated_peaks.xls_peak_265	32.16	27.99	156
chr1	55278242	55278653	Sox2_Spheres_Q5_aggregated_peaks.xls_peak_266	20.98	17.29	190
chr1	55280903	55281214	Sox2_Spheres_Q5_aggregated_peaks.xls_peak_267	11.94	8.74	155
chr1	55282362	55282927	Sox2_Spheres_Q5_aggregated_peaks.xls_peak_268	11.64	8.47	148
chr1	55283339	55283601	Sox2_Spheres_Q5_aggregated_peaks.xls_peak_269	11.75	8.56	144
chr1	55296267	55296450	Sox2_Spheres_Q5_aggregated_peaks.xls_peak_270	10.01	6.95	81
chr1	55546091	55546497	Sox2_Spheres_Q5_aggregated_peaks.xls_peak_271	13.85	10.53	366
chr1	55675641	55676043	Sox2_Spheres_Q5_aggregated_peaks.xls_peak_272	22.98	19.19	246
chr1	55689633	55689815	Sox2_Spheres_Q5_aggregated_peaks.xls_peak_273	9.45	6.42	130
chr1	55716696	55717213	Sox2_Spheres_Q5_aggregated_peaks.xls_peak_274	15.88	12.44	203
chr1	55722888	55723145	Sox2_Spheres_Q5_aggregated_peaks.xls_peak_275	13.03	9.77	157
chr1	55723242	55723498	Sox2_Spheres_Q5_aggregated_peaks.xls_peak_276	21.38	17.66	134
chr1	55905807	55906044	Sox2_Spheres_Q5_aggregated_peaks.xls_peak_277	9.45	6.42	135
chr1	56780445	56780753	Sox2_Spheres_Q5_aggregated_peaks.xls_peak_278	10.67	7.54	202
chr1	56783202	56783447	Sox2_Spheres_Q5_aggregated_peaks.xls_peak_279	14.54	11.17	74
chr1	57231476	57231809	Sox2_Spheres_Q5_aggregated_peaks.xls_peak_280	9.45	6.42	174
chr1	57262433	57262635	Sox2_Spheres_Q5_aggregated_peaks.xls_peak_281	9.45	6.42	157
chr1	57281582	57281862	Sox2_Spheres_Q5_aggregated_peaks.xls_peak_282	8.26	5.32	54
chr1	57323712	57324075	Sox2_Spheres_Q5_aggregated_peaks.xls_peak_283	44.91	40.29	161
chr1	57444699	57445167	Sox2_Spheres_Q5_aggregated_peaks.xls_peak_284	19.31	15.7	148
chr1	57486612	57486881	Sox2_Spheres_Q5_aggregated_peaks.xls_peak_285	17.25	13.75	113
chr1	57497405	57497616	Sox2_Spheres_Q5_aggregated_peaks.xls_peak_286	10.67	7.54	90
chr1	57554257	57554496	Sox2_Spheres_Q5_aggregated_peaks.xls_peak_287	9.45	6.42	109
chr1	57846787	57847166	Sox2_Spheres_Q5_aggregated_peaks.xls_peak_288	28.09	24.09	145
chr1	57918743	57919322	Sox2_Spheres_Q5_aggregated_peaks.xls_peak_289	28.84	24.8	431
chr1	57947212	57947698	Sox2_Spheres_Q5_aggregated_peaks.xls_peak_290	11.34	8.18	127
chr1	57977618	57977805	Sox2_Spheres_Q5_aggregated_peaks.xls_peak_291	14.33	10.99	91
chr1	58086921	58087111	Sox2_Spheres_Q5_aggregated_peaks.xls_peak_292	10.93	7.79	96
chr1	58087381	58087690	Sox2_Spheres_Q5_aggregated_peaks.xls_peak_293	22.26	18.51	135
chr1	58346896	58347150	Sox2_Spheres_Q5_aggregated_peaks.xls_peak_294	13.22	9.93	107
chr1	58361403	58361682	Sox2_Spheres_Q5_aggregated_peaks.xls_peak_295	11.93	8.71	135
chr1	58485567	58485858	Sox2_Spheres_Q5_aggregated_peaks.xls_peak_296	8.21	5.31	53
chr1	58699182	58699476	Sox2_Spheres_Q5_aggregated_peaks.xls_peak_297	11.93	8.71	152
chr1	58771319	58771577	Sox2_Spheres_Q5_aggregated_peaks.xls_peak_298	14.99	11.6	119
chr1	59025832	59026089	Sox2_Spheres_Q5_aggregated_peaks.xls_peak_299	10.57	7.47	125
chr1	59029700	59029989	Sox2_Spheres_Q5_aggregated_peaks.xls_peak_300	13.74	10.43	135
chr1	59366044	59366313	Sox2_Spheres_Q5_aggregated_peaks.xls_peak_301	14.4	11.06	111
chr1	59382664	59382873	Sox2_Spheres_Q5_aggregated_peaks.xls_peak_302	8.26	5.31	145
chr1	59383939	59384194	Sox2_Spheres_Q5_aggregated_peaks.xls_peak_303	10.58	7.47	135
chr1	59573021	59573430	Sox2_Spheres_Q5_aggregated_peaks.xls_peak_304	45.03	40.41	181
chr1	59682522	59682713	Sox2_Spheres_Q5_aggregated_peaks.xls_peak_305	10.63	7.53	86
chr1	59782433	59782613	Sox2_Spheres_Q5_aggregated_peaks.xls_peak_306	15.44	12.03	156
chr1	59845798	59846411	Sox2_Spheres_Q5_aggregated_peaks.xls_peak_307	15.31	11.91	455
chr1	59846570	59846991	Sox2_Spheres_Q5_aggregated_peaks.xls_peak_308	27.84	23.84	212
chr1	59852137	59852551	Sox2_Spheres_Q5_aggregated_peaks.xls_peak_309	46.8	42.11	213
chr1	59890615	59890800	Sox2_Spheres_Q5_aggregated_peaks.xls_peak_310	8.89	5.92	110
chr1	59944067	59944496	Sox2_Spheres_Q5_aggregated_peaks.xls_peak_311	17.73	14.2	173
chr1	60065833	60066198	Sox2_Spheres_Q5_aggregated_peaks.xls_peak_312	17.26	13.75	216
chr1	60725205	60725393	Sox2_Spheres_Q5_aggregated_peaks.xls_peak_313	8.26	5.32	113
chr1	60908060	60908362	Sox2_Spheres_Q5_aggregated_peaks.xls_peak_314	14.54	11.17	139
chr1	61119086	61119408	Sox2_Spheres_Q5_aggregated_peaks.xls_peak_315	11.76	8.57	158
chr1	61180438	61180834	Sox2_Spheres_Q5_aggregated_peaks.xls_peak_316	11.93	8.71	216
chr1	61255001	61255764	Sox2_Spheres_Q5_aggregated_peaks.xls_peak_317	32.6	28.41	549
chr1	61359300	61359891	Sox2_Spheres_Q5_aggregated_peaks.xls_peak_318	42.25	37.71	419
chr1	61367418	61367623	Sox2_Spheres_Q5_aggregated_peaks.xls_peak_319	10.13	7.06	89
chr1	61701140	61701346	Sox2_Spheres_Q5_aggregated_peaks.xls_peak_320	10.23	7.16	62
chr1	61959557	61959916	Sox2_Spheres_Q5_aggregated_peaks.xls_peak_321	53.41	48.51	190
chr1	62228452	62228714	Sox2_Spheres_Q5_aggregated_peaks.xls_peak_322	8.26	5.32	161
chr1	62439651	62439942	Sox2_Spheres_Q5_aggregated_peaks.xls_peak_323	15.31	11.91	156
chr1	62711618	62712025	Sox2_Spheres_Q5_aggregated_peaks.xls_peak_324	21.52	17.79	147
chr1	62766753	62767017	Sox2_Spheres_Q5_aggregated_peaks.xls_peak_325	8.26	5.32	101
chr1	62830188	62830371	Sox2_Spheres_Q5_aggregated_peaks.xls_peak_326	11.75	8.57	104
chr1	62980226	62980437	Sox2_Spheres_Q5_aggregated_peaks.xls_peak_327	15.66	12.25	73
chr1	62980640	62981076	Sox2_Spheres_Q5_aggregated_peaks.xls_peak_328	27.46	23.48	294
chr1	63505717	63506163	Sox2_Spheres_Q5_aggregated_peaks.xls_peak_329	28.54	24.52	233
chr1	63520140	63520652	Sox2_Spheres_Q5_aggregated_peaks.xls_peak_330	13.85	10.53	79
chr1	63752325	63752606	Sox2_Spheres_Q5_aggregated_peaks.xls_peak_331	10.67	7.54	162
chr1	63809705	63810405	Sox2_Spheres_Q5_aggregated_peaks.xls_peak_332	42.08	37.55	263
chr1	63810575	63810907	Sox2_Spheres_Q5_aggregated_peaks.xls_peak_333	35.12	30.84	135
chr1	63866460	63866786	Sox2_Spheres_Q5_aggregated_peaks.xls_peak_334	22.26	18.51	162
chr1	63875105	63875388	Sox2_Spheres_Q5_aggregated_peaks.xls_peak_335	21.52	17.79	143
chr1	63913430	63913627	Sox2_Spheres_Q5_aggregated_peaks.xls_peak_336	9.45	6.42	89
chr1	63948930	63949156	Sox2_Spheres_Q5_aggregated_peaks.xls_peak_337	8.26	5.32	139
chr1	63975873	63976332	Sox2_Spheres_Q5_aggregated_peaks.xls_peak_338	31.84	27.69	188
chr1	63979288	63979629	Sox2_Spheres_Q5_aggregated_peaks.xls_peak_339	13.24	9.96	126
chr1	63981469	63981649	Sox2_Spheres_Q5_aggregated_peaks.xls_peak_340	14.29	10.96	82
chr1	63984322	63984499	Sox2_Spheres_Q5_aggregated_peaks.xls_peak_341	10.27	7.2	59
chr1	64040773	64041424	Sox2_Spheres_Q5_aggregated_peaks.xls_peak_342	24.83	20.96	158
chr1	64045515	64045716	Sox2_Spheres_Q5_aggregated_peaks.xls_peak_343	9.54	6.49	129
chr1	64081803	64081983	Sox2_Spheres_Q5_aggregated_peaks.xls_peak_344	8.26	5.32	33
chr1	64082130	64082365	Sox2_Spheres_Q5_aggregated_peaks.xls_peak_345	13.22	9.93	85
chr1	64168697	64169010	Sox2_Spheres_Q5_aggregated_peaks.xls_peak_346	9.94	6.88	163
chr1	64189331	64190025	Sox2_Spheres_Q5_aggregated_peaks.xls_peak_347	19.76	16.14	489
chr1	64242537	64243232	Sox2_Spheres_Q5_aggregated_peaks.xls_peak_348	34.95	30.68	148
chr1	64243363	64243630	Sox2_Spheres_Q5_aggregated_peaks.xls_peak_349	13.22	9.93	97
chr1	64245472	64245698	Sox2_Spheres_Q5_aggregated_peaks.xls_peak_350	8.18	5.28	184
chr1	64247431	64247611	Sox2_Spheres_Q5_aggregated_peaks.xls_peak_351	10.57	7.47	69
chr1	64266988	64267293	Sox2_Spheres_Q5_aggregated_peaks.xls_peak_352	19.25	15.64	174
chr1	64300649	64300838	Sox2_Spheres_Q5_aggregated_peaks.xls_peak_353	8.26	5.32	117
chr1	64342317	64342537	Sox2_Spheres_Q5_aggregated_peaks.xls_peak_354	9.45	6.42	102
chr1	64349310	64349609	Sox2_Spheres_Q5_aggregated_peaks.xls_peak_355	9.03	6.05	178
chr1	64352055	64352569	Sox2_Spheres_Q5_aggregated_peaks.xls_peak_356	33.58	29.36	180
chr1	64408463	64408643	Sox2_Spheres_Q5_aggregated_peaks.xls_peak_357	10.67	7.54	71
chr1	64584472	64584714	Sox2_Spheres_Q5_aggregated_peaks.xls_peak_358	22.46	18.71	107
chr1	64767696	64767911	Sox2_Spheres_Q5_aggregated_peaks.xls_peak_359	8.26	5.32	71
chr1	64838197	64838405	Sox2_Spheres_Q5_aggregated_peaks.xls_peak_360	9.45	6.42	92
chr1	64841977	64842256	Sox2_Spheres_Q5_aggregated_peaks.xls_peak_361	9.45	6.42	163
chr1	64885869	64886178	Sox2_Spheres_Q5_aggregated_peaks.xls_peak_362	52.29	47.42	162
chr1	64900299	64900976	Sox2_Spheres_Q5_aggregated_peaks.xls_peak_363	22.26	18.51	127
chr1	64963387	64963854	Sox2_Spheres_Q5_aggregated_peaks.xls_peak_364	62.62	57.45	274
chr1	64965448	64965747	Sox2_Spheres_Q5_aggregated_peaks.xls_peak_365	14.64	11.27	148
chr1	65021927	65022290	Sox2_Spheres_Q5_aggregated_peaks.xls_peak_366	17.26	13.75	191
chr1	65218264	65218605	Sox2_Spheres_Q5_aggregated_peaks.xls_peak_367	21.52	17.79	167
chr1	65220897	65221099	Sox2_Spheres_Q5_aggregated_peaks.xls_peak_368	9.54	6.49	153
chr1	65225668	65225902	Sox2_Spheres_Q5_aggregated_peaks.xls_peak_369	13.17	9.89	91
chr1	66222738	66223033	Sox2_Spheres_Q5_aggregated_peaks.xls_peak_370	9.41	6.39	123
chr1	66241943	66242337	Sox2_Spheres_Q5_aggregated_peaks.xls_peak_371	9.39	6.39	59
chr1	66257873	66258275	Sox2_Spheres_Q5_aggregated_peaks.xls_peak_372	13.85	10.53	260
chr1	66273450	66273796	Sox2_Spheres_Q5_aggregated_peaks.xls_peak_373	36.19	31.86	172
chr1	66274885	66275158	Sox2_Spheres_Q5_aggregated_peaks.xls_peak_374	28.8	24.77	136
chr1	66298433	66298823	Sox2_Spheres_Q5_aggregated_peaks.xls_peak_375	13.14	9.87	227
chr1	66355743	66355993	Sox2_Spheres_Q5_aggregated_peaks.xls_peak_376	13.85	10.53	169
chr1	66367333	66367895	Sox2_Spheres_Q5_aggregated_peaks.xls_peak_377	13.17	9.89	315
chr1	66368171	66368567	Sox2_Spheres_Q5_aggregated_peaks.xls_peak_378	13.62	10.32	93
chr1	66395210	66395414	Sox2_Spheres_Q5_aggregated_peaks.xls_peak_379	10.58	7.48	148
chr1	66406582	66406786	Sox2_Spheres_Q5_aggregated_peaks.xls_peak_380	10.51	7.42	149
chr1	66433125	66433543	Sox2_Spheres_Q5_aggregated_peaks.xls_peak_381	18.24	14.69	174
chr1	66441829	66442112	Sox2_Spheres_Q5_aggregated_peaks.xls_peak_382	14.64	11.27	158
chr1	66598939	66599263	Sox2_Spheres_Q5_aggregated_peaks.xls_peak_383	14.54	11.17	146
chr1	66663977	66664160	Sox2_Spheres_Q5_aggregated_peaks.xls_peak_384	12.73	9.48	108
chr1	66684674	66685151	Sox2_Spheres_Q5_aggregated_peaks.xls_peak_385	40.63	36.16	263
chr1	66696774	66696954	Sox2_Spheres_Q5_aggregated_peaks.xls_peak_386	9.45	6.42	78
chr1	66701779	66702089	Sox2_Spheres_Q5_aggregated_peaks.xls_peak_387	35.2	30.92	145
chr1	66739258	66739746	Sox2_Spheres_Q5_aggregated_peaks.xls_peak_388	49.03	44.26	248
chr1	66867047	66867338	Sox2_Spheres_Q5_aggregated_peaks.xls_peak_389	21.52	17.81	177
chr1	66908477	66908721	Sox2_Spheres_Q5_aggregated_peaks.xls_peak_390	11.75	8.57	127
chr1	66910149	66910375	Sox2_Spheres_Q5_aggregated_peaks.xls_peak_391	9.38	6.36	75
chr1	66942827	66943220	Sox2_Spheres_Q5_aggregated_peaks.xls_peak_392	35.69	31.39	216
chr1	66943265	66943622	Sox2_Spheres_Q5_aggregated_peaks.xls_peak_393	15.93	12.49	158
chr1	66985214	66985410	Sox2_Spheres_Q5_aggregated_peaks.xls_peak_394	10.93	7.79	148
chr1	67274705	67274930	Sox2_Spheres_Q5_aggregated_peaks.xls_peak_395	15.5	12.1	93
chr1	67333062	67333242	Sox2_Spheres_Q5_aggregated_peaks.xls_peak_396	8.54	5.58	67
chr1	67406406	67406685	Sox2_Spheres_Q5_aggregated_peaks.xls_peak_397	27.37	23.4	141
chr1	67412644	67412898	Sox2_Spheres_Q5_aggregated_peaks.xls_peak_398	15.55	12.14	113
chr1	67444353	67444621	Sox2_Spheres_Q5_aggregated_peaks.xls_peak_399	25.54	21.66	125
chr1	67444699	67444925	Sox2_Spheres_Q5_aggregated_peaks.xls_peak_400	8.61	5.64	93
chr1	67849835	67850065	Sox2_Spheres_Q5_aggregated_peaks.xls_peak_401	19.31	15.7	130
chr1	68092747	68093193	Sox2_Spheres_Q5_aggregated_peaks.xls_peak_402	19.01	15.42	140
chr1	68394679	68394981	Sox2_Spheres_Q5_aggregated_peaks.xls_peak_403	9.03	6.05	74
chr1	68921612	68921819	Sox2_Spheres_Q5_aggregated_peaks.xls_peak_404	10.12	7.03	123
chr1	69002054	69002447	Sox2_Spheres_Q5_aggregated_peaks.xls_peak_405	16.21	12.77	254
chr1	69008028	69008636	Sox2_Spheres_Q5_aggregated_peaks.xls_peak_406	20.45	16.78	217
chr1	69020452	69020690	Sox2_Spheres_Q5_aggregated_peaks.xls_peak_407	10.15	7.05	141
chr1	69071511	69071753	Sox2_Spheres_Q5_aggregated_peaks.xls_peak_408	30.71	26.62	127
chr1	69151989	69152189	Sox2_Spheres_Q5_aggregated_peaks.xls_peak_409	7.97	5.09	125
chr1	69152361	69152710	Sox2_Spheres_Q5_aggregated_peaks.xls_peak_410	9.11	6.12	172
chr1	69154868	69155072	Sox2_Spheres_Q5_aggregated_peaks.xls_peak_411	9.5	6.47	169
chr1	69157795	69157950	Sox2_Spheres_Q5_aggregated_peaks.xls_peak_412	8.53	5.57	115
chr1	69204008	69204270	Sox2_Spheres_Q5_aggregated_peaks.xls_peak_413	17.28	13.77	103
chr1	69288477	69288665	Sox2_Spheres_Q5_aggregated_peaks.xls_peak_414	13.85	10.53	97
chr1	69637987	69638167	Sox2_Spheres_Q5_aggregated_peaks.xls_peak_415	8.03	5.13	107
chr1	69656283	69656469	Sox2_Spheres_Q5_aggregated_peaks.xls_peak_416	8.31	5.39	77
chr1	69732892	69733112	Sox2_Spheres_Q5_aggregated_peaks.xls_peak_417	9.45	6.42	130
chr1	69848102	69848282	Sox2_Spheres_Q5_aggregated_peaks.xls_peak_418	8.53	5.57	45
chr1	70013452	70013632	Sox2_Spheres_Q5_aggregated_peaks.xls_peak_419	8.26	5.32	110
chr1	70426807	70427002	Sox2_Spheres_Q5_aggregated_peaks.xls_peak_420	15.78	12.35	61
chr1	71587044	71587275	Sox2_Spheres_Q5_aggregated_peaks.xls_peak_421	8.61	5.64	141
chr1	71661138	71661581	Sox2_Spheres_Q5_aggregated_peaks.xls_peak_422	13.22	9.93	368
chr1	71943094	71943470	Sox2_Spheres_Q5_aggregated_peaks.xls_peak_423	11.34	8.18	84
chr1	72115574	72115801	Sox2_Spheres_Q5_aggregated_peaks.xls_peak_424	11.64	8.47	136
chr1	72261185	72261638	Sox2_Spheres_Q5_aggregated_peaks.xls_peak_425	15.88	12.44	324
chr1	72273182	72273485	Sox2_Spheres_Q5_aggregated_peaks.xls_peak_426	9.11	6.12	147
chr1	72275725	72275905	Sox2_Spheres_Q5_aggregated_peaks.xls_peak_427	11.93	8.71	79
chr1	72283359	72283829	Sox2_Spheres_Q5_aggregated_peaks.xls_peak_428	26.88	22.93	251
chr1	72290790	72291190	Sox2_Spheres_Q5_aggregated_peaks.xls_peak_429	22.71	18.94	149
chr1	72301655	72301954	Sox2_Spheres_Q5_aggregated_peaks.xls_peak_430	16.25	12.79	149
chr1	72353786	72354157	Sox2_Spheres_Q5_aggregated_peaks.xls_peak_431	18.65	15.06	162
chr1	72426379	72426690	Sox2_Spheres_Q5_aggregated_peaks.xls_peak_432	27.49	23.49	138
chr1	72429776	72429956	Sox2_Spheres_Q5_aggregated_peaks.xls_peak_433	9.83	6.77	117
chr1	72516891	72517097	Sox2_Spheres_Q5_aggregated_peaks.xls_peak_434	8.13	5.23	46
chr1	72629661	72629880	Sox2_Spheres_Q5_aggregated_peaks.xls_peak_435	17.01	13.53	118
chr1	72630049	72630240	Sox2_Spheres_Q5_aggregated_peaks.xls_peak_436	8.26	5.31	77
chr1	72718861	72719173	Sox2_Spheres_Q5_aggregated_peaks.xls_peak_437	11.64	8.47	170
chr1	72786101	72786601	Sox2_Spheres_Q5_aggregated_peaks.xls_peak_438	24.47	20.62	348
chr1	72860672	72860884	Sox2_Spheres_Q5_aggregated_peaks.xls_peak_439	10.84	7.71	88
chr1	72873099	72873275	Sox2_Spheres_Q5_aggregated_peaks.xls_peak_440	8.26	5.31	24
chr1	72873442	72873780	Sox2_Spheres_Q5_aggregated_peaks.xls_peak_441	10.51	7.42	162
chr1	72885914	72886398	Sox2_Spheres_Q5_aggregated_peaks.xls_peak_442	12.91	9.66	375
chr1	72918770	72918992	Sox2_Spheres_Q5_aggregated_peaks.xls_peak_443	9.45	6.42	160
chr1	72921466	72921727	Sox2_Spheres_Q5_aggregated_peaks.xls_peak_444	13.22	9.93	111
chr1	72961587	72961799	Sox2_Spheres_Q5_aggregated_peaks.xls_peak_445	11.64	8.47	140
chr1	73015736	73015916	Sox2_Spheres_Q5_aggregated_peaks.xls_peak_446	8.26	5.32	95
chr1	73051284	73051494	Sox2_Spheres_Q5_aggregated_peaks.xls_peak_447	9.38	6.36	95
chr1	73112028	73112208	Sox2_Spheres_Q5_aggregated_peaks.xls_peak_448	8.26	5.32	85
chr1	73200102	73200326	Sox2_Spheres_Q5_aggregated_peaks.xls_peak_449	12.3	9.07	105
chr1	73216049	73216263	Sox2_Spheres_Q5_aggregated_peaks.xls_peak_450	12.91	9.66	113
chr1	73317192	73318021	Sox2_Spheres_Q5_aggregated_peaks.xls_peak_451	81.88	76.25	511
chr1	73465049	73465315	Sox2_Spheres_Q5_aggregated_peaks.xls_peak_452	14.54	11.17	119
chr1	73687502	73687955	Sox2_Spheres_Q5_aggregated_peaks.xls_peak_453	17.06	13.57	292
chr1	73689484	73689670	Sox2_Spheres_Q5_aggregated_peaks.xls_peak_454	10.46	7.36	33
chr1	73720021	73720590	Sox2_Spheres_Q5_aggregated_peaks.xls_peak_455	13.12	9.85	207
chr1	73790533	73791019	Sox2_Spheres_Q5_aggregated_peaks.xls_peak_456	35.16	30.88	283
chr1	73897120	73897465	Sox2_Spheres_Q5_aggregated_peaks.xls_peak_457	11.5	8.32	221
chr1	73990961	73991441	Sox2_Spheres_Q5_aggregated_peaks.xls_peak_458	16.79	13.32	277
chr1	73994495	73994741	Sox2_Spheres_Q5_aggregated_peaks.xls_peak_459	10.67	7.54	120
chr1	74025825	74026158	Sox2_Spheres_Q5_aggregated_peaks.xls_peak_460	17.14	13.64	209
chr1	74157885	74158214	Sox2_Spheres_Q5_aggregated_peaks.xls_peak_461	22.64	18.88	166
chr1	74342288	74342493	Sox2_Spheres_Q5_aggregated_peaks.xls_peak_462	13.92	10.59	136
chr1	74364047	74364248	Sox2_Spheres_Q5_aggregated_peaks.xls_peak_463	15.66	12.25	106
chr1	74433626	74433806	Sox2_Spheres_Q5_aggregated_peaks.xls_peak_464	9.3	6.3	73
chr1	74502327	74502697	Sox2_Spheres_Q5_aggregated_peaks.xls_peak_465	52.01	47.16	162
chr1	74588919	74589523	Sox2_Spheres_Q5_aggregated_peaks.xls_peak_466	38.75	34.33	175
chr1	74844013	74844344	Sox2_Spheres_Q5_aggregated_peaks.xls_peak_467	8.13	5.24	231
chr1	75032090	75032281	Sox2_Spheres_Q5_aggregated_peaks.xls_peak_468	13.22	9.93	76
chr1	75176665	75176944	Sox2_Spheres_Q5_aggregated_peaks.xls_peak_469	11.84	8.64	119
chr1	75439596	75439802	Sox2_Spheres_Q5_aggregated_peaks.xls_peak_470	13.22	9.93	110
chr1	75470722	75470992	Sox2_Spheres_Q5_aggregated_peaks.xls_peak_471	10.51	7.42	156
chr1	75527281	75527489	Sox2_Spheres_Q5_aggregated_peaks.xls_peak_472	15.88	12.44	136
chr1	75650248	75650753	Sox2_Spheres_Q5_aggregated_peaks.xls_peak_473	8.82	5.85	311
chr1	75689300	75689786	Sox2_Spheres_Q5_aggregated_peaks.xls_peak_474	12.55	9.32	140
chr1	75701293	75701499	Sox2_Spheres_Q5_aggregated_peaks.xls_peak_475	10.02	6.95	159
chr1	75701562	75701742	Sox2_Spheres_Q5_aggregated_peaks.xls_peak_476	9.84	6.78	49
chr1	75794247	75794467	Sox2_Spheres_Q5_aggregated_peaks.xls_peak_477	11.64	8.47	170
chr1	75801148	75801376	Sox2_Spheres_Q5_aggregated_peaks.xls_peak_478	8.26	5.32	164
chr1	76025602	76025844	Sox2_Spheres_Q5_aggregated_peaks.xls_peak_479	11.93	8.71	150
chr1	76035721	76035914	Sox2_Spheres_Q5_aggregated_peaks.xls_peak_480	13.57	10.27	58
chr1	76072357	76072810	Sox2_Spheres_Q5_aggregated_peaks.xls_peak_481	11.64	8.47	61
chr1	76279826	76280181	Sox2_Spheres_Q5_aggregated_peaks.xls_peak_482	12.79	9.54	249
chr1	76320721	76320901	Sox2_Spheres_Q5_aggregated_peaks.xls_peak_483	8.26	5.32	63
chr1	76532087	76532351	Sox2_Spheres_Q5_aggregated_peaks.xls_peak_484	19.25	15.64	162
chr1	76633644	76634276	Sox2_Spheres_Q5_aggregated_peaks.xls_peak_485	22.26	18.51	289
chr1	76639336	76639689	Sox2_Spheres_Q5_aggregated_peaks.xls_peak_486	13.85	10.53	152
chr1	76939477	76939726	Sox2_Spheres_Q5_aggregated_peaks.xls_peak_487	19.96	16.32	129
chr1	77040445	77040631	Sox2_Spheres_Q5_aggregated_peaks.xls_peak_488	15.15	11.76	106
chr1	77069771	77069967	Sox2_Spheres_Q5_aggregated_peaks.xls_peak_489	9.3	6.3	64
chr1	77090048	77090431	Sox2_Spheres_Q5_aggregated_peaks.xls_peak_490	19.37	15.75	152
chr1	77107200	77107661	Sox2_Spheres_Q5_aggregated_peaks.xls_peak_491	19.4	15.78	125
chr1	77124522	77124702	Sox2_Spheres_Q5_aggregated_peaks.xls_peak_492	10.46	7.36	135
chr1	77124918	77125438	Sox2_Spheres_Q5_aggregated_peaks.xls_peak_493	25.05	21.19	354
chr1	77256033	77256501	Sox2_Spheres_Q5_aggregated_peaks.xls_peak_494	13.12	9.85	122
chr1	77388422	77388637	Sox2_Spheres_Q5_aggregated_peaks.xls_peak_495	9.45	6.42	88
chr1	77423419	77423811	Sox2_Spheres_Q5_aggregated_peaks.xls_peak_496	10.67	7.54	230
chr1	77438138	77438320	Sox2_Spheres_Q5_aggregated_peaks.xls_peak_497	11.93	8.71	130
chr1	77493391	77493778	Sox2_Spheres_Q5_aggregated_peaks.xls_peak_498	9.93	6.87	66
chr1	77509472	77509690	Sox2_Spheres_Q5_aggregated_peaks.xls_peak_499	10.67	7.54	160
chr1	77596660	77597131	Sox2_Spheres_Q5_aggregated_peaks.xls_peak_500	21.49	17.79	295
chr1	77626391	77626783	Sox2_Spheres_Q5_aggregated_peaks.xls_peak_501	31.43	27.3	240
chr1	78534055	78534231	Sox2_Spheres_Q5_aggregated_peaks.xls_peak_502	10.11	7.02	105
chr1	78545495	78545698	Sox2_Spheres_Q5_aggregated_peaks.xls_peak_503	9.45	6.42	49
chr1	78545771	78545965	Sox2_Spheres_Q5_aggregated_peaks.xls_peak_504	9.45	6.42	45
chr1	78564751	78565322	Sox2_Spheres_Q5_aggregated_peaks.xls_peak_505	17.38	13.85	278
chr1	78590328	78590724	Sox2_Spheres_Q5_aggregated_peaks.xls_peak_506	26.14	22.21	163
chr1	78722524	78722704	Sox2_Spheres_Q5_aggregated_peaks.xls_peak_507	10.67	7.54	68
chr1	78757594	78758230	Sox2_Spheres_Q5_aggregated_peaks.xls_peak_508	26.14	22.2	355
chr1	78786465	78786687	Sox2_Spheres_Q5_aggregated_peaks.xls_peak_509	15.05	11.67	115
chr1	78848871	78849255	Sox2_Spheres_Q5_aggregated_peaks.xls_peak_510	16.76	13.28	219
chr1	78916130	78916554	Sox2_Spheres_Q5_aggregated_peaks.xls_peak_511	10.93	7.79	83
chr1	79225106	79225391	Sox2_Spheres_Q5_aggregated_peaks.xls_peak_512	14.33	10.99	189
chr1	79503514	79503722	Sox2_Spheres_Q5_aggregated_peaks.xls_peak_513	18.59	15.02	124
chr1	79577686	79578297	Sox2_Spheres_Q5_aggregated_peaks.xls_peak_514	52.14	47.28	228
chr1	79595384	79595819	Sox2_Spheres_Q5_aggregated_peaks.xls_peak_515	22.98	19.19	155
chr1	79605515	79605796	Sox2_Spheres_Q5_aggregated_peaks.xls_peak_516	16.68	13.21	142
chr1	79636962	79637214	Sox2_Spheres_Q5_aggregated_peaks.xls_peak_517	8.96	5.97	144
chr1	79694004	79694265	Sox2_Spheres_Q5_aggregated_peaks.xls_peak_518	19.76	16.14	92
chr1	79799620	79799919	Sox2_Spheres_Q5_aggregated_peaks.xls_peak_519	19.25	15.64	136
chr1	79819829	79820179	Sox2_Spheres_Q5_aggregated_peaks.xls_peak_520	14.88	11.5	196
chr1	79829327	79829909	Sox2_Spheres_Q5_aggregated_peaks.xls_peak_521	18.54	14.97	171
chr1	79857067	79857592	Sox2_Spheres_Q5_aggregated_peaks.xls_peak_522	9.1	6.12	396
chr1	79857761	79858462	Sox2_Spheres_Q5_aggregated_peaks.xls_peak_523	29.82	25.76	164
chr1	79871435	79871630	Sox2_Spheres_Q5_aggregated_peaks.xls_peak_524	14.54	11.17	90
chr1	80102855	80103042	Sox2_Spheres_Q5_aggregated_peaks.xls_peak_525	11.93	8.71	139
chr1	80221565	80221758	Sox2_Spheres_Q5_aggregated_peaks.xls_peak_526	10.67	7.54	88
chr1	80232911	80233145	Sox2_Spheres_Q5_aggregated_peaks.xls_peak_527	8.26	5.32	97
chr1	80233873	80234508	Sox2_Spheres_Q5_aggregated_peaks.xls_peak_528	59.46	54.39	267
chr1	80245619	80245799	Sox2_Spheres_Q5_aggregated_peaks.xls_peak_529	8.26	5.31	87
chr1	80368638	80368918	Sox2_Spheres_Q5_aggregated_peaks.xls_peak_530	11.93	8.71	114
chr1	80633772	80634091	Sox2_Spheres_Q5_aggregated_peaks.xls_peak_531	31.66	27.51	106
chr1	80699044	80699224	Sox2_Spheres_Q5_aggregated_peaks.xls_peak_532	10.57	7.47	103
chr1	80820638	80820933	Sox2_Spheres_Q5_aggregated_peaks.xls_peak_533	18.06	14.52	145
chr1	80850761	80851514	Sox2_Spheres_Q5_aggregated_peaks.xls_peak_534	17.26	13.75	403
chr1	81095536	81095887	Sox2_Spheres_Q5_aggregated_peaks.xls_peak_535	9.18	6.2	300
chr1	81216494	81216700	Sox2_Spheres_Q5_aggregated_peaks.xls_peak_536	10.46	7.36	106
chr1	81277567	81277926	Sox2_Spheres_Q5_aggregated_peaks.xls_peak_537	11.42	8.26	189
chr1	81517470	81517720	Sox2_Spheres_Q5_aggregated_peaks.xls_peak_538	13.22	9.93	155
chr1	81589951	81590406	Sox2_Spheres_Q5_aggregated_peaks.xls_peak_539	10.67	7.54	139
chr1	81649647	81649905	Sox2_Spheres_Q5_aggregated_peaks.xls_peak_540	13.22	9.93	141
chr1	81964250	81964735	Sox2_Spheres_Q5_aggregated_peaks.xls_peak_541	22.26	18.51	312
chr1	81964857	81965048	Sox2_Spheres_Q5_aggregated_peaks.xls_peak_542	8.02	5.14	111
chr1	82147379	82147927	Sox2_Spheres_Q5_aggregated_peaks.xls_peak_543	62.62	57.46	149
chr1	82239837	82240107	Sox2_Spheres_Q5_aggregated_peaks.xls_peak_544	11.84	8.66	108
chr1	82280506	82280873	Sox2_Spheres_Q5_aggregated_peaks.xls_peak_545	8.65	5.69	235
chr1	82325951	82326159	Sox2_Spheres_Q5_aggregated_peaks.xls_peak_546	9.45	6.42	59
chr1	82326292	82326544	Sox2_Spheres_Q5_aggregated_peaks.xls_peak_547	17.26	13.75	159
chr1	82355401	82355654	Sox2_Spheres_Q5_aggregated_peaks.xls_peak_548	8.26	5.31	78
chr1	82362087	82362279	Sox2_Spheres_Q5_aggregated_peaks.xls_peak_549	10.67	7.54	141
chr1	82425895	82426098	Sox2_Spheres_Q5_aggregated_peaks.xls_peak_550	11.84	8.64	61
chr1	82473063	82473495	Sox2_Spheres_Q5_aggregated_peaks.xls_peak_551	16	12.55	347
chr1	82631228	82631420	Sox2_Spheres_Q5_aggregated_peaks.xls_peak_552	8.26	5.32	133
chr1	82689516	82689788	Sox2_Spheres_Q5_aggregated_peaks.xls_peak_553	12.14	8.92	208
chr1	82828147	82828709	Sox2_Spheres_Q5_aggregated_peaks.xls_peak_554	18.65	15.06	105
chr1	83034765	83034945	Sox2_Spheres_Q5_aggregated_peaks.xls_peak_555	10.67	7.54	79
chr1	83628345	83628525	Sox2_Spheres_Q5_aggregated_peaks.xls_peak_556	8.13	5.24	73
chr1	83628756	83628936	Sox2_Spheres_Q5_aggregated_peaks.xls_peak_557	11.62	8.46	118
chr1	83745618	83745846	Sox2_Spheres_Q5_aggregated_peaks.xls_peak_558	15.88	12.44	136
chr1	83862639	83862923	Sox2_Spheres_Q5_aggregated_peaks.xls_peak_559	17.83	14.3	106
chr1	83902637	83902817	Sox2_Spheres_Q5_aggregated_peaks.xls_peak_560	10.41	7.33	78
chr1	83903276	83904046	Sox2_Spheres_Q5_aggregated_peaks.xls_peak_561	24.47	20.61	197
chr1	83984188	83984552	Sox2_Spheres_Q5_aggregated_peaks.xls_peak_562	13.22	9.93	146
chr1	84151857	84152068	Sox2_Spheres_Q5_aggregated_peaks.xls_peak_563	12.73	9.48	53
chr1	84152493	84152692	Sox2_Spheres_Q5_aggregated_peaks.xls_peak_564	10.93	7.79	107
chr1	84173729	84173973	Sox2_Spheres_Q5_aggregated_peaks.xls_peak_565	16.15	12.69	105
chr1	84384344	84384565	Sox2_Spheres_Q5_aggregated_peaks.xls_peak_566	8.26	5.32	116
chr1	84416000	84416264	Sox2_Spheres_Q5_aggregated_peaks.xls_peak_567	11.69	8.5	132
chr1	84440294	84440553	Sox2_Spheres_Q5_aggregated_peaks.xls_peak_568	8.21	5.31	50
chr1	84582056	84582268	Sox2_Spheres_Q5_aggregated_peaks.xls_peak_569	8.21	5.31	169
chr1	84691520	84691712	Sox2_Spheres_Q5_aggregated_peaks.xls_peak_570	15.93	12.5	107
chr1	84880627	84880828	Sox2_Spheres_Q5_aggregated_peaks.xls_peak_571	10.67	7.54	107
chr1	85026682	85026862	Sox2_Spheres_Q5_aggregated_peaks.xls_peak_572	9.54	6.49	34
chr1	87364375	87364555	Sox2_Spheres_Q5_aggregated_peaks.xls_peak_573	8.26	5.32	88
chr1	87813535	87813949	Sox2_Spheres_Q5_aggregated_peaks.xls_peak_574	18.54	14.98	197
chr1	87818387	87818695	Sox2_Spheres_Q5_aggregated_peaks.xls_peak_575	11.64	8.47	158
chr1	87824859	87825142	Sox2_Spheres_Q5_aggregated_peaks.xls_peak_576	14.18	10.85	103
chr1	87830335	87830583	Sox2_Spheres_Q5_aggregated_peaks.xls_peak_577	10.57	7.47	137
chr1	87866030	87866359	Sox2_Spheres_Q5_aggregated_peaks.xls_peak_578	12.67	9.43	198
chr1	87904309	87904617	Sox2_Spheres_Q5_aggregated_peaks.xls_peak_579	23.35	19.55	150
chr1	87928893	87929488	Sox2_Spheres_Q5_aggregated_peaks.xls_peak_580	20.2	16.56	116
chr1	87930986	87931166	Sox2_Spheres_Q5_aggregated_peaks.xls_peak_581	8.26	5.31	59
chr1	87949880	87950323	Sox2_Spheres_Q5_aggregated_peaks.xls_peak_582	25.05	21.19	157
chr1	87955906	87956103	Sox2_Spheres_Q5_aggregated_peaks.xls_peak_583	8.13	5.23	42
chr1	88321370	88321606	Sox2_Spheres_Q5_aggregated_peaks.xls_peak_584	9.45	6.42	117
chr1	88331048	88331661	Sox2_Spheres_Q5_aggregated_peaks.xls_peak_585	18.1	14.56	152
chr1	88388248	88388473	Sox2_Spheres_Q5_aggregated_peaks.xls_peak_586	8.26	5.31	117
chr1	88552593	88553098	Sox2_Spheres_Q5_aggregated_peaks.xls_peak_587	13.22	9.93	253
chr1	88639405	88639744	Sox2_Spheres_Q5_aggregated_peaks.xls_peak_588	8.26	5.32	194
chr1	88781552	88782006	Sox2_Spheres_Q5_aggregated_peaks.xls_peak_589	8.26	5.32	276
chr1	88841934	88842233	Sox2_Spheres_Q5_aggregated_peaks.xls_peak_590	9.3	6.3	141
chr1	88889439	88889619	Sox2_Spheres_Q5_aggregated_peaks.xls_peak_591	8.26	5.31	95
chr1	88899487	88899821	Sox2_Spheres_Q5_aggregated_peaks.xls_peak_592	9.45	6.42	244
chr1	88907241	88907454	Sox2_Spheres_Q5_aggregated_peaks.xls_peak_593	13.22	9.93	107
chr1	88932379	88932669	Sox2_Spheres_Q5_aggregated_peaks.xls_peak_594	8.26	5.32	179
chr1	89072546	89072767	Sox2_Spheres_Q5_aggregated_peaks.xls_peak_595	8.26	5.32	148
chr1	89169990	89170389	Sox2_Spheres_Q5_aggregated_peaks.xls_peak_596	14.99	11.6	347
chr1	89285839	89286020	Sox2_Spheres_Q5_aggregated_peaks.xls_peak_597	12.35	9.12	61
chr1	89471383	89471992	Sox2_Spheres_Q5_aggregated_peaks.xls_peak_598	25.97	22.05	191
chr1	89682799	89683124	Sox2_Spheres_Q5_aggregated_peaks.xls_peak_599	13.85	10.53	239
chr1	89743806	89744057	Sox2_Spheres_Q5_aggregated_peaks.xls_peak_600	10.67	7.54	127
chr1	89751598	89751846	Sox2_Spheres_Q5_aggregated_peaks.xls_peak_601	10.67	7.54	132
chr1	89788381	89788566	Sox2_Spheres_Q5_aggregated_peaks.xls_peak_602	11.93	8.71	131
chr1	89789094	89789277	Sox2_Spheres_Q5_aggregated_peaks.xls_peak_603	13.22	9.93	90
chr1	89826279	89826461	Sox2_Spheres_Q5_aggregated_peaks.xls_peak_604	8.18	5.28	159
chr1	89826516	89826858	Sox2_Spheres_Q5_aggregated_peaks.xls_peak_605	23.97	20.14	162
chr1	90030765	90031191	Sox2_Spheres_Q5_aggregated_peaks.xls_peak_606	16.12	12.66	151
chr1	90374660	90375124	Sox2_Spheres_Q5_aggregated_peaks.xls_peak_607	35.16	30.88	201
chr1	90403987	90404229	Sox2_Spheres_Q5_aggregated_peaks.xls_peak_608	20.07	16.41	97
chr1	90436512	90436708	Sox2_Spheres_Q5_aggregated_peaks.xls_peak_609	10.67	7.54	128
chr1	90520094	90520458	Sox2_Spheres_Q5_aggregated_peaks.xls_peak_610	28.8	24.76	223
chr1	90554808	90555364	Sox2_Spheres_Q5_aggregated_peaks.xls_peak_611	57.97	52.95	305
chr1	90564939	90565476	Sox2_Spheres_Q5_aggregated_peaks.xls_peak_612	17.02	13.54	162
chr1	90565522	90565731	Sox2_Spheres_Q5_aggregated_peaks.xls_peak_613	8.26	5.32	106
chr1	90595756	90596106	Sox2_Spheres_Q5_aggregated_peaks.xls_peak_614	12.75	9.51	110
chr1	90602423	90602615	Sox2_Spheres_Q5_aggregated_peaks.xls_peak_615	9.62	6.56	94
chr1	90604188	90604520	Sox2_Spheres_Q5_aggregated_peaks.xls_peak_616	22.84	19.06	199
chr1	90670980	90671162	Sox2_Spheres_Q5_aggregated_peaks.xls_peak_617	9.45	6.42	53
chr1	90735170	90735468	Sox2_Spheres_Q5_aggregated_peaks.xls_peak_618	21.39	17.69	133
chr1	90736575	90737046	Sox2_Spheres_Q5_aggregated_peaks.xls_peak_619	49.58	44.8	268
chr1	90806458	90806677	Sox2_Spheres_Q5_aggregated_peaks.xls_peak_620	9.45	6.42	107
chr1	90813177	90813405	Sox2_Spheres_Q5_aggregated_peaks.xls_peak_621	14.33	10.99	99
chr1	90820830	90821198	Sox2_Spheres_Q5_aggregated_peaks.xls_peak_622	15.31	11.91	97
chr1	90909665	90909864	Sox2_Spheres_Q5_aggregated_peaks.xls_peak_623	14.62	11.26	100
chr1	91032643	91033190	Sox2_Spheres_Q5_aggregated_peaks.xls_peak_624	8.96	5.97	367
chr1	91033812	91034092	Sox2_Spheres_Q5_aggregated_peaks.xls_peak_625	11.34	8.18	118
chr1	91124974	91125268	Sox2_Spheres_Q5_aggregated_peaks.xls_peak_626	12.59	9.34	143
chr1	91132004	91132278	Sox2_Spheres_Q5_aggregated_peaks.xls_peak_627	13.81	10.5	154
chr1	91297225	91297766	Sox2_Spheres_Q5_aggregated_peaks.xls_peak_628	15.31	11.91	373
chr1	91364152	91364358	Sox2_Spheres_Q5_aggregated_peaks.xls_peak_629	10.51	7.43	90
chr1	91406832	91407072	Sox2_Spheres_Q5_aggregated_peaks.xls_peak_630	10.51	7.43	84
chr1	91414371	91414853	Sox2_Spheres_Q5_aggregated_peaks.xls_peak_631	33.57	29.35	317
chr1	91473638	91473910	Sox2_Spheres_Q5_aggregated_peaks.xls_peak_632	10.13	7.06	176
chr1	91483944	91484097	Sox2_Spheres_Q5_aggregated_peaks.xls_peak_633	10.67	7.54	68
chr1	91553413	91553571	Sox2_Spheres_Q5_aggregated_peaks.xls_peak_634	9.45	6.42	102
chr1	91683026	91683206	Sox2_Spheres_Q5_aggregated_peaks.xls_peak_635	8.26	5.32	81
chr1	91756874	91757183	Sox2_Spheres_Q5_aggregated_peaks.xls_peak_636	14.99	11.6	131
chr1	91767305	91767502	Sox2_Spheres_Q5_aggregated_peaks.xls_peak_637	10.67	7.54	159
chr1	91773057	91773432	Sox2_Spheres_Q5_aggregated_peaks.xls_peak_638	36.14	31.82	148
chr1	91831148	91831981	Sox2_Spheres_Q5_aggregated_peaks.xls_peak_639	65.2	59.97	267
chr1	91886007	91886302	Sox2_Spheres_Q5_aggregated_peaks.xls_peak_640	13.22	9.93	147
chr1	92085662	92085979	Sox2_Spheres_Q5_aggregated_peaks.xls_peak_641	17.83	14.3	120
chr1	92124998	92125178	Sox2_Spheres_Q5_aggregated_peaks.xls_peak_642	9.75	6.69	58
chr1	92129089	92129392	Sox2_Spheres_Q5_aggregated_peaks.xls_peak_643	9.45	6.42	158
chr1	92175713	92175893	Sox2_Spheres_Q5_aggregated_peaks.xls_peak_644	8.21	5.31	121
chr1	92187385	92187672	Sox2_Spheres_Q5_aggregated_peaks.xls_peak_645	14.54	11.18	155
chr1	92231798	92232015	Sox2_Spheres_Q5_aggregated_peaks.xls_peak_646	14.54	11.17	70
chr1	92371463	92371894	Sox2_Spheres_Q5_aggregated_peaks.xls_peak_647	31.43	27.3	280
chr1	92401646	92402121	Sox2_Spheres_Q5_aggregated_peaks.xls_peak_648	38.61	34.22	296
chr1	92457545	92457725	Sox2_Spheres_Q5_aggregated_peaks.xls_peak_649	14.33	10.99	78
chr1	92510898	92511208	Sox2_Spheres_Q5_aggregated_peaks.xls_peak_650	14.54	11.17	160
chr1	92640394	92640662	Sox2_Spheres_Q5_aggregated_peaks.xls_peak_651	8.26	5.32	164
chr1	92797958	92798146	Sox2_Spheres_Q5_aggregated_peaks.xls_peak_652	8.26	5.32	79
chr1	92811930	92812161	Sox2_Spheres_Q5_aggregated_peaks.xls_peak_653	13.22	9.93	118
chr1	92822692	92822872	Sox2_Spheres_Q5_aggregated_peaks.xls_peak_654	9.45	6.42	74
chr1	92864259	92864691	Sox2_Spheres_Q5_aggregated_peaks.xls_peak_655	21.52	17.79	152
chr1	92871528	92872226	Sox2_Spheres_Q5_aggregated_peaks.xls_peak_656	32.68	28.49	210
chr1	92958967	92959193	Sox2_Spheres_Q5_aggregated_peaks.xls_peak_657	13.22	9.93	111
chr1	92995420	92995667	Sox2_Spheres_Q5_aggregated_peaks.xls_peak_658	11.38	8.21	134
chr1	93106454	93106660	Sox2_Spheres_Q5_aggregated_peaks.xls_peak_659	16.91	13.43	115
chr1	93310696	93310960	Sox2_Spheres_Q5_aggregated_peaks.xls_peak_660	17.41	13.88	158
chr1	93354774	93355139	Sox2_Spheres_Q5_aggregated_peaks.xls_peak_661	29.63	25.57	179
chr1	93422412	93422722	Sox2_Spheres_Q5_aggregated_peaks.xls_peak_662	9.45	6.42	197
chr1	93628932	93629295	Sox2_Spheres_Q5_aggregated_peaks.xls_peak_663	16.27	12.8	207
chr1	93655229	93655520	Sox2_Spheres_Q5_aggregated_peaks.xls_peak_664	8.26	5.32	122
chr1	93800187	93800418	Sox2_Spheres_Q5_aggregated_peaks.xls_peak_665	13.03	9.77	132
chr1	93858865	93859047	Sox2_Spheres_Q5_aggregated_peaks.xls_peak_666	9.45	6.42	111
chr1	93865586	93865811	Sox2_Spheres_Q5_aggregated_peaks.xls_peak_667	10.67	7.54	92
chr1	93957747	93958051	Sox2_Spheres_Q5_aggregated_peaks.xls_peak_668	13.92	10.59	127
chr1	93996861	93997052	Sox2_Spheres_Q5_aggregated_peaks.xls_peak_669	8.89	5.91	141
chr1	93997277	93997572	Sox2_Spheres_Q5_aggregated_peaks.xls_peak_670	16	12.55	142
chr1	94033679	94034091	Sox2_Spheres_Q5_aggregated_peaks.xls_peak_671	21.52	17.79	232
chr1	94091996	94092442	Sox2_Spheres_Q5_aggregated_peaks.xls_peak_672	27.32	23.34	142
chr1	94108713	94108898	Sox2_Spheres_Q5_aggregated_peaks.xls_peak_673	11.93	8.71	140
chr1	94112535	94112804	Sox2_Spheres_Q5_aggregated_peaks.xls_peak_674	33.06	28.86	154
chr1	94120857	94121203	Sox2_Spheres_Q5_aggregated_peaks.xls_peak_675	17.26	13.75	156
chr1	94154821	94155068	Sox2_Spheres_Q5_aggregated_peaks.xls_peak_676	9.76	6.7	37
chr1	94334358	94334868	Sox2_Spheres_Q5_aggregated_peaks.xls_peak_677	10.67	7.54	341
chr1	94548097	94548294	Sox2_Spheres_Q5_aggregated_peaks.xls_peak_678	11.93	8.71	130
chr1	94729332	94729520	Sox2_Spheres_Q5_aggregated_peaks.xls_peak_679	10.67	7.54	47
chr1	94997970	94998141	Sox2_Spheres_Q5_aggregated_peaks.xls_peak_680	9.3	6.3	74
chr1	95011732	95011918	Sox2_Spheres_Q5_aggregated_peaks.xls_peak_681	9.3	6.3	40
chr1	95106856	95107129	Sox2_Spheres_Q5_aggregated_peaks.xls_peak_682	14.54	11.17	146
chr1	95239310	95239504	Sox2_Spheres_Q5_aggregated_peaks.xls_peak_683	10	6.95	66
chr1	95445685	95445865	Sox2_Spheres_Q5_aggregated_peaks.xls_peak_684	13	9.74	69
chr1	95565380	95565683	Sox2_Spheres_Q5_aggregated_peaks.xls_peak_685	9.45	6.42	155
chr1	95754023	95754359	Sox2_Spheres_Q5_aggregated_peaks.xls_peak_686	11.93	8.71	121
chr1	95780455	95780685	Sox2_Spheres_Q5_aggregated_peaks.xls_peak_687	20.07	16.41	142
chr1	95847769	95847995	Sox2_Spheres_Q5_aggregated_peaks.xls_peak_688	25.97	22.05	135
chr1	95895719	95895964	Sox2_Spheres_Q5_aggregated_peaks.xls_peak_689	13.22	9.93	92
chr1	96400414	96400599	Sox2_Spheres_Q5_aggregated_peaks.xls_peak_690	10.7	7.58	149
chr1	99437270	99437579	Sox2_Spheres_Q5_aggregated_peaks.xls_peak_691	12.73	9.48	166
chr1	99450362	99450793	Sox2_Spheres_Q5_aggregated_peaks.xls_peak_692	24.67	20.81	217
chr1	99519853	99520061	Sox2_Spheres_Q5_aggregated_peaks.xls_peak_693	8.26	5.32	102
chr1	99730477	99730878	Sox2_Spheres_Q5_aggregated_peaks.xls_peak_694	11.93	8.71	102
chr1	99745469	99745755	Sox2_Spheres_Q5_aggregated_peaks.xls_peak_695	8.26	5.32	124
chr1	99759741	99760250	Sox2_Spheres_Q5_aggregated_peaks.xls_peak_696	8.53	5.57	172
chr1	99899415	99899595	Sox2_Spheres_Q5_aggregated_peaks.xls_peak_697	8.13	5.23	121
chr1	99944214	99944488	Sox2_Spheres_Q5_aggregated_peaks.xls_peak_698	18.54	14.97	146
chr1	99944663	99944995	Sox2_Spheres_Q5_aggregated_peaks.xls_peak_699	10.12	7.05	217
chr1	100086773	100087179	Sox2_Spheres_Q5_aggregated_peaks.xls_peak_700	9.05	6.07	246
chr1	100087516	100087856	Sox2_Spheres_Q5_aggregated_peaks.xls_peak_701	12.91	9.66	213
chr1	100164048	100164273	Sox2_Spheres_Q5_aggregated_peaks.xls_peak_702	15.88	12.44	103
chr1	102128004	102128369	Sox2_Spheres_Q5_aggregated_peaks.xls_peak_703	11.93	8.71	279
chr1	106549027	106549400	Sox2_Spheres_Q5_aggregated_peaks.xls_peak_704	11.38	8.21	157
chr1	106643335	106643813	Sox2_Spheres_Q5_aggregated_peaks.xls_peak_705	16	12.55	259
chr1	106664859	106665039	Sox2_Spheres_Q5_aggregated_peaks.xls_peak_706	9.75	6.69	55
chr1	106666913	106667070	Sox2_Spheres_Q5_aggregated_peaks.xls_peak_707	10.23	7.16	117
chr1	106668690	106668917	Sox2_Spheres_Q5_aggregated_peaks.xls_peak_708	11.21	8.05	72
chr1	106724669	106724952	Sox2_Spheres_Q5_aggregated_peaks.xls_peak_709	23.9	20.08	149
chr1	106734572	106735216	Sox2_Spheres_Q5_aggregated_peaks.xls_peak_710	92.47	86.59	279
chr1	106735462	106735896	Sox2_Spheres_Q5_aggregated_peaks.xls_peak_711	24.79	20.93	125
chr1	106744821	106745292	Sox2_Spheres_Q5_aggregated_peaks.xls_peak_712	69.74	64.4	246
chr1	106745455	106745675	Sox2_Spheres_Q5_aggregated_peaks.xls_peak_713	10.41	7.31	155
chr1	106799956	106800136	Sox2_Spheres_Q5_aggregated_peaks.xls_peak_714	13.03	9.77	92
chr1	106809195	106809375	Sox2_Spheres_Q5_aggregated_peaks.xls_peak_715	9.45	6.42	169
chr1	106909188	106909509	Sox2_Spheres_Q5_aggregated_peaks.xls_peak_716	31.44	27.3	172
chr1	107048129	107048309	Sox2_Spheres_Q5_aggregated_peaks.xls_peak_717	8.26	5.32	92
chr1	107143298	107143478	Sox2_Spheres_Q5_aggregated_peaks.xls_peak_718	10.99	7.86	126
chr1	107237695	107237875	Sox2_Spheres_Q5_aggregated_peaks.xls_peak_719	9.73	6.68	128
chr1	107579365	107579545	Sox2_Spheres_Q5_aggregated_peaks.xls_peak_720	8.9	5.94	137
chr1	107739993	107740235	Sox2_Spheres_Q5_aggregated_peaks.xls_peak_721	10.67	7.54	90
chr1	107935921	107936101	Sox2_Spheres_Q5_aggregated_peaks.xls_peak_722	8.26	5.32	112
chr1	108051821	108052391	Sox2_Spheres_Q5_aggregated_peaks.xls_peak_723	49.14	44.37	253
chr1	108073392	108073762	Sox2_Spheres_Q5_aggregated_peaks.xls_peak_724	12.77	9.52	226
chr1	108096216	108096653	Sox2_Spheres_Q5_aggregated_peaks.xls_peak_725	77.63	72.1	195
chr1	108098618	108098802	Sox2_Spheres_Q5_aggregated_peaks.xls_peak_726	9.61	6.56	61
chr1	108128291	108128749	Sox2_Spheres_Q5_aggregated_peaks.xls_peak_727	20.52	16.86	206
chr1	108136937	108137143	Sox2_Spheres_Q5_aggregated_peaks.xls_peak_728	10.37	7.29	73
chr1	108137708	108138072	Sox2_Spheres_Q5_aggregated_peaks.xls_peak_729	24.32	20.48	205
chr1	108138770	108139073	Sox2_Spheres_Q5_aggregated_peaks.xls_peak_730	9.39	6.39	222
chr1	108277150	108277411	Sox2_Spheres_Q5_aggregated_peaks.xls_peak_731	18.85	15.25	136
chr1	108299618	108300052	Sox2_Spheres_Q5_aggregated_peaks.xls_peak_732	37.16	32.81	260
chr1	108324873	108325136	Sox2_Spheres_Q5_aggregated_peaks.xls_peak_733	20.07	16.41	122
chr1	108481306	108481886	Sox2_Spheres_Q5_aggregated_peaks.xls_peak_734	19.34	15.73	190
chr1	108517162	108517356	Sox2_Spheres_Q5_aggregated_peaks.xls_peak_735	8.26	5.32	109
chr1	108526180	108526587	Sox2_Spheres_Q5_aggregated_peaks.xls_peak_736	8.2	5.28	183
chr1	108599347	108599704	Sox2_Spheres_Q5_aggregated_peaks.xls_peak_737	29.45	25.4	228
chr1	108766755	108766983	Sox2_Spheres_Q5_aggregated_peaks.xls_peak_738	10.67	7.54	123
chr1	109872275	109872698	Sox2_Spheres_Q5_aggregated_peaks.xls_peak_739	14.33	10.99	215
chr1	112917402	112917597	Sox2_Spheres_Q5_aggregated_peaks.xls_peak_740	13.38	10.09	130
chr1	118263423	118263754	Sox2_Spheres_Q5_aggregated_peaks.xls_peak_741	27.46	23.48	157
chr1	120191687	120191923	Sox2_Spheres_Q5_aggregated_peaks.xls_peak_742	15.15	11.76	123
chr1	120284738	120284956	Sox2_Spheres_Q5_aggregated_peaks.xls_peak_743	9.54	6.49	53
chr1	120285430	120285825	Sox2_Spheres_Q5_aggregated_peaks.xls_peak_744	15.93	12.5	100
chr1	120295459	120295718	Sox2_Spheres_Q5_aggregated_peaks.xls_peak_745	17.34	13.82	98
chr1	120377922	120378159	Sox2_Spheres_Q5_aggregated_peaks.xls_peak_746	14.59	11.22	105
chr1	120807675	120808035	Sox2_Spheres_Q5_aggregated_peaks.xls_peak_747	21.01	17.32	211
chr1	120879125	120879455	Sox2_Spheres_Q5_aggregated_peaks.xls_peak_748	10.67	7.54	183
chr1	120930352	120930785	Sox2_Spheres_Q5_aggregated_peaks.xls_peak_749	31.43	27.3	270
chr1	120946388	120947069	Sox2_Spheres_Q5_aggregated_peaks.xls_peak_750	22.32	18.58	251
chr1	121152105	121152352	Sox2_Spheres_Q5_aggregated_peaks.xls_peak_751	18.48	14.92	69
chr1	121225615	121225959	Sox2_Spheres_Q5_aggregated_peaks.xls_peak_752	33.75	29.51	166
chr1	121285228	121285524	Sox2_Spheres_Q5_aggregated_peaks.xls_peak_753	21.52	17.79	119
chr1	121313483	121313683	Sox2_Spheres_Q5_aggregated_peaks.xls_peak_754	13.81	10.5	99
chr1	121350232	121350642	Sox2_Spheres_Q5_aggregated_peaks.xls_peak_755	41.92	37.39	271
chr1	121401402	121401611	Sox2_Spheres_Q5_aggregated_peaks.xls_peak_756	8.18	5.28	80
chr1	121531475	121531658	Sox2_Spheres_Q5_aggregated_peaks.xls_peak_757	11.93	8.71	72
chr1	121539054	121539268	Sox2_Spheres_Q5_aggregated_peaks.xls_peak_758	8.26	5.32	142
chr1	121775374	121775909	Sox2_Spheres_Q5_aggregated_peaks.xls_peak_759	18.59	15.02	368
chr1	122012195	122012724	Sox2_Spheres_Q5_aggregated_peaks.xls_peak_760	43.6	39.02	318
chr1	122012905	122013223	Sox2_Spheres_Q5_aggregated_peaks.xls_peak_761	15.88	12.44	144
chr1	122254026	122254326	Sox2_Spheres_Q5_aggregated_peaks.xls_peak_762	53.42	48.53	133
chr1	122540611	122540841	Sox2_Spheres_Q5_aggregated_peaks.xls_peak_763	8.26	5.32	127
chr1	122649871	122650157	Sox2_Spheres_Q5_aggregated_peaks.xls_peak_764	14.27	10.92	60
chr1	122714293	122714754	Sox2_Spheres_Q5_aggregated_peaks.xls_peak_765	13.77	10.46	294
chr1	122943876	122944387	Sox2_Spheres_Q5_aggregated_peaks.xls_peak_766	16	12.55	364
chr1	122983493	122984255	Sox2_Spheres_Q5_aggregated_peaks.xls_peak_767	29.63	25.57	425
chr1	123349171	123349477	Sox2_Spheres_Q5_aggregated_peaks.xls_peak_768	15.88	12.44	152
chr1	125892320	125892599	Sox2_Spheres_Q5_aggregated_peaks.xls_peak_769	18.65	15.06	115
chr1	127285088	127285344	Sox2_Spheres_Q5_aggregated_peaks.xls_peak_770	10.67	7.54	126
chr1	127351551	127352034	Sox2_Spheres_Q5_aggregated_peaks.xls_peak_771	22.98	19.19	306
chr1	127584694	127584924	Sox2_Spheres_Q5_aggregated_peaks.xls_peak_772	8.26	5.32	113
chr1	127921126	127921353	Sox2_Spheres_Q5_aggregated_peaks.xls_peak_773	12.91	9.66	95
chr1	128025699	128026045	Sox2_Spheres_Q5_aggregated_peaks.xls_peak_774	12.91	9.66	240
chr1	128064710	128065072	Sox2_Spheres_Q5_aggregated_peaks.xls_peak_775	22.26	18.51	198
chr1	128130044	128130224	Sox2_Spheres_Q5_aggregated_peaks.xls_peak_776	10.67	7.54	116
chr1	128228727	128229059	Sox2_Spheres_Q5_aggregated_peaks.xls_peak_777	17.02	13.54	185
chr1	128399395	128399586	Sox2_Spheres_Q5_aggregated_peaks.xls_peak_778	8.26	5.32	141
chr1	128498738	128498947	Sox2_Spheres_Q5_aggregated_peaks.xls_peak_779	11.93	8.71	92
chr1	128552834	128553169	Sox2_Spheres_Q5_aggregated_peaks.xls_peak_780	9.38	6.36	177
chr1	128556962	128557807	Sox2_Spheres_Q5_aggregated_peaks.xls_peak_781	25.61	21.71	157
chr1	128578576	128578828	Sox2_Spheres_Q5_aggregated_peaks.xls_peak_782	11.38	8.22	143
chr1	128580305	128581177	Sox2_Spheres_Q5_aggregated_peaks.xls_peak_783	69.45	64.1	547
chr1	128634313	128634505	Sox2_Spheres_Q5_aggregated_peaks.xls_peak_784	9.43	6.41	83
chr1	128676993	128677260	Sox2_Spheres_Q5_aggregated_peaks.xls_peak_785	17.26	13.75	138
chr1	128725823	128726022	Sox2_Spheres_Q5_aggregated_peaks.xls_peak_786	8.26	5.32	21
chr1	128726901	128727615	Sox2_Spheres_Q5_aggregated_peaks.xls_peak_787	24.16	20.32	536
chr1	128762065	128762566	Sox2_Spheres_Q5_aggregated_peaks.xls_peak_788	22.64	18.88	205
chr1	128818902	128819149	Sox2_Spheres_Q5_aggregated_peaks.xls_peak_789	12.73	9.48	140
chr1	128822129	128822635	Sox2_Spheres_Q5_aggregated_peaks.xls_peak_790	19.81	16.19	197
chr1	129136518	129136826	Sox2_Spheres_Q5_aggregated_peaks.xls_peak_791	8.26	5.32	148
chr1	129245120	129245432	Sox2_Spheres_Q5_aggregated_peaks.xls_peak_792	47.34	42.64	162
chr1	129265300	129265542	Sox2_Spheres_Q5_aggregated_peaks.xls_peak_793	8.26	5.32	160
chr1	129305501	129305844	Sox2_Spheres_Q5_aggregated_peaks.xls_peak_794	13.22	9.93	171
chr1	129311163	129311396	Sox2_Spheres_Q5_aggregated_peaks.xls_peak_795	12.59	9.34	132
chr1	129316258	129316438	Sox2_Spheres_Q5_aggregated_peaks.xls_peak_796	8.26	5.32	110
chr1	129433982	129434168	Sox2_Spheres_Q5_aggregated_peaks.xls_peak_797	9.3	6.3	30
chr1	129670389	129670680	Sox2_Spheres_Q5_aggregated_peaks.xls_peak_798	35.98	31.66	178
chr1	129855885	129856133	Sox2_Spheres_Q5_aggregated_peaks.xls_peak_799	15.93	12.5	114
chr1	129912812	129913025	Sox2_Spheres_Q5_aggregated_peaks.xls_peak_800	14.33	10.99	47
chr1	129977690	129977947	Sox2_Spheres_Q5_aggregated_peaks.xls_peak_801	12.14	8.91	150
chr1	129999154	129999341	Sox2_Spheres_Q5_aggregated_peaks.xls_peak_802	9.3	6.3	130
chr1	130301417	130302049	Sox2_Spheres_Q5_aggregated_peaks.xls_peak_803	51.09	46.28	275
chr1	130368514	130369587	Sox2_Spheres_Q5_aggregated_peaks.xls_peak_804	22.7	18.94	624
chr1	130429390	130429570	Sox2_Spheres_Q5_aggregated_peaks.xls_peak_805	10.58	7.48	93
chr1	130447841	130448045	Sox2_Spheres_Q5_aggregated_peaks.xls_peak_806	8.26	5.32	90
chr1	130457871	130458342	Sox2_Spheres_Q5_aggregated_peaks.xls_peak_807	14.09	10.77	113
chr1	130475108	130475345	Sox2_Spheres_Q5_aggregated_peaks.xls_peak_808	31.97	27.81	146
chr1	130482436	130483173	Sox2_Spheres_Q5_aggregated_peaks.xls_peak_809	30.15	26.06	523
chr1	130545914	130546489	Sox2_Spheres_Q5_aggregated_peaks.xls_peak_810	28.52	24.51	303
chr1	130556364	130556951	Sox2_Spheres_Q5_aggregated_peaks.xls_peak_811	30.59	26.48	360
chr1	130582066	130582283	Sox2_Spheres_Q5_aggregated_peaks.xls_peak_812	9.45	6.42	85
chr1	130686401	130686778	Sox2_Spheres_Q5_aggregated_peaks.xls_peak_813	19.25	15.64	235
chr1	130720832	130721060	Sox2_Spheres_Q5_aggregated_peaks.xls_peak_814	11.21	8.06	85
chr1	132404558	132404916	Sox2_Spheres_Q5_aggregated_peaks.xls_peak_815	10.59	7.48	97
chr1	132473045	132473212	Sox2_Spheres_Q5_aggregated_peaks.xls_peak_816	12.14	8.92	64
chr1	132612440	132612664	Sox2_Spheres_Q5_aggregated_peaks.xls_peak_817	9.65	6.6	128
chr1	132959368	132959849	Sox2_Spheres_Q5_aggregated_peaks.xls_peak_818	9.45	6.42	311
chr1	132975307	132975883	Sox2_Spheres_Q5_aggregated_peaks.xls_peak_819	65.11	59.88	312
chr1	132994381	132994561	Sox2_Spheres_Q5_aggregated_peaks.xls_peak_820	9.86	6.79	123
chr1	133030772	133031079	Sox2_Spheres_Q5_aggregated_peaks.xls_peak_821	21.05	17.36	146
chr1	133106583	133106871	Sox2_Spheres_Q5_aggregated_peaks.xls_peak_822	11.93	8.71	112
chr1	133242492	133242794	Sox2_Spheres_Q5_aggregated_peaks.xls_peak_823	13.03	9.77	179
chr1	133248224	133248438	Sox2_Spheres_Q5_aggregated_peaks.xls_peak_824	10.67	7.54	65
chr1	133250695	133250894	Sox2_Spheres_Q5_aggregated_peaks.xls_peak_825	11.93	8.71	96
chr1	133262496	133262669	Sox2_Spheres_Q5_aggregated_peaks.xls_peak_826	8.61	5.64	90
chr1	133275460	133276106	Sox2_Spheres_Q5_aggregated_peaks.xls_peak_827	25.97	22.05	112
chr1	133324853	133325055	Sox2_Spheres_Q5_aggregated_peaks.xls_peak_828	11.64	8.48	146
chr1	133357810	133358188	Sox2_Spheres_Q5_aggregated_peaks.xls_peak_829	13.41	10.11	57
chr1	133368376	133368556	Sox2_Spheres_Q5_aggregated_peaks.xls_peak_830	10.51	7.42	101
chr1	133369965	133370538	Sox2_Spheres_Q5_aggregated_peaks.xls_peak_831	43.78	39.2	336
chr1	133375447	133375645	Sox2_Spheres_Q5_aggregated_peaks.xls_peak_832	11.64	8.47	90
chr1	133380180	133380584	Sox2_Spheres_Q5_aggregated_peaks.xls_peak_833	14.03	10.7	248
chr1	133528808	133529074	Sox2_Spheres_Q5_aggregated_peaks.xls_peak_834	14.54	11.17	129
chr1	133554630	133554822	Sox2_Spheres_Q5_aggregated_peaks.xls_peak_835	15.93	12.49	129
chr1	133633811	133634063	Sox2_Spheres_Q5_aggregated_peaks.xls_peak_836	10.67	7.54	120
chr1	133667379	133667584	Sox2_Spheres_Q5_aggregated_peaks.xls_peak_837	13.03	9.76	54
chr1	134118846	134119074	Sox2_Spheres_Q5_aggregated_peaks.xls_peak_838	23.8	19.98	81
chr1	134214020	134214272	Sox2_Spheres_Q5_aggregated_peaks.xls_peak_839	12.21	8.98	101
chr1	134215719	134216009	Sox2_Spheres_Q5_aggregated_peaks.xls_peak_840	11.75	8.57	178
chr1	134219336	134219652	Sox2_Spheres_Q5_aggregated_peaks.xls_peak_841	9.1	6.12	247
chr1	134230383	134230628	Sox2_Spheres_Q5_aggregated_peaks.xls_peak_842	13.22	9.93	131
chr1	134272036	134272385	Sox2_Spheres_Q5_aggregated_peaks.xls_peak_843	9.38	6.36	65
chr1	134373676	134373861	Sox2_Spheres_Q5_aggregated_peaks.xls_peak_844	13	9.74	46
chr1	134422546	134422823	Sox2_Spheres_Q5_aggregated_peaks.xls_peak_845	14.54	11.17	140
chr1	134536916	134537139	Sox2_Spheres_Q5_aggregated_peaks.xls_peak_846	10.67	7.54	68
chr1	134624069	134624451	Sox2_Spheres_Q5_aggregated_peaks.xls_peak_847	30.15	26.06	169
chr1	134714058	134714425	Sox2_Spheres_Q5_aggregated_peaks.xls_peak_848	10.67	7.54	308
chr1	134755295	134755621	Sox2_Spheres_Q5_aggregated_peaks.xls_peak_849	14.54	11.17	242
chr1	134965506	134965846	Sox2_Spheres_Q5_aggregated_peaks.xls_peak_850	13.92	10.59	178
chr1	134976911	134977161	Sox2_Spheres_Q5_aggregated_peaks.xls_peak_851	21.52	17.79	92
chr1	135164554	135165040	Sox2_Spheres_Q5_aggregated_peaks.xls_peak_852	13.22	9.93	139
chr1	135225000	135225218	Sox2_Spheres_Q5_aggregated_peaks.xls_peak_853	15.88	12.44	166
chr1	135230500	135230802	Sox2_Spheres_Q5_aggregated_peaks.xls_peak_854	10.67	7.54	155
chr1	135289784	135290075	Sox2_Spheres_Q5_aggregated_peaks.xls_peak_855	11.64	8.47	140
chr1	135294206	135294650	Sox2_Spheres_Q5_aggregated_peaks.xls_peak_856	91.66	85.78	174
chr1	135331003	135331192	Sox2_Spheres_Q5_aggregated_peaks.xls_peak_857	11.93	8.71	117
chr1	135388860	135389458	Sox2_Spheres_Q5_aggregated_peaks.xls_peak_858	108.51	102.33	372
chr1	135490946	135492796	Sox2_Spheres_Q5_aggregated_peaks.xls_peak_859	85.97	80.25	558
chr1	135592488	135592956	Sox2_Spheres_Q5_aggregated_peaks.xls_peak_860	13.22	9.93	151
chr1	135751476	135751771	Sox2_Spheres_Q5_aggregated_peaks.xls_peak_861	17.26	13.75	145
chr1	135752006	135752382	Sox2_Spheres_Q5_aggregated_peaks.xls_peak_862	8.26	5.32	149
chr1	135760167	135760434	Sox2_Spheres_Q5_aggregated_peaks.xls_peak_863	13.46	10.16	117
chr1	135812447	135813010	Sox2_Spheres_Q5_aggregated_peaks.xls_peak_864	10.67	7.54	231
chr1	135957564	135957789	Sox2_Spheres_Q5_aggregated_peaks.xls_peak_865	8.96	5.97	141
chr1	135959129	135959573	Sox2_Spheres_Q5_aggregated_peaks.xls_peak_866	40.14	35.68	287
chr1	135959736	135960323	Sox2_Spheres_Q5_aggregated_peaks.xls_peak_867	23.54	19.73	419
chr1	135968309	135968577	Sox2_Spheres_Q5_aggregated_peaks.xls_peak_868	11.93	8.71	96
chr1	135974842	135975132	Sox2_Spheres_Q5_aggregated_peaks.xls_peak_869	9.89	6.83	159
chr1	135976401	135976668	Sox2_Spheres_Q5_aggregated_peaks.xls_peak_870	34.6	30.34	114
chr1	135992838	135993317	Sox2_Spheres_Q5_aggregated_peaks.xls_peak_871	17.06	13.57	209
chr1	136107082	136107340	Sox2_Spheres_Q5_aggregated_peaks.xls_peak_872	12.56	9.32	98
chr1	136116206	136116439	Sox2_Spheres_Q5_aggregated_peaks.xls_peak_873	11.93	8.71	160
chr1	136129551	136129902	Sox2_Spheres_Q5_aggregated_peaks.xls_peak_874	11.93	8.71	241
chr1	136316471	136316791	Sox2_Spheres_Q5_aggregated_peaks.xls_peak_875	16.15	12.69	164
chr1	136353634	136353886	Sox2_Spheres_Q5_aggregated_peaks.xls_peak_876	11.84	8.64	129
chr1	136427077	136427272	Sox2_Spheres_Q5_aggregated_peaks.xls_peak_877	14.64	11.27	120
chr1	136453562	136453856	Sox2_Spheres_Q5_aggregated_peaks.xls_peak_878	9.88	6.83	91
chr1	137045648	137045902	Sox2_Spheres_Q5_aggregated_peaks.xls_peak_879	8.59	5.62	126
chr1	137055249	137055543	Sox2_Spheres_Q5_aggregated_peaks.xls_peak_880	16.48	13.02	164
chr1	137055634	137055970	Sox2_Spheres_Q5_aggregated_peaks.xls_peak_881	20.2	16.56	186
chr1	137307706	137307893	Sox2_Spheres_Q5_aggregated_peaks.xls_peak_882	10.67	7.54	26
chr1	137400145	137400447	Sox2_Spheres_Q5_aggregated_peaks.xls_peak_883	11.38	8.21	162
chr1	137409862	137410343	Sox2_Spheres_Q5_aggregated_peaks.xls_peak_884	17.4	13.89	179
chr1	137445587	137445787	Sox2_Spheres_Q5_aggregated_peaks.xls_peak_885	10.59	7.48	148
chr1	137460389	137460638	Sox2_Spheres_Q5_aggregated_peaks.xls_peak_886	13.22	9.93	148
chr1	137477719	137477898	Sox2_Spheres_Q5_aggregated_peaks.xls_peak_887	9.45	6.42	98
chr1	137522476	137522658	Sox2_Spheres_Q5_aggregated_peaks.xls_peak_888	11.93	8.71	76
chr1	137562124	137562394	Sox2_Spheres_Q5_aggregated_peaks.xls_peak_889	12.71	9.46	157
chr1	137574193	137574411	Sox2_Spheres_Q5_aggregated_peaks.xls_peak_890	13.22	9.93	101
chr1	137631301	137631536	Sox2_Spheres_Q5_aggregated_peaks.xls_peak_891	19.76	16.14	124
chr1	137637771	137637975	Sox2_Spheres_Q5_aggregated_peaks.xls_peak_892	19.94	16.3	70
chr1	137677797	137678017	Sox2_Spheres_Q5_aggregated_peaks.xls_peak_893	14.54	11.17	130
chr1	137679906	137680115	Sox2_Spheres_Q5_aggregated_peaks.xls_peak_894	8.26	5.32	138
chr1	137748927	137749272	Sox2_Spheres_Q5_aggregated_peaks.xls_peak_895	19.76	16.14	183
chr1	137813834	137814080	Sox2_Spheres_Q5_aggregated_peaks.xls_peak_896	11.93	8.71	99
chr1	137937567	137937852	Sox2_Spheres_Q5_aggregated_peaks.xls_peak_897	8.26	5.32	128
chr1	138109360	138109550	Sox2_Spheres_Q5_aggregated_peaks.xls_peak_898	9.45	6.42	97
chr1	138259194	138259452	Sox2_Spheres_Q5_aggregated_peaks.xls_peak_899	13.85	10.53	147
chr1	138352398	138353167	Sox2_Spheres_Q5_aggregated_peaks.xls_peak_900	17.34	13.81	594
chr1	138422428	138422624	Sox2_Spheres_Q5_aggregated_peaks.xls_peak_901	11.84	8.66	80
chr1	138509807	138510310	Sox2_Spheres_Q5_aggregated_peaks.xls_peak_902	24.16	20.33	315
chr1	138558745	138559073	Sox2_Spheres_Q5_aggregated_peaks.xls_peak_903	27.46	23.48	172
chr1	138627179	138627480	Sox2_Spheres_Q5_aggregated_peaks.xls_peak_904	13.22	9.93	171
chr1	138665665	138665872	Sox2_Spheres_Q5_aggregated_peaks.xls_peak_905	9.75	6.7	86
chr1	138678915	138679221	Sox2_Spheres_Q5_aggregated_peaks.xls_peak_906	27.24	23.29	175
chr1	139118048	139118380	Sox2_Spheres_Q5_aggregated_peaks.xls_peak_907	10.67	7.54	149
chr1	139228744	139228944	Sox2_Spheres_Q5_aggregated_peaks.xls_peak_908	10.51	7.42	99
chr1	139275121	139275479	Sox2_Spheres_Q5_aggregated_peaks.xls_peak_909	80.01	74.44	199
chr1	139350122	139350774	Sox2_Spheres_Q5_aggregated_peaks.xls_peak_910	33.75	29.52	138
chr1	139487887	139488173	Sox2_Spheres_Q5_aggregated_peaks.xls_peak_911	24.16	20.33	143
chr1	139553436	139554267	Sox2_Spheres_Q5_aggregated_peaks.xls_peak_912	43.7	39.12	475
chr1	139794835	139795196	Sox2_Spheres_Q5_aggregated_peaks.xls_peak_913	10.96	7.81	63
chr1	139796667	139797075	Sox2_Spheres_Q5_aggregated_peaks.xls_peak_914	14.95	11.57	119
chr1	139797438	139797621	Sox2_Spheres_Q5_aggregated_peaks.xls_peak_915	8.37	5.42	102
chr1	139799775	139800399	Sox2_Spheres_Q5_aggregated_peaks.xls_peak_916	15.52	12.1	332
chr1	139824438	139824754	Sox2_Spheres_Q5_aggregated_peaks.xls_peak_917	12.31	9.08	149
chr1	139825179	139825487	Sox2_Spheres_Q5_aggregated_peaks.xls_peak_918	25.41	21.53	149
chr1	139862642	139863216	Sox2_Spheres_Q5_aggregated_peaks.xls_peak_919	13.33	10.05	217
chr1	140222782	140223310	Sox2_Spheres_Q5_aggregated_peaks.xls_peak_920	27.46	23.48	191
chr1	140467635	140467996	Sox2_Spheres_Q5_aggregated_peaks.xls_peak_921	14.54	11.17	173
chr1	140468269	140468466	Sox2_Spheres_Q5_aggregated_peaks.xls_peak_922	8.26	5.32	21
chr1	140474168	140474348	Sox2_Spheres_Q5_aggregated_peaks.xls_peak_923	8.13	5.23	131
chr1	140492786	140493086	Sox2_Spheres_Q5_aggregated_peaks.xls_peak_924	27.86	23.87	131
chr1	140583332	140583509	Sox2_Spheres_Q5_aggregated_peaks.xls_peak_925	11.64	8.47	128
chr1	140889104	140889589	Sox2_Spheres_Q5_aggregated_peaks.xls_peak_926	30.15	26.06	193
chr1	140892248	140892487	Sox2_Spheres_Q5_aggregated_peaks.xls_peak_927	14.48	11.13	90
chr1	140939708	140939905	Sox2_Spheres_Q5_aggregated_peaks.xls_peak_928	12.01	8.81	98
chr1	141032247	141032429	Sox2_Spheres_Q5_aggregated_peaks.xls_peak_929	9.45	6.42	119
chr1	141106497	141106697	Sox2_Spheres_Q5_aggregated_peaks.xls_peak_930	14.99	11.6	63
chr1	141233628	141233842	Sox2_Spheres_Q5_aggregated_peaks.xls_peak_931	15.88	12.45	112
chr1	141233955	141234236	Sox2_Spheres_Q5_aggregated_peaks.xls_peak_932	12.73	9.48	151
chr1	141243148	141243703	Sox2_Spheres_Q5_aggregated_peaks.xls_peak_933	17.06	13.57	151
chr1	141245203	141245466	Sox2_Spheres_Q5_aggregated_peaks.xls_peak_934	8.26	5.31	157
chr1	144957449	144957667	Sox2_Spheres_Q5_aggregated_peaks.xls_peak_935	13.22	9.93	82
chr1	144976890	144977239	Sox2_Spheres_Q5_aggregated_peaks.xls_peak_936	22.68	18.91	164
chr1	145041523	145041827	Sox2_Spheres_Q5_aggregated_peaks.xls_peak_937	13.22	9.93	152
chr1	145042010	145042204	Sox2_Spheres_Q5_aggregated_peaks.xls_peak_938	8.26	5.31	120
chr1	145324164	145324381	Sox2_Spheres_Q5_aggregated_peaks.xls_peak_939	14.54	11.17	70
chr1	145488049	145488378	Sox2_Spheres_Q5_aggregated_peaks.xls_peak_940	15.38	11.98	211
chr1	145667729	145668024	Sox2_Spheres_Q5_aggregated_peaks.xls_peak_941	32.16	27.99	130
chr1	145853664	145853844	Sox2_Spheres_Q5_aggregated_peaks.xls_peak_942	8.07	5.19	130
chr1	148691145	148691595	Sox2_Spheres_Q5_aggregated_peaks.xls_peak_943	17.41	13.88	256
chr1	149337170	149337471	Sox2_Spheres_Q5_aggregated_peaks.xls_peak_944	11.64	8.47	149
chr1	150305823	150306022	Sox2_Spheres_Q5_aggregated_peaks.xls_peak_945	8.26	5.32	134
chr1	151937295	151937751	Sox2_Spheres_Q5_aggregated_peaks.xls_peak_946	29.03	24.98	283
chr1	152393109	152393403	Sox2_Spheres_Q5_aggregated_peaks.xls_peak_947	13.22	9.93	160
chr1	152417719	152418041	Sox2_Spheres_Q5_aggregated_peaks.xls_peak_948	11.93	8.71	173
chr1	152472166	152472454	Sox2_Spheres_Q5_aggregated_peaks.xls_peak_949	9.1	6.12	146
chr1	152588033	152588262	Sox2_Spheres_Q5_aggregated_peaks.xls_peak_950	8.26	5.31	194
chr1	152606754	152606975	Sox2_Spheres_Q5_aggregated_peaks.xls_peak_951	9.72	6.67	71
chr1	152608163	152608486	Sox2_Spheres_Q5_aggregated_peaks.xls_peak_952	11.58	8.42	77
chr1	152614022	152614607	Sox2_Spheres_Q5_aggregated_peaks.xls_peak_953	9.39	6.39	129
chr1	152737148	152737378	Sox2_Spheres_Q5_aggregated_peaks.xls_peak_954	19.76	16.14	113
chr1	153014897	153015127	Sox2_Spheres_Q5_aggregated_peaks.xls_peak_955	13.85	10.53	89
chr1	153083852	153084259	Sox2_Spheres_Q5_aggregated_peaks.xls_peak_956	17.26	13.75	172
chr1	153275752	153275932	Sox2_Spheres_Q5_aggregated_peaks.xls_peak_957	9.61	6.56	72
chr1	153345253	153345499	Sox2_Spheres_Q5_aggregated_peaks.xls_peak_958	8.34	5.39	150
chr1	153346978	153347158	Sox2_Spheres_Q5_aggregated_peaks.xls_peak_959	9.05	6.07	52
chr1	153500548	153500856	Sox2_Spheres_Q5_aggregated_peaks.xls_peak_960	13.45	10.16	269
chr1	153677088	153677268	Sox2_Spheres_Q5_aggregated_peaks.xls_peak_961	9.45	6.42	111
chr1	153699188	153699517	Sox2_Spheres_Q5_aggregated_peaks.xls_peak_962	27.49	23.49	160
chr1	153725541	153725963	Sox2_Spheres_Q5_aggregated_peaks.xls_peak_963	44.79	40.17	134
chr1	153737290	153737497	Sox2_Spheres_Q5_aggregated_peaks.xls_peak_964	9.45	6.42	149
chr1	153779386	153779626	Sox2_Spheres_Q5_aggregated_peaks.xls_peak_965	11.93	8.71	128
chr1	153792532	153792756	Sox2_Spheres_Q5_aggregated_peaks.xls_peak_966	25.97	22.05	137
chr1	153831238	153831517	Sox2_Spheres_Q5_aggregated_peaks.xls_peak_967	14.54	11.17	177
chr1	153936169	153936349	Sox2_Spheres_Q5_aggregated_peaks.xls_peak_968	8.06	5.17	90
chr1	154012724	154013063	Sox2_Spheres_Q5_aggregated_peaks.xls_peak_969	11.34	8.18	96
chr1	154287020	154287270	Sox2_Spheres_Q5_aggregated_peaks.xls_peak_970	14.99	11.6	165
chr1	154302378	154302705	Sox2_Spheres_Q5_aggregated_peaks.xls_peak_971	35.78	31.48	175
chr1	154315749	154315951	Sox2_Spheres_Q5_aggregated_peaks.xls_peak_972	12.01	8.81	127
chr1	154403427	154403882	Sox2_Spheres_Q5_aggregated_peaks.xls_peak_973	20.64	16.97	96
chr1	154407612	154407863	Sox2_Spheres_Q5_aggregated_peaks.xls_peak_974	10.96	7.81	166
chr1	154432623	154432846	Sox2_Spheres_Q5_aggregated_peaks.xls_peak_975	8.26	5.32	147
chr1	154439914	154440145	Sox2_Spheres_Q5_aggregated_peaks.xls_peak_976	20.36	16.69	112
chr1	154640025	154640347	Sox2_Spheres_Q5_aggregated_peaks.xls_peak_977	19.81	16.18	56
chr1	154664371	154664652	Sox2_Spheres_Q5_aggregated_peaks.xls_peak_978	8.26	5.32	138
chr1	154665049	154665271	Sox2_Spheres_Q5_aggregated_peaks.xls_peak_979	9.45	6.42	102
chr1	154782723	154782903	Sox2_Spheres_Q5_aggregated_peaks.xls_peak_980	9.75	6.69	61
chr1	154858812	154859199	Sox2_Spheres_Q5_aggregated_peaks.xls_peak_981	28.8	24.76	174
chr1	154861666	154862294	Sox2_Spheres_Q5_aggregated_peaks.xls_peak_982	21.52	17.81	157
chr1	154863964	154864144	Sox2_Spheres_Q5_aggregated_peaks.xls_peak_983	10.57	7.47	98
chr1	154884724	154885245	Sox2_Spheres_Q5_aggregated_peaks.xls_peak_984	42.3	37.75	282
chr1	154887183	154887549	Sox2_Spheres_Q5_aggregated_peaks.xls_peak_985	49.48	44.7	209
chr1	154906666	154907234	Sox2_Spheres_Q5_aggregated_peaks.xls_peak_986	30.15	26.06	431
chr1	154931236	154931533	Sox2_Spheres_Q5_aggregated_peaks.xls_peak_987	35.77	31.46	159
chr1	154939533	154939713	Sox2_Spheres_Q5_aggregated_peaks.xls_peak_988	8.26	5.32	58
chr1	154958839	154959039	Sox2_Spheres_Q5_aggregated_peaks.xls_peak_989	7.96	5.07	133
chr1	155038620	155039355	Sox2_Spheres_Q5_aggregated_peaks.xls_peak_990	29.82	25.75	439
chr1	155049215	155049653	Sox2_Spheres_Q5_aggregated_peaks.xls_peak_991	10.59	7.48	306
chr1	155071399	155071579	Sox2_Spheres_Q5_aggregated_peaks.xls_peak_992	11.93	8.71	105
chr1	155073200	155073380	Sox2_Spheres_Q5_aggregated_peaks.xls_peak_993	9.45	6.42	29
chr1	155112205	155112635	Sox2_Spheres_Q5_aggregated_peaks.xls_peak_994	15.88	12.44	321
chr1	155144885	155145412	Sox2_Spheres_Q5_aggregated_peaks.xls_peak_995	43.7	39.12	247
chr1	155156097	155156369	Sox2_Spheres_Q5_aggregated_peaks.xls_peak_996	10.93	7.79	94
chr1	155260148	155260683	Sox2_Spheres_Q5_aggregated_peaks.xls_peak_997	42.72	38.17	250
chr1	155264763	155265308	Sox2_Spheres_Q5_aggregated_peaks.xls_peak_998	33.57	29.35	312
chr1	155353146	155354295	Sox2_Spheres_Q5_aggregated_peaks.xls_peak_999	56.14	51.16	370
chr1	155386479	155386734	Sox2_Spheres_Q5_aggregated_peaks.xls_peak_1000	14.54	11.17	107
chr1	155387192	155387431	Sox2_Spheres_Q5_aggregated_peaks.xls_peak_1001	14.54	11.17	145
chr1	155432953	155433539	Sox2_Spheres_Q5_aggregated_peaks.xls_peak_1002	18.65	15.06	309
chr1	155435176	155435433	Sox2_Spheres_Q5_aggregated_peaks.xls_peak_1003	23.53	19.73	125
chr1	155440914	155441106	Sox2_Spheres_Q5_aggregated_peaks.xls_peak_1004	8.26	5.32	79
chr1	155441995	155442327	Sox2_Spheres_Q5_aggregated_peaks.xls_peak_1005	27.19	23.23	170
chr1	155488666	155488995	Sox2_Spheres_Q5_aggregated_peaks.xls_peak_1006	14.43	11.08	87
chr1	155489225	155489475	Sox2_Spheres_Q5_aggregated_peaks.xls_peak_1007	9.81	6.77	77
chr1	155516432	155516621	Sox2_Spheres_Q5_aggregated_peaks.xls_peak_1008	8.26	5.31	133
chr1	155526442	155526623	Sox2_Spheres_Q5_aggregated_peaks.xls_peak_1009	9.54	6.49	86
chr1	155577674	155577854	Sox2_Spheres_Q5_aggregated_peaks.xls_peak_1010	8.82	5.85	96
chr1	155588742	155589109	Sox2_Spheres_Q5_aggregated_peaks.xls_peak_1011	10.02	6.95	218
chr1	155589391	155589575	Sox2_Spheres_Q5_aggregated_peaks.xls_peak_1012	10.14	7.07	145
chr1	155596341	155596746	Sox2_Spheres_Q5_aggregated_peaks.xls_peak_1013	28.8	24.77	145
chr1	155749528	155749711	Sox2_Spheres_Q5_aggregated_peaks.xls_peak_1014	9.45	6.42	85
chr1	155825352	155825638	Sox2_Spheres_Q5_aggregated_peaks.xls_peak_1015	9.45	6.42	125
chr1	155891954	155892215	Sox2_Spheres_Q5_aggregated_peaks.xls_peak_1016	15.88	12.44	123
chr1	155949933	155950513	Sox2_Spheres_Q5_aggregated_peaks.xls_peak_1017	15.31	11.91	166
chr1	155997370	155997583	Sox2_Spheres_Q5_aggregated_peaks.xls_peak_1018	12.91	9.66	65
chr1	156003803	156004185	Sox2_Spheres_Q5_aggregated_peaks.xls_peak_1019	18.15	14.61	247
chr1	156044110	156044300	Sox2_Spheres_Q5_aggregated_peaks.xls_peak_1020	9.45	6.42	86
chr1	156169819	156170305	Sox2_Spheres_Q5_aggregated_peaks.xls_peak_1021	9.3	6.3	323
chr1	156347664	156347924	Sox2_Spheres_Q5_aggregated_peaks.xls_peak_1022	12.21	9	100
chr1	156577661	156577853	Sox2_Spheres_Q5_aggregated_peaks.xls_peak_1023	20.6	16.94	85
chr1	156649703	156649883	Sox2_Spheres_Q5_aggregated_peaks.xls_peak_1024	7.99	5.11	53
chr1	156873055	156873235	Sox2_Spheres_Q5_aggregated_peaks.xls_peak_1025	8.26	5.32	106
chr1	157140635	157140839	Sox2_Spheres_Q5_aggregated_peaks.xls_peak_1026	11.93	8.71	96
chr1	157154100	157154327	Sox2_Spheres_Q5_aggregated_peaks.xls_peak_1027	9	6.03	156
chr1	157274607	157274929	Sox2_Spheres_Q5_aggregated_peaks.xls_peak_1028	39.04	34.61	158
chr1	157297030	157297361	Sox2_Spheres_Q5_aggregated_peaks.xls_peak_1029	20.07	16.41	171
chr1	157338434	157338624	Sox2_Spheres_Q5_aggregated_peaks.xls_peak_1030	9.45	6.42	113
chr1	157376033	157376218	Sox2_Spheres_Q5_aggregated_peaks.xls_peak_1031	8.53	5.57	84
chr1	157545646	157545964	Sox2_Spheres_Q5_aggregated_peaks.xls_peak_1032	18.41	14.86	154
chr1	157644681	157644878	Sox2_Spheres_Q5_aggregated_peaks.xls_peak_1033	9.45	6.42	130
chr1	157702639	157702969	Sox2_Spheres_Q5_aggregated_peaks.xls_peak_1034	17.26	13.75	163
chr1	157883245	157883430	Sox2_Spheres_Q5_aggregated_peaks.xls_peak_1035	8.58	5.62	53
chr1	158358442	158358908	Sox2_Spheres_Q5_aggregated_peaks.xls_peak_1036	50.31	45.51	213
chr1	158543908	158544466	Sox2_Spheres_Q5_aggregated_peaks.xls_peak_1037	13.46	10.16	226
chr1	158684655	158685109	Sox2_Spheres_Q5_aggregated_peaks.xls_peak_1038	13.92	10.59	299
chr1	158768603	158768847	Sox2_Spheres_Q5_aggregated_peaks.xls_peak_1039	14.23	10.89	147
chr1	158794283	158794532	Sox2_Spheres_Q5_aggregated_peaks.xls_peak_1040	13.12	9.85	103
chr1	158928130	158928416	Sox2_Spheres_Q5_aggregated_peaks.xls_peak_1041	27.19	23.23	161
chr1	158954283	158954463	Sox2_Spheres_Q5_aggregated_peaks.xls_peak_1042	8.26	5.32	129
chr1	158969515	158970063	Sox2_Spheres_Q5_aggregated_peaks.xls_peak_1043	17.34	13.81	268
chr1	159083890	159084268	Sox2_Spheres_Q5_aggregated_peaks.xls_peak_1044	18.53	14.96	214
chr1	159174318	159174876	Sox2_Spheres_Q5_aggregated_peaks.xls_peak_1045	16	12.55	164
chr1	159186051	159186306	Sox2_Spheres_Q5_aggregated_peaks.xls_peak_1046	13.51	10.21	179
chr1	159186661	159187044	Sox2_Spheres_Q5_aggregated_peaks.xls_peak_1047	25.25	21.37	216
chr1	159216796	159216980	Sox2_Spheres_Q5_aggregated_peaks.xls_peak_1048	12.84	9.58	119
chr1	159348111	159348511	Sox2_Spheres_Q5_aggregated_peaks.xls_peak_1049	16.62	13.15	116
chr1	159356224	159356486	Sox2_Spheres_Q5_aggregated_peaks.xls_peak_1050	10.67	7.54	159
chr1	159370225	159370791	Sox2_Spheres_Q5_aggregated_peaks.xls_peak_1051	16.15	12.69	328
chr1	159377353	159377569	Sox2_Spheres_Q5_aggregated_peaks.xls_peak_1052	11.64	8.47	106
chr1	159431747	159431907	Sox2_Spheres_Q5_aggregated_peaks.xls_peak_1053	8.26	5.31	24
chr1	159437403	159437638	Sox2_Spheres_Q5_aggregated_peaks.xls_peak_1054	11.58	8.42	99
chr1	159448173	159448359	Sox2_Spheres_Q5_aggregated_peaks.xls_peak_1055	11.84	8.66	152
chr1	159671393	159671933	Sox2_Spheres_Q5_aggregated_peaks.xls_peak_1056	9.98	6.92	302
chr1	159758182	159758374	Sox2_Spheres_Q5_aggregated_peaks.xls_peak_1057	8.26	5.31	45
chr1	160077646	160077854	Sox2_Spheres_Q5_aggregated_peaks.xls_peak_1058	13.46	10.16	156
chr1	160091703	160092008	Sox2_Spheres_Q5_aggregated_peaks.xls_peak_1059	19.76	16.13	175
chr1	160287202	160287763	Sox2_Spheres_Q5_aggregated_peaks.xls_peak_1060	32.39	28.21	138
chr1	160312854	160313034	Sox2_Spheres_Q5_aggregated_peaks.xls_peak_1061	9.45	6.42	96
chr1	160316951	160317333	Sox2_Spheres_Q5_aggregated_peaks.xls_peak_1062	17.06	13.57	256
chr1	160338216	160338428	Sox2_Spheres_Q5_aggregated_peaks.xls_peak_1063	9.38	6.36	36
chr1	160393775	160394366	Sox2_Spheres_Q5_aggregated_peaks.xls_peak_1064	18.15	14.61	373
chr1	160419782	160420410	Sox2_Spheres_Q5_aggregated_peaks.xls_peak_1065	35.13	30.85	195
chr1	160484006	160484414	Sox2_Spheres_Q5_aggregated_peaks.xls_peak_1066	21.49	17.79	277
chr1	160663418	160663618	Sox2_Spheres_Q5_aggregated_peaks.xls_peak_1067	11.93	8.71	121
chr1	160703372	160703552	Sox2_Spheres_Q5_aggregated_peaks.xls_peak_1068	9.3	6.3	122
chr1	161424090	161424695	Sox2_Spheres_Q5_aggregated_peaks.xls_peak_1069	11.93	8.71	281
chr1	161500479	161500819	Sox2_Spheres_Q5_aggregated_peaks.xls_peak_1070	24.83	20.95	172
chr1	161511881	161512177	Sox2_Spheres_Q5_aggregated_peaks.xls_peak_1071	12.47	9.23	166
chr1	161524439	161524747	Sox2_Spheres_Q5_aggregated_peaks.xls_peak_1072	17.44	13.93	172
chr1	161591423	161591633	Sox2_Spheres_Q5_aggregated_peaks.xls_peak_1073	10.96	7.81	63
chr1	161600961	161601332	Sox2_Spheres_Q5_aggregated_peaks.xls_peak_1074	39.97	35.52	191
chr1	161620298	161620490	Sox2_Spheres_Q5_aggregated_peaks.xls_peak_1075	14.33	10.99	96
chr1	161629602	161629982	Sox2_Spheres_Q5_aggregated_peaks.xls_peak_1076	15.93	12.49	123
chr1	161671326	161672108	Sox2_Spheres_Q5_aggregated_peaks.xls_peak_1077	21.33	17.63	351
chr1	162141439	162141637	Sox2_Spheres_Q5_aggregated_peaks.xls_peak_1078	11.41	8.25	82
chr1	162210935	162211122	Sox2_Spheres_Q5_aggregated_peaks.xls_peak_1079	9.45	6.42	56
chr1	162220048	162220409	Sox2_Spheres_Q5_aggregated_peaks.xls_peak_1080	17.34	13.81	206
chr1	162461557	162461902	Sox2_Spheres_Q5_aggregated_peaks.xls_peak_1081	22.55	18.79	193
chr1	162465182	162465401	Sox2_Spheres_Q5_aggregated_peaks.xls_peak_1082	11.21	8.05	110
chr1	162478338	162478570	Sox2_Spheres_Q5_aggregated_peaks.xls_peak_1083	22.22	18.48	102
chr1	162545402	162545694	Sox2_Spheres_Q5_aggregated_peaks.xls_peak_1084	12.91	9.66	157
chr1	162623248	162623489	Sox2_Spheres_Q5_aggregated_peaks.xls_peak_1085	16	12.55	136
chr1	162673599	162673809	Sox2_Spheres_Q5_aggregated_peaks.xls_peak_1086	11.84	8.66	104
chr1	163125908	163126495	Sox2_Spheres_Q5_aggregated_peaks.xls_peak_1087	13.85	10.53	228
chr1	163155059	163155265	Sox2_Spheres_Q5_aggregated_peaks.xls_peak_1088	11.93	8.71	49
chr1	163177503	163177747	Sox2_Spheres_Q5_aggregated_peaks.xls_peak_1089	24.59	20.73	107
chr1	163178762	163178987	Sox2_Spheres_Q5_aggregated_peaks.xls_peak_1090	8.34	5.39	71
chr1	163199540	163199800	Sox2_Spheres_Q5_aggregated_peaks.xls_peak_1091	14.59	11.23	83
chr1	163203553	163203875	Sox2_Spheres_Q5_aggregated_peaks.xls_peak_1092	19.25	15.64	153
chr1	163343819	163344082	Sox2_Spheres_Q5_aggregated_peaks.xls_peak_1093	10.67	7.54	107
chr1	163437632	163437934	Sox2_Spheres_Q5_aggregated_peaks.xls_peak_1094	8.61	5.64	152
chr1	163537477	163537786	Sox2_Spheres_Q5_aggregated_peaks.xls_peak_1095	14.54	11.17	158
chr1	163619071	163619446	Sox2_Spheres_Q5_aggregated_peaks.xls_peak_1096	10.67	7.54	117
chr1	163634902	163635068	Sox2_Spheres_Q5_aggregated_peaks.xls_peak_1097	8.13	5.23	95
chr1	163642428	163642682	Sox2_Spheres_Q5_aggregated_peaks.xls_peak_1098	10.93	7.79	177
chr1	163650039	163650239	Sox2_Spheres_Q5_aggregated_peaks.xls_peak_1099	8.26	5.31	158
chr1	163930050	163930612	Sox2_Spheres_Q5_aggregated_peaks.xls_peak_1100	52.64	47.76	292
chr1	163931597	163931853	Sox2_Spheres_Q5_aggregated_peaks.xls_peak_1101	10.01	6.95	135
chr1	163967605	163968284	Sox2_Spheres_Q5_aggregated_peaks.xls_peak_1102	23.54	19.73	418
chr1	163968782	163968962	Sox2_Spheres_Q5_aggregated_peaks.xls_peak_1103	9.45	6.42	62
chr1	164012021	164012218	Sox2_Spheres_Q5_aggregated_peaks.xls_peak_1104	9.75	6.69	150
chr1	164116996	164117383	Sox2_Spheres_Q5_aggregated_peaks.xls_peak_1105	9.45	6.42	257
chr1	164127109	164127349	Sox2_Spheres_Q5_aggregated_peaks.xls_peak_1106	13.85	10.53	154
chr1	164139738	164140268	Sox2_Spheres_Q5_aggregated_peaks.xls_peak_1107	16.27	12.8	130
chr1	164254593	164254866	Sox2_Spheres_Q5_aggregated_peaks.xls_peak_1108	10.57	7.47	122
chr1	164460848	164461125	Sox2_Spheres_Q5_aggregated_peaks.xls_peak_1109	10.67	7.54	136
chr1	164541530	164541753	Sox2_Spheres_Q5_aggregated_peaks.xls_peak_1110	10.67	7.54	86
chr1	164762324	164762708	Sox2_Spheres_Q5_aggregated_peaks.xls_peak_1111	67.6	62.3	164
chr1	164788625	164789081	Sox2_Spheres_Q5_aggregated_peaks.xls_peak_1112	10.67	7.54	358
chr1	165145051	165145231	Sox2_Spheres_Q5_aggregated_peaks.xls_peak_1113	9.73	6.68	122
chr1	165182470	165182879	Sox2_Spheres_Q5_aggregated_peaks.xls_peak_1114	13.88	10.56	140
chr1	165187343	165187813	Sox2_Spheres_Q5_aggregated_peaks.xls_peak_1115	18.15	14.61	175
chr1	165210661	165211066	Sox2_Spheres_Q5_aggregated_peaks.xls_peak_1116	10.38	7.29	305
chr1	165268933	165269389	Sox2_Spheres_Q5_aggregated_peaks.xls_peak_1117	23.45	19.65	204
chr1	165310269	165310549	Sox2_Spheres_Q5_aggregated_peaks.xls_peak_1118	17.26	13.75	96
chr1	166108690	166109040	Sox2_Spheres_Q5_aggregated_peaks.xls_peak_1119	14.99	11.6	222
chr1	166250939	166251132	Sox2_Spheres_Q5_aggregated_peaks.xls_peak_1120	9.45	6.42	26
chr1	166283687	166283863	Sox2_Spheres_Q5_aggregated_peaks.xls_peak_1121	9.3	6.3	123
chr1	166384818	166384999	Sox2_Spheres_Q5_aggregated_peaks.xls_peak_1122	9.45	6.42	119
chr1	166391978	166392274	Sox2_Spheres_Q5_aggregated_peaks.xls_peak_1123	20.07	16.41	178
chr1	166506890	166507124	Sox2_Spheres_Q5_aggregated_peaks.xls_peak_1124	13.22	9.93	172
chr1	166634926	166635189	Sox2_Spheres_Q5_aggregated_peaks.xls_peak_1125	26.14	22.2	122
chr1	166700853	166701048	Sox2_Spheres_Q5_aggregated_peaks.xls_peak_1126	8.53	5.57	75
chr1	166744304	166744662	Sox2_Spheres_Q5_aggregated_peaks.xls_peak_1127	42.34	37.8	149
chr1	166890447	166890642	Sox2_Spheres_Q5_aggregated_peaks.xls_peak_1128	9.45	6.41	102
chr1	167049490	167049793	Sox2_Spheres_Q5_aggregated_peaks.xls_peak_1129	9.54	6.49	150
chr1	167121994	167122174	Sox2_Spheres_Q5_aggregated_peaks.xls_peak_1130	9.08	6.1	60
chr1	167213588	167213768	Sox2_Spheres_Q5_aggregated_peaks.xls_peak_1131	8.26	5.32	65
chr1	167233065	167233268	Sox2_Spheres_Q5_aggregated_peaks.xls_peak_1132	11.64	8.47	40
chr1	167271070	167271260	Sox2_Spheres_Q5_aggregated_peaks.xls_peak_1133	8.2	5.3	31
chr1	167429067	167429455	Sox2_Spheres_Q5_aggregated_peaks.xls_peak_1134	40.03	35.58	181
chr1	167540611	167541001	Sox2_Spheres_Q5_aggregated_peaks.xls_peak_1135	21.49	17.79	166
chr1	167710595	167710775	Sox2_Spheres_Q5_aggregated_peaks.xls_peak_1136	8.26	5.31	49
chr1	167744654	167744889	Sox2_Spheres_Q5_aggregated_peaks.xls_peak_1137	13.92	10.59	75
chr1	167844234	167844498	Sox2_Spheres_Q5_aggregated_peaks.xls_peak_1138	21	17.31	166
chr1	167865067	167865773	Sox2_Spheres_Q5_aggregated_peaks.xls_peak_1139	62.58	57.42	239
chr1	167896686	167897069	Sox2_Spheres_Q5_aggregated_peaks.xls_peak_1140	54.67	49.74	178
chr1	167923431	167923685	Sox2_Spheres_Q5_aggregated_peaks.xls_peak_1141	10.59	7.48	144
chr1	167974095	167974293	Sox2_Spheres_Q5_aggregated_peaks.xls_peak_1142	20.07	16.41	82
chr1	168210788	168211149	Sox2_Spheres_Q5_aggregated_peaks.xls_peak_1143	25.12	21.23	238
chr1	168212678	168213276	Sox2_Spheres_Q5_aggregated_peaks.xls_peak_1144	20.76	17.08	419
chr1	168234407	168234802	Sox2_Spheres_Q5_aggregated_peaks.xls_peak_1145	12.73	9.48	136
chr1	168331167	168331403	Sox2_Spheres_Q5_aggregated_peaks.xls_peak_1146	9.03	6.05	138
chr1	168331526	168331764	Sox2_Spheres_Q5_aggregated_peaks.xls_peak_1147	19.81	16.18	132
chr1	168332250	168332440	Sox2_Spheres_Q5_aggregated_peaks.xls_peak_1148	9.45	6.42	93
chr1	168737354	168737584	Sox2_Spheres_Q5_aggregated_peaks.xls_peak_1149	17.02	13.54	121
chr1	169012612	169013153	Sox2_Spheres_Q5_aggregated_peaks.xls_peak_1150	27.49	23.49	422
chr1	169046883	169047063	Sox2_Spheres_Q5_aggregated_peaks.xls_peak_1151	9.45	6.42	120
chr1	169049629	169049809	Sox2_Spheres_Q5_aggregated_peaks.xls_peak_1152	10.67	7.54	104
chr1	169200071	169200380	Sox2_Spheres_Q5_aggregated_peaks.xls_peak_1153	21.52	17.79	144
chr1	169397110	169397310	Sox2_Spheres_Q5_aggregated_peaks.xls_peak_1154	9.54	6.49	90
chr1	169711863	169712439	Sox2_Spheres_Q5_aggregated_peaks.xls_peak_1155	22.84	19.06	279
chr1	169976424	169976622	Sox2_Spheres_Q5_aggregated_peaks.xls_peak_1156	8.18	5.28	56
chr1	169976718	169976939	Sox2_Spheres_Q5_aggregated_peaks.xls_peak_1157	20.62	16.95	143
chr1	170128533	170128738	Sox2_Spheres_Q5_aggregated_peaks.xls_peak_1158	14.54	11.17	115
chr1	170144269	170144585	Sox2_Spheres_Q5_aggregated_peaks.xls_peak_1159	17.34	13.81	103
chr1	170146131	170146725	Sox2_Spheres_Q5_aggregated_peaks.xls_peak_1160	37.22	32.87	346
chr1	170161114	170161315	Sox2_Spheres_Q5_aggregated_peaks.xls_peak_1161	8.26	5.32	65
chr1	170175690	170176028	Sox2_Spheres_Q5_aggregated_peaks.xls_peak_1162	22.98	19.19	145
chr1	170216924	170217343	Sox2_Spheres_Q5_aggregated_peaks.xls_peak_1163	44.53	39.91	237
chr1	170288303	170288879	Sox2_Spheres_Q5_aggregated_peaks.xls_peak_1164	8.26	5.32	52
chr1	170322354	170322589	Sox2_Spheres_Q5_aggregated_peaks.xls_peak_1165	8.26	5.32	159
chr1	170340834	170341014	Sox2_Spheres_Q5_aggregated_peaks.xls_peak_1166	8.26	5.32	88
chr1	170360302	170360687	Sox2_Spheres_Q5_aggregated_peaks.xls_peak_1167	11.93	8.71	144
chr1	170362249	170362553	Sox2_Spheres_Q5_aggregated_peaks.xls_peak_1168	9.38	6.36	220
chr1	170480276	170480574	Sox2_Spheres_Q5_aggregated_peaks.xls_peak_1169	19.25	15.64	147
chr1	170690508	170690724	Sox2_Spheres_Q5_aggregated_peaks.xls_peak_1170	13.85	10.53	86
chr1	170981675	170981953	Sox2_Spheres_Q5_aggregated_peaks.xls_peak_1171	25.97	22.05	131
chr1	171023798	171024011	Sox2_Spheres_Q5_aggregated_peaks.xls_peak_1172	11.93	8.71	57
chr1	171065611	171065803	Sox2_Spheres_Q5_aggregated_peaks.xls_peak_1173	8.26	5.32	140
chr1	171304931	171305162	Sox2_Spheres_Q5_aggregated_peaks.xls_peak_1174	9.45	6.42	91
chr1	171397850	171398367	Sox2_Spheres_Q5_aggregated_peaks.xls_peak_1175	18.23	14.69	366
chr1	171401398	171401672	Sox2_Spheres_Q5_aggregated_peaks.xls_peak_1176	12.99	9.73	119
chr1	171415540	171416087	Sox2_Spheres_Q5_aggregated_peaks.xls_peak_1177	23.13	19.34	207
chr1	171764930	171765117	Sox2_Spheres_Q5_aggregated_peaks.xls_peak_1178	8.21	5.31	95
chr1	171854821	171855047	Sox2_Spheres_Q5_aggregated_peaks.xls_peak_1179	13.22	9.93	163
chr1	171858504	171858982	Sox2_Spheres_Q5_aggregated_peaks.xls_peak_1180	20.07	16.41	141
chr1	171864307	171864510	Sox2_Spheres_Q5_aggregated_peaks.xls_peak_1181	8.26	5.31	83
chr1	171916390	171916788	Sox2_Spheres_Q5_aggregated_peaks.xls_peak_1182	14.43	11.08	86
chr1	171967394	171967718	Sox2_Spheres_Q5_aggregated_peaks.xls_peak_1183	36.82	32.48	169
chr1	172090251	172090815	Sox2_Spheres_Q5_aggregated_peaks.xls_peak_1184	19.76	16.14	162
chr1	172354736	172355245	Sox2_Spheres_Q5_aggregated_peaks.xls_peak_1185	70.83	65.45	165
chr1	172389823	172390480	Sox2_Spheres_Q5_aggregated_peaks.xls_peak_1186	39.65	35.2	359
chr1	172442692	172443104	Sox2_Spheres_Q5_aggregated_peaks.xls_peak_1187	11.93	8.71	86
chr1	172485103	172485356	Sox2_Spheres_Q5_aggregated_peaks.xls_peak_1188	11.93	8.71	106
chr1	172635126	172635665	Sox2_Spheres_Q5_aggregated_peaks.xls_peak_1189	29.38	25.33	279
chr1	172797932	172798150	Sox2_Spheres_Q5_aggregated_peaks.xls_peak_1190	12.77	9.52	67
chr1	172798685	172798941	Sox2_Spheres_Q5_aggregated_peaks.xls_peak_1191	11.25	8.11	139
chr1	172968205	172968470	Sox2_Spheres_Q5_aggregated_peaks.xls_peak_1192	8.03	5.14	100
chr1	172975196	172975295	Sox2_Spheres_Q5_aggregated_peaks.xls_peak_1193	8.61	5.64	55
chr1	173033289	173033495	Sox2_Spheres_Q5_aggregated_peaks.xls_peak_1194	9.11	6.12	63
chr1	173041084	173041264	Sox2_Spheres_Q5_aggregated_peaks.xls_peak_1195	9.61	6.56	81
chr1	173178536	173178795	Sox2_Spheres_Q5_aggregated_peaks.xls_peak_1196	14.54	11.17	165
chr1	173180277	173180502	Sox2_Spheres_Q5_aggregated_peaks.xls_peak_1197	9.54	6.49	54
chr1	173193045	173193225	Sox2_Spheres_Q5_aggregated_peaks.xls_peak_1198	10.12	7.05	34
chr1	173211191	173211430	Sox2_Spheres_Q5_aggregated_peaks.xls_peak_1199	11.93	8.71	96
chr1	173224260	173224442	Sox2_Spheres_Q5_aggregated_peaks.xls_peak_1200	9.45	6.42	84
chr1	173342341	173342947	Sox2_Spheres_Q5_aggregated_peaks.xls_peak_1201	25.97	22.05	451
chr1	173432892	173433255	Sox2_Spheres_Q5_aggregated_peaks.xls_peak_1202	16.73	13.26	230
chr1	173433815	173434055	Sox2_Spheres_Q5_aggregated_peaks.xls_peak_1203	8.26	5.32	64
chr1	173931117	173931223	Sox2_Spheres_Q5_aggregated_peaks.xls_peak_1204	8.26	5.32	71
chr1	173947017	173947483	Sox2_Spheres_Q5_aggregated_peaks.xls_peak_1205	16.15	12.69	123
chr1	173957491	173957660	Sox2_Spheres_Q5_aggregated_peaks.xls_peak_1206	10.59	7.48	45
chr1	173978635	173978985	Sox2_Spheres_Q5_aggregated_peaks.xls_peak_1207	28.49	24.48	175
chr1	174029810	174029990	Sox2_Spheres_Q5_aggregated_peaks.xls_peak_1208	9.1	6.12	31
chr1	174056621	174056836	Sox2_Spheres_Q5_aggregated_peaks.xls_peak_1209	10.67	7.54	131
chr1	174103563	174103783	Sox2_Spheres_Q5_aggregated_peaks.xls_peak_1210	13.22	9.93	85
chr1	174131416	174131658	Sox2_Spheres_Q5_aggregated_peaks.xls_peak_1211	9.11	6.12	92
chr1	174132391	174132682	Sox2_Spheres_Q5_aggregated_peaks.xls_peak_1212	27.32	23.34	147
chr1	174133327	174133696	Sox2_Spheres_Q5_aggregated_peaks.xls_peak_1213	35.36	31.07	164
chr1	174134949	174135138	Sox2_Spheres_Q5_aggregated_peaks.xls_peak_1214	8.16	5.27	30
chr1	174147357	174147643	Sox2_Spheres_Q5_aggregated_peaks.xls_peak_1215	15.88	12.44	127
chr1	174150594	174150807	Sox2_Spheres_Q5_aggregated_peaks.xls_peak_1216	13.85	10.53	118
chr1	174201883	174202111	Sox2_Spheres_Q5_aggregated_peaks.xls_peak_1217	8.53	5.57	59
chr1	174225911	174226243	Sox2_Spheres_Q5_aggregated_peaks.xls_peak_1218	18.7	15.12	175
chr1	174271282	174271419	Sox2_Spheres_Q5_aggregated_peaks.xls_peak_1219	10.23	7.16	52
chr1	174280032	174280412	Sox2_Spheres_Q5_aggregated_peaks.xls_peak_1220	122.52	116.22	159
chr1	174294954	174295160	Sox2_Spheres_Q5_aggregated_peaks.xls_peak_1221	10.67	7.54	151
chr1	174482811	174483057	Sox2_Spheres_Q5_aggregated_peaks.xls_peak_1222	9.45	6.42	122
chr1	175274186	175274437	Sox2_Spheres_Q5_aggregated_peaks.xls_peak_1223	32.89	28.7	89
chr1	176420258	176420438	Sox2_Spheres_Q5_aggregated_peaks.xls_peak_1224	11.15	8	74
chr1	176452539	176452951	Sox2_Spheres_Q5_aggregated_peaks.xls_peak_1225	14.35	11.01	130
chr1	176467383	176467928	Sox2_Spheres_Q5_aggregated_peaks.xls_peak_1226	20.07	16.41	169
chr1	176480404	176480639	Sox2_Spheres_Q5_aggregated_peaks.xls_peak_1227	9.3	6.3	175
chr1	176551697	176551911	Sox2_Spheres_Q5_aggregated_peaks.xls_peak_1228	11.8	8.61	124
chr1	176567991	176568171	Sox2_Spheres_Q5_aggregated_peaks.xls_peak_1229	9.11	6.12	71
chr1	176961324	176961515	Sox2_Spheres_Q5_aggregated_peaks.xls_peak_1230	8.26	5.32	123
chr1	176969797	176970121	Sox2_Spheres_Q5_aggregated_peaks.xls_peak_1231	13.22	9.93	107
chr1	177058763	177059194	Sox2_Spheres_Q5_aggregated_peaks.xls_peak_1232	25.74	21.84	235
chr1	177118517	177118769	Sox2_Spheres_Q5_aggregated_peaks.xls_peak_1233	14.6	11.22	106
chr1	177151947	177152559	Sox2_Spheres_Q5_aggregated_peaks.xls_peak_1234	25.7	21.79	236
chr1	177249411	177249708	Sox2_Spheres_Q5_aggregated_peaks.xls_peak_1235	11.34	8.18	131
chr1	177307445	177307625	Sox2_Spheres_Q5_aggregated_peaks.xls_peak_1236	10.67	7.54	63
chr1	177315723	177316214	Sox2_Spheres_Q5_aggregated_peaks.xls_peak_1237	15.35	11.94	344
chr1	177339996	177340466	Sox2_Spheres_Q5_aggregated_peaks.xls_peak_1238	45.23	40.6	170
chr1	177374959	177375139	Sox2_Spheres_Q5_aggregated_peaks.xls_peak_1239	8.26	5.31	44
chr1	177596098	177596420	Sox2_Spheres_Q5_aggregated_peaks.xls_peak_1240	28.86	24.82	168
chr1	178029052	178029471	Sox2_Spheres_Q5_aggregated_peaks.xls_peak_1241	13.41	10.11	248
chr1	178731138	178731348	Sox2_Spheres_Q5_aggregated_peaks.xls_peak_1242	8.09	5.18	107
chr1	178744284	178744559	Sox2_Spheres_Q5_aggregated_peaks.xls_peak_1243	14.62	11.25	100
chr1	178810372	178810780	Sox2_Spheres_Q5_aggregated_peaks.xls_peak_1244	33.08	28.87	144
chr1	178853193	178853394	Sox2_Spheres_Q5_aggregated_peaks.xls_peak_1245	14.54	11.17	63
chr1	178877066	178877255	Sox2_Spheres_Q5_aggregated_peaks.xls_peak_1246	8.31	5.39	157
chr1	178917315	178917608	Sox2_Spheres_Q5_aggregated_peaks.xls_peak_1247	21	17.31	163
chr1	178924067	178924650	Sox2_Spheres_Q5_aggregated_peaks.xls_peak_1248	14.94	11.57	317
chr1	178924987	178925168	Sox2_Spheres_Q5_aggregated_peaks.xls_peak_1249	13.85	10.53	101
chr1	178929329	178929529	Sox2_Spheres_Q5_aggregated_peaks.xls_peak_1250	10.67	7.54	71
chr1	178944491	178944679	Sox2_Spheres_Q5_aggregated_peaks.xls_peak_1251	9.45	6.42	136
chr1	178945517	178945713	Sox2_Spheres_Q5_aggregated_peaks.xls_peak_1252	10.67	7.54	54
chr1	179080549	179081082	Sox2_Spheres_Q5_aggregated_peaks.xls_peak_1253	39.85	35.41	211
chr1	179105413	179105898	Sox2_Spheres_Q5_aggregated_peaks.xls_peak_1254	59.28	54.21	323
chr1	179237850	179238170	Sox2_Spheres_Q5_aggregated_peaks.xls_peak_1255	24.31	20.47	182
chr1	179253713	179253999	Sox2_Spheres_Q5_aggregated_peaks.xls_peak_1256	8.26	5.32	85
chr1	179341491	179341758	Sox2_Spheres_Q5_aggregated_peaks.xls_peak_1257	12.21	8.98	124
chr1	179374442	179374776	Sox2_Spheres_Q5_aggregated_peaks.xls_peak_1258	14.95	11.57	206
chr1	179377324	179377648	Sox2_Spheres_Q5_aggregated_peaks.xls_peak_1259	35.69	31.39	146
chr1	179485860	179486204	Sox2_Spheres_Q5_aggregated_peaks.xls_peak_1260	14.49	11.13	182
chr1	179552260	179552756	Sox2_Spheres_Q5_aggregated_peaks.xls_peak_1261	46.8	42.11	247
chr1	179553375	179553862	Sox2_Spheres_Q5_aggregated_peaks.xls_peak_1262	20.25	16.59	265
chr1	179570482	179570973	Sox2_Spheres_Q5_aggregated_peaks.xls_peak_1263	27.38	23.4	245
chr1	179870584	179871022	Sox2_Spheres_Q5_aggregated_peaks.xls_peak_1264	13.22	9.93	285
chr1	180039617	180039797	Sox2_Spheres_Q5_aggregated_peaks.xls_peak_1265	8.26	5.31	34
chr1	180076737	180077014	Sox2_Spheres_Q5_aggregated_peaks.xls_peak_1266	13.22	9.93	154
chr1	180131946	180132126	Sox2_Spheres_Q5_aggregated_peaks.xls_peak_1267	8.53	5.57	108
chr1	180287942	180288361	Sox2_Spheres_Q5_aggregated_peaks.xls_peak_1268	21.39	17.69	240
chr1	180393926	180394231	Sox2_Spheres_Q5_aggregated_peaks.xls_peak_1269	9.45	6.42	144
chr1	180557210	180557533	Sox2_Spheres_Q5_aggregated_peaks.xls_peak_1270	15.88	12.44	177
chr1	180671617	180671826	Sox2_Spheres_Q5_aggregated_peaks.xls_peak_1271	8.26	5.32	132
chr1	181036747	181037190	Sox2_Spheres_Q5_aggregated_peaks.xls_peak_1272	29.82	25.75	239
chr1	181091152	181091332	Sox2_Spheres_Q5_aggregated_peaks.xls_peak_1273	9.59	6.54	71
chr1	181092143	181092496	Sox2_Spheres_Q5_aggregated_peaks.xls_peak_1274	10.46	7.36	225
chr1	181191661	181191897	Sox2_Spheres_Q5_aggregated_peaks.xls_peak_1275	8.26	5.32	87
chr1	181266807	181266987	Sox2_Spheres_Q5_aggregated_peaks.xls_peak_1276	8.26	5.32	136
chr1	181269110	181269415	Sox2_Spheres_Q5_aggregated_peaks.xls_peak_1277	14.54	11.17	139
chr1	181444179	181444461	Sox2_Spheres_Q5_aggregated_peaks.xls_peak_1278	9.3	6.3	192
chr1	181547091	181547287	Sox2_Spheres_Q5_aggregated_peaks.xls_peak_1279	14.54	11.17	136
chr1	181594854	181595170	Sox2_Spheres_Q5_aggregated_peaks.xls_peak_1280	20.07	16.41	147
chr1	181597327	181597611	Sox2_Spheres_Q5_aggregated_peaks.xls_peak_1281	29.12	25.07	178
chr1	181635315	181635495	Sox2_Spheres_Q5_aggregated_peaks.xls_peak_1282	8.54	5.58	119
chr1	181639926	181640054	Sox2_Spheres_Q5_aggregated_peaks.xls_peak_1283	8.53	5.57	28
chr1	181772699	181773027	Sox2_Spheres_Q5_aggregated_peaks.xls_peak_1284	17.26	13.75	156
chr1	181793582	181793830	Sox2_Spheres_Q5_aggregated_peaks.xls_peak_1285	14.54	11.17	137
chr1	181843480	181843928	Sox2_Spheres_Q5_aggregated_peaks.xls_peak_1286	13.22	9.93	288
chr1	182242715	182243292	Sox2_Spheres_Q5_aggregated_peaks.xls_peak_1287	31.52	27.37	164
chr1	182317641	182318080	Sox2_Spheres_Q5_aggregated_peaks.xls_peak_1288	8.26	5.31	115
chr1	182320645	182321160	Sox2_Spheres_Q5_aggregated_peaks.xls_peak_1289	27.16	23.2	155
chr1	182323585	182323793	Sox2_Spheres_Q5_aggregated_peaks.xls_peak_1290	9.75	6.69	83
chr1	182338059	182338382	Sox2_Spheres_Q5_aggregated_peaks.xls_peak_1291	9.75	6.69	62
chr1	182388652	182388924	Sox2_Spheres_Q5_aggregated_peaks.xls_peak_1292	10.67	7.54	163
chr1	182437400	182437617	Sox2_Spheres_Q5_aggregated_peaks.xls_peak_1293	13.38	10.08	152
chr1	182471844	182472024	Sox2_Spheres_Q5_aggregated_peaks.xls_peak_1294	8.26	5.32	52
chr1	182778512	182779340	Sox2_Spheres_Q5_aggregated_peaks.xls_peak_1295	46.79	42.11	443
chr1	182945772	182945952	Sox2_Spheres_Q5_aggregated_peaks.xls_peak_1296	14.54	11.17	99
chr1	183078109	183078409	Sox2_Spheres_Q5_aggregated_peaks.xls_peak_1297	40.06	35.6	161
chr1	183306666	183306918	Sox2_Spheres_Q5_aggregated_peaks.xls_peak_1298	9.45	6.42	86
chr1	183323869	183324197	Sox2_Spheres_Q5_aggregated_peaks.xls_peak_1299	29.03	24.98	169
chr1	183376148	183376469	Sox2_Spheres_Q5_aggregated_peaks.xls_peak_1300	32.16	27.99	154
chr1	183376791	183377159	Sox2_Spheres_Q5_aggregated_peaks.xls_peak_1301	24.47	20.61	170
chr1	183390611	183390810	Sox2_Spheres_Q5_aggregated_peaks.xls_peak_1302	11.93	8.71	99
chr1	183414796	183415114	Sox2_Spheres_Q5_aggregated_peaks.xls_peak_1303	18.54	14.97	170
chr1	183482738	183482951	Sox2_Spheres_Q5_aggregated_peaks.xls_peak_1304	11.93	8.71	77
chr1	183583753	183584023	Sox2_Spheres_Q5_aggregated_peaks.xls_peak_1305	18.24	14.69	187
chr1	183672614	183672876	Sox2_Spheres_Q5_aggregated_peaks.xls_peak_1306	11.93	8.71	151
chr1	183673130	183674122	Sox2_Spheres_Q5_aggregated_peaks.xls_peak_1307	13.22	9.93	683
chr1	183811825	183812174	Sox2_Spheres_Q5_aggregated_peaks.xls_peak_1308	8.26	5.32	179
chr1	184016977	184017336	Sox2_Spheres_Q5_aggregated_peaks.xls_peak_1309	9.45	6.42	66
chr1	184044078	184044258	Sox2_Spheres_Q5_aggregated_peaks.xls_peak_1310	8.26	5.32	136
chr1	184093186	184093407	Sox2_Spheres_Q5_aggregated_peaks.xls_peak_1311	8.26	5.31	149
chr1	184167734	184167970	Sox2_Spheres_Q5_aggregated_peaks.xls_peak_1312	9.11	6.11	101
chr1	184183441	184183630	Sox2_Spheres_Q5_aggregated_peaks.xls_peak_1313	11.64	8.47	57
chr1	184269336	184269516	Sox2_Spheres_Q5_aggregated_peaks.xls_peak_1314	9.61	6.56	50
chr1	184269857	184270195	Sox2_Spheres_Q5_aggregated_peaks.xls_peak_1315	17.42	13.89	160
chr1	184328374	184328564	Sox2_Spheres_Q5_aggregated_peaks.xls_peak_1316	10.67	7.54	126
chr1	184405264	184405702	Sox2_Spheres_Q5_aggregated_peaks.xls_peak_1317	11.84	8.66	122
chr1	184419986	184420270	Sox2_Spheres_Q5_aggregated_peaks.xls_peak_1318	8.26	5.32	105
chr1	184469437	184469614	Sox2_Spheres_Q5_aggregated_peaks.xls_peak_1319	8.58	5.62	38
chr1	184848929	184849426	Sox2_Spheres_Q5_aggregated_peaks.xls_peak_1320	11.64	8.47	239
chr1	185345540	185345751	Sox2_Spheres_Q5_aggregated_peaks.xls_peak_1321	8.53	5.57	97
chr1	185386724	185386904	Sox2_Spheres_Q5_aggregated_peaks.xls_peak_1322	10.57	7.47	80
chr1	185397779	185398168	Sox2_Spheres_Q5_aggregated_peaks.xls_peak_1323	24.47	20.62	154
chr1	185826308	185826473	Sox2_Spheres_Q5_aggregated_peaks.xls_peak_1324	8.53	5.57	102
chr1	185857860	185858048	Sox2_Spheres_Q5_aggregated_peaks.xls_peak_1325	8.32	5.4	142
chr1	185889809	185890463	Sox2_Spheres_Q5_aggregated_peaks.xls_peak_1326	61.11	55.99	344
chr1	186264919	186265394	Sox2_Spheres_Q5_aggregated_peaks.xls_peak_1327	24.83	20.96	174
chr1	186277643	186277972	Sox2_Spheres_Q5_aggregated_peaks.xls_peak_1328	37.11	32.76	162
chr1	186730045	186730254	Sox2_Spheres_Q5_aggregated_peaks.xls_peak_1329	17.83	14.3	100
chr1	187024692	187025327	Sox2_Spheres_Q5_aggregated_peaks.xls_peak_1330	24.63	20.77	448
chr1	187143413	187143748	Sox2_Spheres_Q5_aggregated_peaks.xls_peak_1331	8.26	5.32	120
chr1	187158166	187158425	Sox2_Spheres_Q5_aggregated_peaks.xls_peak_1332	9.45	6.42	94
chr1	187263162	187263402	Sox2_Spheres_Q5_aggregated_peaks.xls_peak_1333	16.26	12.8	103
chr1	187265599	187266082	Sox2_Spheres_Q5_aggregated_peaks.xls_peak_1334	32.89	28.7	152
chr1	187317300	187317894	Sox2_Spheres_Q5_aggregated_peaks.xls_peak_1335	42.3	37.76	344
chr1	187341438	187341729	Sox2_Spheres_Q5_aggregated_peaks.xls_peak_1336	22.26	18.51	141
chr1	187565304	187565502	Sox2_Spheres_Q5_aggregated_peaks.xls_peak_1337	9.54	6.49	148
chr1	188047430	188047677	Sox2_Spheres_Q5_aggregated_peaks.xls_peak_1338	8.16	5.27	105
chr1	188085466	188085683	Sox2_Spheres_Q5_aggregated_peaks.xls_peak_1339	14.22	10.9	137
chr1	188298614	188298933	Sox2_Spheres_Q5_aggregated_peaks.xls_peak_1340	14.95	11.57	225
chr1	188433820	188434117	Sox2_Spheres_Q5_aggregated_peaks.xls_peak_1341	14.99	11.6	145
chr1	188451550	188451783	Sox2_Spheres_Q5_aggregated_peaks.xls_peak_1342	9.98	6.92	74
chr1	188464929	188465312	Sox2_Spheres_Q5_aggregated_peaks.xls_peak_1343	27.46	23.48	212
chr1	188479080	188479380	Sox2_Spheres_Q5_aggregated_peaks.xls_peak_1344	39.97	35.53	144
chr1	188506385	188506714	Sox2_Spheres_Q5_aggregated_peaks.xls_peak_1345	15.88	12.44	154
chr1	188750270	188750455	Sox2_Spheres_Q5_aggregated_peaks.xls_peak_1346	8.26	5.32	71
chr1	188821530	188821872	Sox2_Spheres_Q5_aggregated_peaks.xls_peak_1347	11.93	8.71	170
chr1	188876499	188876728	Sox2_Spheres_Q5_aggregated_peaks.xls_peak_1348	11.93	8.71	137
chr1	188900420	188900693	Sox2_Spheres_Q5_aggregated_peaks.xls_peak_1349	15.77	12.34	139
chr1	188961467	188961647	Sox2_Spheres_Q5_aggregated_peaks.xls_peak_1350	8.61	5.64	136
chr1	189473331	189473538	Sox2_Spheres_Q5_aggregated_peaks.xls_peak_1351	11.05	7.9	79
chr1	189508562	189508826	Sox2_Spheres_Q5_aggregated_peaks.xls_peak_1352	15.66	12.25	140
chr1	189619479	189619772	Sox2_Spheres_Q5_aggregated_peaks.xls_peak_1353	13.22	9.93	161
chr1	189737000	189737297	Sox2_Spheres_Q5_aggregated_peaks.xls_peak_1354	9.45	6.42	133
chr1	189807103	189807374	Sox2_Spheres_Q5_aggregated_peaks.xls_peak_1355	10.23	7.14	122
chr1	189942046	189942380	Sox2_Spheres_Q5_aggregated_peaks.xls_peak_1356	26.14	22.21	111
chr1	189959999	189960179	Sox2_Spheres_Q5_aggregated_peaks.xls_peak_1357	9.38	6.36	108
chr1	190325106	190325309	Sox2_Spheres_Q5_aggregated_peaks.xls_peak_1358	10.67	7.54	95
chr1	190483085	190483444	Sox2_Spheres_Q5_aggregated_peaks.xls_peak_1359	22.98	19.19	179
chr1	190553153	190553405	Sox2_Spheres_Q5_aggregated_peaks.xls_peak_1360	30.13	26.05	82
chr1	190657956	190658168	Sox2_Spheres_Q5_aggregated_peaks.xls_peak_1361	15.88	12.44	68
chr1	190839290	190839612	Sox2_Spheres_Q5_aggregated_peaks.xls_peak_1362	12.91	9.65	148
chr1	190847574	190847806	Sox2_Spheres_Q5_aggregated_peaks.xls_peak_1363	8.33	5.4	58
chr1	191009141	191009703	Sox2_Spheres_Q5_aggregated_peaks.xls_peak_1364	18.41	14.85	255
chr1	191011537	191012081	Sox2_Spheres_Q5_aggregated_peaks.xls_peak_1365	62.54	57.39	230
chr1	191019702	191019895	Sox2_Spheres_Q5_aggregated_peaks.xls_peak_1366	11.64	8.47	71
chr1	191052530	191052872	Sox2_Spheres_Q5_aggregated_peaks.xls_peak_1367	10.96	7.81	119
chr1	191331034	191331545	Sox2_Spheres_Q5_aggregated_peaks.xls_peak_1368	69.82	64.48	302
chr1	191451763	191452119	Sox2_Spheres_Q5_aggregated_peaks.xls_peak_1369	8.26	5.31	136
chr1	191469037	191469214	Sox2_Spheres_Q5_aggregated_peaks.xls_peak_1370	8.21	5.31	67
chr1	191469309	191469539	Sox2_Spheres_Q5_aggregated_peaks.xls_peak_1371	16.4	12.94	122
chr1	191512088	191512377	Sox2_Spheres_Q5_aggregated_peaks.xls_peak_1372	10.41	7.33	62
chr1	191555653	191555934	Sox2_Spheres_Q5_aggregated_peaks.xls_peak_1373	13.22	9.93	110
chr1	191842366	191842651	Sox2_Spheres_Q5_aggregated_peaks.xls_peak_1374	15.88	12.44	137
chr1	191903820	191904070	Sox2_Spheres_Q5_aggregated_peaks.xls_peak_1375	15.88	12.44	94
chr1	191952478	191952854	Sox2_Spheres_Q5_aggregated_peaks.xls_peak_1376	8.53	5.57	216
chr1	191961748	191962059	Sox2_Spheres_Q5_aggregated_peaks.xls_peak_1377	14.54	11.17	143
chr1	191986064	191986439	Sox2_Spheres_Q5_aggregated_peaks.xls_peak_1378	15	11.62	182
chr1	191989611	191989906	Sox2_Spheres_Q5_aggregated_peaks.xls_peak_1379	10.67	7.54	161
chr1	192014083	192014671	Sox2_Spheres_Q5_aggregated_peaks.xls_peak_1380	26.3	22.38	270
chr1	192306849	192307161	Sox2_Spheres_Q5_aggregated_peaks.xls_peak_1381	10.67	7.54	156
chr1	192505818	192506574	Sox2_Spheres_Q5_aggregated_peaks.xls_peak_1382	22.63	18.88	526
chr1	192548734	192549080	Sox2_Spheres_Q5_aggregated_peaks.xls_peak_1383	23.8	19.98	192
chr1	192551807	192552582	Sox2_Spheres_Q5_aggregated_peaks.xls_peak_1384	21.4	17.7	323
chr1	192667807	192668146	Sox2_Spheres_Q5_aggregated_peaks.xls_peak_1385	11.93	8.71	133
chr1	192685582	192685913	Sox2_Spheres_Q5_aggregated_peaks.xls_peak_1386	13.85	10.53	157
chr1	192803070	192803292	Sox2_Spheres_Q5_aggregated_peaks.xls_peak_1387	10.57	7.47	114
chr1	193116237	193116512	Sox2_Spheres_Q5_aggregated_peaks.xls_peak_1388	12.32	9.11	96
chr1	193206227	193206411	Sox2_Spheres_Q5_aggregated_peaks.xls_peak_1389	11.75	8.57	95
chr1	193259374	193259554	Sox2_Spheres_Q5_aggregated_peaks.xls_peak_1390	8.26	5.32	88
chr1	193294595	193294811	Sox2_Spheres_Q5_aggregated_peaks.xls_peak_1391	14.33	10.99	122
chr1	193318285	193318500	Sox2_Spheres_Q5_aggregated_peaks.xls_peak_1392	8.03	5.12	118
chr1	193319099	193319511	Sox2_Spheres_Q5_aggregated_peaks.xls_peak_1393	22.87	19.09	235
chr1	193518744	193518924	Sox2_Spheres_Q5_aggregated_peaks.xls_peak_1394	9.45	6.42	85
chr1	193609037	193609286	Sox2_Spheres_Q5_aggregated_peaks.xls_peak_1395	18.54	14.97	116
chr1	193632526	193632985	Sox2_Spheres_Q5_aggregated_peaks.xls_peak_1396	31.43	27.3	286
chr1	193813977	193814205	Sox2_Spheres_Q5_aggregated_peaks.xls_peak_1397	13.85	10.53	73
chr1	193815835	193816030	Sox2_Spheres_Q5_aggregated_peaks.xls_peak_1398	9.45	6.42	134
chr1	193899587	193899834	Sox2_Spheres_Q5_aggregated_peaks.xls_peak_1399	8.26	5.31	25
chr1	194567117	194567414	Sox2_Spheres_Q5_aggregated_peaks.xls_peak_1400	11.98	8.78	66
chr1	194660914	194661206	Sox2_Spheres_Q5_aggregated_peaks.xls_peak_1401	41.42	36.92	129
chr1	194977399	194977673	Sox2_Spheres_Q5_aggregated_peaks.xls_peak_1402	11.84	8.64	117
chr1	195015385	195015719	Sox2_Spheres_Q5_aggregated_peaks.xls_peak_1403	18.65	15.06	232
chr1	195143403	195143634	Sox2_Spheres_Q5_aggregated_peaks.xls_peak_1404	8.58	5.62	87
chr1	195212556	195212726	Sox2_Spheres_Q5_aggregated_peaks.xls_peak_1405	10.02	6.95	36
chr1	195259799	195260191	Sox2_Spheres_Q5_aggregated_peaks.xls_peak_1406	29.03	24.98	127
chr1	195275887	195276079	Sox2_Spheres_Q5_aggregated_peaks.xls_peak_1407	18.54	14.97	55
chr1	195372410	195372600	Sox2_Spheres_Q5_aggregated_peaks.xls_peak_1408	10.57	7.47	94
chr1	195402112	195402383	Sox2_Spheres_Q5_aggregated_peaks.xls_peak_1409	14.43	11.08	145
chr1	195577984	195578459	Sox2_Spheres_Q5_aggregated_peaks.xls_peak_1410	11.38	8.21	380
chr1	195845493	195845725	Sox2_Spheres_Q5_aggregated_peaks.xls_peak_1411	14.4	11.06	138
chr1	195860440	195860705	Sox2_Spheres_Q5_aggregated_peaks.xls_peak_1412	26.8	22.85	106
chr1	196034359	196034538	Sox2_Spheres_Q5_aggregated_peaks.xls_peak_1413	9.3	6.3	140
chr1	196034693	196034885	Sox2_Spheres_Q5_aggregated_peaks.xls_peak_1414	11.93	8.71	36
chr1	196049372	196049553	Sox2_Spheres_Q5_aggregated_peaks.xls_peak_1415	13.14	9.87	69
chr1	196052980	196053221	Sox2_Spheres_Q5_aggregated_peaks.xls_peak_1416	13.09	9.81	125
chr1	196057624	196057902	Sox2_Spheres_Q5_aggregated_peaks.xls_peak_1417	8.26	5.32	112
chr1	196065979	196066321	Sox2_Spheres_Q5_aggregated_peaks.xls_peak_1418	19.81	16.19	249
chr1	196108153	196108548	Sox2_Spheres_Q5_aggregated_peaks.xls_peak_1419	9.07	6.09	190
chr1	196187628	196187869	Sox2_Spheres_Q5_aggregated_peaks.xls_peak_1420	10.57	7.47	102
chr1	196455449	196455788	Sox2_Spheres_Q5_aggregated_peaks.xls_peak_1421	26.34	22.39	177
chr1	196489199	196489589	Sox2_Spheres_Q5_aggregated_peaks.xls_peak_1422	43.78	39.19	211
chr1	196508374	196508592	Sox2_Spheres_Q5_aggregated_peaks.xls_peak_1423	11.93	8.71	125
chr1	196547472	196547808	Sox2_Spheres_Q5_aggregated_peaks.xls_peak_1424	34.01	29.77	167
chr1	196547909	196548089	Sox2_Spheres_Q5_aggregated_peaks.xls_peak_1425	9.45	6.42	141
chr1	196565930	196566137	Sox2_Spheres_Q5_aggregated_peaks.xls_peak_1426	12.97	9.7	92
chr1	196568991	196569455	Sox2_Spheres_Q5_aggregated_peaks.xls_peak_1427	22.59	18.82	229
chr1	196572929	196573554	Sox2_Spheres_Q5_aggregated_peaks.xls_peak_1428	31.06	26.94	306
chr1	196634620	196634850	Sox2_Spheres_Q5_aggregated_peaks.xls_peak_1429	12.73	9.48	90
chr1	196641966	196642158	Sox2_Spheres_Q5_aggregated_peaks.xls_peak_1430	8.2	5.27	110
chr1	196711778	196712276	Sox2_Spheres_Q5_aggregated_peaks.xls_peak_1431	36.15	31.83	275
chr1	196804226	196804648	Sox2_Spheres_Q5_aggregated_peaks.xls_peak_1432	11.84	8.64	266
chr1	197067749	197068116	Sox2_Spheres_Q5_aggregated_peaks.xls_peak_1433	13.83	10.52	170
chr10	3234617	3234804	Sox2_Spheres_Q5_aggregated_peaks.xls_peak_1434	11.64	8.47	135
chr10	3429626	3429846	Sox2_Spheres_Q5_aggregated_peaks.xls_peak_1435	8.96	5.97	62
chr10	4477928	4478472	Sox2_Spheres_Q5_aggregated_peaks.xls_peak_1436	9.54	6.49	460
chr10	4488163	4488456	Sox2_Spheres_Q5_aggregated_peaks.xls_peak_1437	18.59	15.02	158
chr10	4572841	4573189	Sox2_Spheres_Q5_aggregated_peaks.xls_peak_1438	13.03	9.77	144
chr10	4831042	4831222	Sox2_Spheres_Q5_aggregated_peaks.xls_peak_1439	10.67	7.54	120
chr10	5051101	5051385	Sox2_Spheres_Q5_aggregated_peaks.xls_peak_1440	14.54	11.17	123
chr10	5058658	5058838	Sox2_Spheres_Q5_aggregated_peaks.xls_peak_1441	9.45	6.42	77
chr10	5313944	5314335	Sox2_Spheres_Q5_aggregated_peaks.xls_peak_1442	12.75	9.51	203
chr10	6233189	6233409	Sox2_Spheres_Q5_aggregated_peaks.xls_peak_1443	9.45	6.42	55
chr10	6238369	6238651	Sox2_Spheres_Q5_aggregated_peaks.xls_peak_1444	11.76	8.57	128
chr10	6240234	6240901	Sox2_Spheres_Q5_aggregated_peaks.xls_peak_1445	30.91	26.8	370
chr10	6266401	6266625	Sox2_Spheres_Q5_aggregated_peaks.xls_peak_1446	9.45	6.42	107
chr10	6482790	6483124	Sox2_Spheres_Q5_aggregated_peaks.xls_peak_1447	10.96	7.81	160
chr10	6526930	6527263	Sox2_Spheres_Q5_aggregated_peaks.xls_peak_1448	16	12.55	153
chr10	6649173	6649497	Sox2_Spheres_Q5_aggregated_peaks.xls_peak_1449	15.44	12.03	177
chr10	6649728	6649990	Sox2_Spheres_Q5_aggregated_peaks.xls_peak_1450	12.32	9.09	164
chr10	6749542	6749722	Sox2_Spheres_Q5_aggregated_peaks.xls_peak_1451	9.45	6.42	78
chr10	6820527	6820711	Sox2_Spheres_Q5_aggregated_peaks.xls_peak_1452	11.34	8.18	160
chr10	6849290	6849456	Sox2_Spheres_Q5_aggregated_peaks.xls_peak_1453	9.03	6.03	124
chr10	6918622	6918893	Sox2_Spheres_Q5_aggregated_peaks.xls_peak_1454	21.52	17.79	105
chr10	6951921	6952245	Sox2_Spheres_Q5_aggregated_peaks.xls_peak_1455	8.82	5.85	166
chr10	7231265	7231699	Sox2_Spheres_Q5_aggregated_peaks.xls_peak_1456	8.53	5.57	368
chr10	7233050	7233723	Sox2_Spheres_Q5_aggregated_peaks.xls_peak_1457	13.16	9.88	513
chr10	7234584	7235032	Sox2_Spheres_Q5_aggregated_peaks.xls_peak_1458	9.7	6.67	72
chr10	7325038	7325326	Sox2_Spheres_Q5_aggregated_peaks.xls_peak_1459	28.8	24.76	201
chr10	7727526	7727819	Sox2_Spheres_Q5_aggregated_peaks.xls_peak_1460	17.88	14.35	91
chr10	7779821	7779986	Sox2_Spheres_Q5_aggregated_peaks.xls_peak_1461	9.38	6.36	128
chr10	7806906	7807098	Sox2_Spheres_Q5_aggregated_peaks.xls_peak_1462	10.13	7.05	125
chr10	7809064	7809372	Sox2_Spheres_Q5_aggregated_peaks.xls_peak_1463	15.8	12.38	170
chr10	7858393	7858741	Sox2_Spheres_Q5_aggregated_peaks.xls_peak_1464	10.7	7.57	229
chr10	8111020	8111418	Sox2_Spheres_Q5_aggregated_peaks.xls_peak_1465	45.3	40.66	218
chr10	8304444	8304737	Sox2_Spheres_Q5_aggregated_peaks.xls_peak_1466	16.48	13.02	157
chr10	8402818	8403127	Sox2_Spheres_Q5_aggregated_peaks.xls_peak_1467	20.07	16.41	132
chr10	8469041	8469221	Sox2_Spheres_Q5_aggregated_peaks.xls_peak_1468	8.61	5.64	112
chr10	8469398	8469680	Sox2_Spheres_Q5_aggregated_peaks.xls_peak_1469	29.03	24.97	149
chr10	8480411	8480797	Sox2_Spheres_Q5_aggregated_peaks.xls_peak_1470	17.26	13.75	236
chr10	8482182	8482398	Sox2_Spheres_Q5_aggregated_peaks.xls_peak_1471	13.38	10.08	40
chr10	8521038	8521290	Sox2_Spheres_Q5_aggregated_peaks.xls_peak_1472	13.22	9.93	99
chr10	8606072	8606408	Sox2_Spheres_Q5_aggregated_peaks.xls_peak_1473	11.95	8.75	45
chr10	8812363	8812543	Sox2_Spheres_Q5_aggregated_peaks.xls_peak_1474	10.67	7.54	75
chr10	8930584	8930796	Sox2_Spheres_Q5_aggregated_peaks.xls_peak_1475	15.15	11.76	132
chr10	8951635	8951892	Sox2_Spheres_Q5_aggregated_peaks.xls_peak_1476	8.82	5.85	134
chr10	8991952	8992372	Sox2_Spheres_Q5_aggregated_peaks.xls_peak_1477	11.93	8.71	256
chr10	9113109	9113362	Sox2_Spheres_Q5_aggregated_peaks.xls_peak_1478	16.76	13.27	145
chr10	9907463	9907698	Sox2_Spheres_Q5_aggregated_peaks.xls_peak_1479	8.26	5.31	95
chr10	10040833	10041094	Sox2_Spheres_Q5_aggregated_peaks.xls_peak_1480	11.84	8.64	26
chr10	10154792	10155153	Sox2_Spheres_Q5_aggregated_peaks.xls_peak_1481	15.94	12.5	87
chr10	10471252	10471532	Sox2_Spheres_Q5_aggregated_peaks.xls_peak_1482	8.26	5.31	73
chr10	10745614	10746026	Sox2_Spheres_Q5_aggregated_peaks.xls_peak_1483	10.96	7.81	171
chr10	11595124	11595483	Sox2_Spheres_Q5_aggregated_peaks.xls_peak_1484	34.55	30.29	164
chr10	11826885	11827190	Sox2_Spheres_Q5_aggregated_peaks.xls_peak_1485	32.9	28.7	130
chr10	12030863	12031114	Sox2_Spheres_Q5_aggregated_peaks.xls_peak_1486	9.45	6.42	101
chr10	12268198	12268509	Sox2_Spheres_Q5_aggregated_peaks.xls_peak_1487	11.84	8.66	133
chr10	12269813	12270373	Sox2_Spheres_Q5_aggregated_peaks.xls_peak_1488	13.07	9.81	473
chr10	12445858	12446203	Sox2_Spheres_Q5_aggregated_peaks.xls_peak_1489	9.45	6.42	98
chr10	12511773	12512084	Sox2_Spheres_Q5_aggregated_peaks.xls_peak_1490	10.67	7.54	133
chr10	12641927	12642124	Sox2_Spheres_Q5_aggregated_peaks.xls_peak_1491	9.3	6.3	144
chr10	12642955	12643268	Sox2_Spheres_Q5_aggregated_peaks.xls_peak_1492	18.05	14.51	173
chr10	13135563	13135779	Sox2_Spheres_Q5_aggregated_peaks.xls_peak_1493	14.54	11.17	111
chr10	13434435	13434695	Sox2_Spheres_Q5_aggregated_peaks.xls_peak_1494	34.85	30.58	107
chr10	13636828	13637268	Sox2_Spheres_Q5_aggregated_peaks.xls_peak_1495	29.64	25.58	286
chr10	13765791	13766075	Sox2_Spheres_Q5_aggregated_peaks.xls_peak_1496	11.05	7.9	111
chr10	13768530	13768910	Sox2_Spheres_Q5_aggregated_peaks.xls_peak_1497	23.4	19.61	142
chr10	13776593	13776882	Sox2_Spheres_Q5_aggregated_peaks.xls_peak_1498	9.61	6.56	237
chr10	13954896	13955250	Sox2_Spheres_Q5_aggregated_peaks.xls_peak_1499	13.22	9.93	133
chr10	14048985	14049197	Sox2_Spheres_Q5_aggregated_peaks.xls_peak_1500	14.99	11.6	147
chr10	14052738	14053099	Sox2_Spheres_Q5_aggregated_peaks.xls_peak_1501	10.51	7.42	194
chr10	14191048	14191406	Sox2_Spheres_Q5_aggregated_peaks.xls_peak_1502	16.73	13.25	120
chr10	14202385	14202609	Sox2_Spheres_Q5_aggregated_peaks.xls_peak_1503	21.63	17.9	135
chr10	14211710	14211897	Sox2_Spheres_Q5_aggregated_peaks.xls_peak_1504	10.67	7.54	127
chr10	14231819	14231999	Sox2_Spheres_Q5_aggregated_peaks.xls_peak_1505	10.57	7.47	31
chr10	14232149	14232398	Sox2_Spheres_Q5_aggregated_peaks.xls_peak_1506	8.39	5.46	124
chr10	14422870	14423548	Sox2_Spheres_Q5_aggregated_peaks.xls_peak_1507	82.1	76.49	366
chr10	14423685	14424046	Sox2_Spheres_Q5_aggregated_peaks.xls_peak_1508	14.54	11.17	154
chr10	14425371	14425594	Sox2_Spheres_Q5_aggregated_peaks.xls_peak_1509	15.45	12.04	70
chr10	14494416	14494606	Sox2_Spheres_Q5_aggregated_peaks.xls_peak_1510	8.26	5.32	23
chr10	16161116	16161323	Sox2_Spheres_Q5_aggregated_peaks.xls_peak_1511	13.77	10.46	135
chr10	16244084	16244349	Sox2_Spheres_Q5_aggregated_peaks.xls_peak_1512	21.52	17.79	133
chr10	16922622	16923092	Sox2_Spheres_Q5_aggregated_peaks.xls_peak_1513	38.61	34.2	277
chr10	16950261	16950560	Sox2_Spheres_Q5_aggregated_peaks.xls_peak_1514	8.26	5.32	121
chr10	17042645	17042906	Sox2_Spheres_Q5_aggregated_peaks.xls_peak_1515	17.26	13.75	150
chr10	17050819	17051067	Sox2_Spheres_Q5_aggregated_peaks.xls_peak_1516	11.64	8.47	80
chr10	17515864	17516062	Sox2_Spheres_Q5_aggregated_peaks.xls_peak_1517	14.33	10.99	47
chr10	17650338	17650554	Sox2_Spheres_Q5_aggregated_peaks.xls_peak_1518	8.26	5.32	123
chr10	17703272	17703471	Sox2_Spheres_Q5_aggregated_peaks.xls_peak_1519	9.45	6.42	69
chr10	17954822	17955164	Sox2_Spheres_Q5_aggregated_peaks.xls_peak_1520	9.45	6.42	129
chr10	18034979	18035190	Sox2_Spheres_Q5_aggregated_peaks.xls_peak_1521	9.86	6.8	80
chr10	18049654	18050046	Sox2_Spheres_Q5_aggregated_peaks.xls_peak_1522	10.84	7.71	149
chr10	18079810	18080411	Sox2_Spheres_Q5_aggregated_peaks.xls_peak_1523	36.77	32.44	447
chr10	18086539	18086756	Sox2_Spheres_Q5_aggregated_peaks.xls_peak_1524	10.67	7.54	125
chr10	18094984	18095213	Sox2_Spheres_Q5_aggregated_peaks.xls_peak_1525	19.25	15.64	114
chr10	18106179	18106401	Sox2_Spheres_Q5_aggregated_peaks.xls_peak_1526	15.88	12.44	132
chr10	18109138	18109457	Sox2_Spheres_Q5_aggregated_peaks.xls_peak_1527	18.65	15.06	114
chr10	18151078	18151258	Sox2_Spheres_Q5_aggregated_peaks.xls_peak_1528	11.93	8.71	134
chr10	18165819	18166104	Sox2_Spheres_Q5_aggregated_peaks.xls_peak_1529	23.54	19.73	108
chr10	18189211	18189521	Sox2_Spheres_Q5_aggregated_peaks.xls_peak_1530	10.58	7.47	144
chr10	18202406	18202652	Sox2_Spheres_Q5_aggregated_peaks.xls_peak_1531	11.64	8.47	101
chr10	18226094	18226657	Sox2_Spheres_Q5_aggregated_peaks.xls_peak_1532	15.93	12.5	411
chr10	18228395	18228841	Sox2_Spheres_Q5_aggregated_peaks.xls_peak_1533	13.33	10.04	319
chr10	18420140	18420464	Sox2_Spheres_Q5_aggregated_peaks.xls_peak_1534	15.88	12.44	171
chr10	18536424	18536679	Sox2_Spheres_Q5_aggregated_peaks.xls_peak_1535	19.95	16.31	140
chr10	19029891	19030255	Sox2_Spheres_Q5_aggregated_peaks.xls_peak_1536	26.14	22.21	235
chr10	19038176	19038364	Sox2_Spheres_Q5_aggregated_peaks.xls_peak_1537	10.57	7.47	68
chr10	19283389	19283616	Sox2_Spheres_Q5_aggregated_peaks.xls_peak_1538	8.26	5.32	106
chr10	19319870	19319994	Sox2_Spheres_Q5_aggregated_peaks.xls_peak_1539	10.67	7.54	76
chr10	19555842	19556148	Sox2_Spheres_Q5_aggregated_peaks.xls_peak_1540	17.26	13.75	167
chr10	19750569	19750803	Sox2_Spheres_Q5_aggregated_peaks.xls_peak_1541	8.26	5.32	141
chr10	19922636	19922884	Sox2_Spheres_Q5_aggregated_peaks.xls_peak_1542	18.41	14.85	109
chr10	19946586	19946888	Sox2_Spheres_Q5_aggregated_peaks.xls_peak_1543	14.64	11.27	137
chr10	20005458	20005822	Sox2_Spheres_Q5_aggregated_peaks.xls_peak_1544	13.03	9.77	128
chr10	20084219	20084424	Sox2_Spheres_Q5_aggregated_peaks.xls_peak_1545	13.22	9.93	110
chr10	20393520	20394163	Sox2_Spheres_Q5_aggregated_peaks.xls_peak_1546	21.39	17.69	287
chr10	20411117	20411338	Sox2_Spheres_Q5_aggregated_peaks.xls_peak_1547	10.67	7.54	106
chr10	20442922	20443217	Sox2_Spheres_Q5_aggregated_peaks.xls_peak_1548	25.97	22.05	154
chr10	20654984	20655558	Sox2_Spheres_Q5_aggregated_peaks.xls_peak_1549	22.98	19.19	350
chr10	20664183	20664440	Sox2_Spheres_Q5_aggregated_peaks.xls_peak_1550	8.82	5.86	66
chr10	20802245	20802704	Sox2_Spheres_Q5_aggregated_peaks.xls_peak_1551	41.83	37.31	147
chr10	20821702	20822143	Sox2_Spheres_Q5_aggregated_peaks.xls_peak_1552	29.03	24.98	272
chr10	21102906	21103089	Sox2_Spheres_Q5_aggregated_peaks.xls_peak_1553	11.93	8.71	44
chr10	21253191	21253372	Sox2_Spheres_Q5_aggregated_peaks.xls_peak_1554	11.93	8.71	133
chr10	21308337	21308519	Sox2_Spheres_Q5_aggregated_peaks.xls_peak_1555	15.66	12.25	147
chr10	21398909	21399263	Sox2_Spheres_Q5_aggregated_peaks.xls_peak_1556	13.12	9.85	147
chr10	21400637	21400853	Sox2_Spheres_Q5_aggregated_peaks.xls_peak_1557	14.54	11.17	94
chr10	21421468	21421768	Sox2_Spheres_Q5_aggregated_peaks.xls_peak_1558	17.26	13.75	179
chr10	21444328	21444522	Sox2_Spheres_Q5_aggregated_peaks.xls_peak_1559	9.45	6.42	77
chr10	21504942	21505214	Sox2_Spheres_Q5_aggregated_peaks.xls_peak_1560	12.72	9.48	53
chr10	21548921	21549374	Sox2_Spheres_Q5_aggregated_peaks.xls_peak_1561	16.74	13.27	312
chr10	21603408	21603635	Sox2_Spheres_Q5_aggregated_peaks.xls_peak_1562	14.33	10.99	108
chr10	21940267	21940689	Sox2_Spheres_Q5_aggregated_peaks.xls_peak_1563	21.34	17.64	296
chr10	21943398	21943779	Sox2_Spheres_Q5_aggregated_peaks.xls_peak_1564	10.57	7.47	162
chr10	22130574	22130947	Sox2_Spheres_Q5_aggregated_peaks.xls_peak_1565	23.01	19.22	230
chr10	22133727	22133969	Sox2_Spheres_Q5_aggregated_peaks.xls_peak_1566	9.11	6.11	132
chr10	22181147	22181501	Sox2_Spheres_Q5_aggregated_peaks.xls_peak_1567	10.67	7.54	103
chr10	22311804	22312013	Sox2_Spheres_Q5_aggregated_peaks.xls_peak_1568	10.51	7.42	146
chr10	22329027	22329207	Sox2_Spheres_Q5_aggregated_peaks.xls_peak_1569	9.03	6.05	63
chr10	22364513	22364718	Sox2_Spheres_Q5_aggregated_peaks.xls_peak_1570	8.61	5.64	26
chr10	22378632	22378994	Sox2_Spheres_Q5_aggregated_peaks.xls_peak_1571	23.97	20.14	272
chr10	22466209	22466524	Sox2_Spheres_Q5_aggregated_peaks.xls_peak_1572	15.15	11.76	189
chr10	23134021	23134300	Sox2_Spheres_Q5_aggregated_peaks.xls_peak_1573	11.93	8.71	110
chr10	23300108	23300363	Sox2_Spheres_Q5_aggregated_peaks.xls_peak_1574	11.93	8.71	86
chr10	23394384	23394985	Sox2_Spheres_Q5_aggregated_peaks.xls_peak_1575	82.4	76.75	310
chr10	23406778	23407065	Sox2_Spheres_Q5_aggregated_peaks.xls_peak_1576	10.67	7.54	144
chr10	23765238	23765606	Sox2_Spheres_Q5_aggregated_peaks.xls_peak_1577	35.02	30.74	133
chr10	23947965	23948571	Sox2_Spheres_Q5_aggregated_peaks.xls_peak_1578	22.08	18.33	381
chr10	24036854	24037159	Sox2_Spheres_Q5_aggregated_peaks.xls_peak_1579	20.07	16.41	129
chr10	24100662	24100955	Sox2_Spheres_Q5_aggregated_peaks.xls_peak_1580	10.23	7.15	128
chr10	24293284	24293615	Sox2_Spheres_Q5_aggregated_peaks.xls_peak_1581	11.93	8.71	176
chr10	24402506	24402811	Sox2_Spheres_Q5_aggregated_peaks.xls_peak_1582	10.67	7.54	134
chr10	24475034	24475315	Sox2_Spheres_Q5_aggregated_peaks.xls_peak_1583	14.43	11.08	118
chr10	24491056	24491236	Sox2_Spheres_Q5_aggregated_peaks.xls_peak_1584	8.26	5.32	40
chr10	24546043	24546216	Sox2_Spheres_Q5_aggregated_peaks.xls_peak_1585	13.03	9.77	56
chr10	24555739	24556095	Sox2_Spheres_Q5_aggregated_peaks.xls_peak_1586	9	6.02	204
chr10	24736001	24736298	Sox2_Spheres_Q5_aggregated_peaks.xls_peak_1587	17.26	13.75	132
chr10	24743377	24744206	Sox2_Spheres_Q5_aggregated_peaks.xls_peak_1588	31.06	26.94	591
chr10	24831459	24831889	Sox2_Spheres_Q5_aggregated_peaks.xls_peak_1589	20.07	16.41	240
chr10	25031509	25032035	Sox2_Spheres_Q5_aggregated_peaks.xls_peak_1590	12.73	9.48	253
chr10	25091822	25092238	Sox2_Spheres_Q5_aggregated_peaks.xls_peak_1591	33.06	28.86	238
chr10	25617000	25617298	Sox2_Spheres_Q5_aggregated_peaks.xls_peak_1592	18.65	15.06	142
chr10	25637943	25638133	Sox2_Spheres_Q5_aggregated_peaks.xls_peak_1593	8.26	5.32	117
chr10	25651189	25651369	Sox2_Spheres_Q5_aggregated_peaks.xls_peak_1594	10.67	7.54	87
chr10	25839565	25839765	Sox2_Spheres_Q5_aggregated_peaks.xls_peak_1595	10.58	7.48	55
chr10	26008801	26008970	Sox2_Spheres_Q5_aggregated_peaks.xls_peak_1596	9.45	6.42	54
chr10	26016933	26017356	Sox2_Spheres_Q5_aggregated_peaks.xls_peak_1597	16	12.55	185
chr10	26047540	26047968	Sox2_Spheres_Q5_aggregated_peaks.xls_peak_1598	41.34	36.84	250
chr10	26280371	26280615	Sox2_Spheres_Q5_aggregated_peaks.xls_peak_1599	9.54	6.49	148
chr10	26492674	26493191	Sox2_Spheres_Q5_aggregated_peaks.xls_peak_1600	18.59	15.02	260
chr10	26548575	26548837	Sox2_Spheres_Q5_aggregated_peaks.xls_peak_1601	10.57	7.47	98
chr10	26575659	26576040	Sox2_Spheres_Q5_aggregated_peaks.xls_peak_1602	19.76	16.13	146
chr10	26653370	26653595	Sox2_Spheres_Q5_aggregated_peaks.xls_peak_1603	17.26	13.75	69
chr10	26774404	26774606	Sox2_Spheres_Q5_aggregated_peaks.xls_peak_1604	15.84	12.4	100
chr10	27188016	27188370	Sox2_Spheres_Q5_aggregated_peaks.xls_peak_1605	8.13	5.23	46
chr10	27886907	27887113	Sox2_Spheres_Q5_aggregated_peaks.xls_peak_1606	11.66	8.49	47
chr10	28026625	28026968	Sox2_Spheres_Q5_aggregated_peaks.xls_peak_1607	14.33	10.99	179
chr10	28213280	28213519	Sox2_Spheres_Q5_aggregated_peaks.xls_peak_1608	12.73	9.48	112
chr10	28863276	28863524	Sox2_Spheres_Q5_aggregated_peaks.xls_peak_1609	14.59	11.22	95
chr10	28864625	28864823	Sox2_Spheres_Q5_aggregated_peaks.xls_peak_1610	8.81	5.84	135
chr10	28896639	28897049	Sox2_Spheres_Q5_aggregated_peaks.xls_peak_1611	9.3	6.3	252
chr10	28931414	28931658	Sox2_Spheres_Q5_aggregated_peaks.xls_peak_1612	23.9	20.08	111
chr10	28933516	28933695	Sox2_Spheres_Q5_aggregated_peaks.xls_peak_1613	8.29	5.37	100
chr10	29031326	29031572	Sox2_Spheres_Q5_aggregated_peaks.xls_peak_1614	11.79	8.61	160
chr10	29617935	29618137	Sox2_Spheres_Q5_aggregated_peaks.xls_peak_1615	10.73	7.62	91
chr10	29687133	29687365	Sox2_Spheres_Q5_aggregated_peaks.xls_peak_1616	11.28	8.12	130
chr10	30125704	30126018	Sox2_Spheres_Q5_aggregated_peaks.xls_peak_1617	27.46	23.48	165
chr10	30344280	30344472	Sox2_Spheres_Q5_aggregated_peaks.xls_peak_1618	9.92	6.86	103
chr10	30453431	30453667	Sox2_Spheres_Q5_aggregated_peaks.xls_peak_1619	10.93	7.79	154
chr10	30863846	30864092	Sox2_Spheres_Q5_aggregated_peaks.xls_peak_1620	9.54	6.49	145
chr10	30892980	30893468	Sox2_Spheres_Q5_aggregated_peaks.xls_peak_1621	42.34	37.8	279
chr10	30972985	30973316	Sox2_Spheres_Q5_aggregated_peaks.xls_peak_1622	8.04	5.13	216
chr10	30992810	30993112	Sox2_Spheres_Q5_aggregated_peaks.xls_peak_1623	10.67	7.54	149
chr10	31015620	31015923	Sox2_Spheres_Q5_aggregated_peaks.xls_peak_1624	19.02	15.43	120
chr10	31089970	31090150	Sox2_Spheres_Q5_aggregated_peaks.xls_peak_1625	9.45	6.42	81
chr10	31197633	31197926	Sox2_Spheres_Q5_aggregated_peaks.xls_peak_1626	21.52	17.79	130
chr10	31223887	31224373	Sox2_Spheres_Q5_aggregated_peaks.xls_peak_1627	55.97	51.01	290
chr10	31960873	31961417	Sox2_Spheres_Q5_aggregated_peaks.xls_peak_1628	9.11	6.12	106
chr10	32208765	32209074	Sox2_Spheres_Q5_aggregated_peaks.xls_peak_1629	32.89	28.7	155
chr10	32589328	32589862	Sox2_Spheres_Q5_aggregated_peaks.xls_peak_1630	41.51	37	258
chr10	32600039	32600392	Sox2_Spheres_Q5_aggregated_peaks.xls_peak_1631	27.55	23.56	199
chr10	32601736	32602141	Sox2_Spheres_Q5_aggregated_peaks.xls_peak_1632	22.64	18.88	210
chr10	33810376	33810556	Sox2_Spheres_Q5_aggregated_peaks.xls_peak_1633	10.57	7.47	89
chr10	33991529	33991973	Sox2_Spheres_Q5_aggregated_peaks.xls_peak_1634	33.66	29.43	209
chr10	34016929	34017397	Sox2_Spheres_Q5_aggregated_peaks.xls_peak_1635	9.45	6.42	277
chr10	34181288	34181647	Sox2_Spheres_Q5_aggregated_peaks.xls_peak_1636	18.59	15.02	242
chr10	36748550	36748842	Sox2_Spheres_Q5_aggregated_peaks.xls_peak_1637	14.99	11.6	126
chr10	36798281	36798651	Sox2_Spheres_Q5_aggregated_peaks.xls_peak_1638	13.17	9.9	106
chr10	36858695	36859336	Sox2_Spheres_Q5_aggregated_peaks.xls_peak_1639	14.95	11.57	165
chr10	36860081	36860330	Sox2_Spheres_Q5_aggregated_peaks.xls_peak_1640	10.34	7.26	112
chr10	36860526	36860777	Sox2_Spheres_Q5_aggregated_peaks.xls_peak_1641	33.19	28.98	166
chr10	36861063	36861332	Sox2_Spheres_Q5_aggregated_peaks.xls_peak_1642	16.23	12.77	146
chr10	36890298	36890717	Sox2_Spheres_Q5_aggregated_peaks.xls_peak_1643	13.93	10.6	291
chr10	36970694	36970959	Sox2_Spheres_Q5_aggregated_peaks.xls_peak_1644	9.88	6.82	60
chr10	36971167	36971431	Sox2_Spheres_Q5_aggregated_peaks.xls_peak_1645	24.98	21.1	97
chr10	36983428	36983733	Sox2_Spheres_Q5_aggregated_peaks.xls_peak_1646	17.26	13.75	147
chr10	36987130	36987311	Sox2_Spheres_Q5_aggregated_peaks.xls_peak_1647	11.93	8.71	155
chr10	37034942	37035230	Sox2_Spheres_Q5_aggregated_peaks.xls_peak_1648	19.81	16.18	110
chr10	37047066	37047261	Sox2_Spheres_Q5_aggregated_peaks.xls_peak_1649	12.41	9.17	59
chr10	37087215	37087391	Sox2_Spheres_Q5_aggregated_peaks.xls_peak_1650	9.1	6.12	69
chr10	37097656	37098160	Sox2_Spheres_Q5_aggregated_peaks.xls_peak_1651	39.74	35.31	309
chr10	37098510	37098970	Sox2_Spheres_Q5_aggregated_peaks.xls_peak_1652	14.95	11.57	269
chr10	37117179	37117560	Sox2_Spheres_Q5_aggregated_peaks.xls_peak_1653	12.7	9.46	58
chr10	37132262	37132499	Sox2_Spheres_Q5_aggregated_peaks.xls_peak_1654	16.15	12.69	64
chr10	37160069	37160374	Sox2_Spheres_Q5_aggregated_peaks.xls_peak_1655	10.93	7.79	122
chr10	37336383	37336610	Sox2_Spheres_Q5_aggregated_peaks.xls_peak_1656	11.2	8.05	124
chr10	37347802	37347982	Sox2_Spheres_Q5_aggregated_peaks.xls_peak_1657	12.8	9.55	111
chr10	37386486	37387456	Sox2_Spheres_Q5_aggregated_peaks.xls_peak_1658	31.52	27.38	637
chr10	37411915	37412094	Sox2_Spheres_Q5_aggregated_peaks.xls_peak_1659	10.12	7.05	74
chr10	37523065	37523380	Sox2_Spheres_Q5_aggregated_peaks.xls_peak_1660	12.91	9.66	149
chr10	37532064	37532766	Sox2_Spheres_Q5_aggregated_peaks.xls_peak_1661	24.83	20.95	484
chr10	38077778	38078002	Sox2_Spheres_Q5_aggregated_peaks.xls_peak_1662	10.04	6.97	104
chr10	38100142	38100469	Sox2_Spheres_Q5_aggregated_peaks.xls_peak_1663	8.13	5.23	171
chr10	38139665	38139846	Sox2_Spheres_Q5_aggregated_peaks.xls_peak_1664	9.83	6.77	72
chr10	38273144	38274089	Sox2_Spheres_Q5_aggregated_peaks.xls_peak_1665	37.29	32.93	265
chr10	38274815	38275314	Sox2_Spheres_Q5_aggregated_peaks.xls_peak_1666	32.98	28.77	256
chr10	38574942	38575243	Sox2_Spheres_Q5_aggregated_peaks.xls_peak_1667	10.67	7.54	148
chr10	38700992	38701172	Sox2_Spheres_Q5_aggregated_peaks.xls_peak_1668	8.26	5.32	39
chr10	38764464	38764744	Sox2_Spheres_Q5_aggregated_peaks.xls_peak_1669	16.27	12.8	133
chr10	38891601	38891929	Sox2_Spheres_Q5_aggregated_peaks.xls_peak_1670	11.58	8.42	163
chr10	38929113	38929459	Sox2_Spheres_Q5_aggregated_peaks.xls_peak_1671	10.93	7.79	238
chr10	38929545	38929939	Sox2_Spheres_Q5_aggregated_peaks.xls_peak_1672	12.73	9.48	225
chr10	38947392	38947687	Sox2_Spheres_Q5_aggregated_peaks.xls_peak_1673	27.49	23.5	118
chr10	38959654	38960051	Sox2_Spheres_Q5_aggregated_peaks.xls_peak_1674	11.98	8.78	158
chr10	38986456	38986663	Sox2_Spheres_Q5_aggregated_peaks.xls_peak_1675	14.99	11.6	46
chr10	39010809	39012032	Sox2_Spheres_Q5_aggregated_peaks.xls_peak_1676	24.47	20.61	155
chr10	39090702	39090932	Sox2_Spheres_Q5_aggregated_peaks.xls_peak_1677	16.64	13.17	133
chr10	39109264	39109822	Sox2_Spheres_Q5_aggregated_peaks.xls_peak_1678	11.64	8.47	463
chr10	39117999	39118179	Sox2_Spheres_Q5_aggregated_peaks.xls_peak_1679	8.13	5.23	82
chr10	39171859	39172394	Sox2_Spheres_Q5_aggregated_peaks.xls_peak_1680	18.54	14.98	140
chr10	39191450	39191900	Sox2_Spheres_Q5_aggregated_peaks.xls_peak_1681	10.67	7.54	294
chr10	39221507	39221775	Sox2_Spheres_Q5_aggregated_peaks.xls_peak_1682	17.26	13.75	103
chr10	39221870	39222368	Sox2_Spheres_Q5_aggregated_peaks.xls_peak_1683	22.98	19.19	386
chr10	39260697	39261050	Sox2_Spheres_Q5_aggregated_peaks.xls_peak_1684	18.29	14.73	245
chr10	39261922	39262162	Sox2_Spheres_Q5_aggregated_peaks.xls_peak_1685	24.94	21.07	134
chr10	39272690	39272913	Sox2_Spheres_Q5_aggregated_peaks.xls_peak_1686	14.33	10.99	89
chr10	39307150	39307564	Sox2_Spheres_Q5_aggregated_peaks.xls_peak_1687	8.2	5.27	296
chr10	39379246	39380185	Sox2_Spheres_Q5_aggregated_peaks.xls_peak_1688	40.89	36.4	230
chr10	39392323	39392658	Sox2_Spheres_Q5_aggregated_peaks.xls_peak_1689	24.87	21.01	171
chr10	39394727	39395072	Sox2_Spheres_Q5_aggregated_peaks.xls_peak_1690	52.97	48.09	177
chr10	40068567	40068895	Sox2_Spheres_Q5_aggregated_peaks.xls_peak_1691	9.35	6.35	160
chr10	40092010	40092604	Sox2_Spheres_Q5_aggregated_peaks.xls_peak_1692	25.74	21.84	390
chr10	40142708	40142888	Sox2_Spheres_Q5_aggregated_peaks.xls_peak_1693	11.93	8.71	71
chr10	40163838	40164096	Sox2_Spheres_Q5_aggregated_peaks.xls_peak_1694	21.47	17.77	134
chr10	40165887	40166123	Sox2_Spheres_Q5_aggregated_peaks.xls_peak_1695	14.95	11.57	138
chr10	40166516	40166758	Sox2_Spheres_Q5_aggregated_peaks.xls_peak_1696	13.8	10.49	123
chr10	40167634	40167938	Sox2_Spheres_Q5_aggregated_peaks.xls_peak_1697	9.45	6.42	144
chr10	40219685	40220110	Sox2_Spheres_Q5_aggregated_peaks.xls_peak_1698	38.97	34.55	193
chr10	40239514	40239795	Sox2_Spheres_Q5_aggregated_peaks.xls_peak_1699	22.84	19.05	157
chr10	40241475	40241699	Sox2_Spheres_Q5_aggregated_peaks.xls_peak_1700	14.33	10.99	122
chr10	40358134	40358325	Sox2_Spheres_Q5_aggregated_peaks.xls_peak_1701	8.2	5.28	27
chr10	40372841	40373081	Sox2_Spheres_Q5_aggregated_peaks.xls_peak_1702	11.93	8.71	159
chr10	40444256	40444657	Sox2_Spheres_Q5_aggregated_peaks.xls_peak_1703	62.76	57.59	251
chr10	40560145	40560325	Sox2_Spheres_Q5_aggregated_peaks.xls_peak_1704	9.45	6.42	132
chr10	40662579	40662961	Sox2_Spheres_Q5_aggregated_peaks.xls_peak_1705	45.12	40.48	169
chr10	41220818	41221170	Sox2_Spheres_Q5_aggregated_peaks.xls_peak_1706	10.57	7.47	239
chr10	41398516	41398834	Sox2_Spheres_Q5_aggregated_peaks.xls_peak_1707	13.22	9.93	159
chr10	41468783	41469102	Sox2_Spheres_Q5_aggregated_peaks.xls_peak_1708	13.22	9.93	157
chr10	41613206	41613795	Sox2_Spheres_Q5_aggregated_peaks.xls_peak_1709	25.67	21.77	336
chr10	41628913	41629108	Sox2_Spheres_Q5_aggregated_peaks.xls_peak_1710	10.7	7.57	64
chr10	41651885	41652080	Sox2_Spheres_Q5_aggregated_peaks.xls_peak_1711	13.38	10.08	116
chr10	41654317	41654927	Sox2_Spheres_Q5_aggregated_peaks.xls_peak_1712	14.95	11.57	199
chr10	41791131	41791363	Sox2_Spheres_Q5_aggregated_peaks.xls_peak_1713	10.67	7.54	178
chr10	41809702	41810064	Sox2_Spheres_Q5_aggregated_peaks.xls_peak_1714	11.93	8.71	142
chr10	41940897	41941222	Sox2_Spheres_Q5_aggregated_peaks.xls_peak_1715	32.16	27.99	150
chr10	41958140	41958434	Sox2_Spheres_Q5_aggregated_peaks.xls_peak_1716	9.11	6.12	158
chr10	42066841	42067298	Sox2_Spheres_Q5_aggregated_peaks.xls_peak_1717	9.1	6.12	278
chr10	42130441	42130811	Sox2_Spheres_Q5_aggregated_peaks.xls_peak_1718	30.12	26.03	207
chr10	42137460	42137720	Sox2_Spheres_Q5_aggregated_peaks.xls_peak_1719	20.98	17.29	129
chr10	42282830	42283010	Sox2_Spheres_Q5_aggregated_peaks.xls_peak_1720	8.26	5.32	107
chr10	42311485	42311846	Sox2_Spheres_Q5_aggregated_peaks.xls_peak_1721	14.05	10.73	160
chr10	42545895	42546077	Sox2_Spheres_Q5_aggregated_peaks.xls_peak_1722	8.55	5.59	160
chr10	42554123	42554576	Sox2_Spheres_Q5_aggregated_peaks.xls_peak_1723	22.77	19.01	318
chr10	42583439	42583752	Sox2_Spheres_Q5_aggregated_peaks.xls_peak_1724	11.7	8.53	82
chr10	42614135	42614315	Sox2_Spheres_Q5_aggregated_peaks.xls_peak_1725	13.22	9.93	75
chr10	42763273	42763545	Sox2_Spheres_Q5_aggregated_peaks.xls_peak_1726	29.03	24.97	138
chr10	42832213	42832393	Sox2_Spheres_Q5_aggregated_peaks.xls_peak_1727	9.38	6.36	105
chr10	42874798	42874994	Sox2_Spheres_Q5_aggregated_peaks.xls_peak_1728	8.18	5.28	172
chr10	42967783	42968206	Sox2_Spheres_Q5_aggregated_peaks.xls_peak_1729	9.54	6.49	175
chr10	42996078	42996362	Sox2_Spheres_Q5_aggregated_peaks.xls_peak_1730	22.37	18.62	150
chr10	43247163	43247516	Sox2_Spheres_Q5_aggregated_peaks.xls_peak_1731	10.67	7.54	257
chr10	43294941	43295133	Sox2_Spheres_Q5_aggregated_peaks.xls_peak_1732	9.13	6.12	98
chr10	43300537	43300862	Sox2_Spheres_Q5_aggregated_peaks.xls_peak_1733	29.16	25.1	148
chr10	43471710	43472129	Sox2_Spheres_Q5_aggregated_peaks.xls_peak_1734	25.73	21.84	276
chr10	43813378	43813796	Sox2_Spheres_Q5_aggregated_peaks.xls_peak_1735	17.73	14.2	179
chr10	43838260	43838827	Sox2_Spheres_Q5_aggregated_peaks.xls_peak_1736	50.41	45.6	243
chr10	44463945	44464172	Sox2_Spheres_Q5_aggregated_peaks.xls_peak_1737	8.26	5.32	157
chr10	44475235	44475480	Sox2_Spheres_Q5_aggregated_peaks.xls_peak_1738	11.64	8.47	139
chr10	44593427	44593793	Sox2_Spheres_Q5_aggregated_peaks.xls_peak_1739	9.32	6.3	53
chr10	44713858	44714168	Sox2_Spheres_Q5_aggregated_peaks.xls_peak_1740	20.07	16.41	171
chr10	44717212	44717589	Sox2_Spheres_Q5_aggregated_peaks.xls_peak_1741	24.83	20.96	206
chr10	44720051	44720318	Sox2_Spheres_Q5_aggregated_peaks.xls_peak_1742	15.39	11.98	118
chr10	44720593	44720919	Sox2_Spheres_Q5_aggregated_peaks.xls_peak_1743	8.53	5.57	185
chr10	44729460	44730006	Sox2_Spheres_Q5_aggregated_peaks.xls_peak_1744	62.76	57.59	151
chr10	44812118	44812312	Sox2_Spheres_Q5_aggregated_peaks.xls_peak_1745	15.88	12.44	156
chr10	45590995	45591244	Sox2_Spheres_Q5_aggregated_peaks.xls_peak_1746	15.93	12.5	70
chr10	46018289	46018548	Sox2_Spheres_Q5_aggregated_peaks.xls_peak_1747	10.51	7.42	119
chr10	46417814	46418164	Sox2_Spheres_Q5_aggregated_peaks.xls_peak_1748	30.27	26.17	139
chr10	46642609	46642831	Sox2_Spheres_Q5_aggregated_peaks.xls_peak_1749	11.64	8.47	96
chr10	46822341	46822771	Sox2_Spheres_Q5_aggregated_peaks.xls_peak_1750	37.43	33.06	216
chr10	49042277	49042601	Sox2_Spheres_Q5_aggregated_peaks.xls_peak_1751	22.04	18.3	194
chr10	49919527	49919791	Sox2_Spheres_Q5_aggregated_peaks.xls_peak_1752	8.26	5.32	133
chr10	51118341	51118543	Sox2_Spheres_Q5_aggregated_peaks.xls_peak_1753	12.71	9.46	136
chr10	51589255	51589483	Sox2_Spheres_Q5_aggregated_peaks.xls_peak_1754	14.54	11.17	70
chr10	51630919	51631579	Sox2_Spheres_Q5_aggregated_peaks.xls_peak_1755	45.28	40.64	305
chr10	51681253	51681693	Sox2_Spheres_Q5_aggregated_peaks.xls_peak_1756	17.08	13.58	142
chr10	51850684	51850864	Sox2_Spheres_Q5_aggregated_peaks.xls_peak_1757	10.59	7.48	93
chr10	51993978	51994343	Sox2_Spheres_Q5_aggregated_peaks.xls_peak_1758	11.12	7.96	149
chr10	52220752	52221022	Sox2_Spheres_Q5_aggregated_peaks.xls_peak_1759	10.67	7.54	135
chr10	52424298	52424789	Sox2_Spheres_Q5_aggregated_peaks.xls_peak_1760	14.64	11.27	126
chr10	52462473	52463068	Sox2_Spheres_Q5_aggregated_peaks.xls_peak_1761	31.44	27.3	150
chr10	52527702	52527958	Sox2_Spheres_Q5_aggregated_peaks.xls_peak_1762	12.56	9.32	171
chr10	52580635	52580839	Sox2_Spheres_Q5_aggregated_peaks.xls_peak_1763	9.45	6.42	70
chr10	52591259	52591469	Sox2_Spheres_Q5_aggregated_peaks.xls_peak_1764	15.88	12.44	49
chr10	52594604	52594830	Sox2_Spheres_Q5_aggregated_peaks.xls_peak_1765	11.93	8.71	120
chr10	52597333	52597580	Sox2_Spheres_Q5_aggregated_peaks.xls_peak_1766	12.32	9.09	115
chr10	52610796	52610984	Sox2_Spheres_Q5_aggregated_peaks.xls_peak_1767	9.07	6.09	128
chr10	53025959	53026161	Sox2_Spheres_Q5_aggregated_peaks.xls_peak_1768	12.32	9.09	87
chr10	53227907	53228136	Sox2_Spheres_Q5_aggregated_peaks.xls_peak_1769	10.67	7.54	134
chr10	53350745	53350929	Sox2_Spheres_Q5_aggregated_peaks.xls_peak_1770	11.75	8.57	64
chr10	53399721	53399929	Sox2_Spheres_Q5_aggregated_peaks.xls_peak_1771	8.02	5.14	57
chr10	54271811	54271991	Sox2_Spheres_Q5_aggregated_peaks.xls_peak_1772	8.26	5.32	124
chr10	55878043	55878253	Sox2_Spheres_Q5_aggregated_peaks.xls_peak_1773	13.77	10.46	137
chr10	55878554	55878877	Sox2_Spheres_Q5_aggregated_peaks.xls_peak_1774	10.38	7.29	169
chr10	55884418	55884611	Sox2_Spheres_Q5_aggregated_peaks.xls_peak_1775	13	9.74	83
chr10	56093060	56093267	Sox2_Spheres_Q5_aggregated_peaks.xls_peak_1776	13.85	10.53	62
chr10	56094072	56094312	Sox2_Spheres_Q5_aggregated_peaks.xls_peak_1777	11.93	8.71	173
chr10	56331821	56332140	Sox2_Spheres_Q5_aggregated_peaks.xls_peak_1778	15.88	12.44	147
chr10	56558832	56559321	Sox2_Spheres_Q5_aggregated_peaks.xls_peak_1779	15.83	12.4	200
chr10	56570549	56570722	Sox2_Spheres_Q5_aggregated_peaks.xls_peak_1780	9.75	6.7	77
chr10	56613020	56613461	Sox2_Spheres_Q5_aggregated_peaks.xls_peak_1781	30.62	26.52	264
chr10	56619496	56619889	Sox2_Spheres_Q5_aggregated_peaks.xls_peak_1782	13.41	10.11	127
chr10	56654940	56655198	Sox2_Spheres_Q5_aggregated_peaks.xls_peak_1783	17.98	14.45	141
chr10	56666951	56667131	Sox2_Spheres_Q5_aggregated_peaks.xls_peak_1784	10.23	7.16	94
chr10	57207175	57207356	Sox2_Spheres_Q5_aggregated_peaks.xls_peak_1785	8.53	5.57	32
chr10	57291955	57292491	Sox2_Spheres_Q5_aggregated_peaks.xls_peak_1786	102.96	96.89	168
chr10	57447722	57447902	Sox2_Spheres_Q5_aggregated_peaks.xls_peak_1787	9.45	6.42	42
chr10	57463797	57464201	Sox2_Spheres_Q5_aggregated_peaks.xls_peak_1788	23.09	19.3	259
chr10	57503118	57503681	Sox2_Spheres_Q5_aggregated_peaks.xls_peak_1789	12.91	9.66	147
chr10	57503891	57504766	Sox2_Spheres_Q5_aggregated_peaks.xls_peak_1790	47.34	42.63	553
chr10	57542329	57542589	Sox2_Spheres_Q5_aggregated_peaks.xls_peak_1791	13.93	10.59	178
chr10	57548413	57548927	Sox2_Spheres_Q5_aggregated_peaks.xls_peak_1792	58.03	53	208
chr10	57798995	57799178	Sox2_Spheres_Q5_aggregated_peaks.xls_peak_1793	10.58	7.47	146
chr10	57801110	57801541	Sox2_Spheres_Q5_aggregated_peaks.xls_peak_1794	14.25	10.91	313
chr10	57833066	57833276	Sox2_Spheres_Q5_aggregated_peaks.xls_peak_1795	14.35	11.01	124
chr10	57846297	57846492	Sox2_Spheres_Q5_aggregated_peaks.xls_peak_1796	8.66	5.72	115
chr10	58063790	58064537	Sox2_Spheres_Q5_aggregated_peaks.xls_peak_1797	33.4	29.19	533
chr10	58369824	58370134	Sox2_Spheres_Q5_aggregated_peaks.xls_peak_1798	22.98	19.19	197
chr10	58412667	58412981	Sox2_Spheres_Q5_aggregated_peaks.xls_peak_1799	14.54	11.17	145
chr10	58746450	58746755	Sox2_Spheres_Q5_aggregated_peaks.xls_peak_1800	18.85	15.25	216
chr10	58933291	58933487	Sox2_Spheres_Q5_aggregated_peaks.xls_peak_1801	13.72	10.41	130
chr10	59001118	59001321	Sox2_Spheres_Q5_aggregated_peaks.xls_peak_1802	11.64	8.47	60
chr10	59089380	59089966	Sox2_Spheres_Q5_aggregated_peaks.xls_peak_1803	22.84	19.06	116
chr10	59236294	59236562	Sox2_Spheres_Q5_aggregated_peaks.xls_peak_1804	13.22	9.93	105
chr10	59249016	59249519	Sox2_Spheres_Q5_aggregated_peaks.xls_peak_1805	39.97	35.52	210
chr10	59360382	59360657	Sox2_Spheres_Q5_aggregated_peaks.xls_peak_1806	20.07	16.41	110
chr10	59378848	59379256	Sox2_Spheres_Q5_aggregated_peaks.xls_peak_1807	17.26	13.75	200
chr10	59415185	59415468	Sox2_Spheres_Q5_aggregated_peaks.xls_peak_1808	11.79	8.61	141
chr10	59435264	59435515	Sox2_Spheres_Q5_aggregated_peaks.xls_peak_1809	8.03	5.12	164
chr10	59657924	59658244	Sox2_Spheres_Q5_aggregated_peaks.xls_peak_1810	15.88	12.44	88
chr10	59665493	59665961	Sox2_Spheres_Q5_aggregated_peaks.xls_peak_1811	36.98	32.64	243
chr10	59725077	59725648	Sox2_Spheres_Q5_aggregated_peaks.xls_peak_1812	17.26	13.75	300
chr10	59792129	59792374	Sox2_Spheres_Q5_aggregated_peaks.xls_peak_1813	17.26	13.75	119
chr10	59807576	59808048	Sox2_Spheres_Q5_aggregated_peaks.xls_peak_1814	47.44	42.73	293
chr10	60255710	60256076	Sox2_Spheres_Q5_aggregated_peaks.xls_peak_1815	11.93	8.71	110
chr10	60403584	60403864	Sox2_Spheres_Q5_aggregated_peaks.xls_peak_1816	17.26	13.75	119
chr10	60447911	60448229	Sox2_Spheres_Q5_aggregated_peaks.xls_peak_1817	14.54	11.17	171
chr10	60608579	60608764	Sox2_Spheres_Q5_aggregated_peaks.xls_peak_1818	8.28	5.36	150
chr10	60740765	60741044	Sox2_Spheres_Q5_aggregated_peaks.xls_peak_1819	14.54	11.17	126
chr10	60753325	60753577	Sox2_Spheres_Q5_aggregated_peaks.xls_peak_1820	8.26	5.32	39
chr10	60887301	60887561	Sox2_Spheres_Q5_aggregated_peaks.xls_peak_1821	17.26	13.75	75
chr10	60914294	60914511	Sox2_Spheres_Q5_aggregated_peaks.xls_peak_1822	9.45	6.42	87
chr10	60997687	60997926	Sox2_Spheres_Q5_aggregated_peaks.xls_peak_1823	20.07	16.41	145
chr10	61033442	61033769	Sox2_Spheres_Q5_aggregated_peaks.xls_peak_1824	11.93	8.71	161
chr10	61657272	61657633	Sox2_Spheres_Q5_aggregated_peaks.xls_peak_1825	47.14	42.44	136
chr10	61783305	61783686	Sox2_Spheres_Q5_aggregated_peaks.xls_peak_1826	23.45	19.65	274
chr10	62041659	62041902	Sox2_Spheres_Q5_aggregated_peaks.xls_peak_1827	18.65	15.06	100
chr10	62149784	62150154	Sox2_Spheres_Q5_aggregated_peaks.xls_peak_1828	26.37	22.45	193
chr10	62202780	62203349	Sox2_Spheres_Q5_aggregated_peaks.xls_peak_1829	30.21	26.12	174
chr10	62255090	62255329	Sox2_Spheres_Q5_aggregated_peaks.xls_peak_1830	15.31	11.91	96
chr10	62328012	62328185	Sox2_Spheres_Q5_aggregated_peaks.xls_peak_1831	17.34	13.81	65
chr10	62384604	62384988	Sox2_Spheres_Q5_aggregated_peaks.xls_peak_1832	10.67	7.54	222
chr10	62488879	62489145	Sox2_Spheres_Q5_aggregated_peaks.xls_peak_1833	17.34	13.81	144
chr10	62591198	62591474	Sox2_Spheres_Q5_aggregated_peaks.xls_peak_1834	27.49	23.5	138
chr10	62814968	62815252	Sox2_Spheres_Q5_aggregated_peaks.xls_peak_1835	13.22	9.93	133
chr10	63174137	63174471	Sox2_Spheres_Q5_aggregated_peaks.xls_peak_1836	10.51	7.42	129
chr10	63343199	63343379	Sox2_Spheres_Q5_aggregated_peaks.xls_peak_1837	10.57	7.47	86
chr10	63415317	63415504	Sox2_Spheres_Q5_aggregated_peaks.xls_peak_1838	8.26	5.32	126
chr10	63552886	63553432	Sox2_Spheres_Q5_aggregated_peaks.xls_peak_1839	21.38	17.67	254
chr10	64131483	64131670	Sox2_Spheres_Q5_aggregated_peaks.xls_peak_1840	15.88	12.44	57
chr10	66339666	66340142	Sox2_Spheres_Q5_aggregated_peaks.xls_peak_1841	14.54	11.17	335
chr10	66383172	66383535	Sox2_Spheres_Q5_aggregated_peaks.xls_peak_1842	12.73	9.48	100
chr10	66383951	66384492	Sox2_Spheres_Q5_aggregated_peaks.xls_peak_1843	16.15	12.69	381
chr10	66406608	66407024	Sox2_Spheres_Q5_aggregated_peaks.xls_peak_1844	19.41	15.79	264
chr10	66457795	66458076	Sox2_Spheres_Q5_aggregated_peaks.xls_peak_1845	13	9.74	135
chr10	66466924	66467140	Sox2_Spheres_Q5_aggregated_peaks.xls_peak_1846	12.77	9.52	77
chr10	66481424	66481847	Sox2_Spheres_Q5_aggregated_peaks.xls_peak_1847	35.36	31.07	257
chr10	66521600	66521973	Sox2_Spheres_Q5_aggregated_peaks.xls_peak_1848	10.51	7.42	58
chr10	66524136	66524443	Sox2_Spheres_Q5_aggregated_peaks.xls_peak_1849	20.36	16.69	72
chr10	66602323	66602519	Sox2_Spheres_Q5_aggregated_peaks.xls_peak_1850	10.31	7.23	128
chr10	66606466	66606694	Sox2_Spheres_Q5_aggregated_peaks.xls_peak_1851	13.88	10.56	118
chr10	66606978	66607320	Sox2_Spheres_Q5_aggregated_peaks.xls_peak_1852	11.93	8.71	270
chr10	66688963	66689246	Sox2_Spheres_Q5_aggregated_peaks.xls_peak_1853	8.21	5.31	153
chr10	66698491	66698711	Sox2_Spheres_Q5_aggregated_peaks.xls_peak_1854	10.23	7.16	152
chr10	66750633	66750998	Sox2_Spheres_Q5_aggregated_peaks.xls_peak_1855	14.95	11.57	230
chr10	66823806	66824072	Sox2_Spheres_Q5_aggregated_peaks.xls_peak_1856	17.26	13.75	121
chr10	67028663	67029041	Sox2_Spheres_Q5_aggregated_peaks.xls_peak_1857	9.45	6.42	163
chr10	67261745	67262069	Sox2_Spheres_Q5_aggregated_peaks.xls_peak_1858	24.31	20.47	212
chr10	67417210	67417544	Sox2_Spheres_Q5_aggregated_peaks.xls_peak_1859	23.52	19.73	157
chr10	67425238	67425652	Sox2_Spheres_Q5_aggregated_peaks.xls_peak_1860	25.97	22.05	168
chr10	67428771	67429136	Sox2_Spheres_Q5_aggregated_peaks.xls_peak_1861	9.54	6.49	199
chr10	67616308	67617222	Sox2_Spheres_Q5_aggregated_peaks.xls_peak_1862	23.81	19.99	176
chr10	67628221	67628410	Sox2_Spheres_Q5_aggregated_peaks.xls_peak_1863	13.22	9.93	41
chr10	67654861	67655162	Sox2_Spheres_Q5_aggregated_peaks.xls_peak_1864	12.56	9.32	152
chr10	67655991	67656198	Sox2_Spheres_Q5_aggregated_peaks.xls_peak_1865	10.55	7.46	143
chr10	67674803	67675266	Sox2_Spheres_Q5_aggregated_peaks.xls_peak_1866	11.55	8.37	270
chr10	67701421	67701637	Sox2_Spheres_Q5_aggregated_peaks.xls_peak_1867	8.13	5.23	167
chr10	67702356	67702540	Sox2_Spheres_Q5_aggregated_peaks.xls_peak_1868	9.45	6.42	29
chr10	67741506	67741686	Sox2_Spheres_Q5_aggregated_peaks.xls_peak_1869	10.58	7.47	104
chr10	67818485	67818931	Sox2_Spheres_Q5_aggregated_peaks.xls_peak_1870	21.52	17.79	275
chr10	67999601	67999949	Sox2_Spheres_Q5_aggregated_peaks.xls_peak_1871	18.54	14.97	176
chr10	68021179	68021541	Sox2_Spheres_Q5_aggregated_peaks.xls_peak_1872	17.33	13.8	114
chr10	68021659	68021891	Sox2_Spheres_Q5_aggregated_peaks.xls_peak_1873	13.92	10.59	106
chr10	68240144	68240431	Sox2_Spheres_Q5_aggregated_peaks.xls_peak_1874	10.67	7.54	163
chr10	68789216	68789435	Sox2_Spheres_Q5_aggregated_peaks.xls_peak_1875	13.22	9.93	104
chr10	68836507	68836809	Sox2_Spheres_Q5_aggregated_peaks.xls_peak_1876	13.22	9.93	138
chr10	68927768	68927948	Sox2_Spheres_Q5_aggregated_peaks.xls_peak_1877	8.26	5.32	115
chr10	68928385	68928656	Sox2_Spheres_Q5_aggregated_peaks.xls_peak_1878	15.39	12	111
chr10	69057301	69057573	Sox2_Spheres_Q5_aggregated_peaks.xls_peak_1879	16.15	12.69	155
chr10	69321806	69322005	Sox2_Spheres_Q5_aggregated_peaks.xls_peak_1880	13	9.73	132
chr10	69334931	69335505	Sox2_Spheres_Q5_aggregated_peaks.xls_peak_1881	21.52	17.79	410
chr10	69557860	69558090	Sox2_Spheres_Q5_aggregated_peaks.xls_peak_1882	13.22	9.93	85
chr10	69646314	69646482	Sox2_Spheres_Q5_aggregated_peaks.xls_peak_1883	9.54	6.49	134
chr10	69754748	69754939	Sox2_Spheres_Q5_aggregated_peaks.xls_peak_1884	8.26	5.31	110
chr10	69842739	69843399	Sox2_Spheres_Q5_aggregated_peaks.xls_peak_1885	35.59	31.3	165
chr10	69882279	69882502	Sox2_Spheres_Q5_aggregated_peaks.xls_peak_1886	13.9	10.59	101
chr10	69947725	69948403	Sox2_Spheres_Q5_aggregated_peaks.xls_peak_1887	73	67.59	291
chr10	70111520	70111931	Sox2_Spheres_Q5_aggregated_peaks.xls_peak_1888	27.52	23.53	171
chr10	70149277	70149525	Sox2_Spheres_Q5_aggregated_peaks.xls_peak_1889	22.46	18.71	164
chr10	70179888	70180068	Sox2_Spheres_Q5_aggregated_peaks.xls_peak_1890	8.53	5.57	84
chr10	70229315	70229616	Sox2_Spheres_Q5_aggregated_peaks.xls_peak_1891	16.15	12.69	163
chr10	70269726	70269920	Sox2_Spheres_Q5_aggregated_peaks.xls_peak_1892	10.7	7.57	43
chr10	70290949	70291490	Sox2_Spheres_Q5_aggregated_peaks.xls_peak_1893	41.46	36.95	253
chr10	70735848	70736119	Sox2_Spheres_Q5_aggregated_peaks.xls_peak_1894	12.56	9.32	143
chr10	72954176	72954778	Sox2_Spheres_Q5_aggregated_peaks.xls_peak_1895	17.88	14.35	408
chr10	73017423	73017867	Sox2_Spheres_Q5_aggregated_peaks.xls_peak_1896	40.38	35.92	227
chr10	73211948	73212160	Sox2_Spheres_Q5_aggregated_peaks.xls_peak_1897	9.34	6.33	84
chr10	73289009	73289464	Sox2_Spheres_Q5_aggregated_peaks.xls_peak_1898	14.54	11.18	160
chr10	73576699	73577209	Sox2_Spheres_Q5_aggregated_peaks.xls_peak_1899	53.75	48.84	337
chr10	74311212	74311460	Sox2_Spheres_Q5_aggregated_peaks.xls_peak_1900	25.7	21.79	128
chr10	74318107	74318325	Sox2_Spheres_Q5_aggregated_peaks.xls_peak_1901	14.54	11.17	104
chr10	74396525	74396767	Sox2_Spheres_Q5_aggregated_peaks.xls_peak_1902	17.26	13.75	131
chr10	74633159	74633569	Sox2_Spheres_Q5_aggregated_peaks.xls_peak_1903	11.93	8.71	204
chr10	74675710	74676090	Sox2_Spheres_Q5_aggregated_peaks.xls_peak_1904	12.73	9.48	201
chr10	74745265	74745518	Sox2_Spheres_Q5_aggregated_peaks.xls_peak_1905	8.26	5.32	130
chr10	74827057	74827537	Sox2_Spheres_Q5_aggregated_peaks.xls_peak_1906	32.89	28.7	151
chr10	74836694	74836889	Sox2_Spheres_Q5_aggregated_peaks.xls_peak_1907	18.59	15.02	79
chr10	74901119	74901569	Sox2_Spheres_Q5_aggregated_peaks.xls_peak_1908	21.52	17.79	166
chr10	74902294	74902539	Sox2_Spheres_Q5_aggregated_peaks.xls_peak_1909	17.26	13.75	137
chr10	74914161	74914458	Sox2_Spheres_Q5_aggregated_peaks.xls_peak_1910	14.95	11.57	135
chr10	74919189	74919416	Sox2_Spheres_Q5_aggregated_peaks.xls_peak_1911	16.19	12.73	94
chr10	75018824	75019113	Sox2_Spheres_Q5_aggregated_peaks.xls_peak_1912	17.26	13.75	174
chr10	75090366	75090878	Sox2_Spheres_Q5_aggregated_peaks.xls_peak_1913	9.1	6.12	169
chr10	75098531	75098731	Sox2_Spheres_Q5_aggregated_peaks.xls_peak_1914	8.26	5.32	165
chr10	75146960	75147380	Sox2_Spheres_Q5_aggregated_peaks.xls_peak_1915	8.96	5.97	161
chr10	75167043	75167592	Sox2_Spheres_Q5_aggregated_peaks.xls_peak_1916	33.36	29.15	246
chr10	75183073	75183253	Sox2_Spheres_Q5_aggregated_peaks.xls_peak_1917	8.26	5.32	92
chr10	75335671	75335906	Sox2_Spheres_Q5_aggregated_peaks.xls_peak_1918	12.73	9.48	92
chr10	75406847	75407397	Sox2_Spheres_Q5_aggregated_peaks.xls_peak_1919	42.89	38.33	119
chr10	76346551	76346762	Sox2_Spheres_Q5_aggregated_peaks.xls_peak_1920	8.26	5.32	78
chr10	76365358	76365671	Sox2_Spheres_Q5_aggregated_peaks.xls_peak_1921	14.54	11.17	149
chr10	76578844	76579043	Sox2_Spheres_Q5_aggregated_peaks.xls_peak_1922	9.45	6.42	105
chr10	76586714	76587020	Sox2_Spheres_Q5_aggregated_peaks.xls_peak_1923	35.36	31.07	163
chr10	76805695	76805899	Sox2_Spheres_Q5_aggregated_peaks.xls_peak_1924	8.26	5.32	37
chr10	76823214	76823399	Sox2_Spheres_Q5_aggregated_peaks.xls_peak_1925	15.88	12.44	127
chr10	77085918	77086257	Sox2_Spheres_Q5_aggregated_peaks.xls_peak_1926	36.48	32.14	162
chr10	77097263	77097723	Sox2_Spheres_Q5_aggregated_peaks.xls_peak_1927	12.59	9.34	133
chr10	77473734	77473914	Sox2_Spheres_Q5_aggregated_peaks.xls_peak_1928	8.26	5.32	133
chr10	77699668	77700012	Sox2_Spheres_Q5_aggregated_peaks.xls_peak_1929	21.52	17.79	171
chr10	77760537	77760737	Sox2_Spheres_Q5_aggregated_peaks.xls_peak_1930	11.93	8.71	37
chr10	77768843	77769023	Sox2_Spheres_Q5_aggregated_peaks.xls_peak_1931	15.66	12.25	68
chr10	77933730	77933980	Sox2_Spheres_Q5_aggregated_peaks.xls_peak_1932	11.98	8.78	136
chr10	78185565	78185836	Sox2_Spheres_Q5_aggregated_peaks.xls_peak_1933	17.34	13.81	161
chr10	78186112	78186334	Sox2_Spheres_Q5_aggregated_peaks.xls_peak_1934	17.14	13.64	103
chr10	78784642	78784879	Sox2_Spheres_Q5_aggregated_peaks.xls_peak_1935	10.57	7.47	144
chr10	79069381	79069562	Sox2_Spheres_Q5_aggregated_peaks.xls_peak_1936	10.67	7.54	57
chr10	79363745	79364071	Sox2_Spheres_Q5_aggregated_peaks.xls_peak_1937	40.17	35.71	203
chr10	79422615	79422853	Sox2_Spheres_Q5_aggregated_peaks.xls_peak_1938	9.07	6.09	127
chr10	79447697	79447918	Sox2_Spheres_Q5_aggregated_peaks.xls_peak_1939	8.61	5.64	74
chr10	79511095	79511506	Sox2_Spheres_Q5_aggregated_peaks.xls_peak_1940	112.19	106	235
chr10	79533915	79534165	Sox2_Spheres_Q5_aggregated_peaks.xls_peak_1941	22.98	19.19	74
chr10	79581343	79581620	Sox2_Spheres_Q5_aggregated_peaks.xls_peak_1942	14.54	11.17	121
chr10	79630138	79630375	Sox2_Spheres_Q5_aggregated_peaks.xls_peak_1943	21.11	17.42	130
chr10	79765396	79765685	Sox2_Spheres_Q5_aggregated_peaks.xls_peak_1944	17.26	13.75	141
chr10	79848627	79848849	Sox2_Spheres_Q5_aggregated_peaks.xls_peak_1945	10.58	7.48	93
chr10	80318985	80319225	Sox2_Spheres_Q5_aggregated_peaks.xls_peak_1946	13.07	9.81	108
chr10	80320143	80320462	Sox2_Spheres_Q5_aggregated_peaks.xls_peak_1947	30.41	26.3	165
chr10	80336307	80336472	Sox2_Spheres_Q5_aggregated_peaks.xls_peak_1948	13.38	10.08	98
chr10	80363630	80363898	Sox2_Spheres_Q5_aggregated_peaks.xls_peak_1949	13.17	9.89	116
chr10	80500108	80500339	Sox2_Spheres_Q5_aggregated_peaks.xls_peak_1950	10.57	7.47	79
chr10	80645333	80645522	Sox2_Spheres_Q5_aggregated_peaks.xls_peak_1951	9.1	6.12	97
chr10	80783015	80783200	Sox2_Spheres_Q5_aggregated_peaks.xls_peak_1952	8.26	5.32	39
chr10	80846828	80847012	Sox2_Spheres_Q5_aggregated_peaks.xls_peak_1953	10.67	7.54	126
chr10	80852287	80852467	Sox2_Spheres_Q5_aggregated_peaks.xls_peak_1954	11.29	8.13	78
chr10	80967550	80967751	Sox2_Spheres_Q5_aggregated_peaks.xls_peak_1955	10.67	7.54	96
chr10	81065654	81066006	Sox2_Spheres_Q5_aggregated_peaks.xls_peak_1956	13.22	9.93	228
chr10	81167544	81168041	Sox2_Spheres_Q5_aggregated_peaks.xls_peak_1957	11.64	8.47	336
chr10	81326498	81327150	Sox2_Spheres_Q5_aggregated_peaks.xls_peak_1958	13.85	10.53	166
chr10	81393211	81393391	Sox2_Spheres_Q5_aggregated_peaks.xls_peak_1959	11.34	8.18	38
chr10	81459600	81460153	Sox2_Spheres_Q5_aggregated_peaks.xls_peak_1960	18.65	15.06	155
chr10	82494414	82494602	Sox2_Spheres_Q5_aggregated_peaks.xls_peak_1961	10.67	7.54	109
chr10	82569161	82569627	Sox2_Spheres_Q5_aggregated_peaks.xls_peak_1962	10.71	7.57	389
chr10	82596712	82597199	Sox2_Spheres_Q5_aggregated_peaks.xls_peak_1963	10.57	7.47	120
chr10	82603048	82603327	Sox2_Spheres_Q5_aggregated_peaks.xls_peak_1964	10.57	7.47	119
chr10	82605907	82606128	Sox2_Spheres_Q5_aggregated_peaks.xls_peak_1965	14.34	10.99	87
chr10	82608726	82608973	Sox2_Spheres_Q5_aggregated_peaks.xls_peak_1966	9.45	6.42	165
chr10	82640987	82641213	Sox2_Spheres_Q5_aggregated_peaks.xls_peak_1967	9.45	6.42	95
chr10	82654940	82655138	Sox2_Spheres_Q5_aggregated_peaks.xls_peak_1968	14.54	11.17	116
chr10	82673781	82674221	Sox2_Spheres_Q5_aggregated_peaks.xls_peak_1969	20.35	16.69	269
chr10	82724079	82724269	Sox2_Spheres_Q5_aggregated_peaks.xls_peak_1970	9.1	6.12	179
chr10	82822656	82822914	Sox2_Spheres_Q5_aggregated_peaks.xls_peak_1971	8.02	5.14	195
chr10	83093632	83094051	Sox2_Spheres_Q5_aggregated_peaks.xls_peak_1972	24.47	20.61	287
chr10	83100114	83100466	Sox2_Spheres_Q5_aggregated_peaks.xls_peak_1973	11.38	8.22	153
chr10	83102635	83103181	Sox2_Spheres_Q5_aggregated_peaks.xls_peak_1974	32.61	28.43	308
chr10	83107333	83107697	Sox2_Spheres_Q5_aggregated_peaks.xls_peak_1975	9.45	6.42	121
chr10	83324543	83324851	Sox2_Spheres_Q5_aggregated_peaks.xls_peak_1976	24.47	20.62	148
chr10	83417085	83417517	Sox2_Spheres_Q5_aggregated_peaks.xls_peak_1977	70.03	64.68	263
chr10	83523518	83523880	Sox2_Spheres_Q5_aggregated_peaks.xls_peak_1978	27.32	23.34	162
chr10	83845956	83846141	Sox2_Spheres_Q5_aggregated_peaks.xls_peak_1979	11.93	8.71	68
chr10	83900755	83901033	Sox2_Spheres_Q5_aggregated_peaks.xls_peak_1980	8.64	5.68	103
chr10	83910090	83910659	Sox2_Spheres_Q5_aggregated_peaks.xls_peak_1981	13.85	10.53	487
chr10	84109291	84109783	Sox2_Spheres_Q5_aggregated_peaks.xls_peak_1982	17.34	13.82	302
chr10	84120796	84121297	Sox2_Spheres_Q5_aggregated_peaks.xls_peak_1983	12.65	9.42	347
chr10	84121392	84121651	Sox2_Spheres_Q5_aggregated_peaks.xls_peak_1984	12.74	9.49	147
chr10	84148302	84149092	Sox2_Spheres_Q5_aggregated_peaks.xls_peak_1985	45	40.36	597
chr10	84173588	84173980	Sox2_Spheres_Q5_aggregated_peaks.xls_peak_1986	10.96	7.81	318
chr10	84218608	84218982	Sox2_Spheres_Q5_aggregated_peaks.xls_peak_1987	41.4	36.9	149
chr10	84229797	84230078	Sox2_Spheres_Q5_aggregated_peaks.xls_peak_1988	8.26	5.32	115
chr10	84273430	84273630	Sox2_Spheres_Q5_aggregated_peaks.xls_peak_1989	10.57	7.47	30
chr10	84315145	84315716	Sox2_Spheres_Q5_aggregated_peaks.xls_peak_1990	13.92	10.59	268
chr10	84379837	84380077	Sox2_Spheres_Q5_aggregated_peaks.xls_peak_1991	14.09	10.77	105
chr10	84426427	84426766	Sox2_Spheres_Q5_aggregated_peaks.xls_peak_1992	29.82	25.75	171
chr10	84429449	84429682	Sox2_Spheres_Q5_aggregated_peaks.xls_peak_1993	9.54	6.49	111
chr10	84477595	84477882	Sox2_Spheres_Q5_aggregated_peaks.xls_peak_1994	11.93	8.71	97
chr10	84485590	84486213	Sox2_Spheres_Q5_aggregated_peaks.xls_peak_1995	15.88	12.44	516
chr10	84506865	84507105	Sox2_Spheres_Q5_aggregated_peaks.xls_peak_1996	15.88	12.44	94
chr10	84756251	84756431	Sox2_Spheres_Q5_aggregated_peaks.xls_peak_1997	8.26	5.32	81
chr10	85060860	85061240	Sox2_Spheres_Q5_aggregated_peaks.xls_peak_1998	9	6.03	235
chr10	85411328	85411684	Sox2_Spheres_Q5_aggregated_peaks.xls_peak_1999	20.07	16.41	237
[truncated: 16,360 more rows]

## Sheet: Histone Modifications
H3K27ac				H3K4me1
chrom	start	stop		chrom	start	stop
chr10	100050621	100052649		chr10	100049665	100051987
chr10	10039806	10041806		chr10	100123310	100125692
chr10	10191335	10193335		chr10	100202300	100205022
chr10	10276710	10278779		chr10	100319222	100321222
chr10	102830074	102832444		chr10	100326952	100328952
chr10	104818113	104820113		chr10	10039457	10042174
chr10	104860024	104862024		chr10	100778935	100780935
chr10	105008277	105012481		chr10	100884333	100886333
chr10	105074700	105078135		chr10	10153046	10156083
chr10	105224184	105228051		chr10	101620661	101622661
chr10	105277533	105279652		chr10	101645997	101648406
chr10	105906158	105908454		chr10	10164127	10166179
chr10	106708119	106710299		chr10	101827396	101829396
chr10	107367852	107370375		chr10	10187663	10189883
chr10	107391176	107393176		chr10	10190965	10193372
chr10	10745329	10747422		chr10	101973570	101975742
chr10	107525000	107527001		chr10	102263154	102265154
chr10	107569297	107573217		chr10	102697279	102699562
chr10	107598093	107601003		chr10	102829641	102831887
chr10	107627543	107629543		chr10	102904869	102906869
chr10	107768942	107771009		chr10	10408090	10410304
chr10	108017549	108019549		chr10	104097913	104099913
chr10	10868667	10870755		chr10	104107991	104110168
chr10	109891713	109893828		chr10	104425360	104428534
chr10	109913862	109916111		chr10	10444015	10446964
chr10	10999767	11002299		chr10	104546492	104548492
chr10	110181090	110183785		chr10	104556193	104558540
chr10	110356144	110358238		chr10	104626050	104628050
chr10	110374222	110376222		chr10	104636200	104638477
chr10	110388685	110390847		chr10	10468563	10472353
chr10	110428247	110430247		chr10	104720265	104722347
chr10	110445920	110448545		chr10	104724526	104726526
chr10	110535658	110537658		chr10	104787981	104790150
chr10	110600914	110603088		chr10	10480495	10482495
chr10	110620202	110622202		chr10	104816690	104820109
chr10	11062354	11064573		chr10	104820412	104822412
chr10	110734757	110736853		chr10	104838410	104842133
chr10	110800238	110802936		chr10	104860042	104862042
chr10	110826097	110828097		chr10	104866986	104869077
chr10	110855703	110857890		chr10	104878441	104880463
chr10	110909468	110911583		chr10	104920657	104922780
chr10	110942060	110945527		chr10	104923313	104925313
chr10	111002866	111005120		chr10	104945391	104947496
chr10	111036200	111038963		chr10	104955666	104957666
chr10	111094703	111096710		chr10	104988908	104993322
chr10	111099896	111105225		chr10	105007182	105010286
chr10	111108696	111110696		chr10	105012323	105016649
chr10	111251900	111253900		chr10	105034089	105036318
chr10	111372492	111374664		chr10	105074745	105078055
chr10	111409078	111411177		chr10	105103114	105105114
chr10	111706279	111708540		chr10	105149300	105151772
chr10	112364722	112366778		chr10	105213316	105215316
chr10	114687147	114690563		chr10	105220070	105222208
chr10	114751199	114753677		chr10	105224241	105228078
chr10	114798644	114800871		chr10	105233722	105235722
chr10	114818796	114823432		chr10	105276619	105278648
chr10	114904871	114906911		chr10	105278801	105280943
chr10	115006323	115009172		chr10	105287070	105289157
chr10	115023349	115026148		chr10	10528808	10530951
chr10	115454455	115456658		chr10	10531732	10533951
chr10	115797746	115800971		chr10	105335404	105337945
chr10	115806878	115809593		chr10	105362645	105365677
chr10	115909347	115912356		chr10	10566839	10568839
chr10	116017372	116019460		chr10	105678201	105680340
chr10	116385999	116388025		chr10	10583722	10585722
chr10	116499443	116501506		chr10	105905468	105907577
chr10	116530597	116533567		chr10	106045735	106047825
chr10	116584402	116586580		chr10	10604144	10606144
chr10	116660437	116662600		chr10	106271595	106273595
chr10	116812409	116815631		chr10	106365016	106367091
chr10	116829786	116831912		chr10	106411678	106413742
chr10	116991023	116993653		chr10	106559296	106561638
chr10	117023288	117025364		chr10	106641490	106643490
chr10	117146296	117149347		chr10	106708323	106710850
chr10	117228597	117231098		chr10	106771622	106773622
chr10	117281661	117284015		chr10	106777359	106779438
chr10	117342443	117344443		chr10	107188152	107190979
chr10	117578208	117580248		chr10	107367013	107370065
chr10	118183488	118185488		chr10	107390541	107392693
chr10	118195175	118197339		chr10	107407803	107409915
chr10	118304195	118307740		chr10	107446140	107448140
chr10	118407015	118409190		chr10	107453950	107455981
chr10	118490990	118493000		chr10	10744168	10747129
chr10	118501003	118503003		chr10	107473130	107475260
chr10	118654746	118656772		chr10	10748213	10750318
chr10	118675269	118678493		chr10	107511809	107513809
chr10	118844222	118846222		chr10	107525026	107527249
chr10	118889829	118892763		chr10	107551394	107553419
chr10	119120733	119122863		chr10	107554790	107556959
chr10	119128279	119130336		chr10	107568097	107570097
chr10	119174200	119176200		chr10	107571152	107573255
chr10	119254369	119257224		chr10	107591627	107593639
chr10	119548693	119550858		chr10	107601324	107603705
chr10	119637716	119639716		chr10	107620897	107623920
chr10	119645017	119647119		chr10	107626338	107629610
chr10	119663319	119665551		chr10	107663849	107665950
chr10	119858663	119860789		chr10	107769758	107771802
chr10	119861681	119867032		chr10	107774849	107777271
chr10	119911936	119914573		chr10	107790974	107793875
chr10	120072320	120074320		chr10	107797954	107799984
chr10	120334860	120337184		chr10	107800201	107802201
chr10	120414724	120417006		chr10	107826252	107828252
chr10	120491190	120493238		chr10	107879989	107882337
chr10	120746648	120749100		chr10	107960536	107962772
chr10	120801316	120803533		chr10	107967468	107969566
chr10	120866184	120868184		chr10	108004226	108006226
chr10	120869135	120871308		chr10	10799392	10802769
chr10	120897762	120899958		chr10	108017617	108019698
chr10	120910470	120915558		chr10	108116017	108118036
chr10	120941304	120943667		chr10	108129021	108131021
chr10	121022684	121024780		chr10	108137569	108139651
chr10	121061919	121064163		chr10	108200009	108202009
chr10	121175925	121178097		chr10	108240525	108242585
chr10	121273136	121275409		chr10	108415937	108418608
chr10	121400035	121402035		chr10	108446561	108449700
chr10	121483188	121485465		chr10	108573131	108575771
chr10	121532914	121536066		chr10	10869412	10871555
chr10	122115260	122117379		chr10	10871758	10873758
chr10	122320260	122322490		chr10	108795211	108799375
chr10	122322626	122324626		chr10	108890491	108892775
chr10	122331008	122333082		chr10	108934275	108936275
chr10	122349315	122351494		chr10	108997289	108999463
chr10	122367560	122369899		chr10	109005728	109007938
chr10	122399824	122401824		chr10	109084209	109086226
chr10	122420419	122424043		chr10	109087698	109089859
chr10	122427392	122429441		chr10	109120163	109122708
chr10	122512139	122514967		chr10	109154368	109156510
chr10	122520821	122522942		chr10	109177957	109180097
chr10	122577274	122579274		chr10	109200844	109202861
chr10	122632856	122634974		chr10	109268486	109271002
chr10	12266050	12269295		chr10	109280056	109282093
chr10	122701388	122703389		chr10	109294943	109296943
chr10	12333766	12335766		chr10	109319857	109321875
chr10	124825270	124827452		chr10	109365338	109367446
chr10	125402559	125406483		chr10	109386721	109388769
chr10	125425827	125427863		chr10	109436987	109439211
chr10	12586477	12590106		chr10	109590625	109592625
chr10	125889035	125891035		chr10	109627147	109630985
chr10	126153893	126155893		chr10	109669481	109671664
chr10	126170659	126172659		chr10	109673075	109675075
chr10	126245775	126249144		chr10	109678360	109680416
chr10	126262798	126264798		chr10	10969314	10971321
chr10	126264827	126267087		chr10	109809057	109811180
chr10	126281594	126284208		chr10	109850810	109852888
chr10	12630613	12632870		chr10	109865715	109867715
chr10	126337178	126339205		chr10	109890800	109894686
chr10	126341820	126343883		chr10	10988354	10990392
chr10	126362037	126368917		chr10	109913802	109916058
chr10	126393580	126395580		chr10	10993370	10995400
chr10	126415533	126418388		chr10	109970654	109972772
chr10	126422828	126424828		chr10	10999050	11001052
chr10	12641746	12644533		chr10	110083557	110086191
chr10	126466594	126468671		chr10	110182123	110184811
chr10	126477688	126479882		chr10	110240450	110242450
chr10	126500185	126502349		chr10	11029318	11031399
chr10	126506065	126508221		chr10	110314625	110316625
chr10	126515273	126519876		chr10	110355335	110358547
chr10	126527471	126529471		chr10	110362658	110364658
chr10	126531064	126533289		chr10	110367470	110369727
chr10	126556836	126558927		chr10	110374349	110377230
chr10	126601451	126603717		chr10	110388306	110390669
chr10	126624611	126626660		chr10	110428156	110432852
chr10	126631616	126633859		chr10	110443796	110446206
chr10	126647373	126649489		chr10	110447176	110449575
chr10	126702773	126704967		chr10	110450650	110452650
chr10	126724481	126729371		chr10	110508329	110510329
chr10	126747511	126749740		chr10	110519032	110522196
chr10	126816358	126819496		chr10	110535491	110537718
chr10	12682948	12685071		chr10	110553493	110555719
chr10	126857134	126859256		chr10	110607052	110609484
chr10	126862777	126864777		chr10	110609710	110612630
chr10	126945380	126948215		chr10	110620242	110622387
chr10	126948275	126950318		chr10	110626389	110628502
chr10	126957941	126960203		chr10	110677420	110679420
chr10	126978587	126980626		chr10	110684347	110686395
chr10	127036506	127038506		chr10	110735414	110737645
chr10	127050292	127053808		chr10	110765654	110767810
chr10	127056635	127059884		chr10	110790923	110793009
chr10	127097795	127100788		chr10	110800266	110803263
chr10	127101152	127106647		chr10	110818172	110820866
chr10	127112613	127115498		chr10	110826230	110828350
chr10	127175942	127178107		chr10	110834192	110836962
chr10	12726818	12729582		chr10	110854638	110860458
chr10	127421250	127424251		chr10	110896194	110898703
chr10	127471734	127474208		chr10	110908564	110910815
chr10	127495070	127497341		chr10	110912638	110914703
chr10	127519468	127521492		chr10	110941805	110944043
chr10	127528815	127531042		chr10	110945569	110947803
chr10	127533473	127535578		chr10	110948238	110950463
chr10	127612262	127614428		chr10	110952409	110954925
chr10	127630566	127633016		chr10	110975787	110977985
chr10	127647491	127649605		chr10	110979876	110981967
chr10	127668507	127670532		chr10	110986556	110988626
chr10	127706201	127708785		chr10	111002895	111005836
chr10	127739404	127741494		chr10	111035891	111038749
chr10	127758694	127761036		chr10	111055624	111057791
chr10	127773452	127776282		chr10	111094789	111097903
chr10	127804849	127806972		chr10	111102550	111104728
chr10	127813283	127816346		chr10	111109027	111111670
chr10	127845354	127850080		chr10	111112389	111114448
chr10	127894957	127897948		chr10	111122882	111124882
chr10	127929559	127932198		chr10	111175929	111179742
chr10	127935382	127937501		chr10	111203368	111205368
chr10	127961493	127963726		chr10	111237881	111239941
chr10	127983312	127986835		chr10	111242960	111244960
chr10	128001840	128004047		chr10	111252397	111254397
chr10	128062152	128064304		chr10	111265329	111267329
chr10	128081440	128084748		chr10	111272522	111274604
chr10	128105018	128107138		chr10	111278656	111280656
chr10	12809890	12811981		chr10	111285514	111287514
chr10	128109658	128112273		chr10	111303378	111305780
chr10	128131930	128134288		chr10	111337339	111339568
chr10	128140611	128144144		chr10	111361034	111363434
chr10	128179967	128182072		chr10	111365135	111367268
chr10	128184422	128186455		chr10	111372402	111374658
chr10	128238647	128243795		chr10	111409951	111412815
chr10	128258013	128260207		chr10	111596009	111598217
chr10	128325164	128330410		chr10	111599747	111602382
chr10	128332369	128334556		chr10	111671624	111673624
chr10	128345978	128348249		chr10	111706934	111709270
chr10	128355011	128361869		chr10	111728608	111730608
chr10	128364072	128367168		chr10	111814521	111816640
chr10	128370421	128372421		chr10	111836724	111838724
chr10	128425170	128427211		chr10	112230445	112232630
chr10	12911587	12913721		chr10	112352843	112354860
chr10	129978344	129980487		chr10	112361836	112365552
chr10	13022980	13025315		chr10	112542065	112544065
chr10	13042771	13044893		chr10	113639171	113641171
chr10	13192919	13195037		chr10	114060730	114062775
chr10	13219998	13222117		chr10	114108359	114110421
chr10	13271971	13274031		chr10	114138045	114140092
chr10	13587378	13589587		chr10	114195103	114197215
chr10	13635586	13637706		chr10	114237417	114240404
chr10	13683984	13688304		chr10	114449628	114451760
chr10	13701825	13703988		chr10	11448452	11450452
chr10	13736856	13738911		chr10	114536293	114538430
chr10	13765052	13769279		chr10	114561733	114563733
chr10	13913214	13917201		chr10	11458505	11460693
chr10	14047037	14050773		chr10	114607283	114609283
chr10	14051419	14055092		chr10	114611509	114613795
chr10	14231593	14233593		chr10	114682280	114688435
chr10	14263879	14265960		chr10	114688520	114690529
chr10	14422835	14426062		chr10	114746893	114751434
chr10	17050507	17052507		chr10	114752303	114754637
chr10	17441410	17444491		chr10	114769741	114771927
chr10	17514383	17517334		chr10	114797130	114801359
chr10	17666286	17669343		chr10	114818558	114820693
chr10	17741484	17743891		chr10	11480978	11482978
chr10	17774892	17777138		chr10	114823451	114826689
chr10	17788872	17792598		chr10	114854750	114856750
chr10	17916086	17918086		chr10	114904736	114906979
chr10	17953715	17955781		chr10	114914697	114916697
chr10	18037575	18039941		chr10	114929713	114932402
chr10	18048465	18050664		chr10	114997178	114999369
chr10	18107882	18110911		chr10	115006631	115010579
chr10	18127744	18129744		chr10	115015832	115017914
chr10	18149913	18151940		chr10	115022245	115026186
chr10	18176335	18179643		chr10	115060311	115062467
chr10	18188552	18190962		chr10	115074089	115076089
chr10	18201597	18203616		chr10	115100947	115102947
chr10	18224492	18230013		chr10	115186160	115188434
chr10	18245004	18249109		chr10	115228622	115230870
chr10	18264709	18266709		chr10	115266730	115268730
chr10	18462453	18464622		chr10	115442838	115444908
chr10	18536095	18538511		chr10	115453818	115457682
chr10	18563977	18566006		chr10	115613684	115615684
chr10	18733805	18736702		chr10	115737777	115739994
chr10	18904781	18906840		chr10	115765410	115767494
chr10	18907051	18909081		chr10	115790405	115792695
chr10	19311001	19313135		chr10	115797792	115803045
chr10	19328297	19330297		chr10	115807347	115809707
chr10	19569865	19572346		chr10	115816213	115818392
chr10	19626323	19628376		chr10	115819371	115821422
chr10	19653077	19655402		chr10	115822632	115824793
chr10	19868116	19870292		chr10	115830234	115832364
chr10	19888957	19891379		chr10	115852473	115854620
chr10	19920661	19923604		chr10	115856793	115858978
chr10	19944442	19946442		chr10	115908599	115910810
chr10	20009664	20011664		chr10	115911036	115913172
chr10	20030432	20033473		chr10	115923276	115925276
chr10	20066560	20068560		chr10	11593716	11597236
chr10	20247938	20249962		chr10	115969037	115973563
chr10	20266908	20269079		chr10	115998476	116001153
chr10	20388158	20390298		chr10	116135745	116138036
chr10	20392483	20395322		chr10	116149808	116152228
chr10	20441880	20445862		chr10	116163938	116166167
chr10	20671299	20673408		chr10	116171988	116174133
chr10	20691776	20693790		chr10	116176304	116178324
chr10	20879675	20882175		chr10	116204980	116207131
chr10	21015103	21017309		chr10	116232495	116234614
chr10	21372378	21374378		chr10	116263974	116266170
chr10	21399754	21401754		chr10	116284719	116287117
chr10	21503665	21506590		chr10	116289459	116291957
chr10	21601218	21603411		chr10	116331688	116333779
chr10	21642267	21644703		chr10	116384780	116386780
chr10	21649780	21651780		chr10	116422867	116425613
chr10	21713168	21715327		chr10	116432351	116434354
chr10	21777171	21779507		chr10	116437202	116439412
chr10	21859822	21863576		chr10	116454437	116456531
chr10	21867577	21869767		chr10	116482392	116484728
chr10	22363681	22365890		chr10	116530313	116535539
chr10	22449842	22452233		chr10	116540256	116542256
chr10	23068111	23071400		chr10	116542744	116544773
chr10	23394034	23396041		chr10	116547672	116550794
chr10	23506018	23508276		chr10	116552109	116554201
chr10	23515812	23518000		chr10	116562412	116564412
chr10	23868302	23870424		chr10	116580960	116584588
chr10	23942389	23944514		chr10	116586161	116588317
chr10	23946792	23949782		chr10	116588578	116590624
chr10	23954506	23957532		chr10	116598818	116600818
chr10	24177676	24179676		chr10	116645567	116647567
chr10	24292722	24294903		chr10	116658976	116663028
chr10	24314486	24317890		chr10	116732534	116734599
chr10	24554840	24556840		chr10	116756828	116758929
chr10	24588939	24591074		chr10	11679491	11681491
chr10	24680233	24683630		chr10	116853822	116855924
chr10	24741741	24746231		chr10	116871618	116873652
chr10	24859745	24861745		chr10	116877812	116879955
chr10	24917357	24920725		chr10	116914198	116916237
chr10	24999810	25001810		chr10	116932170	116934268
chr10	25015756	25018800		chr10	116967809	116970378
chr10	25030132	25032346		chr10	117007393	117010339
chr10	25050009	25052291		chr10	117023215	117025320
chr10	25078776	25081165		chr10	117031980	117033980
chr10	25168453	25170453		chr10	117065215	117067996
chr10	25180478	25182500		chr10	117083300	117085431
chr10	25184782	25187038		chr10	117108785	117110916
chr10	25206045	25208045		chr10	117112031	117114256
chr10	25240006	25242006		chr10	117143238	117147257
chr10	25508904	25510973		chr10	117147587	117149668
chr10	25797316	25799316		chr10	117153907	117155907
chr10	26092997	26096644		chr10	117177829	117179960
chr10	26491687	26494389		chr10	117180103	117183287
chr10	27335516	27337516		chr10	117227538	117229819
chr10	27793887	27796177		chr10	117265278	117267278
chr10	28862801	28864878		chr10	117279978	117282147
chr10	28866058	28868583		chr10	117282874	117285044
chr10	28929261	28934445		chr10	117306557	117308557
chr10	28936947	28938947		chr10	117341895	117344591
chr10	29032068	29034186		chr10	117365473	117367473
chr10	29080579	29082677		chr10	117418914	117421264
chr10	29918912	29921206		chr10	117430998	117433207
chr10	30319322	30321382		chr10	117485459	117487693
chr10	30337053	30339201		chr10	117493030	117495101
chr10	30521939	30524015		chr10	117524149	117526149
chr10	30561327	30564133		chr10	117539540	117541540
chr10	30891676	30894095		chr10	117546418	117548418
chr10	31014392	31017709		chr10	117549441	117551561
chr10	31032313	31034528		chr10	117578586	117580586
chr10	31164321	31166321		chr10	118032664	118034664
chr10	31311647	31313707		chr10	118076393	118079317
chr10	31326036	31330084		chr10	118156568	118160832
chr10	3133150	3136187		chr10	118183428	118185536
chr10	3186263	3188838		chr10	118185928	118188110
chr10	32520996	32522996		chr10	118194859	118199505
chr10	32589362	32591723		chr10	118273414	118275414
chr10	32601519	32603586		chr10	11825827	11829486
chr10	32608952	32611104		chr10	118300563	118305294
chr10	33669728	33671829		chr10	118306245	118308423
chr10	33737767	33740835		chr10	11830569	11832650
chr10	33925992	33928115		chr10	118395947	118400242
chr10	34001076	34003798		chr10	118407059	118409079
chr10	34016281	34018531		chr10	118460285	118464479
chr10	34018846	34021169		chr10	118488369	118490432
chr10	34137009	34139255		chr10	118490887	118493239
chr10	36693580	36695681		chr10	118501507	118503647
chr10	36796787	36798787		chr10	118512357	118514357
chr10	36855589	36862315		chr10	118536838	118538991
chr10	36889636	36891827		chr10	118541546	118543571
chr10	36968892	36972573		chr10	118546960	118548960
chr10	37076133	37078154		chr10	118652745	118660207
chr10	37087523	37090605		chr10	118666540	118668595
chr10	37097327	37101116		chr10	118673627	118676407
chr10	37116370	37118387		chr10	118677083	118679201
chr10	37385010	37387884		chr10	118795036	118797061
chr10	37401547	37405488		chr10	118844368	118846491
chr10	37410231	37415156		chr10	118867960	118869960
chr10	37530950	37533898		chr10	118888811	118890994
chr10	38100558	38102797		chr10	118891621	118893621
chr10	38271625	38276269		chr10	118896667	118900059
chr10	38852459	38854958		chr10	118919873	118922106
chr10	38884687	38886687		chr10	118932033	118934715
chr10	38890416	38892888		chr10	118971166	118973166
chr10	38904523	38906523		chr10	118994623	118997276
chr10	38928432	38931231		chr10	119043053	119045053
chr10	38985180	38988008		chr10	119051018	119054037
chr10	39010528	39013512		chr10	119066952	119070460
chr10	39089154	39091827		chr10	119120535	119122743
chr10	39108010	39110879		chr10	119127386	119131277
chr10	39169222	39171376		chr10	119174067	119176174
chr10	39190854	39192957		chr10	119190202	119192506
chr10	39220523	39223746		chr10	119238524	119240670
chr10	39224167	39227590		chr10	119255118	119257264
chr10	39259231	39262982		chr10	119259993	119262021
chr10	39270862	39273003		chr10	119266622	119268728
chr10	39332182	39334182		chr10	119270890	119272890
chr10	39365197	39367310		chr10	11929254	11931254
chr10	39378181	39381016		chr10	119338711	119340971
chr10	39390770	39396884		chr10	119346370	119348370
chr10	39450344	39454088		chr10	119362316	119364377
chr10	39568744	39570799		chr10	119402124	119404124
chr10	39617795	39619834		chr10	119458897	119460897
chr10	39678775	39680830		chr10	119462117	119464682
chr10	39743853	39745880		chr10	119548192	119550206
chr10	39860657	39862657		chr10	119594578	119596578
chr10	39965800	39967911		chr10	119637671	119639794
chr10	39976361	39979542		chr10	119645871	119648009
chr10	40019957	40023463		chr10	119664134	119667599
chr10	40068004	40070154		chr10	11967655	11969830
chr10	40090679	40094044		chr10	119708436	119710436
chr10	40163591	40168975		chr10	119740016	119742016
chr10	40218686	40221047		chr10	119780903	119782955
chr10	40234454	40242115		chr10	119790882	119792882
chr10	40349011	40351263		chr10	119813152	119816700
chr10	40357939	40359939		chr10	119824735	119826820
chr10	40402144	40404172		chr10	119838018	119841141
chr10	40558755	40560755		chr10	119853760	119855914
chr10	40602134	40604734		chr10	119857410	119867236
chr10	40651064	40653496		chr10	119910538	119915458
chr10	40655262	40657262		chr10	119988846	119990989
chr10	40660648	40665196		chr10	120000170	120002946
chr10	40688340	40693082		chr10	120017832	120020651
chr10	40756930	40758930		chr10	120040676	120042831
chr10	41007464	41009626		chr10	120060152	120062275
chr10	41021708	41024666		chr10	120067870	120071339
chr10	41169228	41171296		chr10	120072178	120074302
chr10	41195217	41198369		chr10	120091467	120093499
chr10	41207997	41211040		chr10	120101906	120103906
chr10	41238271	41240340		chr10	120110606	120112729
chr10	41435067	41437067		chr10	120122192	120124332
chr10	41528819	41531219		chr10	120127906	120130166
chr10	41606353	41608467		chr10	120143992	120145993
chr10	41612777	41614777		chr10	120181234	120184090
chr10	41627513	41630599		chr10	120187757	120189841
chr10	41653758	41656182		chr10	120200238	120202362
chr10	41939518	41942793		chr10	120223371	120225487
chr10	41993813	41998703		chr10	120237848	120239848
chr10	42065321	42067615		chr10	120287160	120289367
chr10	42130036	42132210		chr10	120318955	120321245
chr10	42135752	42138043		chr10	120335392	120337492
chr10	42197176	42199312		chr10	120351242	120353242
chr10	42220959	42223244		chr10	120401196	120403362
chr10	42296768	42305911		chr10	120413103	120415942
chr10	42310463	42312463		chr10	120469332	120472455
chr10	42398037	42400135		chr10	120491109	120494236
chr10	42479889	42483096		chr10	120525190	120527628
chr10	42552285	42556125		chr10	120534434	120536502
chr10	42579326	42581326		chr10	120565272	120567354
chr10	42591241	42593241		chr10	12057823	12060711
chr10	42612735	42615689		chr10	120597181	120599575
chr10	42659108	42662731		chr10	120641705	120644824
chr10	42676878	42678922		chr10	120727373	120729440
chr10	42740605	42742790		chr10	120733490	120735638
chr10	42792520	42794695		chr10	120746206	120748352
chr10	42873047	42877211		chr10	120750350	120753772
chr10	42892801	42895403		chr10	120776703	120778957
chr10	42940076	42942156		chr10	120786922	120789103
chr10	42966846	42968846		chr10	120800707	120804372
chr10	43198036	43200745		chr10	120830251	120832655
chr10	43202256	43204460		chr10	120856623	120862205
chr10	43246540	43248540		chr10	120864287	120871463
chr10	43259330	43261425		chr10	120897714	120900299
chr10	43298046	43301624		chr10	120908548	120912036
chr10	43620492	43622656		chr10	120936509	120939538
chr10	43722581	43724734		chr10	120939617	120944778
chr10	43986836	43989039		chr10	12093168	12095322
chr10	44103714	44105781		chr10	120952199	120954199
chr10	44176017	44179652		chr10	120957358	120959409
chr10	4422803	4425796		chr10	121021451	121023600
chr10	44248371	44250537		chr10	121060961	121063006
chr10	44564830	44566830		chr10	121063076	121065076
chr10	44606397	44608397		chr10	121076075	121080330
chr10	44716368	44718368		chr10	121086341	121088423
chr10	44719328	44721462		chr10	121140085	121142158
chr10	4477039	4479506		chr10	121176619	121180629
chr10	44786039	44788084		chr10	121223179	121225179
chr10	4481721	4483721		chr10	121251221	121253501
chr10	45054580	45056685		chr10	121266576	121268651
chr10	4521589	4523987		chr10	121273482	121275703
chr10	45297028	45299077		chr10	121296650	121298650
chr10	4539430	4542009		chr10	121322883	121325184
chr10	45569124	45571124		chr10	121340128	121342128
chr10	45589139	45593258		chr10	121360847	121364362
chr10	4795117	4797203		chr10	121382360	121384802
chr10	4816977	4818977		chr10	121400043	121402102
chr10	49502021	49504086		chr10	121407428	121409835
chr10	49507332	49511055		chr10	121432120	121435629
chr10	50311390	50313552		chr10	121442816	121446975
chr10	5034820	5038029		chr10	121454935	121457083
chr10	5056124	5059202		chr10	12145732	12147848
chr10	5150904	5152940		chr10	121481159	121484176
chr10	51952824	51954954		chr10	121531691	121535842
chr10	52100605	52102863		chr10	121557056	121559196
chr10	52136469	52138981		chr10	121635983	121638272
chr10	52409941	52412067		chr10	121710311	121712311
chr10	52423369	52425625		chr10	121755074	121757159
chr10	52467116	52469116		chr10	12176397	12179412
chr10	52596103	52599608		chr10	12186619	12188792
chr10	53098237	53100361		chr10	121884722	121887560
chr10	53154270	53156270		chr10	12194242	12196242
chr10	53221994	53224421		chr10	121961664	121963780
chr10	53256313	53258419		chr10	122050939	122054439
chr10	53299727	53301727		chr10	12207853	12210666
chr10	53315187	53318291		chr10	122116303	122118661
chr10	53348408	53350570		chr10	122129243	122131430
chr10	53465804	53467804		chr10	122147584	122149959
chr10	53469699	53472474		chr10	122152603	122156196
chr10	53794163	53796898		chr10	122177459	122179602
chr10	53988165	53990165		chr10	122189654	122191862
chr10	55825798	55827901		chr10	122210548	122212548
chr10	55834200	55836266		chr10	122219791	122221806
chr10	55946979	55949835		chr10	122228504	122230504
chr10	56096798	56100061		chr10	122238554	122241026
chr10	56551024	56553165		chr10	122243636	122245785
chr10	56558099	56560973		chr10	122247018	122249173
chr10	56610449	56613788		chr10	122266011	122268011
chr10	56618162	56621826		chr10	122281317	122284111
chr10	56654466	56656466		chr10	122295530	122297838
chr10	56680782	56684367		chr10	122320301	122322672
chr10	57205537	57207719		chr10	122322869	122326159
chr10	57250919	57253014		chr10	122331009	122333305
chr10	57351032	57353032		chr10	122348992	122351876
chr10	57462473	57465416		chr10	122366067	122371638
chr10	57496147	57498322		chr10	122398924	122402149
chr10	57500799	57506491		chr10	122419247	122421528
chr10	57513767	57515947		chr10	122423117	122425823
chr10	57548077	57550286		chr10	122427311	122429627
chr10	57685887	57689172		chr10	122509800	122513214
chr10	57693509	57695706		chr10	122520254	122523181
chr10	57717339	57719490		chr10	122529184	122531184
chr10	57784695	57787571		chr10	122546618	122548807
chr10	57800185	57802495		chr10	122572138	122574314
chr10	57803302	57805302		chr10	122584342	122586694
chr10	57844539	57847994		chr10	122620186	122622210
chr10	57867527	57869527		chr10	122631517	122633583
chr10	57908346	57910677		chr10	12265285	12271355
chr10	57939958	57941958		chr10	122700500	122703703
chr10	57959537	57961717		chr10	12272158	12274281
chr10	58062204	58065884		chr10	122779296	122782363
chr10	58125649	58127649		chr10	122837537	122839557
chr10	58176247	58178247		chr10	122862976	122865170
chr10	58274643	58277036		chr10	12293499	12295566
chr10	58552503	58554848		chr10	12298157	12300157
chr10	58628076	58630076		chr10	123013969	123016129
chr10	58683605	58686216		chr10	123033267	123035352
chr10	58742291	58744291		chr10	12306620	12308620
chr10	58745173	58747298		chr10	123075521	123077521
chr10	58753389	58756274		chr10	123114837	123117054
chr10	58785551	58787711		chr10	12312105	12314303
chr10	58842524	58844524		chr10	123276296	123278519
chr10	59000937	59003919		chr10	12333719	12335893
chr10	59077865	59080008		chr10	123421239	123423239
chr10	59088867	59093163		chr10	123518876	123520969
chr10	5913010	5916301		chr10	123582976	123585239
chr10	59164612	59166782		chr10	123658685	123660685
chr10	59310252	59312252		chr10	123685665	123687665
chr10	59341715	59344014		chr10	123756048	123758936
chr10	59358691	59364699		chr10	124240391	124242533
chr10	59405194	59407198		chr10	124280580	124282580
chr10	59412796	59416211		chr10	12445100	12447235
chr10	59420665	59422665		chr10	124545376	124547376
chr10	59431810	59433849		chr10	124558111	124560184
chr10	59440819	59442819		chr10	12455828	12457985
chr10	59464634	59466742		chr10	124584946	124587018
chr10	59568455	59570558		chr10	124611589	124613677
chr10	59577340	59579340		chr10	124701672	124704211
chr10	5957075	5961116		chr10	124711480	124713517
chr10	59613642	59615642		chr10	124733899	124735913
chr10	59653627	59655627		chr10	124760631	124762710
chr10	59655789	59658142		chr10	124763322	124766950
chr10	59664579	59667350		chr10	12475522	12479373
chr10	59670581	59673624		chr10	124824819	124826965
chr10	59677166	59683174		chr10	124926767	124928767
chr10	59724103	59726103		chr10	125022890	125024989
chr10	59739642	59741693		chr10	12510842	12512971
chr10	59746797	59751350		chr10	125129860	125131996
chr10	59813314	59815488		chr10	125180507	125182809
chr10	59861355	59863355		chr10	125219028	125221257
chr10	59867422	59869792		chr10	125221611	125225168
chr10	60209197	60211197		chr10	12524723	12528397
chr10	60214258	60216393		chr10	125275881	125278112
chr10	60278659	60281247		chr10	125288049	125290049
chr10	60292895	60294943		chr10	125353699	125355730
chr10	60608245	60611135		chr10	125368708	125370708
chr10	60735485	60737485		chr10	12536531	12538649
chr10	6078788	6080893		chr10	125378681	125381102
chr10	60835996	60837996		chr10	125385224	125387224
chr10	60844815	60847094		chr10	125405257	125409758
chr10	60913772	60915848		chr10	125417872	125420106
chr10	60937888	60939926		chr10	125425814	125429159
chr10	60996126	61000176		chr10	125433255	125435922
chr10	61053240	61055410		chr10	125465147	125467147
chr10	61110462	61112738		chr10	12545955	12548795
chr10	61142067	61144175		chr10	125492758	125494758
chr10	61156812	61159737		chr10	125507342	125509739
chr10	61245207	61247399		chr10	125553818	125555818
chr10	61572514	61574624		chr10	12556626	12559193
chr10	61653067	61655067		chr10	125597513	125599513
chr10	61655076	61659041		chr10	125613099	125615272
chr10	61692607	61694642		chr10	12579968	12582100
chr10	61755989	61758311		chr10	125849675	125851675
chr10	61782312	61784312		chr10	125858324	125860431
chr10	61801982	61804210		chr10	125866528	125868899
chr10	61911529	61913605		chr10	12585937	12588836
chr10	61947979	61951097		chr10	125873562	125875562
chr10	62039803	62042794		chr10	125888813	125891096
chr10	62063843	62066065		chr10	125921165	125923395
chr10	62112462	62115671		chr10	125938262	125940549
chr10	62148685	62151399		chr10	125957180	125960362
chr10	62187549	62190225		chr10	125962454	125964474
chr10	62253890	62256129		chr10	126077889	126079936
chr10	62308960	62310960		chr10	126097315	126099315
chr10	62327356	62330469		chr10	126109835	126111835
chr10	6233180	6235180		chr10	126116811	126118902
chr10	62348399	62350884		chr10	126145209	126147209
chr10	62382388	62384684		chr10	126154040	126156040
chr10	6236975	6241342		chr10	126164079	126166444
chr10	62408859	62411031		chr10	126170696	126172795
chr10	62442314	62444391		chr10	126185449	126187449
chr10	62485104	62487841		chr10	126207113	126209113
chr10	62562032	62564229		chr10	126212038	126214189
chr10	62705524	62707885		chr10	126245885	126250618
chr10	62800222	62803294		chr10	126265098	126267205
chr10	62813609	62815609		chr10	126280821	126284720
chr10	62844018	62846247		chr10	126305526	126307526
chr10	62848391	62850493		chr10	12630690	12633343
chr10	62890727	62893757		chr10	126336194	126338717
chr10	62917087	62919131		chr10	126361918	126369692
chr10	63439993	63442000		chr10	126393316	126395432
chr10	63537500	63540588		chr10	126414114	126416128
chr10	63548639	63553993		chr10	126417653	126422720
chr10	6366472	6369340		chr10	126422883	126426009
chr10	6371941	6374101		chr10	126426838	126429455
chr10	6481386	6483386		chr10	12642438	12644531
chr10	6525332	6527468		chr10	126485337	126487403
chr10	6604544	6606846		chr10	126494685	126496773
chr10	66326180	66328180		chr10	126496919	126498968
chr10	66381800	66386137		chr10	126500953	126503052
chr10	66456695	66459571		chr10	126504977	126507101
chr10	66465288	66467665		chr10	126507421	126509421
chr10	66480502	66482579		chr10	126514226	126516385
chr10	66487896	66489985		chr10	126516803	126520916
chr10	6647368	6651211		chr10	12650925	12653309
chr10	66515200	66517200		chr10	126527336	126529580
chr10	66519750	66522521		chr10	126529973	126533488
chr10	66558624	66560976		chr10	126556042	126558080
chr10	66577333	66579333		chr10	126559172	126561276
chr10	66587630	66591091		chr10	126601874	126604220
chr10	66604888	66606888		chr10	126606615	126608808
chr10	66646605	66650896		chr10	126614006	126616182
chr10	66687446	66690657		chr10	126616319	126618452
chr10	66746634	66748847		chr10	126625266	126627764
chr10	66760980	66762980		chr10	126630644	126637281
chr10	66998398	67002261		chr10	126646444	126649014
chr10	67010385	67012805		chr10	126698739	126701577
chr10	67096271	67098344		chr10	126703381	126706771
chr10	67368718	67370718		chr10	126721892	126725456
chr10	67373990	67376173		chr10	126725772	126727892
chr10	67415944	67418061		chr10	126728071	126731299
chr10	67427669	67430343		chr10	126746713	126748834
chr10	67441726	67443726		chr10	126762563	126764712
chr10	67598340	67600584		chr10	126775762	126780525
chr10	67653557	67657651		chr10	126786767	126788767
chr10	67673660	67675660		chr10	126817997	126820045
chr10	67738658	67743637		chr10	12682693	12684693
chr10	67744742	67746742		chr10	126843632	126845632
chr10	68019724	68021837		chr10	126846369	126852151
chr10	6835263	6839438		chr10	126857181	126860187
chr10	68674689	68676929		chr10	126861011	126865151
chr10	68813125	68816118		chr10	126944522	126951649
chr10	68860840	68862913		chr10	126951693	126954024
chr10	68995805	68997908		chr10	126957584	126959644
chr10	69056123	69058123		chr10	126961106	126964705
chr10	69114232	69116232		chr10	126970197	126974637
chr10	69167958	69170284		chr10	126978688	126980866
chr10	69334444	69336699		chr10	127027820	127029820
chr10	6950931	6952931		chr10	127033041	127035915
chr10	69556936	69559030		chr10	127036388	127038524
chr10	69559098	69562589		chr10	127040977	127042977
chr10	69581678	69583678		chr10	127044930	127047151
chr10	69634932	69636932		chr10	127049213	127056846
chr10	69645196	69647638		chr10	127095940	127103543
chr10	69707093	69709195		chr10	127103560	127107372
chr10	6978707	6981438		chr10	127113968	127115968
chr10	69841523	69844848		chr10	127158114	127160114
chr10	69902635	69906093		chr10	127164662	127166849
chr10	69946513	69949294		chr10	127176607	127178870
chr10	69982487	69984515		chr10	127184833	127186833
chr10	70060764	70063184		chr10	127191068	127193299
chr10	70102309	70104522		chr10	12728472	12730655
chr10	70110052	70116518		chr10	127315626	127317626
chr10	70148649	70150981		chr10	127330020	127332020
chr10	70178672	70181703		chr10	127341198	127343305
chr10	70228858	70231036		chr10	127349888	127351974
chr10	70262123	70264347		chr10	127360879	127362879
chr10	70268999	70270999		chr10	127372381	127374766
chr10	70411368	70413368		chr10	127421335	127423592
chr10	70433407	70435407		chr10	127470965	127473008
chr10	70520425	70522629		chr10	127473500	127476584
chr10	70620978	70623052		chr10	127477291	127479291
chr10	70684893	70687050		chr10	127481011	127483011
chr10	70699549	70701701		chr10	127494033	127496184
chr10	70735129	70737129		chr10	127496940	127499124
chr10	70746637	70748719		chr10	127518218	127520272
chr10	70806495	70808651		chr10	127521228	127523228
chr10	70809718	70811956		chr10	127527805	127529933
chr10	72116829	72119318		chr10	127530507	127534517
chr10	7301510	7303735		chr10	127534558	127536558
chr10	7308904	7311037		chr10	127569542	127572192
chr10	73284076	73286076		chr10	127587051	127589146
chr10	73287638	73290269		chr10	127609734	127613652
chr10	73574482	73577288		chr10	127616199	127618303
chr10	73577530	73579550		chr10	127631254	127633391
chr10	7382028	7384047		chr10	12763671	12765794
chr10	7386452	7388667		chr10	127646884	127648901
chr10	7399796	7401977		chr10	127649405	127651405
chr10	74429281	74431342		chr10	127669167	127671167
chr10	7445157	7447174		chr10	127672286	127674482
chr10	74499139	74501179		chr10	127733039	127735881
chr10	74522749	74525790		chr10	127738506	127742211
chr10	74553071	74556409		chr10	127746257	127748466
chr10	7455764	7457764		chr10	127759584	127761878
chr10	74674136	74676303		chr10	127773046	127775246
chr10	74714301	74716301		chr10	127775341	127777766
chr10	74826630	74828630		chr10	127779627	127783968
chr10	74899353	74903405		chr10	127803863	127807631
chr10	74912814	74915708		chr10	12779871	12782007
chr10	74979050	74981674		chr10	127812337	127814448
chr10	7499509	7501671		chr10	127814784	127816919
chr10	75017671	75020343		chr10	127828194	127830194
chr10	75021640	75023640		chr10	127833358	127835774
chr10	75109529	75111529		chr10	127844522	127846704
chr10	7511779	7513887		chr10	127846758	127848844
chr10	75129063	75131331		chr10	127849207	127851612
chr10	75165700	75168775		chr10	127863421	127865421
chr10	75225808	75228405		chr10	127871603	127873706
chr10	75234746	75236894		chr10	127896898	127899035
chr10	75259833	75261979		chr10	127927836	127930078
chr10	75289936	75291957		chr10	127931008	127936420
chr10	75321609	75323986		chr10	127960920	127964716
chr10	75334963	75337191		chr10	127982060	127984877
chr10	75360180	75362180		chr10	128000036	128002954
chr10	75383208	75385319		chr10	128019942	128022196
chr10	75494666	75496696		chr10	128022806	128027527
chr10	75699581	75701622		chr10	128028805	128030990
chr10	75715826	75717846		chr10	128061440	128063541
chr10	75719801	75721943		chr10	128068084	128070177
chr10	75806744	75809046		chr10	128081470	128084758
chr10	7586232	7588232		chr10	128104123	128106769
chr10	75904064	75906997		chr10	128109265	128112514
chr10	75930650	75932695		chr10	128132965	128134965
chr10	75992770	75995641		chr10	128139963	128144285
chr10	75999075	76001075		chr10	128179294	128182825
chr10	76011127	76013127		chr10	128183787	128187768
chr10	76263855	76265855		chr10	128215129	128217187
chr10	76321567	76323604		chr10	128231766	128233910
chr10	76423357	76426278		chr10	128238715	128240968
chr10	76494735	76497221		chr10	128243136	128247197
chr10	76557627	76559627		chr10	128256537	128258795
chr10	76612858	76614858		chr10	128258878	128261047
chr10	76691908	76694114		chr10	12827016	12829166
chr10	76706123	76708123		chr10	128324843	128326953
chr10	76721093	76723496		chr10	128328757	128330757
chr10	7674122	7677553		chr10	128332399	128334666
chr10	76801664	76803872		chr10	128345339	128347339
chr10	76804763	76806763		chr10	128347454	128352039
chr10	76879862	76882074		chr10	12833985	12835995
chr10	76926783	76928783		chr10	128354324	128362324
chr10	76977546	76979657		chr10	128364538	128368060
chr10	77043567	77045607		chr10	12836084	12838180
chr10	77068077	77070227		chr10	128372286	128376710
chr10	77084178	77087623		chr10	128424296	128427266
chr10	77096578	77098578		chr10	128575193	128577330
chr10	77439941	77442571		chr10	12870441	12872725
chr10	77471150	77473314		chr10	12911152	12913170
chr10	77531253	77533283		chr10	129283160	129285528
chr10	7754840	7756929		chr10	12951914	12953914
chr10	77566478	77568478		chr10	129695666	129697730
chr10	77631177	77633605		chr10	129699389	129701554
chr10	77646470	77649238		chr10	129716252	129720236
chr10	77698829	77700919		chr10	129729969	129732104
chr10	77705878	77708779		chr10	12973179	12975294
chr10	77759619	77762135		chr10	129750376	129752415
chr10	7778392	7780392		chr10	129979161	129981402
chr10	77811925	77816023		chr10	13004674	13006834
chr10	7783250	7785250		chr10	13022938	13026093
chr10	77850029	77852794		chr10	13030702	13032799
chr10	77874288	77876521		chr10	13042057	13044192
chr10	77887550	77889600		chr10	13092604	13094604
chr10	77926307	77928672		chr10	13107438	13109580
chr10	77932756	77935009		chr10	13131235	13133442
chr10	78032471	78034471		chr10	13134598	13136686
chr10	78036572	78038725		chr10	13150870	13152870
chr10	78053066	78055301		chr10	13165826	13167906
chr10	78184297	78187745		chr10	13192444	13195673
chr10	78214311	78216545		chr10	13219789	13222315
chr10	78242327	78244327		chr10	13264709	13266948
chr10	78249500	78251600		chr10	13271140	13273165
chr10	78274190	78276345		chr10	13273221	13275269
chr10	78558906	78561122		chr10	13288885	13292129
chr10	7857248	7860026		chr10	13315104	13317339
chr10	7891665	7893665		chr10	13342780	13344832
chr10	7895361	7897507		chr10	13407273	13409500
chr10	78995259	78997336		chr10	13433539	13435835
chr10	79016521	79018674		chr10	13446749	13448749
chr10	79075598	79077598		chr10	13472623	13474648
chr10	79131342	79133462		chr10	13551641	13553641
chr10	79143206	79146711		chr10	13569050	13571050
chr10	79166470	79168553		chr10	13580142	13582142
chr10	79207981	79210092		chr10	13587235	13589235
chr10	79228379	79230533		chr10	13634236	13637623
chr10	79255454	79257861		chr10	13701778	13703944
chr10	79314979	79319411		chr10	13709497	13711497
chr10	79370545	79372884		chr10	13723842	13725842
chr10	79378471	79380566		chr10	13736875	13741168
chr10	79422151	79424282		chr10	13764904	13769207
chr10	79445897	79448749		chr10	13775565	13778099
chr10	79450234	79452380		chr10	13783838	13785838
chr10	79500894	79503155		chr10	13818092	13820092
chr10	79515657	79517885		chr10	13886581	13890297
chr10	79533492	79535780		chr10	13912647	13917064
chr10	79536682	79539971		chr10	13930879	13933011
chr10	79564306	79566329		chr10	13953984	13956077
chr10	79577817	79579870		chr10	13986630	13989056
chr10	79600659	79602659		chr10	14048357	14050490
chr10	79602960	79606456		chr10	14051961	14054621
chr10	79609884	79624902		chr10	14105924	14107924
chr10	79629806	79631933		chr10	14189960	14192057
chr10	79688744	79690848		chr10	14201118	14203311
chr10	79711371	79713456		chr10	14210778	14212876
chr10	79722165	79725344		chr10	14231295	14233391
chr10	79727012	79729102		chr10	14236933	14238933
chr10	79754724	79756792		chr10	14258702	14260702
chr10	79781950	79784128		chr10	14262986	14265474
chr10	79848008	79851895		chr10	14268682	14270732
chr10	79860741	79863953		chr10	14289816	14292357
chr10	79868557	79870689		chr10	14409136	14411280
chr10	79874253	79876709		chr10	14412064	14414720
chr10	79894853	79897279		chr10	14420182	14422182
chr10	79937199	79939199		chr10	14422648	14424778
chr10	80023178	80025289		chr10	14478693	14481161
chr10	80039063	80042151		chr10	16160287	16162482
chr10	80051450	80053617		chr10	16194228	16196228
chr10	80064941	80067115		chr10	16308362	16310415
chr10	8006692	8008692		chr10	16761928	16763928
chr10	80083679	80088068		chr10	16793355	16796690
chr10	80117788	80120677		chr10	16819775	16823283
chr10	80137166	80142323		chr10	16921816	16923899
chr10	80163362	80166810		chr10	16949228	16951269
chr10	80203285	80205379		chr10	16955138	16957254
chr10	80217425	80219495		chr10	17049845	17054461
chr10	80259995	80262407		chr10	17074631	17076849
chr10	80288915	80290993		chr10	17086100	17088100
chr10	80316863	80321831		chr10	17169195	17171235
chr10	80362063	80364307		chr10	17197829	17199957
chr10	80379576	80381705		chr10	17249919	17251919
chr10	80390946	80394159		chr10	17275213	17277447
chr10	80403004	80405004		chr10	17281659	17283758
chr10	80425219	80427518		chr10	17284145	17286145
chr10	80472768	80474808		chr10	17294666	17296722
chr10	80498847	80500876		chr10	17350850	17353190
chr10	80517031	80519031		chr10	17372214	17374554
chr10	80521623	80523684		chr10	17375736	17377816
chr10	80532114	80534394		chr10	17393282	17395492
chr10	80567499	80569636		chr10	17440003	17442428
chr10	80598483	80602883		chr10	17444982	17448382
chr10	8059083	8061131		chr10	17514610	17518190
chr10	80629034	80631106		chr10	17546458	17548484
chr10	80639012	80641162		chr10	17550045	17552045
chr10	80644916	80646987		chr10	17588922	17591112
chr10	80654292	80656487		chr10	17599726	17601726
chr10	80692273	80694273		chr10	17635861	17637863
chr10	80695007	80697088		chr10	17649412	17653095
chr10	80727627	80732379		chr10	17665065	17667235
chr10	80747427	80749427		chr10	17702240	17704240
chr10	80755095	80757259		chr10	17776073	17779642
chr10	80781458	80784740		chr10	17780399	17782435
chr10	80811737	80813912		chr10	17786670	17788786
chr10	80819553	80821718		chr10	17789064	17792249
chr10	80839091	80841886		chr10	17799739	17801795
chr10	80846460	80848566		chr10	17852033	17854033
chr10	80892081	80895004		chr10	17923189	17925189
chr10	80957849	80959946		chr10	17953100	17955100
chr10	81005322	81008297		chr10	18038518	18041231
chr10	81021433	81023532		chr10	18047431	18050559
chr10	81059108	81061127		chr10	18063187	18065271
chr10	81067927	81070266		chr10	18094399	18096548
chr10	81089204	81091362		chr10	18107867	18109884
chr10	81095597	81097597		chr10	18122736	18124895
chr10	81105206	81107382		chr10	18127710	18131604
chr10	81110866	81113016		chr10	18164030	18166980
chr10	8147841	8149954		chr10	18176202	18178307
chr10	81509896	81511929		chr10	18200678	18203566
chr10	81545120	81547253		chr10	18224446	18230180
chr10	81589812	81591921		chr10	18236838	18238838
chr10	81640203	81642253		chr10	18244565	18249054
chr10	81702759	81704928		chr10	18353479	18355613
chr10	81816178	81818286		chr10	18407239	18409306
chr10	82084763	82086888		chr10	18419006	18421224
chr10	82091662	82093823		chr10	18440527	18442527
chr10	82152538	82154538		chr10	18462383	18464489
chr10	82160972	82163049		chr10	18491751	18493829
chr10	82225035	82228164		chr10	18510739	18512739
chr10	82257037	82259037		chr10	18523284	18525284
chr10	82321210	82324272		chr10	18530364	18532364
chr10	8237191	8239459		chr10	18534199	18538033
chr10	82447486	82450724		chr10	18563793	18565830
chr10	82504675	82506675		chr10	18603129	18605129
chr10	82568810	82572487		chr10	18605891	18608046
chr10	82592814	82594974		chr10	18721053	18723220
chr10	82601560	82607478		chr10	18733285	18735521
chr10	82646336	82648336		chr10	18753722	18755804
chr10	82672461	82674461		chr10	18841179	18843179
chr10	82728451	82730451		chr10	18886602	18888779
chr10	82763409	82765409		chr10	18907043	18909379
chr10	82799282	82801402		chr10	18911244	18913247
chr10	82821958	82824138		chr10	18919181	18921287
chr10	82995318	82997602		chr10	19028707	19030861
chr10	83005772	83007804		chr10	19036995	19039116
chr10	83092355	83096715		chr10	19048256	19050333
chr10	83099922	83105117		chr10	19076044	19078204
chr10	83106780	83109486		chr10	19092807	19094807
chr10	83109961	83112137		chr10	19115655	19117916
chr10	83368658	83370658		chr10	19229232	19231532
chr10	83389424	83391424		chr10	19241021	19243176
chr10	83446794	83448794		chr10	19312023	19315345
chr10	83902672	83904925		chr10	19318412	19320713
chr10	83909041	83911064		chr10	19332152	19334466
chr10	83995228	83997559		chr10	19418358	19420358
chr10	84038702	84042425		chr10	19431228	19433496
chr10	84084188	84086259		chr10	19497953	19499996
chr10	84108418	84111067		chr10	19554835	19556975
chr10	84120363	84123205		chr10	19568950	19572816
chr10	84147052	84150458		chr10	19621236	19623247
chr10	84217145	84224396		chr10	19625239	19627239
chr10	84264738	84266738		chr10	19654172	19660125
chr10	84285399	84287399		chr10	19684316	19686366
chr10	84314008	84317176		chr10	19706722	19708779
chr10	84379272	84381406		chr10	19710557	19712602
chr10	84428137	84430137		chr10	19720729	19722729
chr10	84431013	84433013		chr10	19725590	19727656
chr10	84484491	84487557		chr10	19741590	19743735
chr10	84506316	84508345		chr10	19750819	19753115
chr10	84564426	84566746		chr10	19765005	19767963
chr10	84589690	84591890		chr10	19823608	19826763
chr10	84645367	84648774		chr10	19842310	19844310
chr10	8469557	8471557		chr10	19888238	19892353
chr10	8475949	8478610		chr10	19895023	19897231
chr10	8480000	8483869		chr10	19900733	19902733
chr10	84848857	84851759		chr10	19918266	19920405
chr10	85060361	85062460		chr10	19920622	19923814
chr10	8520611	8525678		chr10	19923919	19926173
chr10	85333748	85335929		chr10	19939544	19941544
chr10	85378371	85380446		chr10	19944792	19947465
chr10	85410639	85412827		chr10	19959860	19962009
chr10	85414852	85416852		chr10	19976991	19978991
chr10	85419097	85421231		chr10	19985988	19990027
chr10	85483868	85486066		chr10	20004605	20007357
chr10	85493444	85497063		chr10	20029737	20031806
chr10	85530830	85533761		chr10	20032669	20034669
chr10	85656176	85658277		chr10	20067007	20069534
chr10	85762701	85765503		chr10	20083123	20085152
chr10	85837838	85840529		chr10	20097360	20100554
chr10	85919114	85921414		chr10	20101740	20103817
chr10	85953527	85955616		chr10	20186215	20188482
chr10	85960244	85962331		chr10	20201344	20203344
chr10	8604660	8607177		chr10	20211510	20213510
chr10	86147334	86149364		chr10	20240104	20242104
chr10	86166710	86169844		chr10	20247829	20249999
chr10	8616973	8619204		chr10	20266968	20270181
chr10	86240578	86242726		chr10	20347482	20351239
chr10	86269417	86272350		chr10	20351256	20353321
chr10	86281297	86284284		chr10	20376505	20378714
chr10	86519912	86522430		chr10	20387227	20390474
chr10	8662457	8664549		chr10	20393125	20395361
chr10	8674643	8676643		chr10	20410218	20412262
chr10	86908931	86912026		chr10	20419499	20421529
chr10	86947394	86949519		chr10	20441445	20443876
chr10	86950694	86958306		chr10	20444331	20447604
chr10	87608601	87610820		chr10	20455297	20458282
chr10	87663176	87665243		chr10	20459594	20461872
chr10	87818815	87820969		chr10	20560664	20564400
chr10	87841508	87845047		chr10	20573789	20575933
chr10	87964120	87967351		chr10	20595032	20597032
chr10	88052684	88054737		chr10	20646586	20648586
chr10	88193138	88195349		chr10	20654106	20656238
chr10	88288444	88290561		chr10	20660824	20665711
chr10	88719005	88721221		chr10	20691725	20693827
chr10	88905350	88907615		chr10	20713905	20716140
chr10	89147638	89149857		chr10	20744771	20747340
chr10	89193655	89196040		chr10	20772198	20777288
chr10	89206792	89209084		chr10	20782098	20784261
chr10	89335233	89337325		chr10	20801513	20803605
chr10	89842200	89845259		chr10	20806587	20808728
chr10	89955145	89959575		chr10	20809947	20811947
chr10	90038574	90040913		chr10	20820896	20823028
chr10	90118219	90121279		chr10	20828786	20831051
chr10	90159646	90163607		chr10	20847186	20849186
chr10	90525506	90528687		chr10	20877063	20882364
chr10	90544091	90547074		chr10	21015922	21018677
chr10	90585321	90587607		chr10	21024715	21026715
chr10	90633197	90635290		chr10	21032684	21034684
chr10	90643825	90645874		chr10	21098531	21100696
chr10	90649444	90651562		chr10	21110060	21112060
chr10	91073744	91075744		chr10	21120142	21122307
chr10	91181460	91183460		chr10	21184634	21187021
chr10	91624270	91626270		chr10	21324055	21328048
chr10	91795382	91797410		chr10	21328443	21330585
chr10	92019001	92021048		chr10	21355738	21357841
chr10	92184028	92186098		chr10	21378742	21380834
chr10	92543112	92548192		chr10	21397931	21401624
chr10	92622894	92625419		chr10	21403813	21406431
chr10	92716561	92719511		chr10	21420516	21422516
chr10	92723398	92727894		chr10	21437114	21439329
chr10	92734576	92741093		chr10	21459238	21461238
chr10	92772021	92774225		chr10	21462368	21464368
chr10	92892948	92896703		chr10	21473962	21476020
chr10	92915370	92917528		chr10	21495417	21497829
chr10	93050979	93053124		chr10	21503659	21507920
chr10	93056211	93058211		chr10	21509028	21511151
chr10	93103373	93105547		chr10	21511550	21513550
chr10	93157103	93159103		chr10	21547985	21550210
chr10	93161753	93164933		chr10	21601097	21604647
chr10	93198782	93200782		chr10	21637365	21639388
chr10	93295760	93297822		chr10	21641810	21644821
chr10	93351257	93353358		chr10	21649933	21652083
chr10	93497640	93499712		chr10	21655785	21658030
chr10	93538904	93540904		chr10	21715403	21717650
chr10	93547868	93549868		chr10	21717715	21721280
chr10	93574467	93576467		chr10	21777064	21780007
chr10	93610019	93612171		chr10	21859640	21863582
chr10	93660825	93662889		chr10	21867207	21872396
chr10	93692270	93694532		chr10	21877524	21880143
chr10	93728019	93730019		chr10	21992915	21995155
chr10	93773827	93775827		chr10	22016951	22019184
chr10	93875675	93877953		chr10	22180483	22182630
chr10	93878020	93880360		chr10	22327904	22330010
chr10	93888564	93891068		chr10	22363126	22366226
chr10	9393717	9396310		chr10	22377775	22380023
chr10	93955990	93958916		chr10	22433950	22435950
chr10	93976898	93979084		chr10	22437540	22439712
chr10	93985356	93987437		chr10	22445560	22447951
chr10	93991326	93994469		chr10	22448471	22450619
chr10	94007192	94009471		chr10	22450852	22453132
chr10	94011277	94014204		chr10	22465511	22467564
chr10	94030481	94032481		chr10	22587318	22589408
chr10	94150354	94152452		chr10	22735369	22737369
chr10	94290354	94293832		chr10	22895893	22901641
chr10	94366549	94368597		chr10	22939523	22941523
chr10	94388636	94390636		chr10	23003558	23005863
chr10	94406029	94408866		chr10	23030525	23032525
chr10	94452110	94455252		chr10	23067466	23071477
chr10	94601348	94609331		chr10	23073353	23075471
chr10	94660848	94663868		chr10	23113379	23115573
chr10	94784171	94787427		chr10	23133400	23135503
chr10	94876348	94881024		chr10	23168668	23170668
chr10	94963248	94965278		chr10	23260922	23263040
chr10	94976424	94978889		chr10	23299094	23301111
chr10	95024954	95027471		chr10	23328413	23330905
chr10	95356185	95358185		chr10	23393767	23395984
chr10	95402362	95404467		chr10	23502113	23506905
chr10	9575206	9578169		chr10	23507026	23509199
chr10	95860506	95863912		chr10	23514944	23517458
chr10	96078175	96081408		chr10	23532038	23534073
chr10	9608195	9610572		chr10	23619897	23621932
chr10	9618470	9621894		chr10	23657272	23659300
chr10	96673767	96675767		chr10	23682336	23684385
chr10	96775040	96777231		chr10	23764600	23766694
chr10	98376087	98379040		chr10	23851258	23853367
chr10	98569139	98571580		chr10	23853794	23855829
chr10	98592712	98595264		chr10	23869347	23872241
chr10	98597735	98599992		chr10	23880927	23887108
chr10	98633969	98636188		chr10	23887300	23889781
chr10	98723666	98729223		chr10	23891056	23894139
chr10	99060729	99063843		chr10	23942303	23944437
chr10	99101025	99103025		chr10	23945945	23949612
chr10	99477767	99479961		chr10	23954441	23957145
chr10	99484052	99486232		chr10	23957298	23959298
chr10	99527869	99529869		chr10	23989986	23992029
chr10	99948675	99950973		chr10	24036043	24038215
chr11	100176410	100178761		chr10	24084105	24086225
chr11	100180787	100182962		chr10	24098161	24101743
chr11	100216185	100218490		chr10	24156243	24158361
chr11	100257633	100259713		chr10	24162935	24166128
chr11	100274817	100276917		chr10	24177599	24179787
chr11	100301123	100303372		chr10	24183284	24185284
chr11	100332496	100334602		chr10	24203178	24206493
chr11	100387857	100390682		chr10	24212279	24214875
chr11	100435677	100440658		chr10	24251820	24253830
chr11	100442105	100445384		chr10	24288463	24295112
chr11	100449296	100451342		chr10	24314029	24317730
chr11	100454825	100456825		chr10	24323876	24325876
chr11	100479586	100481872		chr10	24401460	24403555
chr11	100483417	100485511		chr10	24430146	24432322
chr11	100572407	100574597		chr10	24436977	24439047
chr11	100580219	100584708		chr10	24450196	24452379
chr11	100589583	100591583		chr10	24457329	24459497
chr11	100598022	100601043		chr10	24473720	24476651
chr11	100622182	100624182		chr10	24544817	24546928
chr11	100631009	100633290		chr10	24553970	24557192
chr11	100651243	100653456		chr10	24678026	24683380
chr11	100710757	100712879		chr10	24734311	24738707
chr11	100759322	100761322		chr10	24741530	24746534
chr11	100799179	100802493		chr10	24757975	24760006
chr11	100806971	100809721		chr10	24830497	24833854
chr11	100830428	100832592		chr10	24858942	24862989
chr11	100870031	100872268		chr10	24873351	24875441
chr11	100920418	100922606		chr10	24888915	24890915
chr11	100924275	100926380		chr10	24915464	24921749
chr11	100930655	100932764		chr10	24927347	24929347
chr11	100943012	100945249		chr10	24937790	24939790
chr11	100947523	100949680		chr10	24998520	25002153
chr11	100955915	100958079		chr10	25014372	25018959
chr11	100979708	100982835		chr10	25029931	25033723
chr11	101000724	101002724		chr10	25044844	25046844
chr11	101030949	101034532		chr10	25050186	25052759
chr11	101050525	101052525		chr10	25080252	25082455
chr11	101086446	101088573		chr10	25089557	25093620
chr11	101106629	101108661		chr10	25105863	25108029
chr11	101114052	101116294		chr10	25117046	25121106
chr11	101121161	101123162		chr10	25145542	25147542
chr11	101138913	101141022		chr10	25149833	25151833
chr11	101162236	101164298		chr10	25160422	25162425
chr11	101176593	101178722		chr10	25166056	25168100
chr11	101255165	101257165		chr10	25168449	25170586
chr11	101277534	101279643		chr10	25180443	25182634
chr11	101285247	101287386		chr10	25185251	25187251
chr11	101303115	101305258		chr10	25205442	25207442
chr11	101314968	101316968		chr10	25218487	25220487
chr11	101326108	101328244		chr10	25239231	25241779
chr11	101328469	101330898		chr10	25245835	25248186
chr11	101332329	101334329		chr10	25290413	25292413
chr11	101339453	101341548		chr10	25315845	25317845
chr11	101411856	101415315		chr10	25340170	25343540
chr11	101487368	101490536		chr10	25353085	25355221
chr11	101501578	101503778		chr10	25396842	25399014
chr11	101506388	101508465		chr10	25449005	25451033
chr11	101518350	101520528		chr10	25461859	25463892
chr11	101525790	101528087		chr10	25491008	25493008
chr11	101541224	101543224		chr10	25508810	25511093
chr11	101547964	101550280		chr10	25517965	25519965
chr11	101593639	101595690		chr10	25639595	25641785
chr11	101617457	101619635		chr10	25648243	25650461
chr11	101644347	101647225		chr10	25678359	25680421
chr11	101650921	101652921		chr10	25727964	25730052
chr11	101742178	101744178		chr10	25753907	25756066
chr11	101767123	101769123		chr10	25796820	25799080
chr11	101824294	101826390		chr10	25838703	25840758
chr11	101844842	101846987		chr10	26007934	26009934
chr11	101886989	101889909		chr10	26014830	26018356
chr11	101947341	101950918		chr10	26046840	26048944
chr11	102016332	102018362		chr10	26082653	26084863
chr11	102045173	102047234		chr10	26090502	26092550
chr11	102050354	102052354		chr10	26095586	26097742
chr11	102069633	102071633		chr10	26142447	26144570
chr11	102078672	102081089		chr10	26279133	26281299
chr11	102089012	102092344		chr10	26283407	26285407
chr11	102105104	102107945		chr10	26414258	26416315
chr11	102145599	102147649		chr10	26471859	26473859
chr11	102156120	102159923		chr10	26491200	26494998
chr11	102169823	102171823		chr10	26515337	26517601
chr11	102177371	102182626		chr10	26518720	26520744
chr11	102253439	102257855		chr10	26541582	26549474
chr11	102267714	102269814		chr10	26574965	26577166
chr11	102290426	102293107		chr10	26604020	26606384
chr11	102307223	102309579		chr10	26631432	26633648
chr11	102326428	102329975		chr10	26720498	26722583
chr11	102415877	102419079		chr10	26773406	26775454
chr11	102463396	102469558		chr10	26859760	26861760
chr11	102557920	102560081		chr10	26916642	26918843
chr11	102599979	102603783		chr10	26986333	26988358
chr11	102622251	102624276		chr10	27106343	27109239
chr11	102630419	102632655		chr10	27129036	27131036
chr11	102634656	102636824		chr10	27187062	27189295
chr11	102638369	102640369		chr10	27207520	27209587
chr11	102678975	102681645		chr10	27310654	27312654
chr11	102741268	102743339		chr10	27335509	27337509
chr11	102757036	102763019		chr10	27393264	27395792
chr11	102785144	102787733		chr10	27661510	27663510
chr11	102797497	102802150		chr10	27709625	27711753
chr11	102854098	102856568		chr10	27794650	27797254
chr11	102877042	102879168		chr10	27816619	27819220
chr11	102888656	102890723		chr10	27827229	27829229
chr11	102962213	102964213		chr10	27829254	27831254
chr11	102975662	102979526		chr10	27833009	27835052
chr11	102992743	102995996		chr10	27847194	27849266
chr11	103000977	103004765		chr10	27874852	27876852
chr11	103019241	103021241		chr10	27883298	27885471
chr11	103094394	103096394		chr10	27885847	27888425
chr11	103107105	103109105		chr10	27905078	27907078
chr11	103127293	103130442		chr10	27943329	27945509
chr11	103152484	103155411		chr10	27950953	27953199
chr11	103232641	103234641		chr10	28025611	28027747
chr11	103272660	103274889		chr10	28064265	28066448
chr11	103558117	103560229		chr10	28144533	28146533
chr11	103670040	103672801		chr10	28212416	28214629
chr11	103701056	103704354		chr10	28738955	28740955
chr11	103814034	103816141		chr10	28861400	28863458
chr11	103827365	103829524		chr10	28864398	28867151
chr11	104018126	104020219		chr10	28867274	28869424
chr11	104091382	104094263		chr10	28892010	28894010
chr11	104130105	104135447		chr10	28895859	28897859
chr11	104301866	104304857		chr10	28927414	28935353
chr11	104329514	104331627		chr10	28935754	28938888
chr11	104410360	104412533		chr10	29030765	29033024
chr11	104468518	104470518		chr10	29033259	29035259
chr11	104507516	104509686		chr10	29076050	29078500
chr11	104986887	104989094		chr10	29121732	29123732
chr11	105041586	105044510		chr10	29252248	29255978
chr11	105105318	105107318		chr10	29266606	29268606
chr11	105223607	105227146		chr10	29314364	29316364
chr11	105329380	105331680		chr10	29616575	29618786
chr11	105450084	105452147		chr10	29640673	29642686
chr11	105592491	105594728		chr10	29918268	29920356
chr11	105804547	105806547		chr10	30124672	30126716
chr11	105894218	105896355		chr10	30318092	30320309
chr11	105896747	105899777		chr10	30340220	30342220
chr11	105926474	105928636		chr10	30343227	30345379
chr11	105944224	105947407		chr10	30346524	30348524
chr11	106020479	106022771		chr10	30374666	30376745
chr11	106053718	106056371		chr10	30452297	30454432
chr11	106076717	106079146		chr10	30522569	30524764
chr11	106116207	106118402		chr10	30560819	30564122
chr11	106132512	106134912		chr10	3055442	3057649
chr11	106205281	106207281		chr10	30602336	30604492
chr11	106347794	106349906		chr10	30612687	30614725
chr11	106361338	106363454		chr10	30647117	30649117
chr11	106432689	106434689		chr10	30699083	30701282
chr11	106472867	106475055		chr10	3080116	3082185
chr11	106518445	106520599		chr10	30862820	30865633
chr11	106520609	106522609		chr10	30891536	30894083
chr11	106534568	106537670		chr10	30971937	30973990
chr11	106639621	106641764		chr10	30992058	30994198
chr11	106648239	106651444		chr10	31014622	31016950
chr11	106780444	106783468		chr10	31033153	31035393
chr11	106859241	106864547		chr10	31050220	31052381
chr11	106872670	106874828		chr10	31071544	31073718
chr11	106886181	106888315		chr10	3110410	3112410
chr11	106888432	106890560		chr10	31196585	31198735
chr11	106963963	106965963		chr10	31214680	31218071
chr11	106984772	106986772		chr10	31222666	31224919
chr11	106991428	106994766		chr10	31234873	31236955
chr11	107049151	107051233		chr10	31247376	31249438
chr11	107199379	107201605		chr10	31256249	31258337
chr11	107202179	107204194		chr10	31270521	31274274
chr11	107218951	107221289		chr10	31311809	31313997
chr11	107273247	107279530		chr10	31325447	31329187
chr11	107279621	107282812		chr10	3132058	3134389
chr11	107283122	107285122		chr10	31350903	31352977
chr11	107329558	107332585		chr10	3135046	3137682
chr11	107340148	107342304		chr10	3148372	3150574
chr11	107408272	107410607		chr10	3156174	3158232
chr11	107589535	107593447		chr10	3186356	3188375
chr11	107599534	107601534		chr10	31960104	31962129
chr11	107623033	107625153		chr10	3226874	3229132
chr11	107638733	107642024		chr10	3231469	3235675
chr11	107653890	107657454		chr10	32520511	32522659
chr11	107736071	107739760		chr10	32584400	32586400
chr11	107826328	107829527		chr10	32587140	32591926
chr11	107880733	107885489		chr10	32599132	32601132
chr11	107886008	107888785		chr10	32601146	32603710
chr11	107940149	107943345		chr10	32609577	32611577
chr11	107997509	107999642		chr10	3275157	3277248
chr11	108010546	108013793		chr10	3282996	3285138
chr11	108076542	108078542		chr10	32898873	32901047
chr11	108118689	108122083		chr10	32914979	32917035
chr11	108129074	108131074		chr10	3292798	3295029
chr11	108131830	108133830		chr10	3297845	3299913
chr11	108203799	108205980		chr10	33343235	33345379
chr11	108285454	108287818		chr10	33624305	33626399
chr11	108778448	108780448		chr10	33668978	33670978
chr11	108781478	108784940		chr10	33737149	33739299
chr11	108872083	108874338		chr10	33739494	33741510
chr11	108893607	108895607		chr10	33752779	33754877
chr11	109172716	109174787		chr10	33790034	33792341
chr11	109204349	109206349		chr10	33809434	33812978
chr11	109207534	109209655		chr10	33815245	33817245
chr11	109217993	109225153		chr10	33846318	33848546
chr11	109285710	109288613		chr10	33917222	33919226
chr11	109332788	109336028		chr10	33925421	33927421
chr11	109471417	109473491		chr10	33953157	33956602
chr11	109511395	109513941		chr10	33990758	33992758
chr11	109581662	109584357		chr10	34002475	34004570
chr11	109613859	109616739		chr10	34017396	34022658
chr11	109692712	109694780		chr10	34035723	34037827
chr11	109855510	109858186		chr10	34135050	34138297
chr11	110128705	110130705		chr10	34198765	34201190
chr11	11015275	11017275		chr10	34202575	34204575
chr11	110197598	110199687		chr10	34231810	34233873
chr11	110857729	110859795		chr10	3428601	3430835
chr11	110883614	110885614		chr10	34735280	34737280
chr11	110926034	110928448		chr10	35017754	35019754
chr11	111072642	111075102		chr10	36225327	36229171
chr11	111678514	111681185		chr10	36268136	36270400
chr11	111904560	111906589		chr10	36286139	36288392
chr11	111916258	111918258		chr10	36452339	36454453
chr11	112058028	112060949		chr10	36692703	36694791
chr11	112064737	112066737		chr10	36695265	36697265
chr11	112094813	112096813		chr10	36747709	36749914
chr11	112361470	112365773		chr10	36792120	36794334
chr11	112481407	112484107		chr10	36797082	36799332
chr11	112513818	112515818		chr10	36860710	36862752
chr11	112641720	112647417		chr10	36883470	36885470
chr11	112670393	112674315		chr10	36889406	36892917
chr11	112677878	112680853		chr10	36951036	36953036
chr11	112700591	112703421		chr10	36953547	36955853
chr11	112720233	112723735		chr10	36960820	36962827
chr11	112730715	112732715		chr10	36969187	36972051
chr11	112787341	112789469		chr10	36988984	36991066
chr11	112836923	112840267		chr10	37033793	37037984
chr11	112843318	112846210		chr10	37042588	37044588
chr11	112849783	112851783		chr10	37076104	37079647
chr11	112877882	112880018		chr10	37086055	37090413
chr11	112916791	112919073		chr10	37097455	37101255
chr11	112961766	112963766		chr10	37116355	37118408
chr11	112992551	112994551		chr10	37141957	37144079
chr11	113000574	113002574		chr10	37155838	37158362
chr11	113004339	113006866		chr10	37159235	37161339
chr11	113025257	113027257		chr10	37176412	37178615
chr11	113034874	113036874		chr10	37202009	37204009
chr11	113044313	113046664		chr10	37223321	37225378
chr11	113047791	113051470		chr10	37335256	37337343
chr11	113061502	113063718		chr10	37346801	37348896
chr11	113081894	113084009		chr10	37385832	37390024
chr11	113154717	113157603		chr10	37407049	37409049
chr11	113368802	113371391		chr10	37410029	37415220
chr11	113380794	113382794		chr10	37434709	37436765
chr11	113425807	113428034		chr10	37439925	37441985
chr11	113472354	113474354		chr10	37498437	37500437
chr11	113479405	113481816		chr10	37522078	37524236
chr11	113509968	113512149		chr10	37531287	37533352
chr11	113543949	113546698		chr10	37560778	37562908
chr11	113570888	113572929		chr10	37568441	37570441
chr11	113610977	113613684		chr10	37664824	37666971
chr11	11361159	11363318		chr10	37708050	37710050
chr11	113645136	113648360		chr10	38027857	38030016
chr11	113651790	113654810		chr10	38073184	38075269
chr11	113832936	113834936		chr10	38076271	38079052
chr11	113842108	113844284		chr10	38083759	38085759
chr11	113911507	113913507		chr10	38090924	38092924
chr11	113927127	113929183		chr10	38100465	38102698
chr11	114263666	114265666		chr10	38138182	38140422
chr11	114328535	114330535		chr10	38140523	38142683
chr11	114458131	114460394		chr10	38272736	38276244
chr11	114529521	114531645		chr10	38349021	38351255
chr11	114536183	114538659		chr10	38573921	38576022
chr11	114565083	114567193		chr10	38627091	38629199
chr11	114589151	114591151		chr10	38683931	38686900
chr11	114630608	114632831		chr10	38728306	38730306
chr11	114654045	114658275		chr10	38747162	38750775
chr11	114712371	114714371		chr10	38763626	38765626
chr11	115024083	115028310		chr10	38853666	38855764
chr11	115032932	115034932		chr10	38882100	38884100
chr11	115037147	115042291		chr10	38884599	38886847
chr11	115047233	115050134		chr10	38888925	38895865
chr11	115137324	115139448		chr10	38904139	38906383
chr11	115142596	115145422		chr10	38927534	38931214
chr11	115146937	115148937		chr10	38945683	38948963
chr11	115157736	115159736		chr10	38949844	38951924
chr11	115219475	115221475		chr10	38957613	38962485
chr11	115227507	115229606		chr10	38980637	38982715
chr11	115234571	115236699		chr10	38985098	38987277
chr11	115242517	115246248		chr10	39008671	39013208
chr11	115264208	115266257		chr10	39014421	39016421
chr11	115269560	115271560		chr10	39039990	39042258
chr11	115273767	115275767		chr10	39091113	39095342
chr11	115279904	115282906		chr10	39095908	39097908
chr11	115335833	115337937		chr10	39098368	39100792
chr11	115351943	115354107		chr10	39104944	39106950
chr11	115370886	115372886		chr10	39107824	39110277
chr11	115373384	115375962		chr10	39113172	39115263
chr11	115396379	115398496		chr10	39116821	39118991
chr11	115424771	115426790		chr10	39131065	39133146
chr11	115464325	115466577		chr10	39169260	39172990
chr11	115468465	115471646		chr10	39177901	39182926
chr11	115472772	115475028		chr10	39189563	39192152
chr11	115488200	115490275		chr10	39203781	39208773
chr11	115531097	115533097		chr10	39220255	39224150
chr11	115559841	115562059		chr10	39224321	39228570
chr11	115568412	115571469		chr10	39253123	39255768
chr11	115626072	115628312		chr10	39258982	39263120
chr11	115639431	115641501		chr10	39270550	39274331
chr11	115667764	115670785		chr10	39306561	39308800
chr11	115673268	115677431		chr10	39314775	39318600
chr11	115793896	115795962		chr10	39332335	39336974
chr11	115812771	115814771		chr10	39342876	39345441
chr11	115815175	115817175		chr10	39359629	39361795
chr11	115817520	115819520		chr10	39365234	39368383
chr11	115865577	115867577		chr10	39378021	39381153
chr11	115872800	115874932		chr10	39383746	39385855
chr11	115884343	115886389		chr10	39390423	39396947
chr11	115891090	115893189		chr10	39403533	39405533
chr11	115946976	115949891		chr10	39491268	39493268
chr11	115970210	115972210		chr10	39568898	39571037
chr11	115991123	115993381		chr10	39617287	39620412
chr11	115998731	116000851		chr10	39678481	39681509
chr11	116028068	116030251		chr10	39743449	39746422
chr11	116045833	116050144		chr10	39787996	39789996
chr11	116059181	116061303		chr10	39855449	39858673
chr11	116078874	116081872		chr10	39860475	39862596
chr11	116134250	116136407		chr10	39889035	39891297
chr11	116166797	116168953		chr10	39946829	39948829
chr11	116189535	116195441		chr10	39966431	39968659
chr11	116196173	116199138		chr10	39975460	39977588
chr11	116255167	116257303		chr10	40003436	40005436
chr11	116272712	116275648		chr10	40018784	40020784
chr11	116295048	116297154		chr10	40069879	40071879
chr11	116350504	116352639		chr10	40081807	40085617
chr11	116441254	116443312		chr10	40090426	40096015
chr11	116514144	116516144		chr10	40135817	40138746
chr11	116518002	116520002		chr10	40139614	40141703
chr11	116521785	116524174		chr10	40144423	40146510
chr11	116532253	116534324		chr10	40162284	40168661
chr11	116675106	116677120		chr10	40181172	40183185
chr11	116703244	116706274		chr10	40216207	40218292
chr11	116713004	116715961		chr10	40218624	40220816
chr11	116779608	116781682		chr10	40233759	40244656
chr11	116877992	116880401		chr10	40349040	40352933
chr11	116937174	116939270		chr10	40357406	40361329
chr11	116975456	116977602		chr10	40370080	40373993
chr11	116981220	116983220		chr10	40401895	40404097
chr11	11708034	11710080		chr10	40421818	40423818
chr11	117127253	117129399		chr10	40435435	40437435
chr11	117157608	117159608		chr10	40443550	40445753
chr11	117171997	117174898		chr10	40547479	40549479
chr11	117177938	117180099		chr10	40558725	40561617
chr11	117192826	117195107		chr10	40572513	40575449
chr11	117202220	117204220		chr10	40576503	40578621
chr11	117206351	117208351		chr10	40600202	40602202
chr11	117358197	117360268		chr10	40615694	40617810
chr11	117376466	117379078		chr10	40637254	40640193
chr11	117383625	117385773		chr10	40650559	40653492
chr11	117412745	117414906		chr10	40663177	40665226
chr11	117488811	117491216		chr10	40687523	40692954
chr11	117515047	117517648		chr10	40717482	40719553
chr11	11754498	11757011		chr10	40732179	40734491
chr11	117639727	117642006		chr10	40757036	40759243
chr11	117670488	117672607		chr10	40761179	40763416
chr11	117685852	117687852		chr10	40774368	40776529
chr11	117708969	117711453		chr10	40790111	40792494
chr11	117733554	117735676		chr10	40819105	40821140
chr11	117738802	117740802		chr10	40870265	40872265
chr11	117784244	117786244		chr10	40923700	40925775
chr11	117800314	117802725		chr10	40999103	41001192
chr11	117822993	117825143		chr10	41007659	41009678
chr11	117828895	117832171		chr10	41012080	41016067
chr11	117835563	117837787		chr10	41021083	41023335
chr11	117847241	117849342		chr10	41111567	41113567
chr11	117903246	117905246		chr10	41122514	41124577
chr11	118058212	118061063		chr10	41170204	41172662
chr11	118062689	118065055		chr10	41179257	41181289
chr11	118071787	118074960		chr10	41183325	41185672
chr11	118100194	118102194		chr10	41193936	41199205
chr11	118108365	118110437		chr10	41205864	41209767
chr11	118114783	118116783		chr10	41224295	41226295
chr11	118150366	118152541		chr10	41240103	41242374
chr11	118187583	118190505		chr10	41263247	41265394
chr11	118215426	118217776		chr10	41271902	41274167
chr11	118223601	118225601		chr10	41284212	41286212
chr11	118262442	118264442		chr10	41301990	41304066
chr11	118279069	118281336		chr10	41397744	41399973
chr11	118337485	118339690		chr10	41401460	41403460
chr11	118769417	118771554		chr10	41408997	41410997
chr11	118817120	118820144		chr10	41434811	41436963
chr11	118833726	118835726		chr10	41465682	41467935
chr11	118883724	118885992		chr10	41530764	41534074
chr11	118897781	118899781		chr10	41550660	41554076
chr11	118900999	118903971		chr10	41598932	41602648
chr11	118913161	118916489		chr10	41602850	41604850
chr11	118916991	118919115		chr10	41611916	41615036
chr11	118939157	118941715		chr10	41627632	41630268
chr11	118945491	118949052		chr10	41646084	41648084
chr11	118951251	118953251		chr10	41650927	41657300
chr11	118986581	118988581		chr10	41710554	41712639
chr11	119017036	119019525		chr10	41713334	41715573
chr11	119075913	119078152		chr10	41716881	41718881
chr11	119088743	119090826		chr10	41733365	41735459
chr11	119128385	119130559		chr10	41735946	41737946
chr11	119160042	119162323		chr10	41740515	41742646
chr11	119215619	119217886		chr10	41752624	41754624
chr11	119250675	119252799		chr10	41755909	41757909
chr11	119253429	119255548		chr10	41789702	41793033
chr11	119351822	119354041		chr10	41808428	41810710
chr11	119405939	119411658		chr10	41811318	41813516
chr11	119433210	119435210		chr10	41827448	41829448
chr11	119437337	119439337		chr10	41871508	41873600
chr11	119463714	119465744		chr10	41940080	41943269
chr11	119569142	119572861		chr10	41946891	41949418
chr11	119599486	119601955		chr10	41958034	41960068
chr11	119618303	119622260		chr10	41960442	41962581
chr11	119751934	119756674		chr10	41967557	41972920
chr11	119774121	119776312		chr10	41973525	41975525
chr11	119802798	119805793		chr10	41992550	41995284
chr11	119877195	119880197		chr10	41997584	41999584
chr11	119899589	119901798		chr10	42012529	42015000
chr11	119907050	119909165		chr10	42022589	42024806
chr11	119946739	119948801		chr10	42041847	42044796
chr11	119958644	119961516		chr10	42052711	42054757
chr11	120011190	120013299		chr10	42058338	42060815
chr11	120048823	120051583		chr10	42065014	42068431
chr11	120083001	120087101		chr10	42102657	42105910
chr11	120090864	120093062		chr10	42129770	42132921
chr11	120094560	120099832		chr10	42134957	42138671
chr11	120122405	120124459		chr10	42167183	42169183
chr11	120171611	120173611		chr10	42174770	42176835
chr11	120176693	120178860		chr10	42196571	42199794
chr11	120208685	120212285		chr10	42242643	42244698
chr11	120212519	120215286		chr10	42296559	42301510
chr11	120218113	120220324		chr10	42304002	42306158
chr11	120238679	120240679		chr10	42309894	42313250
chr11	120297547	120299642		chr10	42337237	42339237
chr11	120318403	120320443		chr10	42349443	42354217
chr11	120327426	120330294		chr10	42400213	42402213
chr11	120345018	120347066		chr10	42409551	42411610
chr11	120351749	120354758		chr10	42482330	42484382
chr11	120409472	120412360		chr10	42544761	42546824
chr11	120432653	120436148		chr10	42550582	42555479
chr11	120441334	120444159		chr10	42574254	42576291
chr11	120458105	120461190		chr10	42578818	42581448
chr11	120477674	120479862		chr10	42581898	42586393
chr11	120485058	120487323		chr10	42591578	42593858
chr11	120493213	120495298		chr10	42613138	42615208
chr11	120503797	120505815		chr10	42653782	42655867
chr11	120533646	120535766		chr10	42659923	42662542
chr11	120573623	120576780		chr10	42677436	42679566
chr11	120644240	120647221		chr10	42740733	42743083
chr11	120656396	120658530		chr10	42746000	42748135
chr11	120683860	120688644		chr10	42753519	42755700
chr11	120693786	120696918		chr10	42762075	42765206
chr11	120766004	120768108		chr10	42791374	42794812
chr11	120793089	120795324		chr10	42819565	42821565
chr11	120850976	120853647		chr10	42825112	42827193
chr11	121064896	121067026		chr10	42831400	42833400
chr11	121089311	121091521		chr10	42840581	42842712
chr11	121097116	121099876		chr10	42874392	42876521
chr11	121119847	121122949		chr10	42888206	42893566
chr11	121214509	121216783		chr10	42894185	42896273
chr11	121248084	121250229		chr10	42899629	42901707
chr11	121281795	121284104		chr10	42941158	42943158
chr11	121295054	121297509		chr10	42961160	42966707
chr11	121312572	121314605		chr10	42966720	42970440
chr11	121410991	121413112		chr10	42971235	42973243
chr11	121533151	121536075		chr10	42991206	42993331
chr11	121543850	121545952		chr10	42994622	42997842
chr11	121562937	121565771		chr10	42998402	43000429
chr11	121708344	121710424		chr10	43029790	43033165
chr11	12334092	12336122		chr10	43041286	43044743
chr11	12363685	12365774		chr10	43051364	43053466
chr11	14669030	14671065		chr10	43158554	43160593
chr11	16156587	16158616		chr10	43170945	43173458
chr11	16160095	16162095		chr10	43196586	43198871
chr11	16199498	16201498		chr10	43199422	43204198
chr11	16406969	16409035		chr10	43246427	43248586
chr11	16433991	16435991		chr10	43258358	43260625
chr11	16490060	16493273		chr10	43296698	43302280
chr11	16526555	16529510		chr10	43320558	43323086
chr11	16569316	16571316		chr10	43337871	43339871
chr11	16651636	16655032		chr10	43344256	43346563
chr11	16668954	16671185		chr10	4334133	4336307
chr11	16731192	16733376		chr10	43353463	43355463
chr11	16803987	16805987		chr10	4337655	4339802
chr11	16840132	16843042		chr10	43408401	43410401
chr11	16850598	16852748		chr10	43442114	43444210
chr11	16951095	16953255		chr10	43448217	43450217
chr11	17058464	17061031		chr10	43459186	43461396
chr11	17110745	17112787		chr10	43470938	43473059
chr11	17156678	17158689		chr10	43621347	43623471
chr11	17359032	17361498		chr10	43646984	43649147
chr11	17556088	17559956		chr10	43661729	43664715
chr11	17850913	17854516		chr10	43692088	43694264
chr11	18013856	18017313		chr10	43712191	43714226
chr11	18051364	18053364		chr10	43717756	43720573
chr11	18480557	18483587		chr10	43722840	43727258
chr11	18776157	18780431		chr10	43744789	43747996
chr11	18913698	18917887		chr10	43770312	43772358
chr11	18918008	18921390		chr10	43837199	43839267
chr11	19102369	19105927		chr10	43867901	43869932
chr11	19422782	19424986		chr10	43985992	43988270
chr11	19453766	19456264		chr10	43988368	43990488
chr11	19660449	19662449		chr10	44030823	44032823
chr11	19673570	19675596		chr10	44040872	44044306
chr11	19819284	19821419		chr10	44075470	44077470
chr11	19823742	19826671		chr10	44099930	44102032
chr11	19885841	19887841		chr10	44102332	44106321
chr11	20011721	20013918		chr10	44134927	44137097
chr11	20099762	20103926		chr10	44141154	44143182
chr11	20130544	20133879		chr10	44146829	44148829
chr11	20148354	20150487		chr10	44163864	44165864
chr11	20231350	20233785		chr10	44174682	44177995
chr11	20295561	20297619		chr10	44178137	44180427
chr11	20299393	20301558		chr10	44193294	44195294
chr11	20359274	20361906		chr10	44198405	44200413
chr11	20376529	20378727		chr10	44245941	44248015
chr11	20431034	20433157		chr10	44248901	44251061
chr11	20441320	20444613		chr10	4424205	4426574
chr11	20515343	20517343		chr10	44318856	44320856
chr11	20531056	20533521		chr10	44451843	44454551
chr11	20539547	20541666		chr10	44468075	44470305
chr11	20554987	20557177		chr10	44474218	44476425
chr11	20640370	20642786		chr10	44498732	44500809
chr11	20729647	20731957		chr10	44564997	44567133
chr11	20757477	20761064		chr10	44589825	44591825
chr11	20813977	20817148		chr10	44592023	44594899
chr11	20821935	20824675		chr10	44606145	44608233
chr11	20840565	20842565		chr10	4468131	4470131
chr11	20935786	20937938		chr10	44712795	44716327
chr11	20990840	20993035		chr10	44716594	44718967
chr11	21060403	21063057		chr10	44719171	44721274
chr11	21068167	21070167		chr10	44722283	44724468
chr11	21138016	21140258		chr10	44728526	44730581
chr11	21267719	21271947		chr10	44767435	44769481
chr11	21468386	21472934		chr10	4477460	4479705
chr11	21763027	21765339		chr10	44785262	44789066
chr11	21895651	21905818		chr10	44803238	44805520
chr11	21906252	21909363		chr10	44806338	44808338
chr11	22185340	22188687		chr10	44811160	44813207
chr11	22247133	22250139		chr10	44822933	44825117
chr11	22271791	22273861		chr10	4481755	4483755
chr11	22336520	22338818		chr10	44841656	44843752
chr11	22358365	22360494		chr10	44847948	44850091
chr11	22379135	22381159		chr10	44858848	44861004
chr11	22381417	22383417		chr10	44863187	44865187
chr11	22411712	22413745		chr10	44865783	44867929
chr11	22459852	22462029		chr10	44870047	44873313
chr11	22483397	22485723		chr10	4487009	4489132
chr11	22486925	22490294		chr10	4491994	4493994
chr11	22543441	22545619		chr10	45008441	45010684
chr11	22758376	22761104		chr10	45042757	45044963
chr11	22872191	22875292		chr10	45165202	45167202
chr11	22880939	22883197		chr10	45205057	45207200
chr11	22889704	22891982		chr10	4520556	4522879
chr11	22906511	22909330		chr10	4523014	4525385
chr11	22966840	22969020		chr10	4538951	4546336
chr11	22979963	22981963		chr10	45496625	45498688
chr11	23039916	23042102		chr10	45503031	45505119
chr11	23154156	23158007		chr10	45519260	45521260
chr11	23205085	23208230		chr10	45525912	45528180
chr11	23396341	23399545		chr10	45569279	45571551
chr11	23532228	23534302		chr10	45571868	45573939
chr11	23564984	23567057		chr10	45590142	45593502
chr11	23669681	23671981		chr10	45607753	45610488
chr11	23793892	23795924		chr10	4560535	4562535
chr11	23948605	23950629		chr10	45702388	45704453
chr11	23975944	23982805		chr10	45730949	45732949
chr11	24026950	24028950		chr10	45734442	45737526
chr11	24703711	24705825		chr10	4572691	4576447
chr11	26109413	26111487		chr10	45764026	45768003
chr11	26286277	26288304		chr10	45806815	45808815
chr11	26492444	26494580		chr10	45940682	45942881
chr11	28264490	28266561		chr10	46017478	46020265
chr11	28482826	28485060		chr10	46417057	46419804
chr11	29029747	29031895		chr10	46419867	46421976
chr11	29071705	29074239		chr10	46545107	46547107
chr11	29145847	29148159		chr10	46641747	46643826
chr11	29272821	29275026		chr10	46655377	46657430
chr11	29326552	29328589		chr10	46822207	46824320
chr11	29413861	29415911		chr10	4704913	4706963
chr11	29425399	29427516		chr10	47083991	47086063
chr11	29446952	29449132		chr10	4794503	4798722
chr11	29520910	29524270		chr10	4816822	4819038
chr11	29536416	29539708		chr10	4830171	4832269
chr11	29591223	29594698		chr10	4837049	4839687
chr11	29673788	29675788		chr10	4844227	4847833
chr11	29688070	29690490		chr10	48938970	48940970
chr11	29739604	29741604		chr10	48975387	48977387
chr11	29923318	29927465		chr10	4921480	4923480
chr11	30142447	30144484		chr10	4925559	4927673
chr11	30166611	30169540		chr10	49359010	49361054
chr11	3026260	3028349		chr10	49449883	49451950
chr11	3031544	3038396		chr10	49487871	49490139
chr11	30370427	30373167		chr10	49497682	49504719
chr11	3040865	3047441		chr10	49508647	49510884
chr11	3048928	3050928		chr10	49526520	49528628
chr11	30548332	30550399		chr10	4984630	4986860
chr11	3054591	3057810		chr10	5032954	5037989
chr11	3058824	3063876		chr10	5050050	5052168
chr11	30654245	30656362		chr10	5056023	5060805
chr11	3064677	3066718		chr10	50613338	50615559
chr11	30670943	30673286		chr10	50629583	50631583
chr11	30784425	30786463		chr10	50726765	50728765
chr11	3083950	3085976		chr10	50730306	50732389
chr11	30853152	30855254		chr10	50872437	50874548
chr11	30885237	30887501		chr10	5105477	5107729
chr11	3092349	3094490		chr10	51396612	51398797
chr11	3094997	3097214		chr10	5150760	5152973
chr11	3101149	3104144		chr10	51630227	51632479
chr11	31267825	31270866		chr10	51649293	51651665
chr11	31570848	31572965		chr10	51680510	51682587
chr11	31612204	31615054		chr10	51740723	51743705
chr11	31658157	31660157		chr10	51746440	51748524
chr11	3164797	3167971		chr10	51898121	51900121
chr11	31666914	31672146		chr10	51936658	51938658
chr11	31706756	31708772		chr10	51951702	51953861
chr11	31729799	31731951		chr10	51954076	51956464
chr11	31738206	31740380		chr10	51957132	51959132
chr11	31745644	31748349		chr10	51961471	51963710
chr11	31769786	31773889		chr10	51991715	51996498
chr11	31799501	31801501		chr10	52101752	52105892
chr11	31899658	31901671		chr10	52135756	52137756
chr11	3188154	3193624		chr10	52137949	52140152
chr11	31985914	31989121		chr10	52146681	52148913
chr11	32017819	32020053		chr10	52153766	52156585
chr11	32056120	32059326		chr10	52249703	52252003
chr11	32104599	32106666		chr10	52296369	52298369
chr11	32120706	32122982		chr10	52390159	52392163
chr11	32135379	32137656		chr10	52410560	52412660
chr11	32166463	32168534		chr10	52422096	52425912
chr11	32230255	32232255		chr10	52431004	52433176
chr11	32247053	32249248		chr10	52433283	52435283
chr11	32256276	32258732		chr10	52461974	52464238
chr11	32262372	32265232		chr10	52467005	52469139
chr11	32282192	32285530		chr10	5247986	5249986
chr11	3230277	3233059		chr10	52498776	52501039
chr11	32354256	32356312		chr10	52508833	52512553
chr11	32431883	32434767		chr10	52516587	52518587
chr11	32451593	32453593		chr10	52526668	52528784
chr11	32541864	32544177		chr10	52582659	52584659
chr11	32607306	32609306		chr10	52590393	52592505
chr11	32679690	32683360		chr10	52593372	52595372
chr11	32700447	32702447		chr10	52596781	52599358
chr11	3270394	3272442		chr10	52620950	52625982
chr11	3293579	3298719		chr10	52711163	52713163
chr11	33046080	33048615		chr10	52747344	52749418
chr11	33061860	33063953		chr10	5276436	5278653
chr11	3307641	3309920		chr10	5288793	5291077
chr11	33412279	33414355		chr10	52927536	52929536
chr11	3351026	3353271		chr10	53067454	53069609
chr11	33651058	33653058		chr10	53096033	53098034
chr11	33742308	33744402		chr10	53126275	53128275
chr11	34080714	34083009		chr10	5312733	5315419
chr11	34175632	34177632		chr10	53148690	53150690
chr11	3434762	3437011		chr10	53154141	53156289
chr11	3438315	3440473		chr10	53181622	53183752
chr11	34646231	34648390		chr10	53185693	53187903
chr11	3472104	3474411		chr10	53222053	53225486
chr11	3528172	3530172		chr10	53227161	53230314
chr11	35339987	35343052		chr10	53237338	53239537
chr11	35400098	35402098		chr10	53255538	53258613
chr11	3547824	3550191		chr10	53284737	53286872
chr11	35581926	35585500		chr10	53298998	53301928
chr11	35611095	35613095		chr10	53314836	53316927
chr11	35646048	35648878		chr10	53317741	53319922
chr11	35668973	35670973		chr10	53347130	53349148
chr11	35677670	35679946		chr10	53398250	53401019
chr11	35705344	35708157		chr10	53431067	53434937
chr11	35739398	35742421		chr10	53450957	53452957
chr11	35746056	35748056		chr10	53457603	53459636
chr11	35788925	35790925		chr10	53464639	53468068
chr11	35792404	35794550		chr10	53468349	53472606
chr11	36084535	36087129		chr10	53530809	53532922
chr11	36490380	36492450		chr10	53703137	53705199
chr11	3651965	3653965		chr10	53793028	53795699
chr11	3661023	3663049		chr10	53897150	53899150
chr11	37048981	37051016		chr10	53988192	53992680
chr11	3794154	3796201		chr10	5560581	5562719
chr11	3810222	3814732		chr10	55778074	55780319
chr11	3830615	3832676		chr10	55781629	55783629
chr11	3863100	3865210		chr10	55788646	55790970
chr11	3872998	3875352		chr10	55798498	55800542
chr11	3881702	3885105		chr10	55821741	55823766
chr11	3995319	3998158		chr10	55834243	55836246
chr11	4017496	4019522		chr10	55877130	55879733
chr11	40210199	40212630		chr10	55883463	55885481
chr11	40215137	40217137		chr10	55946714	55948844
chr11	4034483	4036563		chr10	56100176	56102176
chr11	40504725	40509241		chr10	56102850	56106398
chr11	40546534	40548634		chr10	56116627	56118627
chr11	40567284	40570481		chr10	56150502	56152694
chr11	4059695	4061765		chr10	56330722	56332923
chr11	4073231	4075231		chr10	5632957	5635236
chr11	4083006	4085183		chr10	5635382	5637511
chr11	4085974	4088193		chr10	56473593	56475593
chr11	4091251	4093550		chr10	56550908	56553050
chr11	4191077	4193077		chr10	56558526	56563009
chr11	42232904	42234904		chr10	56566692	56568977
chr11	42960561	42962561		chr10	56569448	56571608
chr11	43198099	43200324		chr10	56610386	56614102
chr11	43238844	43241162		chr10	56617929	56621715
chr11	43246472	43248627		chr10	56654402	56656451
chr11	43341387	43343509		chr10	56661983	56663983
chr11	43381884	43384764		chr10	56697298	56699298
chr11	43425465	43427465		chr10	56701602	56703602
chr11	43455963	43457963		chr10	56846112	56848112
chr11	43494877	43496919		chr10	56878308	56880308
chr11	43560141	43562228		chr10	57068844	57070844
chr11	43648746	43650825		chr10	57207707	57210903
chr11	44211538	44213538		chr10	57248249	57251638
chr11	44283001	44285226		chr10	5724489	5726489
chr11	44331918	44334496		chr10	5727428	5729428
chr11	44429437	44432910		chr10	57288193	57290324
chr11	44653803	44656819		chr10	57296558	57298558
chr11	4493393	4495407		chr10	57350877	57353466
chr11	45267364	45269585		chr10	57426875	57428950
chr11	4536893	4539048		chr10	57446710	57448713
chr11	45664714	45666786		chr10	57463477	57467578
chr11	45753212	45755212		chr10	57494429	57498397
chr11	45755531	45759055		chr10	57498878	57504510
chr11	45767835	45769863		chr10	57513937	57516521
chr11	45793128	45795278		chr10	57546999	57551197
chr11	45868799	45871038		chr10	5763194	5765194
chr11	45877460	45880488		chr10	57685672	57687915
chr11	45881518	45883518		chr10	57693574	57695750
chr11	45897669	45899669		chr10	57718166	57720533
chr11	4603107	4606050		chr10	57786620	57790005
chr11	46121638	46126504		chr10	57797732	57802584
chr11	46249836	46251914		chr10	57803591	57805981
chr11	4702582	4704582		chr10	57831197	57835281
chr11	47191813	47193813		chr10	57844055	57848366
chr11	4747976	4750112		chr10	57858516	57860654
chr11	4773001	4775108		chr10	57867164	57869179
chr11	47801306	47803448		chr10	57907592	57909650
chr11	4794396	4796466		chr10	5791626	5793786
chr11	48612750	48615561		chr10	57940064	57942064
chr11	48629388	48631688		chr10	58062250	58066028
chr11	48650294	48652366		chr10	58066368	58068928
chr11	48667952	48670344		chr10	58070750	58072876
chr11	48682205	48688221		chr10	58081055	58083191
chr11	4886133	4888288		chr10	58094049	58096124
chr11	49015764	49018137		chr10	58101346	58104506
chr11	49056506	49058701		chr10	58105483	58108014
chr11	49063024	49065157		chr10	58114350	58116500
chr11	49525042	49528309		chr10	58125304	58128677
chr11	49576249	49580392		chr10	58134267	58139263
chr11	49606937	49609052		chr10	58162182	58164499
chr11	4960592	4963444		chr10	58175731	58178249
chr11	49644200	49647306		chr10	58208445	58210581
chr11	4964134	4966291		chr10	58262943	58265137
chr11	49658714	49663123		chr10	58273707	58278355
chr11	49744079	49746400		chr10	58286591	58288706
chr11	49747909	49749909		chr10	58298403	58300498
chr11	49838108	49840621		chr10	58309828	58311948
chr11	49914976	49918186		chr10	58316689	58318811
chr11	49944107	49946202		chr10	58325692	58328601
chr11	49987293	49989386		chr10	58332976	58335127
chr11	4997673	5000628		chr10	58353057	58355057
chr11	50023096	50025204		chr10	58368922	58371014
chr11	50025815	50027886		chr10	58390952	58393293
chr11	50037502	50040001		chr10	58396976	58401482
chr11	50049050	50051872		chr10	58411816	58414003
chr11	50103126	50107386		chr10	58443711	58446610
chr11	50138033	50140236		chr10	58541955	58544493
chr11	50190136	50192546		chr10	58552193	58555617
chr11	50215803	50218734		chr10	58556296	58558296
chr11	50243440	50245512		chr10	58590582	58592621
chr11	50254777	50256777		chr10	58612042	58614124
chr11	50305183	50307193		chr10	58632907	58634907
chr11	50437246	50439246		chr10	58656828	58660724
chr11	50481542	50484758		chr10	58684773	58689021
chr11	50639688	50641918		chr10	58703077	58705077
chr11	50653800	50655922		chr10	58721746	58726273
chr11	50699711	50701837		chr10	58745269	58747445
chr11	50728456	50730492		chr10	58747539	58749608
chr11	50743784	50746972		chr10	58753521	58756228
chr11	50872093	50874255		chr10	58772412	58774537
chr11	5088387	5090819		chr10	58784453	58786453
chr11	51075861	51078772		chr10	58787444	58789444
chr11	51397276	51399331		chr10	5878203	5880203
chr11	51418923	51421119		chr10	58795706	58799419
chr11	51428223	51430223		chr10	58823494	58825582
chr11	51432578	51434657		chr10	58887267	58889321
chr11	51448414	51450515		chr10	58901301	58904182
chr11	51501333	51503502		chr10	58924111	58926295
chr11	51568827	51570901		chr10	58930748	58936118
chr11	51576201	51578389		chr10	58965615	58967803
chr11	5160253	5163037		chr10	58983083	58985083
chr11	51618026	51620114		chr10	58999456	59004021
chr11	51635455	51637605		chr10	59009408	59012040
chr11	51645669	51647669		chr10	59014287	59016287
chr11	51668524	51671988		chr10	59038223	59042160
chr11	51728778	51730804		chr10	59062423	59064423
chr11	51780391	51782459		chr10	59075804	59079297
chr11	51812432	51815278		chr10	59088086	59093041
chr11	5180545	5182689		chr10	5911822	5913822
chr11	51816648	51818743		chr10	59128033	59131755
chr11	51899041	51901094		chr10	59147035	59149053
chr11	51911248	51913626		chr10	5914327	5916405
chr11	52044297	52046668		chr10	59165664	59167768
chr11	52095505	52097505		chr10	59170915	59172915
chr11	5213273	5215307		chr10	59179697	59182546
chr11	52145885	52148012		chr10	59186221	59188317
chr11	52173411	52175920		chr10	59191737	59193737
chr11	5217524	5219607		chr10	59234637	59237629
chr11	52209127	52211307		chr10	59242266	59244705
chr11	52243950	52245950		chr10	59246304	59250469
chr11	52731013	52734314		chr10	59254529	59257590
chr11	52809676	52811676		chr10	59261264	59263334
chr11	5290315	5293037		chr10	59286713	59288713
chr11	53112482	53115277		chr10	59325139	59327392
chr11	53137357	53139405		chr10	59342771	59344819
chr11	53163500	53166403		chr10	59351977	59366099
chr11	53243031	53245492		chr10	59369420	59372700
chr11	53282510	53284752		chr10	59373275	59375530
chr11	53307690	53311290		chr10	59377778	59380349
chr11	53332647	53334707		chr10	59404623	59407353
chr11	53341414	53343414		chr10	59410802	59413023
chr11	53358374	53361604		chr10	59419399	59422496
chr11	53380059	53382188		chr10	59426761	59428922
chr11	5342812	5346249		chr10	59429234	59431234
chr11	53519663	53521763		chr10	59431779	59434363
chr11	53574723	53578551		chr10	59436015	59438179
chr11	53582464	53584653		chr10	59440382	59442683
chr11	53662291	53664291		chr10	5943052	5945268
chr11	53671686	53673862		chr10	59463232	59465376
chr11	53703756	53706710		chr10	59465622	59467622
chr11	53792474	53794520		chr10	59488852	59492591
chr11	53869222	53874238		chr10	59493881	59495996
chr11	53874363	53877414		chr10	59508838	59510988
chr11	53879840	53882826		chr10	59542843	59545504
chr11	53968338	53970700		chr10	5954416	5957841
chr11	54116781	54118835		chr10	59567691	59571260
chr11	54123442	54127239		chr10	59577520	59579620
chr11	54127633	54129901		chr10	59613288	59615288
chr11	5420271	5422309		chr10	5962415	5964415
chr11	54250809	54253081		chr10	59634759	59636759
chr11	54335191	54337224		chr10	59647089	59649187
chr11	54343349	54345349		chr10	59653348	59655348
chr11	5440821	5442929		chr10	59655868	59661212
chr11	54537363	54539388		chr10	59663839	59667439
chr11	54567639	54570809		chr10	59670482	59680835
chr11	54599537	54601938		chr10	5969894	5971973
chr11	54624831	54627943		chr10	59724386	59726481
chr11	54673088	54675153		chr10	59726929	59728940
chr11	54679129	54681245		chr10	59741212	59751219
chr11	54752605	54754605		chr10	59752199	59754199
chr11	54768473	54770634		chr10	59756881	59759611
chr11	54828341	54830476		chr10	59791327	59793674
chr11	54835311	54837991		chr10	59806759	59808842
chr11	54910833	54915618		chr10	59813220	59815524
chr11	55017149	55019229		chr10	59823418	59825866
chr11	55023712	55025712		chr10	59832030	59834081
chr11	55177485	55179485		chr10	59852667	59854816
chr11	55181571	55183571		chr10	59861378	59864462
chr11	55230416	55234428		chr10	59866911	59870003
chr11	55250795	55252795		chr10	59935730	59937730
chr11	55273471	55275700		chr10	60026216	60028263
chr11	55281345	55284702		chr10	60030180	60032180
chr11	5606319	5608368		chr10	6004385	6006578
chr11	5639826	5642100		chr10	60055122	60057122
chr11	56565650	56567650		chr10	6010781	6013386
chr11	5661033	5663093		chr10	60148447	60150843
chr11	5687586	5689806		chr10	60153686	60155776
chr11	57331065	57333167		chr10	60189751	60191751
chr11	57365399	57368248		chr10	60193771	60195862
chr11	5736625	5738679		chr10	60209293	60211293
chr11	57410621	57412621		chr10	60213618	60216944
chr11	57457722	57459899		chr10	60249720	60251720
chr11	57460014	57463038		chr10	60255051	60257074
chr11	57469086	57471858		chr10	60269502	60271609
chr11	57509032	57511269		chr10	60278277	60280601
chr11	57514070	57516489		chr10	60283908	60286267
chr11	57534245	57536245		chr10	60288358	60291438
chr11	57539876	57541876		chr10	60292259	60294434
chr11	57545525	57547693		chr10	60375416	60377604
chr11	5755016	5757447		chr10	60387124	60389149
chr11	57613477	57616732		chr10	60396076	60401807
chr11	57775185	57777242		chr10	60403118	60405328
chr11	5777064	5779720		chr10	60419757	60421858
chr11	57821013	57825824		chr10	60447132	60449132
chr11	57916691	57918793		chr10	60474307	60476307
chr11	57930609	57932609		chr10	60477892	60479892
chr11	57980723	57982800		chr10	60530890	60532890
chr11	57984455	57986513		chr10	60542155	60544209
chr11	58011848	58013961		chr10	60548368	60550496
chr11	58026799	58029207		chr10	60551249	60553370
chr11	58036068	58038068		chr10	60607455	60609533
chr11	58115114	58117306		chr10	60612643	60614643
chr11	58120077	58122236		chr10	60716721	60718924
chr11	58135795	58137840		chr10	60723622	60725969
chr11	58142700	58145283		chr10	60725975	60728170
chr11	5854769	5856866		chr10	60734065	60738971
chr11	58659990	58662083		chr10	60740047	60742214
chr11	58679903	58682012		chr10	60747078	60749114
chr11	58716368	58718549		chr10	60752342	60754602
chr11	58727063	58729063		chr10	60766035	60768035
chr11	58750866	58753311		chr10	60789134	60791258
chr11	58767130	58769492		chr10	60793243	60795243
chr11	58790442	58793432		chr10	6078228	6081672
chr11	58975847	58977976		chr10	60806948	60808948
chr11	59004295	59006321		chr10	60828906	60830906
chr11	5898941	5902849		chr10	60834400	60840654
chr11	59014897	59017035		chr10	60840775	60847943
chr11	59020846	59022987		chr10	60851342	60853410
chr11	59040299	59042526		chr10	60856513	60858513
chr11	59076699	59078733		chr10	60886072	60889654
chr11	59262641	59264809		chr10	60890637	60892647
chr11	59284638	59286689		chr10	60904886	60912281
chr11	5929546	5931546		chr10	60913093	60915214
chr11	59318502	59321155		chr10	60936924	60940536
chr11	5935860	5937860		chr10	60957746	60960032
chr11	59475365	59479809		chr10	60968204	60970726
chr11	59519475	59522693		chr10	6096000	6098000
chr11	59543215	59547788		chr10	60979367	60981505
chr11	59571281	59574184		chr10	60992488	60995094
chr11	59622074	59624274		chr10	60996281	61000036
chr11	5963764	5966102		chr10	61031812	61034262
chr11	59652049	59654221		chr10	61038015	61040110
chr11	59660738	59662804		chr10	61053346	61055401
chr11	59760620	59762756		chr10	61059893	61063506
[truncated: 63,536 more rows]

## Sheet: RNA-Seq
gene_id	MUT 1	MUT 2	MUT 3	WT 1	WT 2	WT3
0610005C13Rik	0	0	0	0	0	0
0610007P14Rik	250.26	197.73	194.18	134.74	186.77	169.66
0610009B22Rik	72.34	37.69	67.91	62.91	61.64	63.54
0610009L18Rik	4.11	5.89	2.01	5.41	4.31	1.99
0610009O20Rik	37.09	52.09	35.01	44.18	45.91	45.36
0610010B08Rik	9.72	10.44	0	4.23	2.24	6.8
0610010F05Rik	28.78	30.93	24.6	24.26	26.06	26.49
0610010K14Rik	92.05	77.92	77.85	67.03	66.56	64.22
0610011F06Rik	35.52	27.77	39.81	46.75	37.36	44.16
0610012G03Rik	26.31	28.35	26.31	41.69	26.97	25.76
0610030E20Rik	14.9	17.51	12.02	20.03	14.12	11.99
0610031O16Rik	0	0	0	0	0	0
0610037L13Rik	69.6	52.35	66.83	67.02	55.67	55.09
0610038B21Rik	0.53	0.17	0.39	0	0.67	0.51
0610039K10Rik	0.29	0.29	0	0	0	0
0610040B10Rik	14.66	13.21	27.12	14.04	12.57	18.39
0610040F04Rik	1.22	0.35	0.39	0	0.67	1.99
0610040J01Rik	0.57	0.71	0.79	0.75	1.21	2.49
0610043K17Rik	0	0	0	0.6	0	0
1010001N08Rik	0	0	0	0	0	0
1110001J03Rik	80.42	69.84	116.24	82.25	99.03	101.39
1110002L01Rik	7.68	6.62	5.01	10.84	6.41	6.91
1110004E09Rik	46.03	36.8	30.82	38.42	41.17	31.21
1110004F10Rik	256.42	250.18	225.9	234.41	232.8	215.36
1110006O24Rik	2.17	3.23	1.99	3.81	2.05	2.1
1110007C09Rik	12.75	16.4	20.85	69.46	22.43	32.55
1110008F13Rik	123.7	78.83	104.91	96.82	111.01	90.62
1110008L16Rik	8.22	13.94	8.67	9.93	8.23	14.03
1110008P14Rik	47.52	39.9	47.56	47.34	84.78	62.2
1110012L19Rik	40	33.51	49.96	46.2	40.88	55.49
1110015O18Rik	24.01	23.8	26.6	7.14	17.68	15.79
1110017D15Rik	1.56	1.77	3.26	0	0.29	2.48
1110019D14Rik	4.67	3.02	4.54	4.96	3.38	4.17
1110020A21Rik	2.91	2.89	3.2	2.56	1.53	5.64
1110025L11Rik	0	0	0	0	0	0
1110028F11Rik	0.1	0	0	0.13	0	0
1110028F18Rik	0	0.4	0.44	0	0.19	0
1110032A03Rik	15.08	14.92	21.39	31.16	20.17	28.27
1110032F04Rik	0.41	1.94	0.57	0.68	1.07	0.45
1110034G24Rik	14.81	10.52	14.48	20.5	10.35	14.61
1110036E04Rik	0	0	0	0	0	0
1110037F02Rik	30.15	34.42	30.4	27.12	30.32	32.55
1110038B12Rik	341.32	324.61	230.41	246.36	224.32	207.89
1110038F14Rik	64.9	62.86	61.12	63.43	50.14	64.92
1110046J04Rik	2.87	1.41	2.75	1.57	1.7	4.74
1110051M20Rik	28.04	31.25	27.27	56.93	34.17	43.45
1110054M08Rik	9.05	9.29	6.76	17.45	14.02	8.45
1110057K04Rik	41.48	38.5	42.07	51.38	39.85	46.91
1110058L19Rik	60.65	49.69	52.82	37.15	44.48	53.85
1110059E24Rik	77.88	70.86	81.32	64.05	71.31	81.1
1110059G10Rik	14.36	15.2	12.6	13.08	11.77	13.68
1110065P20Rik	50.74	44.14	74.27	63.91	61.61	58.33
1190002F15Rik	75.72	56.17	62.87	6.43	50.21	65.29
1190002N15Rik	50.38	61.04	44.27	65.54	35.57	44.82
1190003K10Rik	0	0	0	0	0	0
1190005I06Rik	2.66	3.01	14.21	33.01	10.03	14.9
1190007I07Rik	23.36	13.49	10.52	18.99	10.07	12.72
1200014J11Rik	19.07	17.76	16.43	19	15.82	19.44
1300002E11Rik	9.84	17.74	16.6	15.76	12.93	17.21
1300017J02Rik	0	0.23	0.13	0	0.11	0.17
1500004A13Rik	4.35	3.78	3.21	5.91	6.67	4.63
1500009C09Rik	16.96	14.41	24.74	72.43	59.55	56.06
1500009L16Rik	15.67	13.96	10.49	8.37	17.99	12.54
1500011B03Rik	35.64	46.72	36	52.27	43.94	49.81
1500011K16Rik	38.3	24.07	37.61	29.26	30.63	28.81
1500012F01Rik	168.47	131.4	153.73	202.39	141.41	150.92
1500012K07Rik	1.4	2.16	2.88	1.82	0.83	0.78
1500015A07Rik	6.45	8.66	1.89	10.75	3.38	3.33
1500015L24Rik	0	0.71	0	0.47	0.34	1.04
1500015O10Rik	52.72	43.96	56.63	10.21	17.84	15.77
1500017E21Rik	0.7	0.3	0.55	1.7	0.84	1.01
1500026H17Rik	7.31	11.12	11.49	8.27	7	13.91
1600002D24Rik	0	0	0	0	0	0.21
1600002H07Rik	12.56	13.33	9.12	12.71	10.87	10.95
1600002K03Rik	5.62	6.8	4.28	15.94	7.34	7.54
1600010M07Rik	0.46	0.46	0.51	1.21	0	1.33
1600012H06Rik	25.73	27.25	27.6	29.24	29.23	27.88
1600014C10Rik	2.52	2.66	1.94	6.41	3.88	5
1600014C23Rik	0	0	0.61	0.73	0	0
1600014K23Rik	0	0	0.36	0	0	0
1600015I10Rik	0	0	0	0	0	0
1600019K03Rik	0	0	0	0	0	0
1600020E01Rik	38.72	21.23	31	41.45	28.09	41
1600023N17Rik	0.27	0.54	0	0.36	0	0.39
1600025M17Rik	0	0	0	0	0	0
1600027J07Rik	0	0	0	0	0	0
1600029I14Rik	0	0	0	0	0	0
1600029O15Rik	0.07	0.09	0.16	0	0	0.87
1700001C02Rik	0	0	0	0	0	0
1700001C19Rik	0	0	0	0	0	0
1700001D01Rik	0	0	0	0	0	0
1700001F09Rik	0	0	0	0	0	0
1700001G01Rik	0	0	0	0	0	0
1700001G11Rik	0.72	1.07	2.78	0.48	1.7	1.05
1700001G17Rik	2.48	0.31	0.68	0.41	1.46	0.9
1700001J03Rik	0.71	0.35	0	0.78	0	0.52
1700001J11Rik	0.26	0.58	0.51	0.27	0.72	1.42
1700001K19Rik	0	0	0	0	0	0.42
1700001K23Rik	0	0	0	0	0	0
1700001L05Rik	0.26	0.61	0.19	0.06	0.21	0.32
1700001L19Rik	0	0	0	0.19	0	0
1700001O22Rik	0.37	1.14	0	0	0.8	0
1700001P01Rik	1.81	0.9	1	0.6	1.71	0
1700003C15Rik	0	0	0	0	0	0
1700003D09Rik	0	0	0	0.51	0	0
1700003E16Rik	0.26	0.77	0.14	0.68	0.61	0.94
1700003E24Rik	0	0	0.62	0	0	0
1700003F12Rik	0	0	0.42	0.5	0.36	0
1700003G13Rik	0	0	0	0	0	0
1700003G18Rik	0	0	0.5	0	0	0
1700003H04Rik	0	0	0	0	0	0
1700003I22Rik	0	0	0	0	0	0
1700003L19Rik	0	0	0	0	0	0
1700003M02Rik	0	0.15	0.34	0.82	0	0.45
1700003M07Rik	7.55	5.99	6.99	6.14	7.15	10.35
1700003P14Rik	0	0	0	0	0	0
1700006A11Rik	0	0	0	0	0	0
1700006E09Rik	0	0	0	0	0	0
1700006F04Rik	0	0	0	0	0	0
1700006H21Rik	0	0	0	0	0	0
1700007B14Rik	0.13	0	0	0	0	0
1700007F19Rik	0	0.09	0.18	0.43	0	0.43
1700007G11Rik	0	0	0	0	0	0
1700007J10Rik	0.69	2.11	1.06	0.71	0.72	0.62
1700007K09Rik	0.42	0.41	1.83	0	0	1.81
1700007K13Rik	8.27	2.05	9.1	9.98	21.13	16.02
1700007L15Rik	2.98	4.81	4.92	1.47	1.76	1.08
1700007P06Rik	1.65	1.33	0	0.88	0.95	1.47
1700008C04Rik	1.04	1.03	3.05	1.37	1.96	4.57
1700008F21Rik	0	0.26	0	0	0	0
1700008I05Rik	0	0	0	0	0	0.22
1700008J07Rik	2.62	4.33	3.48	4.02	2.98	3.33
1700008K24Rik	0	0	0	0	0	0
1700008O03Rik	0.3	0.6	0	1.15	0.85	0.44
1700008P02Rik	0	0	0	0	0	0
1700009C05Rik	0	0	0	0	0	0
1700009J07Rik	0	0	0	0	0	0
1700009N14Rik	0	0	0	0	0	0
1700010B08Rik	0.29	0	0.34	0	0.29	0
1700010D01Rik	0	0	0	0	0	0
1700010I02Rik	0.8	0.54	3.72	0	0	0
1700010I14Rik	0.43	0.42	0.31	0.94	0.54	0.62
1700010J16Rik	0	0	0	0	0	0
1700010K23Rik	0	0.79	0	0	0	0
1700011A15Rik	0	0	0	0	0	0
1700011B04Rik	0	0	0	0	0	0
1700011C11Rik	0	0	0	0	0	0
1700011E24Rik	0.33	0	0	0	0	0
1700011H14Rik	0	0.23	0.26	0.31	0	0
1700011I03Rik	0	0	0	0	0	0
1700011L22Rik	0.56	0.28	0	0	0	0.41
1700011M02Rik	0	0	0	0	0	0
1700012A03Rik	0	0	0	0	0	0
1700012B07Rik	0	0	0.32	0	0	0
1700012B09Rik	0	0	0	0	0	0
1700012D01Rik	1.61	2.4	1.77	0	0.76	0
1700012D14Rik	1.35	0.44	0.99	2.95	0.42	0.65
1700012D16Rik	0	0	0	0	0	0
1700012H19Rik	0	0	0	0	0	0
1700012I11Rik	0	0	0	0	0	0
1700012L04Rik	0	0	0	0	0	0
1700012P22Rik	0	0	0	0	0	0
1700013D24Rik	0.54	0	0	0	0	0
1700013F07Rik	0	0	0	0.63	0	0
1700013G24Rik	0	0	0	0	0	0
1700013H16Rik	0	0	0	0	0	0
1700015E13Rik	0	0	0	0	0	0
1700015F17Rik	0	0	0	0	0	0
1700015G11Rik	0	0	0	0	0	0
1700016C15Rik	0	0	0	0	0	0
1700016D06Rik	0.85	1.23	0	1.02	0	1.22
1700016G22Rik	0	0	0	0.63	0.45	0
1700016H13Rik	0	0	0	0	0	0
1700016K19Rik	0	0	0	0	0	0
1700016L04Rik	0	0.3	0.33	0	0	0
1700016L21Rik	0	0	0	0	0	0
1700016P04Rik	0	0	0	0	0	0
1700017B05Rik	3.78	5.59	5.38	4.2	6.77	3.94
1700017D01Rik	0	0	0	0	0	0
1700017G19Rik	0	0	0	0	0	0
1700017J07Rik	0	0	0	0	0	0
1700017N19Rik	0	0	0	0	0	0
1700018A04Rik	0	0	0	0	0	0
1700018B08Rik	0	0	0	0	0	0
1700018B24Rik	0	0	0	0	0	0
1700018C11Rik	0	0	0	0	0	0
1700018F24Rik	0	0	0	0	0	0
1700018G05Rik	0	0	0	0	0	0
1700018L02Rik	0	0.43	0.24	0.86	0.41	0.63
1700019A02Rik	0.45	1.34	0.99	1.19	0.42	0.65
1700019B03Rik	0	0	0.18	0.22	0	0.48
1700019B21Rik	0	0	0	0	0	0
1700019C18Rik	0	0	0	0	0	0
1700019D03Rik	0.33	1.31	0.73	0.87	0	1.44
1700019E08Rik	0	0	0	0	0	0
1700019G17Rik	7.12	6.16	12.63	12.11	11.03	19.03
1700019G24Rik	0	0	0	0.74	0	0
1700019L03Rik	0	0.16	0.18	0.42	0	0.46
1700019M22Rik	0	0	0	0	0	0
1700019N19Rik	0	0	0	0	0	0
1700019O17Rik	0	0	0	0	0	0
1700020A23Rik	0	0	0	0	0	0
1700020D05Rik	2.15	1.86	1.77	4.94	2.02	1.17
1700020G17Rik	0.46	0.46	0	0	0	0
1700020I14Rik	54.63	74.28	68.51	36.24	66.22	60.82
1700020L24Rik	0	0	0	0	0.28	0
1700020M21Rik	0	0	0	0	0	0
1700020N01Rik	0	0	0	0	0	0
1700020N15Rik	0	0	0	0	0	0
1700020N18Rik	0	0	0	0	0	0
1700021F05Rik	53.94	41.32	52.92	48.41	45.08	40.07
1700021F07Rik	0	0	0	0	0	0
1700021K19Rik	28.18	30.55	29.85	73.18	34.54	45.4
1700021N21Rik	0	0	0	0	0	0
1700022A21Rik	0	0	0	0	0	0
1700022A22Rik	0	0	0	0	0	0
1700022E09Rik	0.78	0.88	0	1.02	0	0
1700022H01Rik	0	0	0	0.54	0	0
1700022H16Rik	0	0	0	0	0	0
1700022I11Rik	0	0	0	0	0	0
1700023C21Rik	0	0	0	0	0	0
1700023E05Rik	0.16	0.15	0	0	0	0
1700023F02Rik	0	0	0	0	0	0
1700023F06Rik	0.45	0.22	0	1.49	0	0.66
1700023L04Rik	0.43	0.42	0.94	0.56	0	0
1700024B18Rik	0	0	0	0	0	0
1700024F13Rik	2.1	0	0.46	0	0.79	0.61
1700024G13Rik	0	0	0	0	0	0
1700024I08Rik	0	0	0	0	0	0
1700024N05Rik	0	0	0	0	0	0
1700024P04Rik	0	0	0	0	0	0
1700024P16Rik	0	0	0	0	0.08	0
1700025B11Rik	0	0	0	0	0	0
1700025C18Rik	0	0	0	0	0	0
1700025F22Rik	0	0	0	0	0	0
1700025F24Rik	0	0	0	0	0	0
1700025G04Rik	28.11	49.88	37.21	33.13	24.19	31.21
1700025K24Rik	0	0	0	0	0	0
1700025M24Rik	0	0	0	0	0	0
1700025N23Rik	3.7	3.51	5.72	2.41	2.85	8.86
1700026D08Rik	0	0	0.46	0.28	0.39	0.3
1700026D11Rik	0	0	0.36	0.43	0	0
1700026F02Rik	0	0	0	0	0	0
1700026L06Rik	0.42	0	0	0.55	0.39	0
1700027A15Rik	0	0	0	0	0	0
1700027F09Rik	0	0	0	0	0	0
1700027H10Rik	0	0	0	0	0.46	0
1700027I24Rik	0	0	0	0	0	0
1700027J07Rik	0	0	0	0	0	0
1700028B04Rik	0	0	0	0	0	0
1700028D13Rik	0	0	0	0	0	0.57
1700028E10Rik	0.28	1.82	0.31	0.37	0.24	0.19
1700028I16Rik	0	0	0	0	0.24	0.38
1700028J19Rik	2.06	1.59	2.26	1.81	1.51	1.66
1700028K03Rik	0	0.08	0	0.11	0	0
1700028M03Rik	0	0	0	0	0	0
1700028P14Rik	0.32	0	0.7	0.42	0	0.46
1700028P15Rik	0	0.32	0	0	0	0
1700029B22Rik	0	0	0	0	0	0
1700029F12Rik	0	0.25	0	0.32	0.45	0.32
1700029H14Rik	0	0	0	0	0	0
1700029I15Rik	0.83	0.83	1.82	1.09	1.56	2.45
1700029J03Rik	0	0	0	0	0	0
1700029J07Rik	4.93	1.15	3.09	12.2	3.01	5.33
1700029M20Rik	0	0	0	0	0	0
1700029N11Rik	0	0	0	0	0	0
1700029P11Rik	0	0	0	0	0	0
1700030A11Rik	0	0	0	0	0	0
1700030C10Rik	0	0	0	0	0	0.23
1700030F04Rik	0	0	0	0	0	0
1700030F18Rik	0	0	0	0	0.43	0
1700030J22Rik	0.44	0.53	0.88	1.17	0.76	0.9
1700030K09Rik	14.21	11.06	12.87	21.01	12.28	15.88
1700030L20Rik	0	0	0.49	0	0	0.03
1700030M09Rik	0	0	0	0	0	0
1700030N03Rik	0	0	0	0	0	0
1700030O20Rik	0	0	0	0	0	0
1700031A10Rik	0	0	0	0	0	0
1700031F05Rik	0	0	0	0	0	0
1700031M16Rik	0	0	0	0	0	0
1700031P21Rik	0	0	0	0	0	0
1700034E13Rik	0	0	0	0	0	0
1700034G24Rik	0	0	0	0	0	0
1700034H15Rik	2.17	2.73	2.5	2.16	2.28	3.18
1700034I23Rik	0.11	0	0	0	0	0
1700034J05Rik	0	0	0	0	0	0
1700034K08Rik	0.92	0.45	0	0	0	1.33
1700034O15Rik	0	0	0	0	0	0
1700034P13Rik	0.54	0	0.2	0.95	0.34	0.52
1700036G14Rik	0.51	0	0	0	0	0
1700037C18Rik	5.21	4.68	5.19	4.25	3.98	3.25
1700037H04Rik	45.82	59.27	41.28	38.24	45.06	38.68
1700039E15Rik	0	0	0	0	0	0
1700039E22Rik	0	0	0	0	0	0
1700040L02Rik	0	0	0	0	0	0
1700041A01Rik	0.42	0	0	0.57	0.44	1.18
1700041C23Rik	0	0	0	0	0	0
1700041M19Rik	0	0	0	0	0	0
1700042B14Rik	0	0	0	0	0	0
1700042G07Rik	0	0	0	0	0	0
1700042G15Rik	0	0	0	0	0	0.2
1700042O10Rik	0	0	0	0	0	0
1700044C05Rik	0	0	0	0	0.29	0
1700044K03Rik	0	0	0	0	0	0
1700045H11Rik	0	0	0	0	0	0
1700046C09Rik	0	0	0	0	0	0
1700047A11Rik	0.48	1.36	1.5	0.45	0.89	1.32
1700047E10Rik	11.01	15	19.11	6.16	10.96	22.04
1700047G03Rik	0	0	0	0	0	0
1700047I17Rik2	5.72	7.52	6	14.3	7.36	7.35
1700047L14Rik	0	0	0	0	0	0
1700047M11Rik	9.4	7.7	10.34	29.59	1.16	2.37
1700048M11Rik	0	0	0	0	0	0
1700048O20Rik	10.11	6.47	8.7	10.66	7.47	9.48
1700049E15Rik	0	0	0	0	0	0
1700049E22Rik	0	0	0	0	0	0
1700049G17Rik	4.82	3.4	4.39	6.57	4.8	6.01
1700049L16Rik	0	0	0	0	0	0
1700051A21Rik	0	0	0	0	0	0
1700052I22Rik	0	0	0	0	0	0
1700052K11Rik	5.23	5.69	4.11	5.55	6.07	6.87
1700052N19Rik	25.53	26.34	18.38	19.09	23.3	19.72
1700054A03Rik	0	0	0	0	0	0
1700054K19Rik	0	0	0	0	0	0
1700054M17Rik	0	0	0	0	0	0
1700055C04Rik	0	0	0	0	0	0
1700055N04Rik	0	0	0	0.19	0	0
1700056E22Rik	0.57	0.56	0.31	0.75	0.27	0
1700057G04Rik	0	0	0	0.34	0.24	0
1700057H15Rik	0	0	0	0.37	0	0.41
1700057H21Rik	0	0	0	0	0	0
1700060C16Rik	0	0	0	0	0	0
1700060C20Rik	0	0	0	0	0	0.7
1700061F12Rik	0	0	0	0	0	0
1700061G19Rik	0	0	0	0	0	0.16
1700061I17Rik	0	0	0	0	0.13	0
1700063A18Rik	0	0	0	0	0	0
1700063D05Rik	29.58	45.43	19.53	12.96	14.12	22.37
1700063O14Rik	0	0	0	0	0	0
1700064J06Rik	0	0	0	0	0	0
1700064M15Rik	0	0	0	0.57	0	0
1700065D16Rik	0	0	0	0	1.43	0
1700065I16Rik	0	0	0	0	0	0
1700065J11Rik	0	0	0	0	0	0
1700065J18Rik	0	0	0	0	0	0
1700065L07Rik	0	0	0	0	0	0
1700065O20Rik	0	0	0	0	0	0
1700066B17Rik	0	0	0	0.71	0	0
1700066B19Rik	0	0.21	0.34	0.28	0	0.15
1700066J03Rik	0	0.55	0	0	1.05	0
1700066M21Rik	50.27	40.25	46.6	45.12	50.22	53.88
1700066N21Rik	0	0	0	0	0	0
1700066O22Rik	0	0	0	0	0	0
1700067G17Rik	0	0	0	0	0	0
1700067K01Rik	0	0.25	0.83	0	0.47	0.37
1700067P10Rik	0	0	0	0	0	0
1700069L16Rik	0	0	0	0	0	0
1700069P05Rik	0	0	0	0	0	0
1700071K01Rik	0	0	0	0	0	0
1700071M16Rik	1.71	0	0.94	0	1.62	2.49
1700072B07Rik	0	0	0	0	0	0
1700072O05Rik	0	0	0	0	0	0
1700073E17Rik	0.06	0	0.06	0	0	0
1700074P13Rik	0	0	0	0	0	0
1700080E11Rik	0	0	0	0	0	0
1700080N15Rik	0	0	0	0	0	0
1700080O16Rik	0	0	0	0	0	0
1700081H04Rik	0	0	0	0	0	0
1700084C01Rik	3.37	2.97	6.99	30.52	20.63	23.36
1700084E18Rik	2.71	0.67	1.49	2.67	3.19	0.98
1700084F23Rik	0	0	0	0	0	0
1700084J12Rik	0	0	0	0	0	0
1700084M14Rik	0	0	0	0	0	0
1700085C21Rik	0	0	0	0	0	0
1700086L19Rik	3.72	8.38	5.2	17.8	7.65	8.84
1700086O06Rik	5.84	8.24	5.62	8.37	6.41	3.29
1700088E04Rik	11.45	8.99	13.31	16.22	10.19	16.63
1700091H14Rik	0.19	0	0	0	0	0
1700092C02Rik	0	0	0	0	0	0
1700092C10Rik	0	0	0	0	0	0
1700092E19Rik	0	0	0	0	0	0
1700092K14Rik	0	0	0	0	0	0
1700092M07Rik	2.36	0.78	1.73	1.04	0	1.14
1700093K21Rik	0.27	0	0.3	0	0	0
1700094D03Rik	8.71	8.34	8.26	13.09	6.42	12.64
1700094J05Rik	0	0.27	0	0	0	0
1700094M24Rik	0	0	0	0	0	0
1700095A21Rik	0	0	0	0	0	0
1700095B10Rik	0	0	0	0	0	0
1700095J12Rik	0	0	0	0	0	0
1700096J18Rik	0	0	0	0.85	0	0.93
1700096K18Rik	5.02	6.81	5.52	5.87	6.83	8.37
1700097N02Rik	0	0	0	0	0	0
1700099I09Rik	0	0	0	0	0	0
1700100I10Rik	0.33	1.97	1.01	1.63	2.46	1.75
1700100L14Rik	0	0	0	0	0	0
1700101E01Rik	0	0	0.32	0	0	0.43
1700101I11Rik	0.69	0.34	1.13	0.91	0.65	1
1700101O22Rik	0	0	0	0	0	0
1700102H20Rik	2.21	5.86	4.87	2	2.09	2.15
1700102P08Rik	1.24	0	1.09	2.61	1.4	1.44
1700104L18Rik	0	0	0	0	0	0
1700105P06Rik	1.03	0.51	0	0	0	0.75
1700106J16Rik	0	0	0	0	0	0
1700108F19Rik	0	0	0	0	0	0
1700108J01Rik	0	0	0	0	0	0
1700109G14Rik	0.35	0	0	0	0	0
1700109G15Rik	0	0	0	0	0	0
1700109H08Rik	6.64	9.3	7.74	4.63	4.79	5.68
1700109I08Rik	0	0	0	0	0	0
1700109K24Rik	0	0	0	0	0	0
1700110C19Rik	1.16	0.77	0	2.55	0.73	2.25
1700110I01Rik	0	0	0.18	0.16	0.15	0
1700110K17Rik	0	0	0	0	0	0
1700111N16Rik	0	0	0	0	0	0
1700112E06Rik	0	0	0.33	0.79	0	0
1700112H15Rik	0	0	0	0	0	0
1700112J05Rik	0	0	0	0	0	0
1700113A16Rik	4.18	2.76	5.21	6.23	4.47	4.45
1700113H08Rik	0	0	0	0	0	0
1700119H24Rik	0	0	0	0	0	0
1700120C14Rik	0.77	0	0.85	0	0.73	0
1700120E14Rik	0	0	0	0	0	0
1700120G07Rik	0	0	0	0	0	0
1700120K04Rik	1.05	0.52	0	1.39	0	0.77
1700121L16Rik	0	0	0	0.67	0	0
1700121N20Rik	0	0	0	0	0	0
1700122O11Rik	0	0	0	0	0	0
1700123I01Rik	0	0	0	0	0	0
1700123K08Rik	0	0	0.29	0	0	0
1700123L14Rik	0	0	0	0	0	0
1700123M08Rik	3.34	1.28	4.22	2.33	1.2	2.62
1700123O12Rik	0	0	0	0	0.47	0
1700123O20Rik	34.91	39.09	38.24	36.83	38.52	42.5
1700123O21Rik	0	0	0	0	0	0
1700124L16Rik	1.76	3.48	4.83	2.31	1.66	5.1
1700125G02Rik	0	0	0	0	0	0
1700125G22Rik	0.32	0	0	0	0	0
1700125H03Rik	0	0	0	0	0	0
1700125H20Rik	0	0	0.31	0	0.26	0.41
1700126H18Rik	0	0	0	0	0	0
1700128A07Rik	0	0	0	0	0	0
1700128F08Rik	6.5	4.49	6.35	4.4	5.11	7.73
1700129C05Rik	0	0	0	0	0	0
1810006J02Rik	0	0	0	0	0	0
1810007C17Rik	0	0	0	0	0	0
1810007D17Rik	0	0	0	0	0	0
1810008I18Rik	0	0	0	0	0	0
1810009A15Rik	159.23	115.6	126.4	76.47	113.61	98.77
1810009J06Rik	0	0	0	0	0	0
1810010D01Rik	0.29	0	0.32	0.77	0.28	0
1810010H24Rik	7.43	6.88	6	8.15	10.98	6.84
1810011H11Rik	0	0	0	0	0	0
1810011O10Rik	10.96	25.54	14.06	3.74	8.03	11.5
1810012K16Rik	0	0	0	0	0	0
1810013A23Rik	0	0	0.78	0	0	0
1810013L24Rik	24.93	29.26	33.96	40.3	32.46	46.82
1810014B01Rik	11.21	7.79	10.75	10.01	6.94	10.51
1810018F18Rik	0	0	0	0	0	0
1810019D21Rik	0	0	0.22	0.26	0	0
1810020O05Rik	0	0	0	0.34	0.25	0
1810021B22Rik	1.72	0.85	2.37	2.83	3.65	4.38
1810022K09Rik	452.39	340.56	400.75	345.36	303.69	279.68
1810024B03Rik	0.21	0.85	1.18	1.67	0.6	0
1810026B05Rik	14.03	11.44	14.18	13.96	11.3	12.01
1810026J23Rik	43.15	46.74	46.09	67.33	58.52	54.87
1810030O07Rik	37.95	41.05	40.84	42.99	36.57	47.94
1810032O08Rik	35.38	26.13	24.3	36.94	25.24	22.17
1810034E14Rik	0	0	0	0	0.14	0
1810037I17Rik	204.31	155.8	224.12	256.4	238.71	256.06
1810041L15Rik	11.47	16.42	20.02	82.34	12.49	20.79
1810043G02Rik	11.53	16.12	12.5	15.8	15.93	15.14
1810043H04Rik	35.12	29.01	40.56	35.44	38.08	27.21
1810044D09Rik	11.33	12.41	11.8	16.48	8.99	10.39
1810046K07Rik	0	0	0	0	0	0
1810053B23Rik	0	0	0	0	0	0
1810055G02Rik	20.71	33.05	21.38	32.87	32.51	29.27
1810058I24Rik	81.99	90.8	107.97	130.42	91.96	124.61
1810062G17Rik	0	0	0	0	0.28	0.88
1810062O18Rik	1.48	0.06	0.41	1.46	1.06	2.17
1810064F22Rik	0.97	0.5	0.57	0.93	0.27	0.94
1810065E05Rik	0	0	0	0	0	0
2010001E11Rik	0	0.21	0.48	0.87	0	0
2010002M12Rik	0.74	0.54	0.86	0.59	0.66	1.14
2010003K11Rik	0	0	0	0	0	0
2010005H15Rik	2.17	2.69	2.03	2.15	2.05	1.58
2010009K17Rik	0	0	0	0	0	0
2010010A06Rik	0	0	0	0	0	0
2010012O05Rik	9.88	12.32	13.89	14.39	11.96	18.14
2010016I18Rik	0	0	0	0	0	0
2010106C02Rik	0	0	0	0	0	0
2010106E10Rik	0	0	0	0	0	0
2010107E04Rik	839.05	743.43	1105.39	579.97	849.55	843.84
2010107G12Rik	0.23	0.24	0.81	0.92	0.12	0.54
2010107G23Rik	3.25	1.84	3.23	8.55	3.35	4.72
2010109A12Rik	0.52	0.52	0	0	0.98	0.76
2010109I03Rik	0.26	0.16	0	0.09	0.31	0.89
2010111I01Rik	1.42	2.64	1.79	4.99	1.61	2.31
2010204K13Rik	18.32	12.91	6.3	1.37	12.77	3.78
2010300C02Rik	0.72	1.73	0.4	1.27	1.31	0.18
2010308F09Rik	0	0	0.68	0.81	0.58	0.89
2010310C07Rik	0.33	0	0	0	0	0
2010320M18Rik	29.91	22.24	27.97	39.87	31.38	32.6
2200002D01Rik	0	0	0	0	0	0
2200002J24Rik	0	0	0	0	0	1.35
2210010C04Rik	0	0	0	0.27	0	0.17
2210011C24Rik	0	0	0	0.4	0	0
2210013O21Rik	54.81	55.62	60.65	78.1	48.04	67.46
2210015D19Rik	11.91	8.35	9.42	10.7	11.91	8.86
2210016F16Rik	5.72	5.74	5.39	4.69	5.14	5.18
2210016L21Rik	35.81	40.98	41.42	68.15	48.05	47.57
2210018M11Rik	25.44	30.35	27.33	34.53	28.87	35.43
2210019I11Rik	0	0	0	0	0	0
2210039B01Rik	1.73	3.6	5.45	3.9	2.42	8.69
2210404O09Rik	4.68	4.45	4.87	6.43	4.34	6.19
2210406O10Rik	3.24	0.82	1.74	1.06	0.51	1.82
2210407C18Rik	0	0	0	0	0	0
2210408F21Rik	2.08	1.13	1.53	1.71	1.54	2.76
2210408I21Rik	3.31	4.25	5.43	5.7	4.41	5.12
2210409D07Rik	0	0	0	0	0	0
2210409E12Rik	0	0	0	0	0	0
2210414B05Rik	0	0	0	0	0	0
2210416O15Rik	0.18	0.18	0	0	0.34	0.26
2210417A02Rik	0	0	0	0	0	0
2210420H20Rik	0.46	0.72	0.61	1.37	0	2.04
2300002M23Rik	0	0	0	0	0	0.32
2300003K06Rik	0	0	0	0	0	0
2300005B03Rik	0	0	0	0.83	0	0
2300009A05Rik	9.01	8.93	9.39	11.24	12.97	7.58
2310001H17Rik	0.5	0.38	1.28	2.04	2.84	1.46
2310001K24Rik	0	0	0	0	0	0
2310002D06Rik	0	0	0	0	0	0
2310002F09Rik	0.1	0	0	0	0	0
2310002L09Rik	0	0	0	0	0	0
2310003H01Rik	10.81	14.84	9.6	13.36	15.14	10.03
2310005A03Rik	0	0	0.65	0	0.35	0.8
2310005E17Rik	0	0	0	0	0	0
2310007B03Rik	0	0	0	0	0	0
2310007L24Rik	0	0	0	0	0	0
2310008N11Rik	0	0	0	0	0	0
2310009A05Rik	40.57	29.14	43.98	39.48	31.6	34.17
2310009B15Rik	26.44	21.26	19.75	26.27	25.4	18.12
2310010J17Rik	4.74	3.92	4.34	1.62	3.72	4.59
2310011J03Rik	34.89	41.95	36.78	47.63	49.21	33.56
2310014L17Rik	5.32	5.26	3.44	2.79	2.69	2.75
2310015A10Rik	4.12	5.7	5.66	7.99	4.65	6.61
2310015B20Rik	0	0	0.73	4.35	0.62	0
2310015D24Rik	0.09	0	0.1	0	0.09	0
2310016D03Rik	0	0	0	0	0	0
2310020H05Rik	0	0	0	0	0	0
2310022A10Rik	11.48	14.49	8.32	19.99	18.16	8.48
2310022B05Rik	18.91	30.06	53.54	177.41	45.45	75.24
2310030A07Rik	0.46	0	0	0	0	0
2310030G06Rik	0.22	0	0	0.29	0.21	0
2310033P09Rik	12.44	11.46	11.04	14.65	12.14	9.51
2310034C09Rik	0	0	0	0	0	0
2310034G01Rik	2.11	1.05	2.32	1.39	1	2.05
2310034O05Rik	0.24	0.97	0	0	0.81	0.84
2310035C23Rik	23.95	22.23	22.29	36.06	27.2	26.52
2310036O22Rik	87.97	100.66	93.36	161.71	115.26	93.27
2310039H08Rik	20.85	16.75	19.37	27.45	23.05	15.14
2310039L15Rik	12.9	16.47	20.4	13.12	10.67	22.55
2310040G24Rik	4.77	1.55	2.86	0.68	2.45	6.25
2310043L19Rik	0	0	0	0	0.38	0
2310043O21Rik	0	0	0	0	0	0
2310045N01Rik	47.72	51.52	61.33	76.51	55.7	80.32
2310047M10Rik	7.12	6.62	7.99	13.08	11.89	7.54
2310050C09Rik	0	0	0	0	0	0
2310057J18Rik	0	0	0	0	0	0
2310057M21Rik	7.93	7.62	6.21	10.28	7.02	9.6
2310057N15Rik	0	0	0	0	0	0
2310061I04Rik	31.01	30.99	27.18	45.71	38.3	23.8
2310061J03Rik	0.6	1.19	1.76	1.58	1.89	2.32
2310061N02Rik	0	0	0	0	0	0
2310065F04Rik	0	0	0	0	0	0
2310067B10Rik	18.73	28.02	22.94	28.91	26.17	27.33
2310068J16Rik	0.24	0.48	0	0.96	0	0
2310069B03Rik	0	0	0	0	0	0
2310069G16Rik	2.24	0.95	2.11	2.95	1.51	1.39
2310079G19Rik	0	0	0	0	0	0
2310081J21Rik	0.53	0.52	2.33	0	0	0
2400006E01Rik	0	0	0	0	0	0
2410002F23Rik	106.87	100.14	69.48	116.87	88.69	67.42
2410003L11Rik	0	0	0	0	0	0
2410004B18Rik	44.67	35.65	41.1	53.26	39.74	43.27
2410004I01Rik	0	0.28	0	0	0	0
2410004N09Rik	53.15	41.32	45.78	63.76	39.67	50.28
2410004P03Rik	0.3	0.75	0.33	0.78	0.72	1.99
2410006H16Rik	380.62	211.87	317.13	289.68	311.25	317.86
2410007B07Rik	0	0.52	0.57	0.6	0.4	0.73
2410012E07Rik	0.19	0	0	0	0	0
2410012M07Rik	0	0	0	0	0	0
2410015M20Rik	178.42	129.73	178.81	154.8	138	148.35
2410016O06Rik	7.02	5.72	5.35	4.77	7.47	7.56
2410017I17Rik	0	0	0	0	0	0
2410018L13Rik	17.23	21.21	16.26	31.97	21.01	24.81
2410021H03Rik	0.73	0.72	0	0.96	0.34	1.06
2410088K16Rik	0	0	0.71	1.61	0	0.85
2410089E03Rik	8.41	13.43	11.74	14.38	9.88	17.68
2410114N07Rik	1.42	0.38	0	1.51	0	0.52
2410124H12Rik	0	0	0	0	0.37	0
2410127L17Rik	53.66	50.92	43.21	25.27	40.76	35.84
2410131K14Rik	18.75	21.24	20.18	16.84	21.14	21.62
2410137M14Rik	0.32	0	0.35	0.84	0	0.46
2410141K09Rik	1.7	3.65	2.61	1.68	2.24	2.04
2500002B13Rik	4.62	8.14	12.79	5.42	4.9	9.54
2500004C02Rik	13.01	14.46	12.12	18.41	10.3	11.87
2510002D24Rik	2.43	2.89	5.61	11.66	3.75	5.47
2510003E04Rik	72.32	61.69	81.67	147.19	75.48	84.49
2510009E07Rik	50.61	60.18	69.65	62.88	85.15	87.27
2510039O18Rik	14.93	14.99	16.31	26.8	23.4	13.52
2610001J05Rik	111.61	106.99	125.56	70.45	91.29	105.11
2610002J02Rik	27.1	19.34	20.62	44.69	27.95	32.85
2610002M06Rik	6.79	9.3	7.8	10.16	9.82	9.59
2610005L07Rik	31.76	48.17	39.98	31.63	42.68	48.63
2610008E11Rik	24.94	28.11	23.53	38.31	18.47	26.83
2610015P09Rik	5.35	4.02	4.61	9.14	3.55	10.51
2610016A17Rik	0	0	0	0	0	0.89
2610020C07Rik	1.97	2.94	1.22	0.97	2.33	2.51
2610020H08Rik	15.02	14.48	13.31	9.49	11.82	14.51
2610027K06Rik	0	0	0	0	0	0
2610028E06Rik	0.07	0	0	0	0	0
2610028H24Rik	0.68	0	0.35	0	0.44	0.68
2610034B18Rik	27.77	29.94	21.25	22.79	30.32	22.86
2610035D17Rik	27.75	20.92	30.05	59.37	27.53	40.95
2610035F20Rik	1.42	0.47	0.78	2.18	1.56	1.72
2610037D02Rik	1.02	1.78	1.8	2.5	1.77	2.65
2610044O15Rik8	27.74	24.23	17.96	37.2	21.64	31.08
2610100L16Rik	6.91	3.72	7.18	5.99	10.18	8.91
2610203C20Rik	33.51	59.42	48.66	52.99	41.49	70.2
2610203C22Rik	0.43	0.43	0.96	0.57	0.41	0
2610206C17Rik	0.31	0.15	0	0.62	0.15	0.45
2610301B20Rik	52.13	35.75	48.1	50.46	44.08	61.16
2610305D13Rik	0.93	0.87	0.91	1.23	2.23	2.06
2610306M01Rik	12.68	13.88	18.88	23.99	18.93	19.95
2610307P16Rik	3.87	2.52	5.11	2.11	1.92	6.23
2610316D01Rik	26.52	20.39	32.13	27.46	21.92	29.88
2610318N02Rik	6.63	7.84	2.35	3.94	4.64	4.04
2610507B11Rik	111.93	147.58	116.89	107.36	175.06	147.9
2610507I01Rik	26.73	29.21	25.72	40.01	25.2	36.13
2610524H06Rik	54.15	53.71	49.31	47.79	40.53	45.11
2610528A11Rik	0	0	0	0	0	0
2610528J11Rik	0	0	0	0	0	0
2700029M09Rik	122.29	114.83	84.29	68.24	82.06	63.32
2700038G22Rik	7.04	6.34	1.61	6.34	5.98	1.87
2700046A07Rik	0	0	0.27	0	0.12	0
2700046G09Rik	2.78	1.46	2.87	5.22	1.54	1.76
2700049A03Rik	9.97	8.52	9.34	9.06	8.05	9.49
2700054A10Rik	1.14	0.82	1.09	2.28	0.68	1.56
2700060E02Rik	203.1	198.16	208.52	206.68	178.26	190.84
2700062C07Rik	25.41	22.82	16.88	21.95	17.97	21.15
2700069I18Rik	1.45	3.59	8.1	1.98	0.85	3.67
2700070H01Rik	2.03	1.63	2.39	1.39	1.03	2.8
2700081O15Rik	38.57	40.63	45.03	64.81	43.61	43.8
2700089E24Rik	85.04	85.58	96.42	95.26	84.78	81.79
2700089I24Rik	0	0.33	0	0	0	0.39
2700094K13Rik	486.47	427.76	334.88	122.78	299.67	225.38
2700097O09Rik	23.17	19.04	17.28	23.57	13.01	18.26
2700099C18Rik	38.65	37.3	22.89	7.26	23.13	22.78
2810001G20Rik	28.71	21.8	30.9	42.21	21.02	35.08
2810002D19Rik	7.08	9.9	12.18	11.95	9.58	16.61
2810004N23Rik	52.87	49.71	45.71	42.12	47.1	39.12
2810006K23Rik	38	28.12	29.71	23.2	27.99	34.5
2810007J24Rik	0	0	0	0	0	0
2810008D09Rik	25.99	14.99	16.63	41.68	28.07	15.79
2810013P06Rik	12.36	8.86	10.26	21.64	10.41	12.96
2810021J22Rik	5.68	5.93	6.31	7.33	4.94	7.81
2810025M15Rik	131.3	118.23	86.46	56.22	104.75	86.47
2810029C07Rik	6.42	5.01	7.06	10.24	9.01	11.11
2810032G03Rik	0.43	0	0.71	0.28	0.2	0.63
2810047C21Rik1	6.55	6.25	5.86	7.71	9.02	6.18
2810049E08Rik	8.4	8.08	7.88	26.67	10.95	18.66
2810403A07Rik	66.8	64.21	64.48	91.65	70.39	66.58
2810403D21Rik	4.35	6.21	6.59	3.94	4.08	5.54
2810404M03Rik	0	0	0	0	0	0
2810405F15Rik	0	0	0	0	0	0
2810408A11Rik	7.2	4.76	6.86	5.69	6.79	9.07
2810408I11Rik	24.69	17.87	13.37	1.55	9.61	4.56
2810408M09Rik	22.29	20.53	16.07	34.44	28.54	21.34
2810410L24Rik	8.94	8.4	11.04	28.49	13.31	10.71
2810417H13Rik	189.29	220.19	79.63	20.6	129.41	53.56
2810428I15Rik	115.63	97.62	125.74	118.89	127.98	107.61
2810429I04Rik	4.81	6.22	1.07	0	4.58	5.65
2810433D01Rik	0.4	0	0	0	0.11	0.3
2810442N19Rik	0	0	0	0	0	0
2810454H06Rik	1.69	1.21	0.41	1.36	1.5	1.22
2810459M11Rik	112.3	140.21	165.72	159.26	128.74	163.45
2810468N07Rik	99.03	92.42	150.92	254.18	78.67	156.09
2810471M01Rik	0	0	0	0	0	0
2810474O19Rik	9.9	11.99	10.16	13.06	9.64	11.23
2900005J15Rik	1.7	2.47	0.89	2.07	1.24	2.48
2900008C10Rik	0.6	0.59	0	0	0.19	0.58
2900009J06Rik	1.88	3.11	3.45	0	2.37	2.74
2900011O08Rik	11.39	12.41	14.51	83.12	39.02	42.43
2900026A02Rik	1.53	5.06	2.65	3.46	4.73	4.56
2900041M22Rik	0	0	0	0	0	0
2900052N01Rik	1.13	0.81	3.27	12.74	5.32	6.26
2900055J20Rik	0	0	0	0	0	0
2900057B20Rik	0	0	0	0	0	0
2900060B14Rik	0	0.47	0	0	0.45	0
2900076A07Rik	11.96	12.5	10.31	19.57	10.36	14.09
2900079G21Rik	0.27	0.71	0	1.18	1.13	0.52
2900092C05Rik	0	0	0	0	0	0
2900092D14Rik	68.19	74.35	44.18	48.84	61.37	49.57
2900097C17Rik	155.26	209.07	164.81	175.53	173.31	149.73
3000002C10Rik	4.55	5.2	2.76	10.9	9.02	6.06
3010001F23Rik	2.81	3.45	5.5	5.4	2.97	8.69
3010026O09Rik	13.11	10.16	11.61	8.47	8.32	12.12
3010033K07Rik	0	0	0	0	0	0
3100003L05Rik	0	0.42	0	0	0.8	4.3
3110001I22Rik	7.33	9.44	7.87	9.86	8.35	7.5
3110002H16Rik	21.38	22.08	22.82	31.76	21.69	25.47
3110007F17Rik	10.45	21.34	19.38	10.62	14.59	18.68
3110009E18Rik	21.41	14.6	11.76	9.2	19.37	6.77
3110009F21Rik	0	0	0	0	0	0
3110015C05Rik	0.52	0	0.32	0	0.28	0.23
3110021A11Rik	0	0.67	0.37	0.44	0	0.98
3110021N24Rik	0.59	0.73	0.49	0.78	0.83	0.43
3110035E14Rik	30.65	24.47	37.63	441.58	49.22	93.4
3110039I08Rik	0	0	0	0	0.36	0
3110039M20Rik	9.06	14.42	12.09	14.47	7.92	13.15
3110040N11Rik	22.22	10.53	23.38	11.87	17.31	14.5
3110043O21Rik	13.95	14.57	17.71	21.95	23.12	25.67
3110045C21Rik	4.55	4.27	3.16	2.21	2.94	4.52
3110052M02Rik	7.74	5.77	8.75	7.33	8.54	11.75
3110056K07Rik	7.98	11.59	11.2	8.73	11.62	15.14
3110057O12Rik	9.15	7.51	9.6	12.96	8.06	17.05
3110062M04Rik	3.02	3.76	4.49	4.47	3.33	3.18
3110070M22Rik	1.21	1.19	1.57	0.95	0.91	1.75
3110079O15Rik	0	0	0	0	0.59	0
3110082I17Rik	17.13	20.24	9.13	9.27	14.09	12.58
3110082J24Rik	33.71	29.46	27.51	30.54	31.44	23.17
3110099E03Rik	0.31	0.6	0.33	0.92	1.14	1.89
3200001D21Rik	0	0.12	0	0.15	0.14	0
3300002I08Rik	4.66	6.89	5.86	7.78	10.29	9.22
3300002P13Rik	0	0	0	0	0.24	0.36
3300005D01Rik	0	0	0	0	0	0
3425401B19Rik	0	0	0	0	0	0
3632451O06Rik	21.39	17.57	20.02	66.19	19.89	25.33
3632454L22Rik	0.14	0.43	0.08	0.19	0	0.3
3830403N18Rik	0	0	0	0	0	0
3830406C13Rik	17.25	16.8	22.68	25.12	20.89	24.11
3830408C21Rik	2.95	2.09	3.1	4.81	1.99	1.63
3830417A13Rik	0	0	0	0	0	0
3830432H09Rik	0.45	0.65	1.68	0.29	0.52	1.44
3930402G23Rik	3.16	1.84	2.96	0	2.81	3.1
4430402I18Rik	2.23	1.1	2.58	5.05	1.87	3.05
4631405J19Rik	0.66	0	0.24	0	1.45	0.32
4632404H12Rik	6.02	5.48	4.99	7.03	6.72	4.97
4632415L05Rik	16.16	20.22	12.05	18.8	20.65	18.96
4632427E13Rik	1.68	1.25	0.92	2.21	5.94	4.88
4632428C04Rik	0.11	0.11	0.36	0	0.41	0
4632428N05Rik	0.11	0.21	0.12	0.64	0.26	0.24
4732416N19Rik	1.56	0.51	0	0	0.49	0.75
4732456N10Rik	0	0	0	0	0	0
4732471J01Rik	0.57	0.1	1.26	0.86	0.33	0.79
4732490B19Rik	0	0	0	0	0.05	0
4732491K20Rik	1.75	1.48	0.92	1.75	1.57	1.21
4831440E17Rik	0.73	0.5	0.74	1.18	1.17	0.98
4833411C07Rik	0	0.22	0	0	0	0
4833412C05Rik	0	0	0	0	0	0
4833415N18Rik	4.5	3.64	2.92	1.89	2.96	5.34
4833417C18Rik	2.59	4.63	2.74	3.36	3.6	7.74
4833418N02Rik	1.58	0.52	1.16	0.92	1.32	0.26
4833419F23Rik	0.31	0	0.34	0.41	0	0.45
4833420G17Rik	46.45	46.97	52.32	77.37	43.31	72.41
4833422C13Rik	3.3	5.28	2.58	0.12	0.79	1.45
4833422M21Rik	0.4	0	0	0	0.19	0
4833423E24Rik	0	0	0	0.21	0	0
4833427F10Rik	0.31	0.63	1.3	0.79	0.47	0.42
4833427G06Rik	0	0.36	1.58	0	2.03	0.52
4833428L15Rik	0	0	0	0	0	0.62
4833439L19Rik	165.75	223.35	207.41	275.96	261.22	233.28
4921501E09Rik	0	0	0	0	0	0
4921504A21Rik	0.9	1.4	0.55	1.06	1.34	0.94
4921504E06Rik	0	0	0	0	0	0
4921506M07Rik	0	0	0	0	0	0
4921507L20Rik	0	0	0	0	0.16	0
4921507P07Rik	0.11	0.11	0.38	0.6	0.11	0.33
4921508D12Rik	0	0	0	0	0	0
4921509C19Rik	0	0	0	0	0	0
4921509O07Rik	0	0	0	0.14	0	0
4921511C10Rik	0	0	0	0	0	0
4921511C20Rik	0	0	0	0	0	0
4921511H03Rik	0.26	0	0	0	0	0
4921511I17Rik	0	0	0	0	0	0
4921511M17Rik	0	0	0	0	0	0
4921513I03Rik	0	0	0.19	0.53	0.16	0.49
4921515E04Rik	3.13	2.14	2.54	2.61	2.41	4.74
4921517D22Rik	0.59	1.08	0.74	0.33	0.24	0.61
4921524J17Rik	25.14	18.36	20.31	26.23	18.7	19.06
4921524L21Rik	0	0	0	0	0	0
4921525O09Rik	0	0	0	0	0	0
4921529L05Rik	0	0	0	0.1	0	0
4921530L21Rik	0.94	0.47	0.52	0	0	0.34
4921531C22Rik	1.68	2.5	2.31	1.48	2.25	2.24
4921531P14Rik	0	0	0	0	0	0
4921533I20Rik	0	0	0	0	0	0
4921534H16Rik	0	0	0	0	0	0
4921536K21Rik	0.91	0.69	1.04	0	0.76	0.29
4921539E11Rik	0	0	0	0	0	0
4922502D21Rik	0.17	0	0.19	0	0	0
4922502H24Rik	0	0	0	0	0	0
4922502N22Rik	0.95	0.94	0.78	1.56	0.45	1.37
4930401C15Rik	0	0.32	0	0	0	0
4930401O10Rik	0	0	0	0	0	0
4930401O12Rik	0	0	0	0	0	0
4930402F06Rik	0	0	0	0.28	0	0
4930402F11Rik	0	0	0	0	0	0
4930402H24Rik	23.09	29.65	60.8	113.11	74.61	116.85
4930402K13Rik	0	0	0	0	0	0
4930404A05Rik	0	0	0	0	0	0
4930404H11Rik	0	0	0	0.95	0	0
4930404I05Rik	0.28	0	0	0	0	0
4930404N11Rik	0.4	0.4	0	0	0	0
4930405A10Rik	0	0	0	0	0	0
4930405A21Rik	0.55	0.55	0.6	0.36	1.04	0.8
4930405D11Rik	0	0	0	0	0	0
4930405J17Rik	0	0	0	0	0	0
4930405L22Rik	0	0	0	0	0	0
4930405O22Rik	0	0	0	0	0	0
4930406D18Rik	0	0	0	0	0	0
4930407I10Rik	0	0	0	0	0	0.08
4930412B13Rik	0	0	0	0	0	0
4930412C18Rik	0.27	0.26	0.58	0.35	0.19	0.96
4930412D23Rik	0	0	0	0	0	0
4930412O13Rik	0	0	0	0	0	0
4930413E15Rik	0	0	0	0	0	0
4930413F20Rik	0	0.49	0	0	0.23	0.36
4930413G21Rik	0	0.19	0	0	0	0
4930413M19Rik	0	0	0	0	0	0
4930414L22Rik	1.38	1.37	1.52	5.27	1.56	1.8
4930414N06Rik	0	0	0	0	0	0
4930415F15Rik	0.37	0.37	0.41	0	0.7	0
4930415L06Rik	0	0	0	0	0	0
4930415O20Rik	0	0.5	0.55	0	0	0
4930417O13Rik	0	0	0	0	0	0
4930417O22Rik	0	0	0	0	0.21	0
4930419G24Rik	0	0	0	0	0	0
4930423M02Rik	0	0	0	0	0	0
4930425K10Rik	0	0	0	0	0	0
4930425L21Rik	0	0	0	0	0	0
4930425O10Rik	0	0	0.17	0.25	0.37	0.82
4930426D05Rik	0	0	0	0	0	0
4930426L09Rik	0.54	0.72	0.6	0	0.34	1.05
4930427A07Rik	15.57	21.54	8.52	3.74	14.14	7.94
4930428D18Rik	0	0	0	0	0	0
4930428E07Rik	0	0	0	0	0	0
4930428G15Rik	0	0	0	0	0	0
4930428O21Rik	0	0	0	0	0	0
4930429B21Rik	2.05	3.25	1.65	2.34	3.48	2.19
4930429D17Rik	0	0.16	0	0	0.16	0
4930429F11Rik	0	0	0	0	0	0
4930429F24Rik	0.18	0	0	0	0	0
4930430A15Rik	0	0	0	0	0	0
4930430F08Rik	24.79	18.92	25.34	17.33	27.52	25.98
4930430F21Rik	0.34	0	0	0	0	0
4930430J02Rik	0	0	0	0	0	0
4930431F12Rik	5.69	5.84	7.1	6.22	4.22	7.68
4930431P03Rik	0	0	0	0	0	0.17
4930432J09Rik	0.86	0.31	0.82	0.87	0.4	1.46
4930432K21Rik	1.91	1.1	1.1	3.22	1.36	2.16
4930432M17Rik	0	0	0	0	0.23	0
4930433B08Rik	0	0	0	0	0	0
4930433I11Rik	0	0	0	0	0	0
4930433N12Rik	0	0.2	0	2.57	0.37	0.57
4930434J06Rik	0	0	0	0	0	0
4930435E12Rik	0	0	0	0	0	0
4930438E09Rik	0	0	0	0	0	0
4930440C22Rik	0	0	0	0	0	0
4930440I19Rik	0.26	0	0	0	0	0
4930441J16Rik	0	0	0	0	0	0
4930442J19Rik	0	0	0	0	0	0
4930442L01Rik	0	0	0	0	0	0
4930443O20Rik	0	0	0	0	0	0
4930444F02Rik	0	0	0	0.13	0	0.15
4930444G20Rik	0.1	0.36	0.4	0.94	0.87	1.04
4930444M15Rik	0	0	0	0	0	0
4930444P10Rik	1.56	1.54	1.29	0	0.37	2.26
4930445N18Rik	0.31	0	0	0	0	0
4930447A16Rik	0	0	0	0	0	0
4930447C04Rik	0	0	0	0	0	0
4930447F24Rik	0.24	0	0	0	0	0
4930447J18Rik	0	0	0	0	0	0
4930447K03Rik	0.84	0.63	0.92	0	0.52	0.8
4930447M23Rik	0.11	0	0	0	0	0.17
4930447N08Rik	0	0	0	0	0	0
4930448C13Rik	0	0	0	0	0	0
4930448F12Rik	0	0	0	0	0	0
4930448H16Rik	0	0	0	0	0	0
4930448I06Rik	4.25	5.89	4.24	1.2	1.26	8.2
4930448I18Rik	0	0	0	0	0	1.1
4930448K20Rik	0	0	0	0	0	0
4930449E01Rik	0	0	0	0	0	0
4930449E18Rik	0	0	0	0	0	0
4930449I24Rik	0	0	0	0	0	0
4930451G09Rik	0.97	0.28	0.92	1.23	0.65	2.42
4930451I11Rik	0	0	0	0	0	0
4930452A19Rik	0	0	0	0.63	0	0.7
4930452B06Rik	3.46	3.34	2.22	0.63	3.27	2.1
4930452G13Rik	0.5	1.25	0.83	5.31	0.24	1.83
4930452N14Rik	0	0	0	0	0	0
4930453H23Rik	0.3	0.15	0.51	1.02	0.29	1.13
4930453L07Rik	0	0	0	0	0	0
4930453N24Rik	50.57	45.85	44.18	47	37.69	40.97
4930455B14Rik	0	0	0	0	0	0
4930455C13Rik	0	0	0.3	0	0	0
4930455D15Rik	0	0	0	0	0	0
4930455F16Rik	0	0	0	0	0	0
4930455H04Rik	0	0	0	0	0	0
4930455J16Rik	0	0	0	0	0	0
4930456L15Rik	0	0	0	0	0	0
4930459C07Rik	0	0	0	0	0	0
4930459L07Rik	0	0	0	0	0	0
4930461G14Rik	0	0.35	0	0	0	0
4930463O16Rik	0	0	0	0	0	0
4930465K10Rik	0.21	0.21	0	0	0	0
4930465M20Rik	0	0	0	0	0	0
4930467D21Rik	0	0	0	0	0	0
4930467E23Rik	0	0	0.43	0	0	0
4930467K11Rik	0.39	0	0	0	0	0
4930468A15Rik	0	0	0	0	0	0
4930469G21Rik	0	0	0	0	0.27	0.42
4930470H14Rik	24.54	24.68	41.42	12.64	15.8	52.99
4930470O06Rik	0	0	0	0	0	0
4930470P17Rik	0	0	0	0	0	0
4930471C04Rik	0	0	0	0	0	0
4930471G03Rik	0	0	0	0	0	0
4930471M09Rik	0.24	0	0	0.32	0	0
4930473A02Rik	0	0.38	0	0.25	0	0.28
4930473O22Rik	0	0	0	0	0	0
4930474G06Rik	1.49	1.76	1.47	1.7	1.31	1.74
4930474H20Rik	0	0	0	0	0	0
4930474M22Rik	0	0	0	0	0	0
4930474N05Rik	0	0	0	0	0	0
4930474N09Rik	0	0	0	0	0	1.01
4930477N07Rik	0	0	0	0	0	0
4930478L05Rik	0	0	0	0	0	0
4930478P22Rik	0	0	0	0	0	0
4930479D17Rik	0.75	0	0.41	0.99	0	1.64
4930480E11Rik	0	0	0	0	0	0
4930480G23Rik	0	0	0	0	0	0
4930480K15Rik	0.17	0	0	0	0	0
4930480K23Rik	3.7	4.88	6.84	2.54	5.56	6.75
4930480M12Rik	1.04	0	0	0	0	0
4930481A15Rik	2.54	2.76	4.7	3.8	3.26	6.16
4930482G09Rik	0	0	0	0.44	0.31	0
4930483J18Rik	0	0	0	0	0	0
4930483K19Rik	0	0.22	0	0	0	0.32
4930483O08Rik	2.92	2.89	3.44	1.19	1.25	1.2
4930486F22Rik	0	0	0	0	0	0
4930486I03Rik	0	0	0	0	0	0
4930486L24Rik	0	0	0	0	0	0
4930487D11Rik	0	0	0	0	0	0
4930487H11Rik	0	0	0	0	0	0
4930488B22Rik	0.47	1.09	0.34	0	0.15	0
4930488L21Rik	0	0	0.16	0	0	0
4930500F04Rik	0	0	0	0	0	0
4930500J02Rik	0.62	1.84	1.36	0	1.46	0.22
4930500L23Rik	0	0	0	0	0	0
4930502A04Rik	0.32	0.32	0	0	1.8	0
4930502E09Rik	0	0	0	0	0	0
4930502E18Rik	0	0	0	0	0	0.33
4930503B20Rik	0	0	0	0	0.25	0.39
4930503E14Rik	0	0	0	0	0	0
4930503E24Rik	0	0	0	0	0	0
4930503H13Rik	0	0	0	0	0	0
4930503L19Rik	24.47	27.82	22.84	16.18	28.1	29.82
4930503O07Rik	0	0	0	0	0	0
4930504O13Rik	0	0	0	0	0	0
4930505A04Rik	0	0	0	0	0.56	0
4930505G20Rik	0	0	0	0	0	0
4930506A18Rik	0	0	0	0	0	0
4930506C21Rik	1.12	1.99	0.62	1.49	0.26	1.63
4930506M07Rik	0.58	0.83	0.85	9.14	0.4	0.91
4930507D05Rik	1.21	0.96	1.07	1.12	0.69	0.7
4930507D10Rik	0	0	0	0	0	0
4930509E16Rik	0	0.45	0.25	0	0	0
4930509J09Rik	0.18	0	0	0	0	0
4930509K18Rik	0.29	0	0	0	0	0
4930511A02Rik	0	0	0	0	0.27	0
4930511E03Rik	0	0	0	0	0	0
4930511M06Rik	25.06	32.39	39.44	23.42	21.43	46.9
4930512B01Rik	0	0	0	0	0	0
4930512M02Rik	18.38	18.72	21.3	11.96	12.56	31.1
4930513D17Rik	0	0	0	0	0	0
4930513N10Rik	0.85	0.75	0.83	0.75	0.89	0.14
4930513O06Rik	0	0	0	0	0	0
4930515B02Rik	0	0	0	0	0	0
4930515G01Rik	3.03	0	0.48	1.14	0.61	0.31
4930515G16Rik	0	0	0	0	0	0
4930515L03Rik	0	0	0	0	0	0
4930515L19Rik	0	0	0	0	0	0
4930517E11Rik	0	0	0	0.24	0	0
4930518P08Rik	0	0	0	0	0	0
4930519D14Rik	0	0	0	0	0	0
4930519F09Rik	8.44	9.16	3.92	6.54	5.98	5.31
4930519F16Rik	0	0	0	0	0	0
4930519F24Rik	0	0	0	0	0	0
4930519G04Rik	0.01	0.33	0.32	0	0	0
4930519H02Rik	0	0	0.31	0.69	0.28	0.39
4930520O04Rik	0.25	0.25	0	0	0.63	0.36
4930520P13Rik	0	0	0	0	0	0
4930521E06Rik	0	0	0	0	0	0
4930522H14Rik	0	0	0	0	0	0
4930522O17Rik	0	0	0	0	0	0
4930523C07Rik	0.41	2.29	4.48	2.71	1.88	5.62
4930523O13Rik	0	0	0	0	0	0
4930524B15Rik	0	0	0	0	0	0
4930524B17Rik	0.92	1	0.32	0.63	0.88	1.58
4930524C18Rik	0	0	0	0	0	0
4930524N10Rik	0	0	0	0	0	0
4930524O05Rik	0	0	0	0	0	0
4930524O08Rik	0	0	0	0	0	0
4930525D18Rik	0	0.29	0	0.39	0.28	0
4930525G20Rik	0.53	0.44	0.19	0.7	0.19	0.37
4930526L06Rik	0	0.53	0.29	0.35	0.25	0.77
4930527F14Rik	0	0.38	0	0	0	0
4930527G23Rik	0	0	0	0	0	0
4930528A17Rik	0.97	0.66	0.7	0.5	0.56	1.66
4930528D03Rik	2.88	2.88	1.77	1.71	1.44	3.66
4930528P14Rik	0	0	0	0	0	0
4930529C04Rik	0	0	0	0	0	0
4930529K09Rik	0	0	0	0	0	0
4930529L06Rik	0	1.04	0	0	0	0
4930532M18Rik	0	0	0	0	0	0
4930533B01Rik	0	0	0	0	0	0
4930533P14Rik	0	0	0	0	0	0
4930538K18Rik	0.54	0.53	0.59	0.94	0.67	0.78
4930539C22Rik	0	0	0	0	0	0
4930539E08Rik	0.89	0.45	0.75	0.4	0.25	0.78
4930539J05Rik	0.58	0.58	1.28	1.53	2.74	0.84
4930539M17Rik	0	0	0	0	0	0
4930539N22Rik	0	0	0	0	0	0
4930540M03Rik	0	0	0	0	0	0
4930542C21Rik	0	0	0	0	0	0
4930542D17Rik	0	0	0	0	0	0
4930543E12Rik	0	0	0	0	0	0
4930544D05Rik	0	0	0	0	0	0
4930544G11Rik	0.19	0	0	0	0	0
4930544M13Rik	0	0	0	0	0	0
4930545E07Rik	0	0	0	0	0	0
4930545H06Rik	0	0	0	0	0	0
4930545L23Rik	0	0.11	0	0	0	0.15
4930546C10Rik	0.11	0	0	0.15	0	0
4930546K05Rik	0.15	0.07	0	0	0.06	0.11
4930547E08Rik	0	0	0	0	0	0
4930547E14Rik	0	0	0	0	0	0
4930548G14Rik	0.23	0	0.75	0	0.22	1.33
4930548H24Rik	0.38	0.19	0	0	0	0.55
4930548J01Rik	0	0	0	0	0	0.58
4930548K13Rik	0	0	0	0	0	0
4930549C01Rik	0	0	0	0	0	0
4930549G23Rik	0.49	0	0	0	0	0
4930550C14Rik	0	0.43	0	0	0.21	0.64
4930550L24Rik	0	0	0	0	0	0
4930552N02Rik	0	0	0	0	0	0
4930552P12Rik	0	0.21	0	0	0	0.15
4930553C11Rik	0.35	0.69	0.38	1.39	0.99	3.03
4930553E22Rik	0	0	0	0	0	0
4930554C24Rik	0	0	0	0	0	0
4930554I06Rik	0	0	0	0	0	0
4930555B11Rik	0	0	0	0	0	0
4930555G01Rik	0.46	0.56	0	0	0.6	1.02
4930555K05Rik	0	0	0	0	0	0
4930556C24Rik	0	0	0	0	0	0
4930556G01Rik	0	0	0	0	0	0
4930556J02Rik	0	0	0	0	0	0
4930556M19Rik	0.74	0.93	0.45	1.03	0.9	0.87
4930556N09Rik	0	0	0	0	0	0
4930556N13Rik	0	0	0	0	0	0
4930557A04Rik	0	0	0	0.68	0	0
4930557F10Rik	0	0	0	0	0	0
4930557J02Rik	0	0	0	0	0	0
4930558C23Rik	0	0	0	0	0	0
4930558F17Rik	0	0	0	0	0	0
4930558G05Rik	0	0	0	0	0	0
4930558J18Rik	2.98	4.76	2.76	0.17	3.89	2.69
4930558K02Rik	0	0	0	0.37	0	0
4930559C10Rik	0	0	0	0	0	0
4930562C15Rik	0	0	0	0	0	0
4930562F07Rik	0	0	0	0	0	0
4930563D23Rik	0	0	0	0	0	0
4930563E18Rik	0	0	0	0	0	0.25
4930563E22Rik	1.19	0.71	0.96	1.99	0.83	0.93
4930563F08Rik	0	0	0	0	0	0
4930563H07Rik	0	0	0	0	0	0
4930563M20Rik	0.5	0.46	0.97	1.31	0.48	2.97
4930564B18Rik	0	0	0	0	0	0
4930564C03Rik	0	0	0	0	0	0
4930564D02Rik	0	0	0	0	0	0
4930565D16Rik	0	0	0	0	0	0
4930565N06Rik	0	0	0.12	0	0.1	0
4930567H12Rik	0	0	0	0	0	0
4930567H17Rik	0	0	0	0	0	0
4930567J20Rik	0	0	0	0	0	0
4930567K20Rik	0	0	0	0	0	0
4930568D16Rik	0	0	0	0	0	0
4930568E12Rik	0.36	1.06	0.39	0.47	0	0
4930568G15Rik	0	0	0	0	0	0
4930570G19Rik	3.87	6.73	6.36	9.54	7.21	10.1
4930571K23Rik	0	0	0	0	0	0
4930571O06Rik	0.64	0	0	0.9	0	0
4930572K03Rik	0	0	0	0	0	0
4930572O03Rik	0	0	0	0	0	0
4930572O13Rik	0	0	0	0	0	0
4930573O16Rik	0	0	0	0	0	0
4930577N17Rik	0.33	0	0.18	0.21	0.46	0
4930578C19Rik	0	0	0	0	0	0
4930578E11Rik	0	0.28	0.13	0.31	0.35	0.84
4930578I06Rik	0	0	0	0	0	0
4930578M01Rik	0	0.3	0	1.6	0.29	0
4930578N18Rik	0	0	0	0	0	0
4930579F01Rik	0	0	0	0	0	0
4930579G18Rik	0.55	0.45	0.76	0	0.64	0
4930579G24Rik	14.89	20.62	12.01	9.05	14.67	10.26
4930579K19Rik	0.24	0.94	0.26	2.48	1.11	0.69
4930581F22Rik	0.55	0.22	0.49	1.41	0.73	0.48
4930583K01Rik	0	0	0	0	0	0
4930583P06Rik	0	0	0	0	0	0
4930584F24Rik	0	0	0	0	0	0
4930590J08Rik	0.08	0.08	0.17	0.31	0	0.23
4930590L20Rik	0	0	0	0	0	0
4930591A17Rik	0	0	0	0	0	0
4930592A05Rik	0	0	0	0	0	0
4930592I03Rik	0	0	0	0	0	0
4930593A02Rik	0	0	0	0	0	0
4930593C16Rik	0	0	0	0	0	0
4930594C11Rik	0.19	0	0.21	0	0	0
4930594O21Rik	0	0.41	0	0	0	0
4930595M18Rik	0	0	0	0	0	0
4930596D02Rik	0	0	0	0	0	0
4930596I21Rik	0	0	0	0	0	0
4930597A21Rik	0	0.4	0	0	0	0
4930597G03Rik	0	0	0	0	0	0
4930598F16Rik	0	0	0	0	0	0
4930599N23Rik	0	0	0	0	0.3	0
4931402G19Rik	1	1.09	1.29	1.12	0.14	2.22
4931403E22Rik	0	0	0	0	0	0
4931403G20Rik	0	0	0	0	0	0
4931406B18Rik	0	0	0	0	0	0
4931406C07Rik	43.26	29.13	51.82	64.82	54.82	58.51
4931406H21Rik	0.68	0.2	0.23	0.18	0.06	0.59
4931406P16Rik	30.29	56.8	44.75	46.11	41.62	49.35
4931408C20Rik	0	0	0	0	0	0
4931408D14Rik	0.18	0.27	0.59	0.34	0.08	0.79
4931409K22Rik	0	0	0	0	0	0
4931412M21	0	0	0	0	0	0
4931414P19Rik	4.41	4.67	4.62	6.75	5.41	5.96
4931417E11Rik	0	0	0	0	0	0
4931419H13Rik	0	0	0	0	0	0
4931420L22Rik	0	0.71	0.36	0	0	1.56
4931423N10Rik	0	0.29	0.32	0	0.14	0
4931428F04Rik	22.73	27.55	22.74	42.42	21.89	32.48
4931428L18Rik	2	3.78	2.07	1.27	2.05	4.28
4931429I11Rik	0	0	0	0	0	0
4931429L15Rik	0.26	0	0.13	0	0	0.59
4931429P17Rik	0	0	0	0	0	0
4931430N09Rik	0	0	0	0	0	0
4931431B13Rik	0	0	0	0	0	0
4931431C16Rik	0	0	0	0	0	0
4931431F19Rik	0	0	0	0	0	0
4931440F15Rik	0.13	0	0	0	0	0.27
4931440J10Rik	0	0.31	0	0.41	0	0
4931440P22Rik	0.29	0	0.16	1.13	0.27	0.21
4932411E22Rik	0.1	0.39	0.11	0.52	0.37	0.14
4932411N23Rik	0.08	0	0	0.2	0	0
4932412D23Rik	0	0.06	0	0	0.01	0.18
4932413F04Rik	0	0	0	0	0	0
4932414J04Rik	0	0	0	0	0	0
4932414N04Rik	0.36	0.07	0.24	0.2	0.07	0.31
4932415M13Rik	0	0.09	0.09	0	0	0
4932416H05Rik	3.26	3.39	2.36	3.26	3.71	2.44
4932416K20Rik	0.07	0.29	0.18	0.09	0.11	0
4932418E24Rik	0.08	0.17	0	0.11	0	0
4932429P05Rik	0	0	0	0	0	0
4932435O22Rik	0.39	0.08	0	0.92	0.07	0
4932438A13Rik	14.35	20.6	19.88	15.34	18.07	22.96
4932438H23Rik	1.42	1.19	2.04	1.86	2.67	1.27
4932441J04Rik	0	0.76	0.42	1.01	0	1.12
4932443I19Rik	0	0	0	1.87	1.34	2.07
4932702P03Rik	0	0.4	0	0.53	0.38	0
4933400A11Rik	0	0	0	0	0	0
4933400B14Rik	0	0	0	0	0	0
4933400C23Rik	0	0.16	0	0	0.15	0
4933400F21Rik	0	0	0	0	0	0
4933400L20Rik	0	0	0	0	0	0
4933401B06Rik	0	0	0	0	0	0
4933401D09Rik	0.54	0.54	0.92	0.95	1.2	1.21
4933401H06Rik	0	0	0	0	0	0
4933402C06Rik	0	0	0	0	0	0
4933402D24Rik	0.3	0	0.17	0	0.29	0
4933402E13Rik	0	0	0	0	0	0
4933402J07Rik	0	0	0	0	0.25	0
4933402J10Rik	0	0	0	0	0	0
4933402J15Rik	0	0	0	0	0	0
4933402N03Rik	0	0	0	0	0	0
4933402N22Rik	0	0	0	0	0.23	0
4933402P03Rik	0	0	0	0	0	0
4933403O08Rik	0.53	0.88	0.39	0.23	0	0
4933404G15Rik	0	0	0	0	0	0
4933404K08Rik	0.79	0.92	0.42	0.25	0.53	0.82
4933404O12Rik	11.49	19.57	8.53	5.23	11.87	13.39
4933405D12Rik	0.36	0.75	0.41	0.97	0.27	1.02
4933405E24Rik	0	0	0	0	0	0
4933405L10Rik	0	0.24	0.53	0.64	0	0.35
4933405O20Rik	0	0	0	0	0	0
4933406C10Rik	0.33	0.49	0.18	0.22	0.15	0
4933406D12Rik	0	0	0	0	0	0
4933406F09Rik	0	0	0	0	0	0
4933406G16Rik	0	0	0	0	0	0
4933406I18Rik	0	0.6	0	0	0	0
4933406J08Rik	0	0	0	0	0	0
4933406J10Rik	0	0.28	0	0	0	0
4933406K04Rik	0	0	0	0	0	0
4933406M09Rik	0	0	0	0	0	0
4933407E24Rik	0	0	0	0	0	0
4933407G14Rik	0	0	0	0.28	0	0.31
4933407I05Rik	0	0	0	0	0	0
4933407K13Rik	7.97	12.41	10.23	11.31	10.39	16.57
4933407L21Rik	13.02	10.79	26.03	16.83	12.72	21.66
4933408B17Rik	3.6	1.56	3.34	3.26	2.23	3.1
4933408J17Rik	0.29	0.14	0	0	0	0
4933408N05Rik	0.99	0.79	0.19	0.45	0	1.01
4933409G03Rik	0	0	0	0	0	0
4933409K07Rik	3.21	3.48	3.48	3.71	2.32	5.26
4933411E08Rik	7.49	10.88	9.87	7	5.23	14.21
4933411G06Rik	0	0	0	0	0	0
4933411G11Rik	0	0	0	0	0	0
4933411K16Rik	0	0.95	0	0.51	0.54	0.84
4933412E12Rik	0.36	0.35	0.2	0	1.01	1.29
4933412E24Rik	0	0	0	0	0	0
4933412O06Rik	0	0	0	0	0	0
4933413G19Rik	0.78	0.26	0	1.43	0	0.74
4933413J09Rik	0.08	0	0.09	0	0	0
4933413L06Rik	0.61	1.17	0.72	1.18	1.66	2.77
4933415F23Rik	0	0	0	0	0	0
4933416C03Rik	0	0	0.19	0	0	0
4933416E03Rik	0	0	0	0	0	0
4933416I08Rik	0	0	0	0	0	0
4933416M06Rik	0	0.21	0.91	0	0	1.22
4933416M07Rik	0	0	0	0	0	0
4933417A18Rik	0	0	0	0.34	0	0
4933417D19Rik	0.44	0	0	1.45	0.62	1.28
4933417E11Rik	0	0	0	0	0	0
4933417G07Rik	0	0	0	0	0	0
4933417O13Rik	0	0	0	0	0	0
4933421I07Rik	0	0.19	0	0	0.19	0
4933421O10Rik	3.85	4.92	4.05	5.32	2.92	4.53
4933422A05Rik	0.2	0	0	0	0	0
4933424G05Rik	0.15	0	0.17	0	0	0
4933424G06Rik	0.24	0	0	0.32	0.23	0.35
4933425B07Rik	0	0	0	0	0	0
4933425L06Rik	0	0	0	0	0	0
4933427D06Rik	0	0.1	0.22	0.14	0.1	0.15
4933427D14Rik	13.53	12.88	11.82	16.3	12.93	19.49
4933427E11Rik	0	0	0	0.29	0.42	0.65
4933427E13Rik	0	0	0	0	0	0
4933427G17Rik	0.14	0	0.16	0.19	0.27	0.21
4933427I22Rik	0	0	0	0	0.71	0
4933428C19Rik	0	0	0	0	0	0
4933428G20Rik	0	0	0	0	0.36	0
4933429K18Rik	0	0	0	0	0	0
4933429O19Rik	0	0	0	0	0	0
4933430H16Rik	0	0	0	0	0	0
4933430I17Rik	1.35	0.74	0.82	0.39	0.85	0.84
4933430M04Rik	0	0	0	0	0	0
4933430N04Rik	0	0	0	0	0	0
4933431E20Rik	18.67	23.12	28.54	41.09	32.69	39
4933431G14Rik	0	0	0	0	0	0
4933432G23Rik	0	0	0	0	0	0
4933432I03Rik	0	0	0	0	0	0
4933432I09Rik	0	0.2	0	0.26	0	0
4933432K03Rik	9.98	9.89	11.5	0	9.86	2.76
4933433C11Rik	0	0	0.21	0	0	0
4933433F19Rik	0	0	0	0	0	0
4933433G08Rik	0	0	0	0	0	0
4933433G15Rik	0.24	0	0	0	0	0
4933433G19Rik	0	0	0.28	0	0	0.37
4933433H22Rik	0	0	0	0	0	0
4933434E20Rik	135.13	117.03	151.31	134.82	130.15	135.99
4933436E23Rik	0	0	0	0	0	0
4933436H12Rik	0	0	0	0	0	0
4933436I01Rik	0	0	0	0	0	0
4933438B17Rik	0	0	0.25	0	0.22	0.31
4933438K21Rik	0	0.26	0.67	0.58	0	0.4
4933439C10Rik	9.39	7.61	11.58	25.47	7.51	13.02
4933439K11Rik	0	0	0	0.38	0	0
4933440J02Rik	0	0	0	0	0	0
4933440M02Rik	0	0	0	0	0	0
5031410I06Rik	0.09	0.27	0.14	0	0.08	0
5031414D18Rik	0.1	0.2	0.44	0	0.09	0.44
5031425E22Rik	11.24	15.79	10.65	18.23	9.52	12.25
5031425F14Rik	0	0	0	0	0	0
5031426D15Rik	0.85	1.28	0.9	0.61	0.65	0.65
5031434C07Rik	0	0	0	0.33	0	0
5031434O11Rik	0.39	1.16	2.14	5.16	1.1	4.52
5031439G07Rik	21.18	44.97	39.76	40.17	52.58	45.55
5033403H07Rik	0	0	0	0	0	0
5033404E19Rik	0.41	0.39	0.43	1.04	0.37	0.57
5033406O09Rik	0	0	0.14	0	0	0
5133400J02Rik	0	0	0	0	0	0
5330411J11Rik	0	0	0	0	0	0
5330413P13Rik	0.15	0	0.16	0.76	0	0.21
5330417C22Rik	0	0.08	0	0.1	0	0.12
5330426P16Rik	5.6	5.25	4.21	9.69	6.66	7.06
5330434G04Rik	2.06	2.35	3.95	3.72	2.38	3
5330439B14Rik	0	0	0	0	0	0
5430401F13Rik	0	0	0	0	0	0
5430402E10Rik	0	0	0	0	0	0
5430402O13Rik	0.54	0.87	1.28	0.77	1.1	0.42
5430403N17Rik	0.1	0	0	0	0	0
5430405H02Rik	5.14	4.13	6.07	9.63	6.33	8.77
5430416N02Rik	55.5	34.88	40.69	32.67	29.79	23.6
5430416O09Rik	0	0.14	0.32	0.08	0.05	0.11
5430419D17Rik	0	0	0	0	0	0
5430421F17Rik	0	0.3	0.58	0.19	0	0.37
5430421N21Rik	0	0	0	0	0	0
5430425K12Rik	0	0	0	0	0	0
5430427M07Rik	0.18	0	0	0.47	0.77	0
5430427O19Rik	0.31	0.02	0.23	0.33	0.19	0.2
5430428K19Rik	0	0	0	0	0	0
5430434I15Rik	0	0	0	0	0	0
5430435G22Rik	2.21	1.88	1.16	9.68	4.86	2.9
5430437J10Rik	0	0.23	0.25	0.61	0	1.37
5430440P10Rik	0.27	0	0.29	0	0	0
5530400C23Rik	0	0	0	0	0	0
5530401A14Rik	0	0	0	0	0	0.21
5530601H04Rik	10.76	10.26	10.1	8.75	4.8	9.13
5730403I07Rik	0	0	0.14	0.17	0	0.38
5730405O15Rik	0.62	0.62	0.34	0.82	1.17	0
5730408K05Rik	9.34	9.26	2.57	9.22	6.6	1.13
5730409E04Rik	3.7	3.33	2.96	3.32	3.59	3.1
5730412P04Rik	0.37	0	0	0	0.2	0
5730416F02Rik	0	0	0	0.45	0	0
5730420D15Rik	0	0	0	0	0	0
5730422E09Rik	0.55	0.47	0.2	0.21	0.59	0.23
5730435O14Rik	0	0	0	0	0	0
5730455P16Rik	20.06	26.25	19.02	23	24.01	25.99
5730457N03Rik	0	0	0	0	0	0
5730460C07Rik	0	0.26	0.14	0.08	0.05	0.21
5730480H06Rik	6.17	7.34	6.45	5.08	4.8	8.07
5730488B01Rik	0	0	0	0	0	0
5730507C01Rik	9.91	11.49	8.17	8.92	8.99	8.88
5730508B09Rik	8.7	12.44	7.91	5.07	8.52	7.54
5730522E02Rik	0	0	0.39	0	0	0
5730559C18Rik	12.98	20.43	15.53	79.78	16.62	21.54
5830411N06Rik	0	0	0	0	0	0
5830415F09Rik	5.69	6.15	2.27	6.35	4.23	5.51
5830416I19Rik	0	0	0	0	0	0.03
5830416P10Rik	0.05	0.03	0.12	0.15	0.34	0.13
5830417I10Rik	11.03	14.38	11.26	12.22	11.63	15.07
5830418P13Rik	0	0	0	0	0	0
5830428M24Rik	0	0	0	0	0	0
5830432E09Rik	0	0	0	0	0	0
5830444B04Rik	0.3	1.46	0.51	0.56	0.3	0.74
5830454E08Rik	1.88	0.74	1.65	0.99	0	2.18
5830473C10Rik	0.12	0	0.13	0.16	0	0.17
5930403L14Rik	11.13	12.18	17.93	60.1	32.23	33.29
5930412G12Rik	3.2	0.98	2.55	0.87	3.75	4.33
5930430L01Rik	1.35	1.22	2.09	1.76	1.19	2.26
5930438M14Rik	0.11	0.11	0	0	0.1	0
6030407O03Rik	0.74	0.44	0.16	1.95	1.54	3.23
6030408B16Rik	0.68	0.55	0.3	0.18	0.77	1.18
6030419C18Rik	5.6	6.41	8.07	21.78	13.49	10.12
6030440G07Rik	2.03	0.71	1.79	1.15	0.86	1.11
6030443J06Rik	1.45	2.41	2.43	1.28	2.26	2.46
6030458C11Rik	30.71	26.98	17.1	23.6	23.72	21.68
6030466F02Rik	0	0	0	0	0	0
6030468B19Rik	0	0	0	0	0	0
6030469F06Rik	0	0	0	0	0	0
6030498E09Rik	0.23	0.23	0.76	0	0.22	0
6230400D17Rik	0.75	0.74	0.55	0.99	0.47	0
6330403A02Rik	0.16	0.08	0.53	0.37	0.26	0.35
6330403K07Rik	117.85	109.17	213.47	362.67	120.95	209.03
6330407A03Rik	0.57	0.57	0.32	0.38	0.42	0.21
6330408A02Rik	5.91	7.42	5.9	13.18	9.44	7.79
6330409D20Rik	0.24	0	0	0	0	0
6330410L21Rik	0.07	0.07	0.07	0.18	0.06	0
6330415B21Rik	0.24	0.12	0.4	0.16	0	0.36
6330415G19Rik	1.32	0.82	0.18	1.18	0.93	0.72
6330416G13Rik	3.37	2.45	1.92	1.82	3.42	3.16
6330418K02Rik	9.78	6.34	10.76	11.88	8.87	9.29
6330419J24Rik	0.69	0.77	1.04	1.59	0.49	0.88
6330549D23Rik	0.81	0.47	1.41	1.72	0.76	0.71
6430411K18Rik	0	0	0	0	0	0
6430503K07Rik	0.52	0	1.14	8.88	0.49	3.01
6430531B16Rik	0	0.23	0.77	0	0.22	0.34
6430548M08Rik	6.25	9.75	9.23	17.53	14.91	15.15
6430550D23Rik	0.71	0.51	0.79	0.9	0.82	1.86
6430562O15Rik	0.47	0	0.34	0	0	0
6430571L13Rik	0.83	0.63	0.81	1.23	1.08	1.06
6430573F11Rik	2.93	3.48	4.35	6.55	2.21	5.11
6430584L05Rik	0.34	0.17	0.09	1.1	0.16	0.49
6430706D22Rik	100.91	140.38	51.52	37.69	66.4	89.75
6430710C18Rik	0	0	0	0	0	0
6530402F18Rik	2.59	3.42	2.96	2.56	5.6	3.3
6530403H02Rik	14.77	15.56	17.64	15.4	12.15	30.49
6530411M01Rik	2.67	2.64	1.71	1.76	1.89	1.94
6720468P15Rik	0.2	0.2	0.22	0	0	0
6720483E21Rik	0.49	0.48	1.07	0.64	0.46	1.41
6720489N17Rik	12.31	9.39	12.7	10.93	8.51	8.85
6820408C15Rik	0.5	0.65	0.36	1.47	0.47	0.48
6820431F20Rik	304.12	352.29	306.65	279.62	287.02	340.95
7420426K07Rik	0	0	0	0	0	0
7420461P10Rik	0.38	0	0	0.5	0	0.55
7420700N18Rik	0	0.12	0.34	0	0.12	0
7420701I03Rik	0	0	0.42	0	0	0
7530416G11Rik	0.16	0	0	0	0.05	0.34
7630403G23Rik	0	0	0	0	0	0
8030411F24Rik	0	0	0	0	0	0
8030423F21Rik	4.4	5.7	5.89	4.28	3.64	7.42
8030423J24Rik	0	0	0	0	0	0
8030442B05Rik	0	0	0.35	0	0.31	0.49
8030443G20Rik	0	0	0	0	0	0
8030462N17Rik	12.81	17.59	17.65	10.56	18.41	16.93
8430408G22Rik	0	0	0	0	0.4	0
8430419L09Rik	54.43	76.07	78.22	153.75	137.17	180.84
8430422H06Rik	0	0	0	0	0	0
8430423G03Rik	0	0	0	0	0	0
8430426J06Rik	0	0	0	0	0	0
8430429K09Rik	6.35	6.83	6.63	6.4	7.12	8.36
8430431K14Rik	0	0.18	0.1	0	0	0
8430436N08Rik	0	0	0	0	0	0
8430437L04Rik	0	0	0	0	0	0
9030025P20Rik	9.81	14.78	13.58	13.73	9.93	22.62
9030204H09Rik	0	0	0	0	0	0
9030404E10Rik	0	0	0	0	0	0
9030612E09Rik	1.43	1.42	1.26	1.32	0.54	0.83
9030617O03Rik	23.38	16.94	19.27	4.09	23.36	14.49
9030619P08Rik	0	0	0	0	0	0
9030624G23Rik	17.57	31.34	19.42	25.73	20.96	25.91
9030624J02Rik	61.45	54.56	69.62	73.04	68.16	76.97
9030625G05Rik	0	0.16	0.9	0	0.68	0.41
9130008F23Rik	0.25	0.97	0.36	0.64	0.19	0.53
9130011E15Rik	14.88	18.47	17.48	22.33	18.94	20.43
9130015A21Rik	0	0	0	0	0	0
9130015L21Rik	0	0	0	0	0	0
9130019O22Rik	1.42	1.5	1.38	1.23	1.66	1.7
9130019P16Rik	0.06	0.12	0.13	0.46	0	0.09
9130023H24Rik	6.4	5.18	3.56	5.72	7.01	4.81
9130024F11Rik	0.65	0.43	0.72	2.01	0.21	0.63
9130204L05Rik	0	0	0	0	0	0
9130209A04Rik	0	0	0.46	0	0	0.32
9130221F21Rik	0.91	0.89	0.78	1.26	0.64	1.61
9130221H12Rik	3.66	7.77	4.79	11.01	5.75	6.58
9130227L01Rik	0.84	0.4	0.44	0	0.34	0
9130230L23Rik	0	0	0	0	0	0
9130401M01Rik	26.05	21.72	20.24	33.75	24.76	21.93
9130409I23Rik	0	0.11	0.16	0.19	0.21	0
9130409J20Rik	0	0	0	0	0	0
9230009I02Rik	0	0	0	0	0	0
9230102K24Rik	0	0	0	0	0	0
9230102O04Rik	0	0	0	0	0	0
9230104L09Rik	0	0	0	0.56	0	0
9230105E05Rik	0	0	0.26	0	0	0
9230110C19Rik	11.51	10.62	12.84	17.8	14.65	19.75
9230110F15Rik	0	0	0	0	0	0
9230112D13Rik	0	0	0	0	0	0
9230112J17Rik	0.11	0	0.24	0.71	0.11	0.17
9230114K14Rik	3.88	5.61	3.82	2.65	8.61	5.19
9230116L04Rik	0.17	0	0.19	0	0	0.47
9230116N13Rik	0.4	0.87	1.29	1.68	1.68	0.62
9330020H09Rik	1.32	1.65	1.38	0.77	1.63	2.59
9330102E08Rik	3.22	1.56	1.81	2.97	2.07	2.29
9330111N05Rik	0	0	0	0	0	0
9330117O12Rik	0	0.14	0	0.19	0	0
9330133O14Rik	7.02	5	6.59	11.73	4.25	8.97
9330151L19Rik	9.27	11.15	7.67	14.12	9.43	8.51
9330158H04Rik	0.74	0.86	1.06	1.11	0.9	1.06
9330159F19Rik	18.37	23.62	20.95	19.7	15.57	24.46
9330159M07Rik	3.81	3.61	4.55	3.59	4.14	5.05
9330162012Rik	0.73	0.18	0.6	1.21	1.56	0.53
9330162B11Rik	0	0	0	0	0	0
9330175E14Rik	0.32	0	0.19	0	0.66	1.42
9330175M20Rik	0	0	0	0	0	0
9330178D15Rik	0	0	0.08	0	0	0.22
9330179D12Rik	0.58	0.73	1.58	4.83	1.93	1.78
9330182L06Rik	6.3	8.89	5.5	9.12	10.12	8.91
9330182O14Rik	0.09	0	0.14	0	0	0
9330188P03Rik	62.2	27.21	29.64	3.65	15.91	9.15
9430007A20Rik	0	0	0	0	0	0
9430008C03Rik	26.65	33.1	22.71	33.88	23.73	25.27
9430014N10Rik	0	0	0	0	0	0
9430015G10Rik	38.44	34.46	30.68	37	27.12	29.47
9430016H08Rik	38.73	41.42	43.49	34.35	38.63	40.87
9430018G01Rik	0	0	0.07	0.14	0	0
9430019J16Rik	0	0	0	0	0	0
9430020K01Rik	5.06	10.03	6.25	3.43	9.72	7.8
9430021M05Rik	0.39	0.61	1.12	2.48	0.47	0.71
9430037G07Rik	3.2	3.96	3.64	1.17	3.24	3.29
9430038I01Rik	11.82	7.72	9.7	7.29	6.76	10.77
9430041J12Rik	2.99	4.67	7.33	15.88	6.5	11.69
9430060I03Rik	0.16	0.64	0.35	0	0	0
9430069I07Rik	0	0	0	0	0	0
9430076C15Rik	0.52	1.34	0.6	0.11	0.41	0.64
9430083A17Rik	0	0.69	0.47	1.66	0.12	1.02
9430091E24Rik	1.04	1.4	1.51	0.68	0.2	1.21
9530002B09Rik	0	0	0	0	0	0
9530003J23Rik	0	0	0	0	0	0
9530026F06Rik	6.39	8.18	7.74	10.79	9.73	7.56
9530026P05Rik	0.28	0	0.3	0.36	0.52	0.4
9530027J09Rik	0.16	0.32	0.17	0.21	0.15	0.9
9530036O11Rik	0.09	0	0.28	0.12	0.09	0
9530051G07Rik	0.6	0.65	0.72	0.39	0.79	0.61
9530052E02Rik	1.16	0.91	0.63	1.18	0.54	2.63
9530053A07Rik	0.2	0.2	0.11	0.09	1.59	0.81
9530059O14Rik	0	0	0.07	0.44	0	0
9530068E07Rik	146.12	199.85	163.8	148.48	209.37	169.81
9530077C05Rik	5.3	4.28	4.88	3.41	3.37	5.56
9530080O11Rik	0	0.22	0	1.19	0.21	0.33
9530082P21Rik	0.37	0.49	0.39	0.67	0.1	0.73
9530091C08Rik	0.94	0.97	1.14	0.8	0.53	1.54
9630001P10Rik	0.14	0.07	0.32	5.41	0.18	0.85
9630013A20Rik	22.28	18.49	33.63	113.76	5.74	16
9630028B13Rik	2.34	1.13	4.36	3.74	4.72	6.71
9630028H03Rik	0	0	0	0	0	0.17
9630033F20Rik	10.53	7.29	5.16	10.73	9.59	6.81
9830107B12Rik	0.48	0.48	1	0.41	0.32	0.59
9830132P13Rik	0.92	2.84	2.13	1.39	1.65	3.16
9830147E19Rik	4.16	4.24	4.48	6.73	4.68	6.97
9830166K06Rik	0.1	0	0.11	0	0	0
9930012K11Rik	0.67	0.53	0.44	0	0.13	0
9930014A18Rik	2.4	2.94	1.63	0.34	1.88	0.67
9930021J03Rik	20.98	22.03	21.76	22.26	23.93	25.66
9930104L06Rik	14.12	15.59	11.09	20.27	14.91	16.45
9930111H07Rik	0	0	0	0	0	0
9930111J21Rik1	0.23	0.15	0.24	0.16	0	0.28
9930111J21Rik2	0	0	0	0	0	0
a	0	0	0	0	0	0
A130010J15Rik	10.87	12.11	10.95	7.16	9.15	7.14
A130077B15Rik	215.08	245.63	277.49	246.21	179.21	368.99
A1bg	0	0	0	0	0	0
A1cf	0	0	0	0	0	0
A230001M10Rik	0	0.15	0.16	0	0	0
A230009B12Rik	0	0	0.16	1.43	0	0.61
A230020J21Rik	0.16	0	0	0	0	0.24
A230028O05Rik	0.09	0.28	0.21	0.25	0.18	0.55
A230046K03Rik	39.57	43.61	41.29	33.93	44.31	48.71
A230050P20Rik	3.66	4.73	2.81	4.82	3	3.47
A230056J06Rik	0.5	0.66	0.55	1.21	0.71	0.75
A230056P14Rik	5.37	2.47	6.54	9.85	4.7	8.92
A230057D06Rik	17.7	14.09	20.44	49.63	11.29	33.65
A230065H16Rik	0	0.42	0.94	0	1.21	0
A230070E04Rik	1.44	2.15	1.27	1.52	0.54	1.05
A230072C01Rik	9.19	7.49	10.23	18.64	9.42	11.78
A230072E10Rik	1.57	1.68	0.71	0.97	1.06	1.65
A230073K19Rik	0.15	0.07	0.18	0	0.1	0.05
A230077H06Rik	0.83	0.74	0.78	0.29	0.27	1.02
A230103J11Rik	0.12	0.3	0.27	0	0	0
A230108P19Rik	0	0	0	0	0	0
A2m	70.69	140.33	70.77	61.6	195.8	153.55
A330009N23Rik	0.61	1.02	0.45	0.54	1.13	0
A330015K06Rik	0.24	0.12	0.13	0.16	0.11	0.35
A330023F24Rik	0.25	0.4	0.44	0.8	0.1	0.37
A330032B11Rik	3.18	4.91	6.77	6.96	4.55	8.67
A330033J07Rik	0.19	0.19	0.52	0.37	0.89	1.37
A330035P11Rik	1.85	2.13	2.39	2.57	2.22	1.75
A330040F15Rik	0	0	0.27	0	0	0.36
A330041J22Rik	0.72	1.29	1.28	1.53	1.5	2.32
A330048O09Rik	0.42	0.84	1.39	6.1	2.79	4.28
A330049N07Rik	5.72	3.48	3.2	4.2	2.16	2.33
A330050F15Rik	0	0	0	0	0	0
A330069E16Rik	28.18	28.94	18.75	27.27	18.45	11.58
A330070K13Rik	0	0	0	0	0	0
A330074K22Rik	0	0	0	0.14	0.2	0.15
A330076C08Rik	0	0	0	0	0	0
A330076H08Rik	11.35	11.4	34.79	36.46	14.82	36.36
A330093E20Rik	0	0.11	1.09	1.02	0.42	2.08
A330102I10Rik	0.45	0	0.49	0.59	0	0
A3galt2	0.47	0.39	0.68	1.74	0.81	1.36
A430005L14Rik	30.92	21.54	18.08	22	21.54	14.57
A430033K04Rik	11.26	11.39	6.94	14.95	8.11	11.53
A430035B10Rik	2.34	4.92	6.37	7.26	3.12	5.61
A430078G23Rik	3.93	3.12	3.7	9.28	4.76	6.44
A430088P11Rik	0.04	0.2	0.23	0.17	0	0.24
A430089I19Rik	0	0	0	0	0	0
A430090L17Rik	0	0	0	0	0	0
A430093F15Rik	0	0	0	0	0	0
A430105I19Rik	3.84	3.26	3.61	7.04	4.57	5.1
A4galt	0	0.25	0.15	0.17	0.22	0.2
A4gnt	0	0	0	0	0	0
A530006G24Rik	0	0	0	0	0	0
A530013C23Rik	0.13	0	0	0.16	0	0
A530016L24Rik	0	0	0	0	0	0
A530032D15Rik	0	0	0	0	0	0
A530046M15Rik	0	0	0	0	0	0
A530050N04Rik	0.16	0.41	0.68	0.41	0.34	1.49
A530053G22Rik	0	0	0	0	0	0
A530054K11Rik	6.69	8.3	9	8.4	9.2	10.11
A530058N18Rik	1.21	1.89	1.14	2.97	1.14	1.26
A530064D06Rik	1.64	3.22	3.78	2.47	2.88	3.64
A530065N20Rik	0.34	0.28	0.13	0.19	0.37	0.87
A530072M11Rik	0.29	0	0.32	0.19	0.14	0.21
A530088E08Rik	0	0.15	0	0	0	0
A530099J19Rik	0	0	0	0	0	0
A630001G21Rik	0	0.14	0.15	0	0	0
A630010A05Rik	0.17	0.32	0.18	0.66	0.16	0
A630012P03Rik	0	0	0	0	0	0
A630019I02Rik	0	0	0	0	0	0
A630020A06	2.88	3.74	4.12	3.18	2.42	4.97
A630023A22Rik	0	0	0	0	0	0
A630023P12Rik	0	0	0	0	0	0
A630033H20Rik	0.09	0.26	0.1	0.24	0.21	0.06
A630066F11Rik	1.73	2.57	1.43	3.41	2.85	0.94
A630072M18Rik	2.53	3.73	2.43	2.27	2.48	2.68
A630073D07Rik	0	0	0	0	0	0
A630075F10Rik	9.79	18.2	17.81	10.75	8.15	19.29
A630076J17Rik	0	0	0	0	0	0
A630077J23Rik	0	0	0	0	0	0
A630089N07Rik	36.48	53.92	58.84	37.33	41.8	71.28
A630095E13Rik	0	0	0	0	0	0
A630095N17Rik	0	0	0	0	0	0.63
A730006G06Rik	0	0	0	0	0	0
A730008H23Rik	19.75	54.02	16.74	6.58	25.79	26.61
A730017C20Rik	0.3	0.59	0.45	0	1.3	1.29
A730017L22Rik	25.13	32.73	38.45	25.08	26.47	48.78
A730018C14Rik	0	0	0	0	0	0
A730020E08Rik	1.04	1.7	0.95	1.72	0.81	0
A730020M07Rik	0.22	0	0	0.15	0.78	0.52
A730036I17Rik	0	0.08	0	1.01	0.07	0
A730043L09Rik	0	0.25	0	0	0.43	0
A730046J19Rik	0	0	0	0	0	0
A730056A06Rik	3.29	3.17	5.43	9.38	7.49	7.7
A730082K24Rik	0.05	0.29	0.74	0.5	0.14	1.26
A730085K08Rik	0	0	0	0	0	0
A730090H04Rik	0.15	0.15	0	0.36	0	0.25
A730090N16Rik	0.78	0.58	0.86	0.77	0.37	1.13
A730098P11Rik	4.74	5.53	7.01	5.17	5.29	6.53
A830009L08Rik	0	0	0.1	0.25	0	0
A830010M20Rik	7.52	13.52	11.34	12.19	8.78	15.71
A830011K09Rik	1.33	1.2	1.21	1.31	1.04	2.24
A830018L16Rik	0.27	0.18	0.23	0.16	0.24	0.32
A830019L24Rik	0	0	0	0	0	0
A830052D11Rik	4.33	4.79	5.22	3.51	2.43	2.71
A830080D01Rik	16.54	15.77	13.96	13.52	13.89	13.78
A830082K12Rik	14.4	10.53	13.7	18.8	14.02	13.3
A830082N09Rik	3.87	4.87	3.64	4.36	3.54	3.4
A930001A20Rik	3.75	1.64	0.87	1.82	1.43	1.43
A930001C03Rik	0.3	0.6	0	0	0.57	0.7
A930002C04Rik	0	0	0	0	0	0
A930003A15Rik	4.29	0.72	2.07	1.41	2.53	3.66
A930003O13Rik	1.2	1.08	0.61	2.7	1.55	1.81
A930004D18Rik	1.15	3.08	0.63	1.14	2.06	1.07
A930005H10Rik	17.63	13.83	20.13	27.44	26.54	25
A930006I01Rik	0	0	0	0	0	0
A930006K02Rik	1.43	1.77	1.96	1.88	3.37	3.11
A930007I19Rik	1.03	1.29	1.13	1.06	1.29	0.85
A930009A15Rik	0	0	0.3	0	0.26	0
A930011G23Rik	0	0	0	0.1	0.07	0
A930011O12Rik	0.39	0.39	0.28	1.11	0.37	0.66
A930012L18Rik	0.34	0.34	0.21	1.03	1.17	0.49
A930013F10Rik	9.08	16.89	19.14	11.52	7.22	19.4
A930015D03Rik	7.63	6.88	6.87	5.94	10.14	8.57
A930016O22Rik	0.91	0.92	1.28	1.62	1.09	3.31
A930017M01Rik	0.39	0.47	0.35	2.07	0.37	0.8
A930018P22Rik	0	0	0	0	0	0
A930019D19Rik	0	0.28	0	0	0	0
A930024E05Rik	6.91	2.8	2.95	3.16	5.19	2.46
A930031H19Rik	0	0	0	0	0	0
A930041C12Rik	0	0	0.59	0	0	0
AA387883	0.32	0.16	0	2.52	0.6	0.7
AA388235	10.89	7.65	11.7	13.12	7.91	10.82
AA413626	1.47	1.46	0.81	2.91	1.39	0
AA414768	1.28	1.75	0.88	1.27	0.45	0.7
AA415398	1.26	1.67	2.01	2.96	2.39	2.86
AA465934	13.46	7.36	9.06	10.82	2.49	5.53
AA467197	0.88	0.87	0.48	0	1.66	1.92
AA474331	2.75	2.47	2.2	1.87	1.89	3.1
AA536875	0.21	0	0.1	0	0	0
AA543186	0.78	0.32	0.47	1.87	0.72	0.49
AA543401	0	0	0	0	0	0
AA545190	0	0	0	0.35	0	0
AA619741	0.1	0	0.11	0	0.09	0
AA792892	0.54	1.24	0.82	1.81	0.55	0.82
AA986860	0.45	1.17	0.9	0.6	0.94	1.58
AA987161	7.83	6.21	6.96	8.38	5.38	7.43
Aaas	57.98	48.29	33.99	25.18	42.74	34.21
Aacs	41.77	49.83	33.51	54.77	47.63	38.69
Aadac	0	0	0	0	0	0
Aadacl2	0	0	0	0	0	0
Aadacl3	0	0	0	0	0	0
Aadat	0.75	0.3	0.33	0	0.42	0.22
Aaed1	4.51	6.99	8.06	6.31	6.91	9.83
Aagab	32.61	34.25	33.74	57.02	38.09	43.83
Aak1	23.04	32.64	21.15	17.4	28.64	23.38
Aamdc	94.72	65.2	117.95	87.64	83.79	99.19
Aamp	188.77	186.74	196.69	247.4	192.19	216.42
Aanat	0	0	0	0	0.19	0
Aar2	20.5	21.52	20.4	22.9	21.3	20.82
Aard	26.43	20.44	24.45	7.91	10.01	18.04
Aars	148.87	163.79	132.2	109.22	142.76	114.77
Aars2	9.69	15.28	11.7	13.27	12.93	15.13
Aarsd1	85.89	85.74	65.06	70.4	65.9	70.34
Aasdh	11.48	8.55	9.34	12.86	8.41	10.89
Aasdhppt	35.29	31.25	28.41	47.42	29.69	34.22
Aass	0.14	0.21	0.23	0	0.2	0.62
Aatf	29.26	26.02	21.55	37.93	25.91	18.99
Aatk	15.31	11.4	13.99	82.66	11.09	10.9
AB124611	0	0.22	0	0	0	0
Abat	64.13	76.62	172.06	196.45	225.17	319.89
Abca1	16.01	22.58	66.43	62.06	99.3	129.41
Abca12	0.03	0.06	0.07	0	0.18	0
Abca13	0	0.03	0.02	0.11	0.09	0.09
Abca14	0	0	0	0	0	0
Abca15	0	0	0	0	0	0
Abca16	0	0	0	0	0	0
Abca17	0.05	0	0.06	0	0.05	0
Abca2	17.65	30.9	27.51	48.09	25.21	26.54
Abca3	21.63	31.45	31.09	44.78	45.07	49.98
Abca4	0.22	0.07	0.24	0.24	0.31	0.16
Abca5	3.57	4.76	4.94	5.49	4.47	5.05
Abca6	0.62	0.94	1.63	0.45	0.62	1.56
Abca7	3.22	5.16	4.5	14.53	6.03	9.12
Abca8a	0	0.33	0.21	1.54	0.09	0.28
Abca8b	6.4	6.89	6.76	2.18	4.67	4.61
Abca9	0.91	0.87	1.06	0.17	0.86	0.73
Abcb10	8.98	11.26	10.35	15.92	11	13.75
Abcb11	0	0	0	0	0	0
Abcb1a	0	0	0	0.08	0	0
Abcb1b	4.18	4.84	2.23	1.75	3.86	2.37
Abcb4	2	2.58	2.17	3.99	1.97	2.53
Abcb5	0	0	0	0	0	0
Abcb6	22.54	30.2	14.08	24.21	29.61	19.91
Abcb7	33.37	42.42	31.23	22.45	33.27	30.63
Abcb8	35.43	41.54	42.01	42.26	47.23	43.64
Abcb9	2.06	1.57	1.22	0.94	2.24	1.15
Abcc1	9.63	13.18	6.65	21.74	10.66	12.19
Abcc10	4.16	5.68	5.14	9.32	5.05	7.39
Abcc12	2.33	1.96	1.35	0.54	2.25	1.61
Abcc2	0.1	0.05	0	0	0	0.07
Abcc3	0.05	0	0	0	0.1	0
Abcc4	6.34	12.07	7.7	15.81	14.42	13.91
Abcc5	81.28	82.65	102.96	160.93	95.01	154.06
Abcc6	0.05	0	0	0	0.05	0
Abcc8	0	0.05	0	0	0	0
Abcc9	0.11	0.04	0.28	0.08	0.06	0.13
Abcd1	7.44	8.77	9.81	16.74	10.6	17.35
Abcd2	8.12	8.45	14.93	6.8	16.27	22.55
Abcd3	193.96	188.47	208.7	203.7	234.15	230.98
Abcd4	15.38	19.26	21.68	26.17	21.88	27.23
Abce1	163.21	149.39	121.54	111.37	141.83	115.99
Abcf1	74.11	109.29	68.88	98.44	86.96	73.44
Abcf2	109.45	107.94	76.37	80.41	107.53	75.73
Abcf3	45.03	41.38	39.64	50.93	40.26	43.73
Abcg1	0.32	0.54	0.9	2.64	1.75	1.38
Abcg2	23.95	31.67	20.84	9.11	22.89	18.78
Abcg3	0.17	0.35	0.38	0.11	0.16	0.51
Abcg4	7.78	8.07	7.43	9.47	12.06	11.09
Abcg5	0	0	0	0	0	0
Abcg8	0	0	0	0	0	0
Abhd1	3.09	3.47	2.72	6.24	2.14	2.69
Abhd10	38.76	31.57	36.59	30.06	33.85	38.1
Abhd11	54.61	39.77	46.85	38.25	56.83	42.6
Abhd11os	0.58	0.57	1.27	0	0	0
Abhd12	62.63	66.52	91.26	158.3	118.25	154.61
Abhd12b	0	0	0	0	0	0
Abhd13	21.99	26.43	24.93	23.02	24.44	24.5
Abhd14a	24.16	25.14	23.29	39.5	33.69	32.37
Abhd14b	0.36	0.36	0.8	5.52	2.58	1.32
Abhd15	1.28	1.88	1.16	0.64	2.64	1.49
Abhd16a	34.7	37.25	34.54	51.63	40.61	45.63
Abhd16b	0	0	0	0	0	0
Abhd17a	37.8	42.36	34.35	58.66	55.45	37.68
Abhd17b	75.96	97.63	95.01	95.79	87.71	95.6
Abhd17c	66.52	91.85	62.06	63.64	76.5	63.68
Abhd2	36.35	79.55	69.23	35.73	73.79	85.36
Abhd3	18.11	9.68	46.53	111.37	105.95	138.53
Abhd4	147.04	176.28	256.99	443.5	426.24	483.99
Abhd5	20.8	22.37	25.28	25.51	28.16	22.67
Abhd6	17.96	14.27	14.53	26.77	26.52	22.64
Abhd8	19.88	19.84	18.61	24.75	42.93	34.93
Abi1	54.59	63.84	75.55	90.92	79.01	83.97
Abi2	75.34	97.39	67.26	63.45	79.19	58.52
Abi3	0	0	0	0	0	0.1
Abi3bp	0.14	0.18	0.12	0	0.45	0.26
Abl1	29.51	43.32	33.72	45.59	36.85	42.06
Abl2	15.26	28.48	21.43	22.11	25.33	25.75
Ablim1	2.61	3.17	3.05	3.96	3.07	3.39
Ablim2	2.22	1.4	4.55	11.38	2.82	8.62
Ablim3	0	0	0.21	0.25	0	0.09
Abo	0	0	0	0	0	0
Abr	25.83	27.44	25.72	38.22	35.98	28.64
Abra	0	0	0	0	0	0
Abracl	63.34	121.18	64.4	40.57	63.93	59.2
Abt1	11.85	15.21	14.95	11.14	10.19	13.63
Abtb1	13.49	13.37	14.85	25.42	12.86	23.31
Abtb2	22.89	40	31.77	79.69	30.99	28.23
Acaa1a	46.48	57.68	75.1	91.18	53.55	101.91
Acaa1b	1.69	0.26	0	1.86	2.89	0
Acaa2	78.32	60.23	102.91	72.43	100.39	113.79
Acaca	32.41	56.45	34.37	41.4	49.03	41.53
Acacb	0.4	0.7	0.58	0.41	0.87	0.49
Acad10	3.03	2.16	3.81	3.28	5.03	4.05
Acad11	15.52	11.8	23.58	23.44	24.08	30.34
Acad12	3.29	2.44	3.73	3.65	3.55	8.56
Acad8	32.72	31.15	27.07	30.17	30.24	37.46
Acad9	60.03	56.72	56.46	48.68	50.51	57.83
Acadl	202.79	203.66	263.94	146.72	331.57	299.99
Acadm	106.95	92.96	119.34	99.3	129.72	143.66
Acads	33.84	46	50.1	42.86	59.38	59.75
Acadsb	41.29	36.95	64.92	59.44	59.3	80.83
Acadvl	96.51	80.37	110.71	113.67	109.38	131.57
Acan	0.21	0.6	0.27	0	0.17	0.16
Acap1	0.32	0.74	0.59	0	0.2	0.61
Acap2	30.25	41.62	42.33	38.4	40.36	51.98
Acap3	75.5	89.82	73.55	132.22	75.73	90.62
Acat1	142.18	128.47	141.33	108.21	137.83	130.05
Acat2	334.25	282.26	189.97	189.22	228.38	199.98
Acat3	1.46	0.3	3.77	30.4	8.46	30.59
Acbd3	31.83	41.12	35.93	41.8	39.47	38.63
Acbd4	2.18	5.09	4.51	5.91	4.72	4.47
Acbd5	58.93	57.95	79.33	73.92	82.67	98.21
Acbd6	33.45	37.24	36.72	47.37	33.72	30.96
Acbd7	0	0	0	1.41	0	0.78
Accs	7.68	8.39	10.03	8.65	6.78	13.55
Accsl	0.12	0	0.26	0	0.11	0
Acd	31.56	48.34	30.14	47.79	42.95	42.84
Ace	0.17	0.59	0.53	0.11	0.72	0.37
Ace2	0	0	0	0.1	0	0
Ace3	0	0	0	0	0	0
Acer1	0.84	0.81	0.64	0.78	0.98	1.68
Acer2	4.58	5.09	4.71	1.38	4.78	5.03
Acer3	12.17	12.6	11.97	15.27	14.04	19.78
Ache	1.69	1.79	0.79	0.32	0.68	0.17
Acin1	139.46	165.7	131.16	207.16	140.29	158.3
Ackr1	10.09	6.29	10.32	35.51	3.32	7.84
Ackr2	0.18	0	0	0.12	0	0
Ackr3	12.43	14.53	20.15	7.43	21.6	41.26
Ackr4	0.13	0.63	0.28	0	1.9	0.18
Acly	190.73	234.84	152.78	164.65	179.06	149.66
Acmsd	0	0.6	0.54	0.59	0.51	0.19
Acn9	26.64	15.97	14.86	13.68	19.61	17.37
Acnat1	6.01	6.87	8.6	6.2	5.09	12.78
Acnat2	0	0	0	0	0	0
Aco1	97.69	93.51	80.12	74.67	88.67	76.98
Aco2	719.07	631.93	922.13	450.49	906.31	955.74
Acot1	70.52	72.88	97.32	111.27	129.09	225
Acot10	0	0	0	0	0	0
Acot11	3.2	1.96	4.11	3.61	4.02	3.84
Acot12	0.26	0.17	0.48	0.23	0.57	0.25
Acot13	117.27	75.75	127.65	115.12	81.69	110.42
Acot2	13.74	12.86	18.78	14.16	14.87	19.7
Acot3	0	0.1	0	0	0	0
Acot4	0	0	0	0	0	0.17
Acot5	0	0.18	0	0	0	0.27
Acot6	0.73	0.58	1.13	2.13	1.53	0.64
Acot7	34.93	41.47	29.95	76.63	36.47	29.24
Acot8	13.45	10.76	12.72	25.48	11.8	19.2
Acot9	6.25	10.32	6.68	3.88	7.36	7.81
Acox1	121.71	129.99	177.92	278.07	209.71	258.9
Acox2	0	0	0	0.14	0	0
Acox3	10.05	12.47	13.83	15.76	17.88	25.04
Acoxl	0	0	0	0	0	0
Acp1	84.01	76.6	76.15	57.75	73.43	71.76
Acp2	34.7	34.56	40.34	45.93	37.49	48.51
Acp5	0	0	0	0	0	0
Acp6	28.87	28.24	24.97	22.46	25.43	27.22
Acpp	0	0.1	0	0	0	0
Acpt	0	0	0	0	0	0
Acr	0.9	0.39	0	1.55	0.74	0.28
Acrbp	3.62	3.84	6.36	15.58	4.85	8.34
Acrv1	0	0	0	0.33	0	0
Acsbg1	238.33	209.51	208.86	38.29	393.27	207.98
Acsbg2	0	0	0	0	0	0
Acsf2	9.04	20.22	17.8	70.26	30.28	36.39
Acsf3	8.31	12.3	12.72	16.81	15.79	14.53
Acsl1	6.62	6.63	4.83	10.94	4.91	3.53
Acsl3	112.2	106.46	129.03	262.69	168.71	220.19
Acsl4	19.74	29.01	23.8	11.57	18.73	21.06
Acsl5	12.74	17.86	6.73	9.82	14.38	12.54
Acsl6	15.63	17.97	22.41	50.67	49.95	53.52
Acsm1	0	0	0	0	0	0
Acsm2	0.16	0.07	0.17	0.05	0.04	0.06
Acsm3	0	0	0	0	0	0
Acsm4	0	0	0	0	0	0
Acsm5	0.32	0	0.47	0.14	0.4	0
Acss1	66.23	104.6	117.68	127.52	103.31	198.07
Acss2	49.68	49.43	43.96	41.92	54.95	76.38
Acss2os	0	0	0	0.59	0.42	0
Acss3	0.37	1.36	0.9	0	0.12	1.63
Acta1	0.18	0.91	1.01	0.24	0.17	0
Acta2	18.78	27.72	8.63	0	5.25	5.25
Actb	2336.16	3055.98	2301.71	3234.11	2456.29	2137.32
Actbl2	0	0.1	0	0	0.09	0
Actc1	5.43	13.27	8.53	0	5.67	13.24
Actg1	2747.21	3859.98	2702.08	3898.58	3550.79	2730.85
Actg2	0.41	0.41	0	0	0	0
Actl10	0	0	0.2	0	0.17	0
Actl11	0	0	0	0	0	0
Actl6a	93.72	113.17	78.65	69.89	93.35	78.9
Actl6b	3.47	1.03	2.1	2.74	1.8	2.52
Actl7a	0	0	0	0	0	0
Actl7b	0	0	0.63	0	0	0.28
Actl9	0.2	0.39	0	0	0.19	0.57
Actn1	5.3	13.65	10.32	18.77	14.69	14.43
Actn2	0.49	0.92	0.88	0.98	0.67	0.46
Actn3	0.09	0.36	0.1	1.69	0.78	0.4
Actn4	57.27	84.64	52.89	74.28	72.32	59.03
Actr10	62.87	60.39	66.31	72.83	61.21	60.4
Actr1a	196.26	187.57	187.08	224.27	199.36	208.96
Actr1b	85.13	121.5	94.34	117.47	121.38	106.73
Actr2	230.9	230.52	206.94	183.76	234.84	187.9
Actr3	257.67	298.89	223.21	209.84	272.79	211.77
Actr3b	22.22	19.85	19.1	10.3	38.8	17.96
Actr5	7.77	9.96	8.35	14.56	7.69	9.09
Actr6	32.7	26.5	31.96	29.8	27.87	33.58
Actr8	45.93	43.04	38.79	53.36	45.56	37.56
Actrt1	0	0	0	0	0	0
Actrt2	0	0	0	0	0	0
Actrt3	0	0.14	0	0	0	0
Acvr1	19.17	22.59	18.67	22.21	24.63	22.75
Acvr1b	10.47	18.44	15.77	25.87	17.54	25.97
Acvr1c	0	0.09	0.03	0	0.03	0.04
Acvr2a	21.69	29.97	26.91	20.05	20.67	27.56
Acvr2b	3.78	7.76	6.23	4.56	6.38	6.61
Acvrl1	0	0	0	0.1	0.14	0.11
Acy1	23.32	17.4	14.54	17.2	20.6	19.23
Acy3	4	4.4	5.17	2.79	4.88	8.52
Acyp1	51.28	34.9	65.01	69.8	39.34	70.08
Acyp2	53.57	54.35	72.79	44.07	81.29	72.96
Ada	1.41	4.37	3.12	6.84	5.78	4.35
Adad1	0	0	0	0	0	0
Adad2	0.28	0	0	0	0	0.2
Adal	26.19	22.67	28.78	23.72	25.14	30.54
Adam10	79.48	101.55	78.65	80.75	101.75	91.19
Adam11	3.24	4.45	4.42	21.42	3.68	7.13
Adam12	64.7	78.09	40.49	6.51	53.97	21.39
Adam15	32.28	44.44	31.71	26.77	55.12	36.61
Adam17	59.93	56.96	53.29	52.98	63.34	69.88
Adam18	0	0	0	0	0	0
Adam19	10.7	13.32	6.72	4.75	11.65	9.43
Adam1a	5.21	5.9	3.51	8.88	2.01	2.61
Adam1b	0	0.12	0.16	0	0	0
Adam2	0	0	0	0	0.1	0
Adam20	0	0	0	0	0	0
Adam21	0.36	0.54	0.1	0	0.26	0.26
Adam22	17.67	18.4	21.29	27.81	17.28	23.36
Adam23	3.09	6.31	4.35	13.81	10.04	9.78
Adam24	0	0	0	0	0	0
Adam25	0	0	0	0	0	0
Adam26a	0	0	0	0	0	0
Adam26b	0	0	0	0	0	0
Adam28	0.84	0.86	0.96	1.25	0.33	1.16
Adam29	0	0	0	0	0	0
Adam3	0	0	0	0	0	0
Adam30	0	0	0.49	0	0.11	0.65
Adam32	1.18	0.35	0.24	0.47	0.11	0.52
Adam33	0	0	0	0	0	0
Adam34	0	0	0	0	0	0
Adam39	0	0	0	0	0	0
Adam4	0.41	0.62	0.42	0.61	0.21	0.74
Adam5	0.72	0.48	1.81	0.14	0.29	1.24
Adam6a	0	0	0	0	0	0
Adam6b	0	0	0	0	0	0
Adam7	0	0.08	0	0	0	0
Adam8	2.44	1.99	1.92	4.55	2.87	3.64
Adam9	158.81	204.66	199.83	117.68	169.44	200.24
Adamdec1	0	0	0	0	0	0
Adamts1	34.97	60.26	103.64	72.46	144.15	235.21
Adamts10	11.78	15.51	9.13	10.81	12.15	13.62
Adamts12	6.68	13.25	9.38	0.39	4.48	6.35
Adamts13	14.69	9.41	19.83	20.01	10.15	15.89
Adamts14	2.21	3.36	0.84	0.24	11.64	1.62
Adamts15	0.39	0.81	0.68	0.12	0.42	0.8
Adamts16	1.06	1.05	1.04	0.97	0.9	0.77
Adamts17	2.05	2.5	1.48	1.2	1.31	0.69
Adamts18	0.05	0	0	0	0	0
Adamts19	4.45	8.87	3.22	0.07	5.1	1.64
Adamts2	1.58	2.02	1.92	1.06	1.74	2.35
Adamts20	1.13	2.53	0.64	0.92	1.41	1.84
Adamts3	1.21	2.7	0.49	0.86	4.85	1.6
Adamts4	7.1	9.39	10.86	44.76	13.73	16.99
Adamts5	2.97	4.16	4.48	5.1	2.22	3.56
Adamts6	7.29	9.39	8.49	5.02	11.71	14.88
Adamts7	8.78	21.74	13.33	9.75	19.8	17.68
Adamts8	1.6	3.81	1.36	0.38	2.12	1.69
Adamts9	11.64	16.18	18.96	39.32	20.1	30.93
Adamtsl1	0.1	0.5	0.26	0.48	1.32	0.53
Adamtsl2	0.41	0.16	0.18	0.32	0.38	0.83
Adamtsl3	1.76	3.2	0.83	1.37	1.52	0.68
Adamtsl4	0	0.2	0.14	0.35	0.57	0.2
Adamtsl5	0.22	0.26	0.41	0.46	0.98	0.65
Adap1	1.11	1.21	0.73	6.26	1.56	0.48
Adap2	0	0	0	0	0	0
Adar	18.86	35.91	26.25	28.58	30.24	32.79
Adarb1	4.56	7.98	6.32	8.92	6.95	7.26
Adarb2	1.3	1.4	2.03	1.51	1.34	3.01
Adat1	5.99	6.24	3.2	4.66	4.66	4.16
Adat2	8.71	14.69	10.8	8.53	7.69	12.38
Adat3	2.48	3.03	2.1	2.26	3.6	2.22
Adck1	20.98	18.53	19.9	25.72	18.88	23.48
Adck2	4.92	4.71	6.92	12.75	6.95	8.49
Adck3	1.68	2.13	3.98	7.32	3.79	7.3
Adck4	9.96	12.4	14.83	46.36	21.41	30.88
Adck5	9.3	8.19	9.24	22.09	8.3	12.75
Adcy1	7.17	10.47	6.39	4.99	9.54	5.97
Adcy10	0	0	0	0	0	0
Adcy2	4.12	5.7	4.53	3.62	6.89	9.98
[truncated: 22,149 more rows]

## Sheet: most downregulated genes in mut
Gene	Average TPM MUT	Average TPM WT	Test Statistics	(1-qvalue)	Log2FC
Mt2	316.083	1427.69	-4.09025	1	-2.17531
Sox2	4.22667	349.857	-4.07125	1	-6.3711
Aldoc	211.03	666.203	-3.73381	1	-1.65851
Mt3	531.487	1334.62	-3.63489	1	-1.32832
Eif2s3y	0.5	130.237	-3.36224	1	-8.02499
Mt1	692.17	1963.79	-3.06423	1	-1.50444
Glul	301.65	644.597	-2.9613	1	-1.09552
Uty	0.05	13.3833	-2.9491	1	-8.06429
Gabbr1	38.0867	154.84	-2.71991	1	-2.02342
Gfap	66.3533	1133.94	-2.7166	1	-4.09503
Sfxn5	111.477	314.627	-2.71378	1	-1.4969
Socs3	29.32	254.43	-2.55801	1	-3.11731
Cyr61	105.607	482.527	-2.46073	1	-2.19191
Ddx3y	0.353333	41.09	-2.44685	1	-6.86161
Sparc	88.3133	319.68	-2.44567	1	-1.85593
Kdm5d	0.5	27.5333	-2.36884	1	-5.78311
Abhd4	193.437	451.243	-2.36486	1	-1.22204
Pdzph1	0.5	11.8933	-2.3641	1	-4.57208
Fos	818.547	2868.27	-2.36158	1	-1.80905
Glud1	436.58	965.633	-2.34572	1	-1.14523
Egr1	493.33	1595.9	-2.32449	1	-1.69375
Amd1	0.5	23.2267	-2.22063	1	-5.53771
Tspan7	244.477	474.79	-2.16037	1	-0.957593
Zfp36	39.9133	233.943	-2.15911	1	-2.55122
Gadd45g	66.1067	210.72	-2.1337	0.999855	-1.67246
Oat	140.49	336.157	-2.08588	0.988669	-1.25867
Cbs	23.0967	85.6667	-2.07842	0.98969	-1.89105
Pdlim4	9.87	65.9667	-2.07604	0.99041	-2.74062
Jun	248.82	621.483	-2.00418	0.989622	-1.32061
Csdc2	10.3033	69.8567	-1.95556	0.999791	-2.76129
Gja1	318.713	903.563	-1.93325	0.996908	-1.50337
S1pr1	49.84	162.84	-1.85459	0.999824	-1.70808
Abhd3	24.7733	118.617	-1.8522	0.99975	-2.25945
C4b	4.50333	92.9333	-1.84315	0.999211	-4.36713
Cnpy1	0.203333	4.03	-1.83396	0.99814	-4.30886
Ttyh1	276.227	697.783	-1.77123	0.994083	-1.33693
Dhrs1	103.997	227.873	-1.76365	0.993357	-1.13169
Islr	0.846667	8.32	-1.75938	0.993041	-3.29672
Pygb	146.327	417.48	-1.75933	0.993037	-1.51251
Cntn1	61.5367	150.71	-1.74612	0.992653	-1.29226
Lrfn2	0.296667	5.15667	-1.74432	0.992683	-4.11952
Dpysl3	129.827	303.463	-1.74165	0.992767	-1.22494
Paqr7	10.4633	46.8833	-1.73846	0.992937	-2.16373
Junb	105.833	359.06	-1.72944	0.993788	-1.76243
Ppap2b	314.383	589.26	-1.72525	0.994301	-0.90638
Clu	34.1	227.71	-1.71931	0.994974	-2.73935
Prnp	191.81	409.037	-1.71595	0.995235	-1.09255
Fhl1	129.603	264.753	-1.7033	0.994791	-1.03055
Slc14a1	0.88	10.7967	-1.69828	0.994039	-3.61694
Dkk3	0.343333	8.97667	-1.69023	0.992789	-4.7085
Ntrk2	221.67	449.67	-1.66628	0.994686	-1.02045
Ugt1a6a	0.41	6.07333	-1.66147	0.995707	-3.88879
Fads2	608.337	1047.26	-1.64315	0.997162	-0.783673
8430419L09Rik	69.5733	157.253	-1.62368	0.996133	-1.17648
Cpe	796.487	1539.72	-1.61266	0.994808	-0.950946
Gria2	121.78	221.837	-1.60488	0.992701	-0.865221
Cdk18	0.236667	11.39	-1.59611	0.989297	-5.58877
Ccdc177	0.0833333	1.14667	-1.58343	0.985764	-3.78241
En2	0.766667	5.33333	-1.58199	0.985684	-2.79837
Appl2	63.65	180.937	-1.577	0.986047	-1.50725
Tst	38.37	112.283	-1.57672	0.986092	-1.54909
Gbp2	0.676667	8.85	-1.57443	0.986567	-3.70916
1500009C09Rik	18.7033	62.68	-1.57003	0.987868	-1.74471
Pfkfb3	15.8133	47.2533	-1.54881	0.994344	-1.57927
Limk2	19.1567	53.9433	-1.54469	0.994934	-1.4936
Nid1	3.58333	19.0733	-1.53803	0.995496	-2.41218
Rgma	55.6833	139.55	-1.53274	0.995697	-1.32546
Phyhd1	12.9433	65.65	-1.52759	0.995734	-2.34259
Gsn	13.8567	68.5133	-1.52305	0.995666	-2.3058
Ndrg2	462.383	1134.77	-1.51395	0.995427	-1.29524
Pisd	81.25	149.317	-1.50819	0.995375	-0.877935
Sorbs1	35.8667	93.8733	-1.50317	0.995476	-1.38807
Fbrsl1	17.55	79.1467	-1.49604	0.995851	-2.17306
Gpr37	0.673333	4.13	-1.49199	0.996135	-2.61675
Dmrtb1	15.7333	51.1633	-1.48949	0.996312	-1.70129
Luzp2	47.4	120.283	-1.48624	0.996524	-1.34348
Slc22a4	0.396667	6.39333	-1.48203	0.99673	-4.01057
Fndc3c1	0.463333	5.88667	-1.47048	0.996566	-3.66733
2900011O08Rik	12.77	54.8567	-1.46174	0.995521	-2.10291
Mgll	31.9967	104.36	-1.45453	0.994218	-1.70558
Paqr8	33.81	120.937	-1.44914	0.9932	-1.83873
Aqp4	107.363	280.543	-1.4429	0.99217	-1.38572
Acat3	1.84333	23.15	-1.44231	0.992085	-3.65062
1700084C01Rik	4.44333	24.8367	-1.44225	0.992075	-2.48276
Gpr137b	12.8467	44.6233	-1.43988	0.991753	-1.7964
Cyp46a1	4.09	25.6167	-1.43665	0.991358	-2.64691
Acsl6	18.67	51.38	-1.43394	0.991059	-1.46048
Nkain4	16.43	67.2533	-1.42972	0.990637	-2.03327
Entpd2	1.33667	31.3367	-1.42298	0.99007	-4.55114
Btg2	133.533	359.167	-1.40865	0.990114	-1.42745
Serpina3n	5.85333	27.1133	-1.39911	0.991363	-2.21167
Inf2	1.35	6.46667	-1.39705	0.991651	-2.26006
Rassf10	0.566667	8.75	-1.39413	0.992006	-3.94871
Pfn2	277	534.7	-1.39231	0.992176	-0.948844
Atp1b2	207.547	366.103	-1.38869	0.992359	-0.818815
Itih3	2.57333	18.4433	-1.37412	0.991099	-2.84139
Apoe	2749.13	6233.94	-1.36611	0.990075	-1.18117
Rhob	81.8933	157.633	-1.36261	0.989793	-0.944755
Igfbp5	31.54	115.79	-1.34831	0.989356	-1.87626
Psd2	7.08667	46.8767	-1.34424	0.989217	-2.72569
