# Supplementary material for: Mapping the Global Chromatin Connectivity Network for Sox2 Function in Neural Stem Cell Maintenance
Source: Cell Stem Cell. 2019 Mar 7;24(3):462–476.e6. doi: 10.1016/j.stem.2019.02.004 (PMC6506828; doi:10.1016/j.stem.2019.02.004)
Supplement: Table S5. RNA-Seq Expression Data for WT and MUT NSC; Annotation of ChIA-PET Anchors as to Type of Functional Element Involved and SOX2 Binding, Related to Figures 2 and 5 — S5a, Anchors sheet: Triplicate RNA-seq expression data in both wild type and mutant cells are reported for each gene, and are flanked by the definition of types of interaction, if any, and by the presence or not of SOX2-bound sites on anchors, specified as 1 or 0, respectively. Further, column headings define interactions according to their detection in wTR1, but not in mTR1 (“wt-enriched”), in both wTR1 and mTR1 (“common”), or in mTR1, but not wTR1 (“MUT enriched”). “Alternative” interactions are those that retain one anchor of one of the above interactions, but differ as to the second anchor; they are classified as “wt-alternative” if detected in wTR1, but not mTR1. S5a, RNaseq sheet: Mean values of expression in wild type and mutant cells are reported for each gene, ranked according to significance of decreased gene expression. Values are given as transcripts per million (tpm). S5b (4 sheets + Legend): list of interaction anchors in TR2 and TR3 annotated for the presence, or not, of SOX2 binding, and for characteristics of interacting regions, as specified in 5b Legend sheet. The presence or not of SOX2-bound sites on anchors is specified as 1 or 0, respectively. S5c, related to Figure 2D (2 sheets: TR1; TR2,TR3) Distribution of SOX2-binding sites in interactions in WT NSCs and MUT NSC, according to interaction categories (P-P, P-E) defined in ChIA-PET. [file mmc5.xls]

## Sheet: 5a Anchors
gene_id	RefSeq transcript_id(s)	MUT 1	MUT 2	MUT 3	WT 1	WT 2	WT3	DIFF	Sox2 Promoter Target	WT-enriched P-E	WT-enriched P-E with mark	WT-enriched P-E NO mark	WT-enriched P-E NOT Sox2	WT P-E ANY	WT P-distal SOX2 target any	MUT-enriched P-E	MUT-enriched P-E with mark	MUT-enriched no mark	WT P-E NOT Sox2	Common P-P	Common P-E	Common P-E with mark	Common P-E no mark	Common P-E NOT Sox2	WT Alternative P-E	WT Alternative P-E with marks	WT Alternative no marks	WT Alternative P-P	WT-enriched P-P	WT-enriched P-P Sox2	complete P-E loss	complete P-P loss
Fabp7	NM_021272	12882.6	11668	13384.8	3574.14	12942.6	10110.1	NO	1	0	0	0	0	1	1	0	0	0	0	1	1	1	0	0	0	0	0	1	0	0	0	0
Eef1a1	NM_010106	10798.4	10762	10335.4	9262.47	9715.41	10546.1	NO	1	0	0	0	0	1	1	0	0	0	0	0	1	1	0	0	1	1	0	1	0	0	0	0
Dbi	NM_001037999,NM_007830	4761.14	4042.49	6577.63	6948.72	6237.07	8072.14	NO	0	0	0	0	0	1	0	0	0	0	1	0	1	1	0	1	1	1	0	0	0	0	0	0
Ckb	NM_021273	5509.66	6232.17	6612.77	2489.48	7961.12	6851.48	NO	1	0	0	0	0	1	1	0	0	0	0	1	1	1	0	0	1	1	0	1	0	0	0	0
Rplp1	NM_018853	7614.96	5466.21	6230.01	4747.91	4743.55	4277.95	NO	0	0	0	0	0	0	0	0	0	0	0	0	0	0	0	0	0	0	0	0	0	0	0	0
Ppia	NM_008907	6869.73	5980.01	5656.68	3215.13	5243.84	4578.1	NO	0	0	0	0	0	0	1	0	0	0	0	0	0	0	0	0	0	0	0	1	0	0	0	0
Tmsb4x	NM_021278	4059.38	4683.8	6083.89	3707.03	4197.54	5763.09	NO	0	0	0	0	0	1	1	0	0	0	0	0	0	0	0	0	1	1	0	0	0	0	0	0
Tuba1a	NM_011653	4151.74	3837.85	3873.63	7724.85	3634.47	3941.9	NO	1	0	0	0	0	1	1	0	0	0	0	1	1	1	0	0	1	1	0	1	0	0	0	0
Apoe	NM_009696	2016.1	991.86	5239.42	6724.09	5069.19	6908.54	UP_WT	1	0	0	0	0	1	0	0	0	0	0	1	1	1	0	0	0	0	0	0	0	0	0	0
Rpl41	NM_018860	4716.92	4099.16	4291.62	3025.48	3499.54	3430.28	NO	1	0	0	0	0	1	1	0	0	0	0	0	0	0	0	0	1	1	0	1	0	0	0	0
Tpt1	NM_009429	3444.05	3234.62	3714.38	4071.77	3666.68	3665.38	NO	0	1	1	0	1	1	0	0	0	0	1	0	0	0	0	0	0	0	0	0	0	0	1	0
Cfl1	NM_007687	3832.76	4025.31	3715.93	3200.08	3406.22	3343.88	NO	1	0	0	0	0	1	1	0	0	0	0	1	0	0	0	0	1	1	0	1	0	0	0	0
Rpl23a	NM_207523	3871.25	3050.11	3605.7	2830.86	3291.94	3045.75	NO	1	0	0	0	0	0	0	0	0	0	0	0	0	0	0	0	0	0	0	0	0	0	0	0
Actg1	NM_009609	2747.21	3859.98	2702.08	3898.58	3550.79	2730.85	NO	0	0	0	0	0	1	1	0	0	0	0	1	0	0	0	0	1	1	0	1	0	0	0	0
Cst3	NM_009976	2053.16	1776.07	3659.97	5194	2930.08	3732.12	UP_WT	1	0	0	0	0	1	1	0	0	0	0	0	1	1	0	0	1	1	0	0	0	0	0	0
Rps18	NM_011296	3843.41	3208.35	3424.24	2829.33	2774.79	2624.69	NO	0	0	0	0	0	0	1	0	0	0	0	1	0	0	0	0	0	0	0	1	0	0	0	0
Rps27rt	NM_001190258	3612.45	2942.85	3760.6	2813.71	2529	2683.24	NO	0	0	0	0	0	0	0	0	0	0	0	0	0	0	0	0	0	0	0	0	0	0	0	0
Rps12	NM_011295	3716.1	3367.74	3349.68	2386.79	2442.24	2187.95	NO	1	0	0	0	0	0	0	0	0	0	0	0	0	0	0	0	0	0	0	1	0	0	0	0
Ubb	NM_011664	2866.67	2717.5	2892.4	3270.83	2675.46	2897.25	NO	1	0	0	0	0	1	1	0	0	0	0	1	0	0	0	0	1	1	0	1	0	0	0	0
Rps4x	NM_009094	3165.44	2877.79	3037.42	2373.7	2590.96	2742.67	NO	0	0	0	0	0	0	0	0	0	0	0	0	0	0	0	0	0	0	0	0	0	0	0	0
Hspa8	NM_031165	3458.04	2389.49	2671.83	2510.13	2560.56	2675.93	NO	0	0	0	0	0	0	0	0	0	0	0	0	0	0	0	0	0	0	0	1	0	0	0	0
Rps23	NM_024175	3157.72	2842.04	2900.44	2558.77	2292.43	2383.57	NO	1	0	0	0	0	0	0	0	0	0	0	0	0	0	0	0	0	0	0	0	0	0	0	0
Tubb2b	NM_023716	2535.12	2796.68	2376.03	3437.8	2612.83	2361.37	NO	1	0	0	0	0	1	1	0	0	0	0	1	1	1	0	0	1	1	0	1	0	0	0	0
Rps26	NM_013765	3190.31	2785.97	2904.52	2369.9	2381.67	2266.38	NO	1	0	0	0	0	0	1	0	0	0	0	0	0	0	0	0	0	0	0	1	1	1	0	0
Rps17	NM_009092	3138.51	2741.88	2920.17	2384.16	2320.98	2108.25	NO	0	1	1	0	1	1	0	0	0	0	1	0	0	0	0	0	0	0	0	0	1	0	1	1
Rps29	NM_009093	3001.66	2503.51	2845.1	2322.38	2516.22	2419.8	NO	1	0	0	0	0	1	0	0	0	0	0	0	1	1	0	0	0	0	0	1	0	0	0	0
Actb	NM_007393	2336.16	3055.98	2301.71	3234.11	2456.29	2137.32	NO	1	0	0	0	0	1	1	0	0	0	0	1	0	0	0	0	1	1	0	1	0	0	0	0
Rpl7	NM_011291	2685.26	2599.82	2829.11	2543.98	2225.53	2508.89	NO	1	0	0	0	0	0	0	0	0	0	0	0	0	0	0	0	0	0	0	1	0	0	0	0
Gapdh	NM_001289726,NM_008084	2837.19	2394.92	2494.69	1826.35	3098.47	2521.14	NO	1	0	0	0	0	1	0	0	0	0	0	1	0	0	0	0	1	1	0	1	1	1	0	0
Gm15772	NR_003373	2792.37	2278.06	2822.67	2449.28	2193.05	2348.98	NO	0	0	0	0	0	0	0	0	0	0	0	0	0	0	0	0	0	0	0	0	0	0	0	0
Rps3a1	NM_016959	2644.46	2551.84	2553.81	2410.75	2167.97	2188.91	NO	0	0	0	0	0	0	0	0	0	0	0	0	0	0	0	0	0	0	0	0	0	0	0	0
Rps9	NM_029767	2548.29	2541.93	2381.39	2483.89	2265.61	2230.74	NO	1	0	0	0	0	0	1	0	0	0	0	0	0	0	0	0	0	0	0	1	1	1	0	0
Rpl7a	NM_013721	2578.04	2263.22	2293.77	2477.68	2400.29	2342.41	NO	0	0	0	0	0	0	0	0	0	0	0	0	0	0	0	0	0	0	0	0	0	0	0	0
Rpl19	NM_001159483,NM_009078	2956.95	2373.05	2526.58	2094.98	2149.66	1993.78	NO	0	0	0	0	0	0	0	0	0	0	0	0	0	0	0	0	0	0	0	0	0	0	0	0
Rpl32	NM_172086	2878.28	2533.51	2660.21	2097.92	1984.17	1923.09	NO	1	0	0	0	0	0	0	0	0	0	0	0	0	0	0	0	0	0	0	0	0	0	0	0
Rpl10	NM_052835	2728.91	2448.09	2507.48	2308.95	1856.7	1942.08	NO	1	0	0	0	0	0	1	0	0	0	0	1	0	0	0	0	0	0	0	1	0	0	0	0
Ftl1	NM_010240	2147.73	2123.72	2407.7	2530.29	2171.13	2404.15	NO	1	0	0	0	0	1	0	0	0	0	0	1	0	0	0	0	1	1	0	1	0	0	0	0
Uba52	NM_019883	2656.54	2203.94	2539.08	2217.58	2104.09	2059.63	NO	0	0	0	0	0	1	1	1	1	0	0	1	0	0	0	0	1	1	0	1	0	0	0	0
Rpl11	NM_025919	2713.92	2310.01	2514.9	2096.73	2027.63	1988.27	NO	0	0	0	0	0	1	0	0	0	0	1	0	0	0	0	0	1	1	0	0	0	0	0	0
Rplp0	NM_007475	2670.64	2377.58	2307.32	2015.89	2059.95	2074.95	NO	0	0	0	0	0	0	1	0	0	0	0	0	0	0	0	0	0	0	0	1	1	0	0	0
Rps24	NM_011297,NM_207634,NM_207635	2763.08	2337.58	2577.2	2067.49	1852.38	1903.31	NO	0	1	1	0	1	1	0	0	0	0	1	0	0	0	0	0	0	0	0	0	0	0	1	0
Rpl9	NM_011292	2618.09	2368.93	2518.38	1992.56	1868.9	1991.91	NO	0	0	0	0	0	0	0	0	0	0	0	0	0	0	0	0	0	0	0	1	0	0	0	0
Gm12191	NR_028101	2662.26	2142.91	2622.09	2038.68	1917.18	1879.17	NO	0	0	0	0	0	0	0	0	0	0	0	0	0	0	0	0	0	0	0	0	0	0	0	0
Scd2	NM_009128	1618.21	2294.84	1921.37	2390.11	2654.63	2368.95	NO	0	0	0	0	0	1	1	0	0	0	0	0	1	1	0	0	1	1	0	1	0	0	0	0
Rps21	NM_025587	2525.58	1958.25	2612.1	2056.72	1728.38	1832.28	NO	1	0	0	0	0	0	0	0	0	0	0	1	0	0	0	0	0	0	0	1	0	0	0	0
Ptma	NM_008972	2235.97	2784.97	1880.21	2054.46	2080.46	1637.55	NO	1	0	0	0	0	1	1	0	0	0	0	0	1	1	0	0	1	1	0	1	0	0	0	0
Rps8	NM_009098	2592.43	2362.32	2248.69	1847.93	1800.96	1739.02	NO	0	0	0	0	0	0	1	0	0	0	0	0	0	0	0	0	0	0	0	1	0	0	0	0
Rps14	NM_020600	2194.04	1848.56	2466.09	2164.65	1747.7	1987.26	NO	0	0	0	0	0	0	0	0	0	0	0	0	0	0	0	0	0	0	0	0	0	0	0	0
Rps15	NM_009091	2395.67	1844.37	2108.62	2186.8	1911.18	1876.66	NO	0	0	0	0	0	0	0	0	0	0	0	0	0	0	0	0	0	0	0	0	0	0	0	0
Rpl38	NM_001048057,NM_001048058,NM_023372	2292.51	1828.59	2326.99	1872.19	1733.17	1839.66	NO	0	0	0	0	0	0	0	0	0	0	0	0	0	0	0	0	0	0	0	0	0	0	0	0
Rps25	NM_024266	2509.86	2212.47	2331.93	1525.28	1673.69	1564.46	NO	0	0	0	0	0	0	0	0	0	0	0	0	0	0	0	0	0	0	0	1	0	0	0	0
Rpsa	NM_011029	2652.54	2056.51	1989.29	1360.55	2002.05	1699.58	NO	0	0	0	0	0	0	0	1	0	1	0	0	0	0	0	0	0	0	0	0	0	0	0	0
Rps28	NM_016844	2542.94	2168.19	2284.98	1655.5	1467.99	1626.1	NO	0	0	0	0	0	0	0	0	0	0	0	0	0	0	0	0	0	0	0	0	0	0	0	0
Rpl3	NM_013762	2216.05	1924.82	1983.95	1825.15	1796.38	1895.35	NO	1	0	0	0	0	0	0	0	0	0	0	0	0	0	0	0	0	0	0	1	1	1	0	0
Rps27a	NM_001033865,NM_024277	2301.58	1868.24	2195.53	1844.89	1700.95	1618.65	NO	1	0	0	0	0	0	0	0	0	0	0	0	0	0	0	0	0	0	0	0	1	1	0	1
Rps16	NM_013647	2370.18	1971.8	2039.32	1707.36	1698.09	1613.59	NO	0	0	0	0	0	0	0	0	0	0	0	0	0	0	0	0	0	0	0	1	0	0	0	0
Rpl35	NM_025592	2280.12	1927.7	2297.16	1677.4	1652.04	1483.99	NO	0	0	0	0	0	0	0	0	0	0	0	0	0	0	0	0	0	0	0	0	0	0	0	0
Rps10	NM_025963	2197.83	2053.12	1997.26	1735.45	1675.14	1596.85	NO	0	0	0	0	0	0	0	0	0	0	0	0	0	0	0	0	0	0	0	1	1	0	0	0
Rpl4	NM_024212	2272.12	1947.9	1862.22	1683.84	1769.77	1719.44	NO	0	0	0	0	0	0	0	0	0	0	0	0	0	0	0	0	0	0	0	0	0	0	0	0
Rpl39	NM_026055	2324.6	2004.58	2373.29	1603.18	1485.44	1449.93	NO	0	0	0	0	0	0	0	0	0	0	0	0	0	0	0	0	0	0	0	0	1	0	0	1
Slc25a5	NM_007451	2203.55	2070.1	2265.78	796.75	1955.55	1925.35	NO	0	1	1	0	0	1	1	0	0	0	0	0	0	0	0	0	0	0	0	0	0	0	1	0
Rpl34-ps1	NM_001199350	1967.55	1850.49	2240.12	1840.01	1601.13	1661.25	NO	0	0	0	0	0	0	0	0	0	0	0	0	0	0	0	0	0	0	0	0	0	0	0	0
Fos	NM_010234	978.08	259.14	1218.42	3430.6	2984.97	2189.25	UP_WT	0	0	0	0	0	1	1	0	0	0	0	1	1	1	0	0	1	1	0	1	0	0	0	0
Fabp5	NM_001272097,NM_001272098,NM_010634	1910.71	1555.63	1845.56	1202.15	2188.49	2223.2	NO	0	0	0	0	0	1	0	0	0	0	1	0	1	0	1	1	0	0	0	0	0	0	0	0
Rpl12	NM_009076	2190.01	1865.2	1899.79	1494.73	1717.52	1520.56	NO	0	0	0	0	0	0	0	0	0	0	0	0	0	0	0	0	0	0	0	0	0	0	0	0
Rps11	NM_013725	1983.34	1916.68	1640.55	1797.94	1623.99	1655.3	NO	1	0	0	0	0	0	0	0	0	0	0	0	0	0	0	0	0	0	0	0	0	0	0	0
Pla2g7	NM_013737	1593.89	1233.66	2523.52	1608.78	1395.35	2096.72	NO	0	0	0	0	0	0	0	1	1	0	0	0	0	0	0	0	0	0	0	0	0	0	0	0
Rpl35a	NM_001130484,NM_001130485,NM_021338	2018.03	1653.16	2033.56	1670.46	1467.73	1559.2	NO	0	0	0	0	0	0	0	0	0	0	0	0	0	0	0	0	0	0	0	0	0	0	0	0
Gm6793	NR_033513	2035.57	2496.98	1668.41	974.57	1769.12	1420.82	NO	0	0	0	0	0	0	0	0	0	0	0	0	0	0	0	0	0	0	0	0	0	0	0	0
Rps5	NM_009095	1984.14	1673.44	1884.24	1691.97	1563.43	1556.77	NO	1	0	0	0	0	0	0	0	0	0	0	0	0	0	0	0	0	0	0	1	0	0	0	0
Atp5b	NM_016774	1791.19	1800.02	1734.24	1194.14	2041.66	1649.61	NO	1	0	0	0	0	0	0	0	0	0	0	1	0	0	0	0	0	0	0	1	0	0	0	0
Rps2	NM_008503	1766.57	1800.96	1490.91	1798.41	1756.5	1558.54	NO	0	0	0	0	0	0	0	0	0	0	0	0	0	0	0	0	0	0	0	0	0	0	0	0
Hsp90ab1	NM_008302	1464.09	2361.91	1452.06	1515.74	1770.78	1453.87	NO	0	0	0	0	0	1	0	0	0	0	1	1	1	1	0	1	1	1	0	1	1	0	0	0
Rpl36	NM_018730	1939.26	1651.83	1801.71	1690.01	1421.54	1416.5	NO	0	0	0	0	0	0	0	0	0	0	0	0	0	0	0	0	0	0	0	0	0	0	0	0
Rplp2	NM_026020	1953.17	2619.44	1584.29	1401.32	1336.03	977.62	UP_MUT	1	0	0	0	0	0	0	0	0	0	0	0	0	0	0	0	0	0	0	0	0	0	0	0
Rps19	NM_023133	1989.69	1608.03	1734.39	1369.38	1593.76	1509.17	NO	1	0	0	0	0	0	0	0	0	0	0	0	0	0	0	0	0	0	0	0	1	1	0	1
H3f3a	NM_008210	1676.57	1584.44	1896.19	1656.1	1335.72	1647.69	NO	0	0	0	0	0	1	1	0	0	0	0	0	0	0	0	0	1	1	0	1	0	0	0	0
Rps13	NM_026533	2029.74	1984.97	1682.36	1398.7	1425.23	1261.89	NO	0	1	0	1	1	1	0	0	0	0	1	0	0	0	0	0	0	0	0	0	1	0	1	1
Cox7c	NM_007749	1941.54	1555.63	2155.82	1111.16	1545.92	1457.9	NO	1	0	0	0	0	0	0	0	0	0	0	0	0	0	0	0	0	0	0	0	0	0	0	0
Rpl8	NM_012053	1936.22	1853.5	1600.22	1496.69	1501.51	1348.01	NO	0	0	0	0	0	0	0	0	0	0	0	0	0	0	0	0	0	0	0	1	1	0	0	0
Vim	NM_011701	1307.87	1925.88	1465.33	756.64	2068	2178.94	NO	0	0	0	0	0	1	1	0	0	0	0	1	0	0	0	0	1	1	0	0	0	0	0	0
Rps7	NM_011300	1742.45	1408.35	1814.38	1724.49	1476.56	1457.65	NO	1	0	0	0	0	0	1	0	0	0	0	0	0	0	0	0	0	0	0	0	1	1	0	1
Rpl28	NM_009081	1750.43	1797.54	1550.43	1545.67	1462.68	1499.29	NO	0	0	0	0	0	0	1	0	0	0	0	1	0	0	0	0	0	0	0	1	0	0	0	0
Txn1	NM_011660	2569.75	2054.62	2177.99	246.8	1418.85	1039.19	UP_MUT	0	1	1	0	0	1	1	0	0	0	0	0	0	0	0	0	0	0	0	0	0	0	1	0
Serpine2	NM_009255	1943.14	1591.58	1652.99	939.31	1822.48	1374.85	NO	0	0	0	0	0	1	1	0	0	0	0	0	0	0	0	0	1	1	0	0	0	0	0	0
H3f3b	NM_008211	1490.4	1616.11	1766.36	1400.52	1356.94	1640.45	NO	1	0	0	0	0	1	1	0	0	0	0	0	0	0	0	0	1	1	0	1	0	0	0	0
Rpl17	NM_001002239	1808.09	1540.63	1694.65	1421.58	1364.28	1354.87	NO	1	1	1	0	0	1	1	0	0	0	0	0	0	0	0	0	0	0	0	0	0	0	1	0
Rpl24	NM_024218	1764.68	1525.68	1748.76	1401.65	1337.1	1399.91	NO	1	0	0	0	0	0	1	0	0	0	0	0	0	0	0	0	0	0	0	1	1	1	0	0
Rpl13a	NM_009438	1772.82	1499.27	1758.77	1491.41	1352.87	1295.95	NO	1	0	0	0	0	0	0	0	0	0	0	0	0	0	0	0	0	0	0	1	1	1	0	0
Rpl23	NM_022891	1687.32	1425.76	1547.33	1578.43	1370.05	1386.05	NO	1	0	0	0	0	0	0	0	0	0	0	0	0	0	0	0	0	0	0	0	1	1	0	1
Rpl18	NM_009077	1784.89	1383.56	1604.7	1494.12	1331.29	1343.99	NO	0	0	0	0	0	0	1	0	0	0	0	0	0	0	0	0	0	0	0	0	1	0	0	1
Rpl37a	NM_009084	1672.07	1469.68	1718.85	1425.67	1202.99	1337.64	NO	0	0	0	0	0	0	0	0	0	0	0	0	0	0	0	0	0	0	0	0	0	0	0	0
Ywhae	NM_009536	1481.32	1529.09	1428.96	1404.12	1522.59	1397.91	NO	0	0	0	0	0	0	0	0	0	0	0	0	0	0	0	0	0	0	0	1	0	0	0	0
Rps20	NM_026147	1815.16	1504.14	1643.67	1350.31	1203.63	1182	NO	0	0	0	0	0	0	0	0	0	0	0	0	0	0	0	0	0	0	0	0	1	0	0	1
Uqcrh	NM_025641	1547.78	1270.98	1925.49	1092.57	1356.25	1505.04	NO	0	0	0	0	0	0	1	0	0	0	0	0	0	0	0	0	0	0	0	1	1	0	0	0
Hspa5	NM_001163434,NM_022310	1269.39	929.98	1962.57	857.93	874.78	2705.05	NO	0	0	0	0	0	0	0	0	0	0	0	1	0	0	0	0	0	0	0	0	0	0	0	0
Gnb2l1	NM_008143	1602.68	1482.84	1392.7	1363.58	1399.75	1322.43	NO	0	0	0	0	0	1	1	0	0	0	0	1	0	0	0	0	1	1	0	1	0	0	0	0
Prdx2	NM_011563	1304.83	1324.23	1511.32	1603.97	1300.59	1511.14	NO	0	0	0	0	0	0	0	0	0	0	0	0	0	0	0	0	0	0	0	1	0	0	0	0
Eif4a1	NM_001159375,NM_144958	1845.26	1695.32	1255.66	1283.47	1456.13	1005.82	NO	1	0	0	0	0	0	1	0	0	0	0	1	0	0	0	0	0	0	0	1	0	0	0	0
Rpl36a	NM_019865	1692.29	1588.66	1607.69	1171.76	1191.82	1257.51	NO	0	0	0	0	0	1	0	0	0	0	1	1	0	0	0	0	1	0	1	0	0	0	0	0
Rpl18a	NM_029751	1580.54	1271.31	1630.6	1391.08	1239.93	1360.9	NO	1	1	1	0	0	1	0	0	0	0	0	0	0	0	0	0	0	0	0	0	1	1	1	1
Ndufa4	NM_010886	1546.64	1256.21	1874.55	938.12	1437.98	1402.78	NO	0	0	0	0	0	0	0	0	0	0	0	0	0	0	0	0	0	0	0	0	0	0	0	0
Eef2	NM_007907	1161.97	1545.24	1293.47	1376.87	1534.37	1511.38	NO	0	0	0	0	0	0	0	0	0	0	0	1	0	0	0	0	0	0	0	1	0	0	0	0
Cox6b1	NM_025628	1420.51	1176.58	1721.42	1213.58	1362.66	1382.5	NO	1	0	0	0	0	0	0	0	0	0	0	0	0	0	0	0	0	0	0	0	0	0	0	0
Rpl29	NM_009082	1513.69	1336.7	1413.19	1409.75	1271.88	1187.88	NO	1	0	0	0	0	0	1	0	0	0	0	0	0	0	0	0	0	0	0	1	0	0	0	0
Hnrnpa2b1	NM_016806,NM_182650,NR_104468	1604.63	1584.5	1232.63	1305.17	1214.56	1188.4	NO	1	0	0	0	0	1	1	0	0	0	0	0	1	0	1	0	1	1	0	1	0	0	0	0
Pea15a	NM_011063	1145.92	1112.16	1173.22	1134.95	1699.07	1755.28	NO	0	0	0	0	0	0	0	0	0	0	0	0	0	0	0	0	0	0	0	0	1	0	0	1
Rpl27a	NM_011975	1610.66	1304.86	1412.14	1080.51	1311.17	1272.13	NO	1	0	0	0	0	0	0	0	0	0	0	0	0	0	0	0	0	0	0	0	1	1	0	1
Mt1	NM_013602	498.64	526.25	1051.62	1921.98	1912.69	2056.7	UP_WT	0	0	0	0	0	1	1	0	0	0	0	1	0	0	0	0	1	1	0	1	0	0	0	0
Cox4i1	NM_001293559,NM_009941	1206.64	1155.83	1446.83	1304.92	1371.41	1401.13	NO	0	0	0	0	0	1	1	0	0	0	0	0	0	0	0	0	1	1	0	1	0	0	0	0
Rpl27	NM_011289	1506.47	1236.91	1413.4	1310.41	1159.4	1155.35	NO	1	0	0	0	0	0	0	0	0	0	0	0	0	0	0	0	0	0	0	1	1	1	0	0
Rps6	NM_009096	1493.16	1347.74	1303.79	1226.94	1142.9	1159.41	NO	0	0	0	0	0	0	0	0	0	0	0	0	0	0	0	0	0	0	0	1	0	0	0	0
Cox6c	NM_053071	1379.74	1070.88	1576.94	966.69	1330.26	1341.09	NO	0	0	0	0	0	0	0	0	0	0	0	0	0	0	0	0	0	0	0	0	0	0	0	0
Tuba1b	NM_011654	1739.18	1872.36	1029.03	603.81	1494.5	901.42	NO	0	0	0	0	0	1	1	0	0	0	0	1	0	0	0	0	1	1	0	1	0	0	0	0
Hmgn2	NM_016957	1628.44	1910.31	1109.12	722.73	1239.41	989.05	NO	0	0	0	0	0	0	0	0	0	0	0	0	0	0	0	0	0	0	0	0	0	0	0	0
Rpl6	NM_011290	1441.93	1300.15	1212.03	1311.33	1184.68	1131.15	NO	0	1	1	0	0	1	1	0	0	0	0	0	0	0	0	0	0	0	0	1	0	0	1	0
Pebp1	NM_018858	1264.84	1338.44	1354	1048.89	1378.99	1151.62	NO	0	0	0	0	0	0	0	0	0	0	0	0	0	0	0	0	0	0	0	0	0	0	0	0
Atp5g2	NM_026468	1372.55	1236.03	1425.45	993.12	1159.64	1277.55	NO	1	0	0	0	0	0	0	0	0	0	0	0	0	0	0	0	0	0	0	1	0	0	0	0
Npm1	NM_001252260,NM_001252261,NM_008722	1722.99	1614.07	1124.16	938.11	1087.62	853.52	NO	1	0	0	0	0	0	0	0	0	0	0	0	0	0	0	0	0	0	0	0	1	1	0	1
Rpl10a	NM_011287	1378.3	1232.64	1258.13	1210.65	1116.91	1104.64	NO	0	0	0	0	0	0	0	0	0	0	0	0	0	0	0	0	0	0	0	1	1	0	0	0
Gnas	NM_001077507,NM_001077510,NM_010309,NM_019690,NM_022000,NM_201616,NM_201617,NM_201618,NR_003258	935.76	1254.13	1073.05	1399.26	1360.46	1131.74	NO	0	0	0	0	0	1	1	0	0	0	0	0	0	0	0	0	1	1	0	1	0	0	0	0
Eno1b	NM_001025388	1477.43	1379.63	1197.44	640.22	1433.59	997.46	NO	0	0	0	0	0	0	0	0	0	0	0	0	0	0	0	0	0	0	0	0	0	0	0	0
Atp5g3	NM_001301721,NM_001301722,NM_175015	1330.72	1249.73	1275.63	745.55	1402.09	1037.8	NO	1	0	0	0	0	0	0	0	0	0	0	0	0	0	0	0	0	0	0	0	1	1	0	1
Atp5l	NM_013795	1326.33	969.85	1439.22	1080.3	1129.52	1080.52	NO	1	0	0	0	0	0	0	0	0	0	0	0	0	0	0	0	0	0	0	0	1	1	0	1
Rpl13	NM_016738	1246.59	995.95	1243.92	1476.09	1137.79	915.12	NO	0	0	0	0	0	0	0	0	0	0	0	1	0	0	0	0	0	0	0	1	0	0	0	0
Cpe	NM_013494	602.96	662.99	1123.51	1848.07	1323.08	1448.01	UP_WT	0	1	1	0	0	1	1	0	0	0	0	0	0	0	0	0	1	1	0	0	0	0	0	0
Naca	NM_001113199,NM_001282976,NM_013608	1414.45	1271.33	1168.76	1012.96	1047.14	994.98	NO	0	0	0	0	0	1	0	0	0	0	1	1	0	0	0	0	1	1	0	1	0	0	0	0
Tmsb10	NM_001039392,NM_001190327,NM_025284	1096.55	1273.15	967.58	809.25	1521.39	1195.81	NO	0	0	0	0	0	0	0	0	0	0	0	0	0	0	0	0	0	0	0	0	1	0	0	1
Pkm	NM_001253883,NM_011099	1322.63	1365.06	1200.79	830.65	1150.61	941.83	NO	0	0	0	0	0	0	0	0	0	0	0	0	0	0	0	0	0	0	0	0	0	0	0	0
Ptn	NM_008973	1293.07	1237.67	1487.24	267.02	1230.1	1240.04	NO	0	0	0	0	0	1	1	0	0	0	0	0	1	1	0	0	1	1	0	0	0	0	0	0
Fau	NM_001160239,NM_001190436,NM_007990	1248.68	1142.07	1191.09	1112.39	991.6	982.7	NO	0	0	0	0	0	0	1	0	0	0	0	1	0	0	0	0	0	0	0	0	0	0	0	0
Hnrnpk	NM_001301340,NM_001301341,NM_001301343,NM_001301344,NM_001301345,NM_025279	1189.63	1328.78	1063.58	902.82	1069.25	1044.81	NO	0	1	1	0	0	1	1	0	0	0	0	0	0	0	0	0	0	0	0	0	1	0	1	1
Atp5a1	NM_007505	1180.88	1195.4	1106.69	813.79	1231.81	1054.38	NO	0	1	1	0	1	1	0	0	0	0	1	0	0	0	0	0	0	0	0	0	0	0	1	0
Gpm6a	NM_001253754,NM_001253756,NM_153581	1079.93	1118.59	1306.36	924.5	957.05	1162.35	NO	1	0	0	0	0	0	0	0	0	0	0	0	0	0	0	0	0	0	0	0	0	0	0	0
Slc1a3	NM_148938	1065.89	841.9	1089.67	747.98	1464.59	1274.51	NO	1	0	0	0	0	1	1	0	0	0	0	0	1	1	0	0	1	1	0	0	0	0	0	0
Rpl31-ps12	NM_001258458	1092.12	903.58	1018.73	1216.17	1022.35	1180.27	NO	0	0	0	0	0	0	0	0	0	0	0	0	0	0	0	0	0	0	0	0	0	0	0	0
Ubc	NM_019639	671.23	1354.67	961.65	1253.42	1205.06	933.48	NO	1	0	0	0	0	1	0	0	0	0	0	1	0	0	0	0	1	1	0	1	0	0	0	0
Myl6	NM_010860	1050.16	977.73	1060.77	1186.52	998.33	1087.35	NO	1	0	0	0	0	1	1	0	0	0	0	0	0	0	0	0	1	1	0	1	0	0	0	0
Egr1	NM_007913	629.63	138.96	711.4	1731.97	1772.7	1283.03	UP_WT	0	0	0	0	0	1	1	0	0	0	0	1	1	1	0	0	1	1	0	1	0	0	0	0
Rn45s	NR_046233	2158.96	285.73	1415.07	513.33	531.62	1321.96	NO	0	0	0	0	0	0	0	0	0	0	0	0	0	0	0	0	0	0	0	0	0	0	0	0
Cd81	NM_133655	786.57	726.41	995.76	1240.31	1233.66	1239.31	NO	0	0	0	0	0	1	1	0	0	0	0	1	1	1	0	0	1	1	0	0	0	0	0	0
Nnat	NM_001291128,NM_001291129,NM_001291130,NM_010923,NM_180960	771.44	774.04	1039.57	1288.01	866.7	1463.67	NO	0	1	1	0	0	1	1	0	0	0	0	0	0	0	0	0	1	1	0	0	1	0	0	1
Rpl5	NM_016980	1199.39	1058.39	1115.24	1021.55	870.48	936.33	NO	0	0	0	0	0	0	1	0	0	0	0	0	0	0	0	0	0	0	0	0	1	0	0	1
Malat1	NR_002847	1003.02	1000.05	1122.43	1042.05	752.51	1278.84	NO	1	0	0	0	0	1	1	0	0	0	0	1	1	1	0	0	1	1	0	1	0	0	0	0
H2afz	NM_016750	1428.47	1521.66	1047.52	439.5	1025.72	715.33	UP_MUT	0	0	0	0	0	0	1	0	0	0	0	1	0	0	0	0	0	0	0	1	0	0	0	0
Gpm6b	NM_001177955,NM_001177956,NM_001177957,NM_001177958,NM_001177959,NM_001177960,NM_001177961,NM_001177962,NM_023122	854.54	890.73	1077.04	933.32	1156.88	1228.39	NO	0	0	0	0	0	1	1	0	0	0	0	1	0	0	0	0	1	1	0	1	0	0	0	0
Calr	NM_007591	998.54	1102.81	1100.68	952.54	854.78	1083.01	NO	1	1	1	0	0	1	0	0	0	0	0	0	0	0	0	0	0	0	0	1	1	1	1	0
Olig1	NM_016968	958.77	1052.36	1097.73	1024.1	1097.3	775.44	NO	0	0	0	0	0	1	1	0	0	0	0	1	1	1	0	0	1	1	0	1	0	0	0	0
Psap	NM_001146120,NM_001146121,NM_001146122,NM_001146123,NM_001146124,NM_011179	696.56	799.97	968.45	1178.06	1112.62	1144.86	NO	1	0	0	0	0	0	0	0	0	0	0	0	0	0	0	0	0	0	0	0	0	0	0	0
Usmg5	NM_023211	1230.65	871.14	1370.43	787.69	835.4	792.77	NO	0	0	0	0	0	0	0	0	0	0	0	0	0	0	0	0	0	0	0	0	0	0	0	0
Btf3	NM_001170540,NM_145455	1157.22	1068.02	1018.82	807.55	893.37	870.93	NO	0	0	0	0	0	0	0	0	0	0	0	0	0	0	0	0	0	0	0	0	0	0	0	0
Rps3	NM_012052	1086.88	922.79	1094.16	947.76	863.5	898.81	NO	1	0	0	0	0	0	0	0	0	0	0	0	0	0	0	0	0	0	0	0	0	0	0	0
Srsf5	NM_001079694,NM_001079695,NM_009159	880.17	983.71	976.64	1053.98	845.14	1005.94	NO	0	0	0	0	0	0	0	0	0	0	0	0	0	0	0	0	0	0	0	0	0	0	0	0
Cdk4	NM_009870	1095.05	1043.18	970.47	839.94	861.97	882.71	NO	0	0	0	0	0	0	0	0	0	0	0	0	0	0	0	0	0	0	0	0	1	0	0	1
Gm5643	NR_002883	1305.84	1172.73	907.23	691.07	761.38	782.83	NO	0	0	0	0	0	0	0	0	0	0	0	0	0	0	0	0	0	0	0	0	0	0	0	0
Mt3	NM_013603	542.01	412.31	640.14	1438.91	1315.39	1249.55	UP_WT	1	1	1	0	0	1	0	0	0	0	0	0	0	0	0	0	0	0	0	1	0	0	1	0
Ednrb	NM_001136061,NM_001276296,NM_007904	511.69	557.72	987.31	706.63	1109.57	1721.71	UP_WT	0	0	0	0	0	1	0	0	0	0	1	0	0	0	0	0	1	1	0	0	0	0	0	0
Cox8a	NM_007750	777.03	547	1138.8	941.34	1181.75	882.53	NO	1	0	0	0	0	0	0	0	0	0	0	0	0	0	0	0	0	0	0	0	0	0	0	0
Marcks	NM_008538	773.34	919.83	990.57	1210.01	650.05	910.12	NO	1	0	0	0	0	1	1	0	0	0	0	0	0	0	0	0	1	1	0	0	0	0	1	0
Ddx5	NM_007840	880.97	979.13	952.31	816.62	847.99	922.76	NO	1	0	0	0	0	1	1	0	0	0	0	1	0	0	0	0	1	1	0	1	0	0	0	0
Slc25a4	NM_007450	1006.66	707.31	903.61	852.86	1016.32	893.55	NO	1	1	1	0	0	1	0	0	0	0	0	0	0	0	0	0	1	1	0	1	1	1	0	0
Ptprz1	NM_001081306	648.28	1071.66	914.51	525.41	1190.64	1003.66	NO	1	0	0	0	0	1	1	0	0	0	0	0	1	1	0	0	1	1	0	0	0	0	0	0
Sumo2	NM_133354	1102.41	1029.42	978.85	686.36	759.23	742.02	NO	1	0	0	0	0	0	0	0	0	0	0	0	0	0	0	0	0	0	0	1	1	1	0	0
Eif5a	NM_001166589,NM_001166590,NM_001166591,NM_001166592,NM_001166593,NM_001166594,NM_001166595,NM_001166596,NM_181582	1045.27	1144.92	718	744.95	984.24	645.74	NO	0	0	0	0	0	0	1	0	0	0	0	0	0	0	0	0	0	0	0	1	0	0	0	0
Mt2	NM_008630	172.57	267.81	507.87	1492.2	1314.91	1475.97	UP_WT	0	0	0	0	0	0	0	0	0	0	0	1	0	0	0	0	0	0	0	1	0	0	0	0
Rpl37	NM_026069	1026.77	871.42	965.13	861.23	748.09	736.08	NO	1	0	0	0	0	0	0	0	0	0	0	0	0	0	0	0	0	0	0	0	1	1	0	1
Atp5k	NM_007507	1086.79	831.43	1157.6	586.69	783.8	758.27	NO	1	0	0	0	0	0	0	0	0	0	0	0	0	0	0	0	0	0	0	0	0	0	0	0
Atp5h	NM_027862	952.74	724.2	1043.52	772.38	859.59	839.45	NO	0	0	0	0	0	1	1	0	0	0	0	0	0	0	0	0	1	1	0	1	0	0	0	0
Prdx1	NM_011034	1011.4	896.66	907.27	706.01	879.51	752.35	NO	1	0	0	0	0	0	1	0	0	0	0	0	0	0	0	0	0	0	0	1	0	0	0	0
Gm10052	NR_002885	847.36	1233.17	753.08	449.75	985.03	878.13	NO	0	0	0	0	0	0	0	0	0	0	0	0	0	0	0	0	0	0	0	0	0	0	0	0
Fus	NM_139149	800.72	1156.08	715.39	803.23	898.92	675.41	NO	0	0	0	0	0	0	1	0	0	0	0	0	0	0	0	0	0	0	0	1	0	0	0	0
Hsp90b1	NM_011631	958.99	860.12	990.62	527.6	636.29	1073.21	NO	0	0	0	0	0	0	1	0	0	0	0	0	0	0	0	0	0	0	0	1	1	0	0	0
Rpl15	NM_025586	953.32	783.51	918.99	827.71	764.6	782.92	NO	1	0	0	0	0	0	0	0	0	0	0	1	0	0	0	0	0	0	0	0	0	0	0	0
Fads2	NM_019699	467.69	584.85	772.47	1182.37	915.52	1043.88	UP_WT	1	0	0	0	0	1	1	0	0	0	0	1	0	0	0	0	1	1	0	0	0	0	0	0
2010107E04Rik	NM_027360	839.05	743.43	1105.39	579.97	849.55	843.84	NO	1	0	0	0	0	0	0	0	0	0	0	0	0	0	0	0	0	0	0	0	0	0	0	0
Atp5o	NM_138597	930.47	743.26	956.94	592.78	910.33	794.38	NO	0	0	0	0	0	0	0	0	0	0	0	0	0	0	0	0	0	0	0	0	0	0	0	0
Calm2	NM_007589	1068.88	966.57	800.45	514.51	890.63	684.4	NO	0	0	0	0	0	0	0	0	0	0	0	0	0	0	0	0	0	0	0	0	0	0	0	0
Pgk1	NM_008828	861.5	874.33	748.86	573.41	1000.12	859.34	NO	1	0	0	0	0	0	0	1	0	1	0	0	0	0	0	0	0	0	0	0	0	0	0	0
Rpl21	NM_019647	1009.88	868.45	934.33	635.74	720.94	690.68	NO	0	0	0	0	0	0	0	0	0	0	0	1	0	0	0	0	0	0	0	0	0	0	0	0
Maged1	NM_019791	866.45	794.72	837.3	799.19	768.67	763.29	NO	1	0	0	0	0	1	0	0	0	0	0	0	1	1	0	0	0	0	0	0	0	0	0	0
Ndrg2	NM_001145959,NM_013864	329.09	285.53	772.53	1355.49	767.92	1280.91	UP_WT	0	0	0	0	0	1	1	0	0	0	0	1	1	1	0	0	0	0	0	1	0	0	0	0
Qk	NM_001159516,NM_001159517,NM_021881	664.46	852.87	767.33	886.66	771.32	822.21	NO	0	0	0	0	0	1	1	0	0	0	0	0	1	1	0	0	1	1	0	0	0	0	0	0
Rpl22l1	NM_026517	888.51	786.48	1024.58	700.51	658.05	688.22	NO	0	1	1	0	0	1	1	0	0	0	0	0	0	0	0	0	0	0	0	0	0	0	1	0
Ctnnb1	NM_001165902,NM_007614	779.58	838.64	754.68	691.54	871.85	807.08	NO	0	0	0	0	0	1	1	0	0	0	0	0	0	0	0	0	1	1	0	0	0	0	0	0
Rpl14-ps1	NR_110499	1231.73	816.96	586.34	803.68	762.68	520.85	NO	0	0	0	0	0	0	0	0	0	0	0	0	0	0	0	0	0	0	0	0	0	0	0	0
Ppib	NM_011149	919.3	692.33	899.97	720.42	690.8	745.71	NO	0	0	0	0	0	0	0	0	0	0	0	0	0	0	0	0	0	0	0	0	1	0	0	1
Ldhb	NM_001302765,NM_008492	667.52	628.39	1015.48	672.49	750.82	930.01	NO	1	0	0	0	0	0	0	0	0	0	0	0	0	0	0	0	0	0	0	0	0	0	0	0
Cbx3	NM_007624	972.07	923.39	784.16	571.23	718.57	637.69	NO	0	0	0	0	0	1	1	0	0	0	0	0	1	0	1	0	1	1	0	1	0	0	0	0
Hnrnpf	NM_001166427,NM_001166428,NM_001166429,NM_001166430,NM_001166431,NM_001166432,NM_133834	953.05	1031.97	669.34	518.77	816.11	608.41	NO	0	0	0	0	0	1	0	0	0	0	1	0	1	1	0	1	1	1	0	1	0	0	0	0
Aco2	NM_080633	719.07	631.93	922.13	450.49	906.31	955.74	NO	1	0	0	0	0	0	0	0	0	0	0	0	0	0	0	0	0	0	0	1	0	0	0	0
Igfbp2	NM_008342	1051.76	784.17	852.2	16.61	1275.4	583.66	NO	1	1	1	0	0	1	1	0	0	0	0	0	0	0	0	0	0	0	0	0	0	0	1	0
Atp5j	NM_001302213,NM_001302214,NM_001302215,NM_001302216,NM_016755	869.04	716.02	906.97	589.94	745.25	710.43	NO	0	0	0	0	0	0	1	0	0	0	0	1	0	0	0	0	0	0	0	0	0	0	0	0
Nme2	NM_001077529,NM_008705	989.26	865.9	831.76	497.49	671.89	629.33	NO	1	0	0	0	0	0	0	0	0	0	0	0	0	0	0	0	0	0	0	0	1	1	0	1
Cd63	NM_001042580,NM_001282966,NM_007653	528.67	479.75	861.33	866.78	791.35	922.38	NO	0	0	0	0	0	1	1	0	0	0	0	1	0	0	0	0	1	1	0	1	0	0	0	0
Fth1	NM_010239,NR_073181	484.22	529.47	642.21	1094.62	1025.14	618.69	UP_WT	0	0	0	0	0	1	0	0	0	0	1	0	0	0	0	0	1	1	0	0	0	0	0	0
Rpl31	NM_001252218,NM_001252219,NM_053257	888.23	694.68	830.59	681.19	636.77	649.14	NO	1	0	0	0	0	0	0	0	0	0	0	0	0	0	0	0	0	0	0	0	0	0	0	0
Hmgb1	NM_010439	968.78	1028.66	702.62	421.31	652.7	595.68	UP_MUT	1	0	0	0	0	1	0	0	0	0	0	1	0	0	0	0	1	1	0	1	0	0	0	0
Cox6a1	NM_007748	627.38	543.52	745.12	815.28	847.32	768.43	NO	0	0	0	0	0	0	1	0	0	0	0	0	0	0	0	0	0	0	0	1	0	0	0	0
Sod1	NM_011434	772.24	677.67	752.69	646.62	725.95	688.76	NO	0	0	0	0	0	1	0	0	0	0	1	0	0	0	0	0	1	1	0	0	0	0	0	0
Tubb2a	NM_009450	847.76	845.68	660.19	409.1	879.47	601.32	NO	0	0	0	0	0	1	1	0	0	0	0	1	0	0	0	0	1	1	0	0	0	0	0	0
Glud1	NM_008133	301.94	420.38	587.42	927.75	911.32	1057.83	UP_WT	0	1	1	0	0	1	1	0	0	0	0	0	0	0	0	0	0	0	0	0	1	0	1	1
Eif1	NM_011508	632.14	809.04	774.58	697.5	676.72	582.44	NO	1	0	0	0	0	0	0	1	1	0	0	0	0	0	0	0	0	0	0	0	0	0	0	0
Marcksl1	NM_010807	529.09	701.36	624.82	976.62	607.29	706.43	NO	0	0	0	0	0	0	1	0	0	0	0	1	0	0	0	0	0	0	0	1	0	0	0	0
Atp5e	NM_025983	859.62	649.73	869.35	525.4	641.61	598.51	NO	0	0	0	0	0	0	0	0	0	0	0	0	0	0	0	0	0	0	0	1	0	0	0	0
Mfge8	NM_001045489,NM_008594	631.17	596.28	1023.43	376.73	516.23	973.37	NO	0	0	0	0	0	0	0	0	0	0	0	0	0	0	0	0	0	0	0	0	0	0	0	0
Bcan	NM_001109758,NM_007529	528.79	573.2	636.78	1001.45	624.35	720.62	NO	1	0	0	0	0	1	1	0	0	0	0	1	1	1	0	0	0	0	0	1	0	0	0	0
Hsp90aa1	NM_010480	819.08	610.84	664	579.77	690.03	701.95	NO	0	0	0	0	0	1	0	0	0	0	1	1	0	0	0	0	1	1	0	1	0	0	0	0
Sirt2	NM_001122765,NM_001122766,NM_022432	328.23	261.11	446.91	2125.54	294.03	581.39	UP_WT	1	0	0	0	0	0	0	0	0	0	0	0	0	0	0	0	0	0	0	0	0	0	0	0
Sep15	NM_053102	628.6	548.09	785.27	585.52	697.46	777.08	NO	1	0	0	0	0	0	0	0	0	0	0	0	0	0	0	0	0	0	0	0	0	0	0	0
Mrfap1	NM_026242	773.21	718.9	679.19	686.83	563.91	547.24	NO	0	0	0	0	0	0	0	0	0	0	0	0	0	0	0	0	0	0	0	0	0	0	0	0
Atp5c1	NM_001112738,NM_020615	795.64	583.33	789.98	487.08	651.4	629.27	NO	0	1	0	1	1	1	0	0	0	0	1	0	0	0	0	0	0	0	0	0	0	0	1	0
Ndufa3	NM_025348	697.08	501.46	803.89	687.67	600.77	643.94	NO	0	0	0	0	0	0	0	0	0	0	0	0	0	0	0	0	0	0	0	0	0	0	0	0
Tubb5	NM_011655	784.73	966.31	503.36	461.32	715.58	495.94	NO	1	0	0	0	0	1	1	0	0	0	0	0	0	0	0	0	1	1	0	1	1	1	0	0
Hnrnph1	NM_021510	738.14	810.97	595.34	636.43	544.06	599.27	NO	1	0	0	0	0	0	0	0	0	0	0	1	0	0	0	0	0	0	0	1	0	0	0	0
Ndufc2	NM_024220	786.24	580.57	752.92	407.18	811.31	573.84	NO	1	0	0	0	0	0	0	0	0	0	0	0	0	0	0	0	0	0	0	1	0	0	0	0
Snrpg	NM_026506	782.68	692.51	694.22	559.9	587.29	565.81	NO	1	0	0	0	0	0	0	0	0	0	0	0	0	0	0	0	0	0	0	0	1	1	0	1
Cdk2ap1	NM_013812	811.71	829.77	739.88	457.58	497.09	541.19	UP_MUT	0	0	0	0	0	1	1	0	0	0	0	1	1	1	0	0	0	0	0	1	0	0	0	0
Erh	NM_007951	799.67	723.88	595.45	594.44	592.4	549.14	NO	0	0	0	0	0	0	0	0	0	0	0	0	0	0	0	0	0	0	0	1	0	0	0	0
Akr1a1	NM_021473	646.6	606.27	678.78	616.26	603.49	674.87	NO	1	0	0	0	0	0	0	0	0	0	0	0	0	0	0	0	0	0	0	0	0	0	0	0
Swi5	NM_001290552,NM_175190,NR_110965	775.23	606.85	629.86	610.33	588.15	607.35	NO	1	0	0	0	0	0	0	0	0	0	0	0	0	0	0	0	0	0	0	0	0	0	0	0
Lamp1	NM_010684	466.97	475.99	589.73	750.49	693.14	770.39	NO	0	0	0	0	0	0	0	0	0	0	0	0	0	0	0	0	0	0	0	0	0	0	0	0
Skp1a	NM_011543	675.97	610.93	660.08	659.63	521.22	610.24	NO	1	0	0	0	0	0	0	0	0	0	0	1	0	0	0	0	0	0	0	1	0	0	0	0
Aldh1l1	NM_027406	479.23	594.67	616.09	299.83	836.07	889.29	NO	0	1	1	0	1	1	0	0	0	0	1	0	0	0	0	0	0	0	0	0	0	0	1	0
Sepw1	NM_009156	551.11	518.4	628.88	845.02	607.61	563.23	NO	0	0	0	0	0	0	0	0	0	0	0	0	0	0	0	0	0	0	0	0	0	0	0	0
Morf4l1	NM_001039147,NM_024431	681.94	631.53	659.28	510.25	626.21	601.49	NO	0	1	1	0	0	1	1	0	0	0	0	0	0	0	0	0	0	0	0	0	1	0	1	1
Eef1g	NM_026007	643.93	746.86	525.29	679.5	571.11	520.38	NO	1	0	0	0	0	0	1	0	0	0	0	0	0	0	0	0	0	0	0	1	0	0	0	0
Morf4l2	NM_001168225,NM_001168226,NM_001168227,NM_001168228,NM_001168229,NM_001168230,NM_019768	678.7	630.81	640.63	671.78	510.44	544.78	NO	1	1	1	0	0	1	0	0	0	0	0	0	0	0	0	0	0	0	0	0	0	0	1	0
Rps27l	NM_026467	783.62	700.69	742.26	325.59	643.44	481.54	NO	1	0	0	0	0	0	0	0	0	0	0	1	0	0	0	0	0	0	0	0	0	0	0	0
Gja1	NM_010288	256.79	178.38	520.97	985.27	683.61	1041.81	UP_WT	1	1	1	0	0	1	0	0	0	0	0	0	0	0	0	0	0	0	0	0	0	0	1	0
Rbm3	NM_001166409,NM_001166410,NM_001166411,NM_001293658,NM_016809	714.96	944.05	544.4	387.89	625.8	447.02	NO	0	0	0	0	0	0	0	0	0	0	0	0	0	0	0	0	0	0	0	0	0	0	0	0
Nr4a1	NM_010444	416.3	377.16	861.56	568.4	775.34	665.35	NO	0	0	0	0	0	1	1	0	0	0	0	1	1	1	0	0	1	1	0	1	1	0	0	0
Shfm1	NM_009169	754.23	667.14	722.09	479.43	497.91	510.28	NO	1	0	0	0	0	0	0	0	0	0	0	0	0	0	0	0	0	0	0	0	0	0	0	0
Uqcr10	NM_197979	757.72	517.89	822.47	389.37	607.33	527.25	NO	0	0	0	0	0	0	0	0	0	0	0	0	0	0	0	0	0	0	0	0	0	0	0	0
Ddx17	NM_001040187,NM_152806,NM_199079,NM_199080	495.89	622.38	598.48	747.07	514.18	629.27	NO	1	1	1	0	0	1	0	0	0	0	0	0	0	0	0	0	0	0	0	0	1	1	1	1
Gfap	NM_001131020,NM_010277	31.87	61.79	105.4	1807.36	784.27	810.18	UP_WT	0	0	0	0	0	0	0	0	0	0	0	0	0	0	0	0	0	0	0	1	0	0	0	0
Laptm4a	NM_008640	559.19	405.21	689.76	579.58	612.48	728.71	NO	0	0	0	0	0	0	0	0	0	0	0	0	0	0	0	0	0	0	0	0	0	0	0	0
Gm20594	NM_001190732	678.9	621.36	707.55	360.67	729.03	466.82	NO	0	0	0	0	0	0	0	0	0	0	0	0	0	0	0	0	0	0	0	0	0	0	0	0
Uqcr11	NM_025650	622.78	449.19	702.05	553.95	649.32	584.94	NO	1	1	1	0	0	1	0	0	0	0	0	0	0	0	0	0	0	0	0	0	0	0	1	0
Mlc1	NM_133241	464.92	454.53	636.28	475.59	723.04	792.16	NO	1	0	0	0	0	1	0	0	0	0	0	0	0	0	0	0	1	1	0	0	0	0	0	0
Chchd2	NM_024166	521.19	457.45	707.06	630.48	623.54	574.73	NO	0	0	0	0	0	0	1	0	0	0	0	0	0	0	0	0	0	0	0	0	1	0	0	1
Ywhaq	NM_011739	572.51	564.45	611.13	546.23	602.31	610.16	NO	0	0	0	0	0	0	0	0	0	0	0	0	0	0	0	0	0	0	0	0	1	0	0	1
Ybx1	NM_011732	604.59	731.26	517.88	532.34	619.97	496.06	NO	0	1	1	0	0	1	1	0	0	0	0	0	0	0	0	0	0	0	0	0	1	0	1	1
Snrpe	NM_009227	749.08	705.85	651.27	423.4	510.09	452.75	NO	1	1	0	1	0	1	0	0	0	0	0	0	0	0	0	0	0	0	0	0	0	0	1	0
Nap1l1	NM_001146707,NM_015781	693.71	808.05	560.3	350.28	600.19	475.95	NO	1	0	0	0	0	0	0	0	0	0	0	0	0	0	0	0	0	0	0	1	1	1	0	0
Cnn3	NM_028044	434.69	484.38	503.18	749.8	566.67	748.09	NO	0	0	0	0	0	1	1	0	0	0	0	0	1	1	0	0	1	1	0	1	0	0	0	0
Hspd1	NM_010477	842.4	720.44	500.94	376.15	607.93	435.81	NO	0	0	0	0	0	0	1	0	0	0	0	1	0	0	0	0	0	0	0	1	0	0	0	0
Ppp1r14b	NM_008889	584.96	569.56	530.08	675.31	567.89	552.67	NO	0	0	0	0	0	1	0	0	0	0	1	0	1	1	0	1	0	0	0	1	0	0	0	0
Phgdh	NM_016966	642.5	554.54	618.73	584.66	528.35	541.79	NO	0	0	0	0	0	0	0	0	0	0	0	0	0	0	0	0	0	0	0	0	0	0	0	0
Tceb2	NM_026305	595.8	527.62	623.51	673.03	524.91	524.31	NO	0	0	0	0	0	0	0	0	0	0	0	1	0	0	0	0	0	0	0	0	0	0	0	0
Mdh2	NM_008617	616.8	591.58	569.83	462.36	650.25	550.12	NO	1	0	0	0	0	0	1	0	0	0	0	0	0	0	0	0	0	0	0	1	0	0	0	0
Hint1	NM_008248	651.19	648.96	594.54	530.74	567	440.74	NO	0	0	0	0	0	0	0	0	0	0	0	0	0	0	0	0	0	0	0	0	0	0	0	0
Lars2	NM_153168	1134.66	83.52	1057.07	266	225.38	664.74	NO	1	0	0	0	0	0	0	0	0	0	0	0	0	0	0	0	0	0	0	0	0	0	0	0
Mmd2	NM_175217	335.28	235.13	597.22	829.69	540.5	886.95	UP_WT	0	0	0	0	0	1	1	0	0	0	0	0	1	1	0	0	1	1	0	1	0	0	0	0
Uqcrb	NM_026219	671.22	541.98	687.82	474.28	544.22	496.76	NO	0	0	0	0	0	0	0	0	0	0	0	0	0	0	0	0	0	0	0	0	1	0	0	1
Eif4g2	NM_001040131,NM_013507	520.94	663.99	592.01	461.98	585.4	576.39	NO	1	0	0	0	0	1	1	0	0	0	0	1	1	0	1	0	1	1	0	1	0	0	0	0
Arl6ip1	NM_019419	669.01	565.18	601.01	278.71	638.47	637.27	NO	1	0	0	0	0	0	0	0	0	0	0	0	0	0	0	0	0	0	0	0	0	0	0	0
Cnp	NM_001146318,NM_009923	316.28	286.83	445.78	1635.71	244.43	452.03	UP_WT	1	0	0	0	0	0	0	0	0	0	0	1	0	0	0	0	0	0	0	0	0	0	0	0
Atpif1	NM_007512	632.97	483.11	726.62	504.43	476.59	508.07	NO	0	1	1	0	1	1	0	0	0	0	1	0	0	0	0	0	0	0	0	0	0	0	1	0
Atp1a2	NM_178405	327.46	349.1	576.39	517.14	708.99	831.62	UP_WT	1	0	0	0	0	1	0	0	0	0	0	0	0	0	0	0	1	1	0	0	0	0	0	0
Cdc42	NM_001243769,NM_009861	616.69	541.74	555.58	500.65	557.42	532.19	NO	0	0	0	0	0	0	0	0	0	0	0	0	0	0	0	0	0	0	0	0	0	0	0	0
Hmgn1	NM_008251	655.13	650.13	522.52	491.17	519.1	454.4	NO	1	0	0	0	0	0	0	0	0	0	0	1	0	0	0	0	0	0	0	0	0	0	0	0
Atp6v0c-ps2	NR_037854	475	516.46	546.02	635.6	534.18	543.73	NO	0	0	0	0	0	0	0	0	0	0	0	0	0	0	0	0	0	0	0	0	0	0	0	0
Tecr	NM_027179,NM_134118	563.01	481.02	517.62	647.59	484.08	547.2	NO	1	0	0	0	0	0	0	0	0	0	0	0	0	0	0	0	0	0	0	0	1	1	0	1
Canx	NM_001110499,NM_001110500,NM_007597	619.58	563.06	561.25	397.57	560.91	534.49	NO	0	0	0	0	0	0	0	0	0	0	0	1	0	0	0	0	0	0	0	1	0	0	0	0
Tspan3	NM_019793	480.14	466.3	533.15	637.33	538.74	580.63	NO	0	1	1	0	0	1	1	0	0	0	0	0	0	0	0	0	0	0	0	0	1	0	1	1
Rpl36al	NM_025589	717.52	561.57	601.09	474.72	478.06	389.62	NO	0	0	0	0	0	0	0	0	0	0	0	1	0	0	0	0	0	0	0	1	0	0	0	0
Nono	NM_001252518,NM_023144	615.17	585.52	515.56	481.56	498.24	522.81	NO	1	0	0	0	0	0	0	0	0	0	0	0	0	0	0	0	0	0	0	0	1	1	0	1
Snrpd2	NM_026943	695.99	561.77	567.14	459.28	495.72	438.78	NO	0	0	0	0	0	0	0	0	0	0	0	0	0	0	0	0	0	0	0	0	0	0	0	0
Polr2f	NM_027231	596.63	536.08	557.72	674.06	402.53	445.86	NO	0	0	0	0	0	0	0	0	0	0	0	0	0	0	0	0	0	0	0	0	0	0	0	0
Gabarap	NM_019749	422.19	348.71	607.34	654.56	470.69	684.7	NO	1	1	0	1	0	1	0	0	0	0	0	0	0	0	0	0	0	0	0	1	0	0	1	0
Ppp2ca	NM_019411	497.37	534.57	544.04	563.22	537.44	508.27	NO	0	0	0	0	0	1	1	0	0	0	0	1	0	0	0	0	1	1	0	1	0	0	0	0
Ewsr1	NM_001283061,NM_001283062,NM_001283063,NM_007968	544.03	623.18	449.2	552.07	493.86	507.78	NO	0	0	0	0	0	1	0	0	0	0	1	0	0	0	0	0	1	1	0	1	0	0	0	0
Cct2	NM_007636	655.3	628.64	495.6	451.68	492.82	439.78	NO	1	0	0	0	0	0	0	0	0	0	0	0	0	0	0	0	0	0	0	1	0	0	0	0
Map2	NM_001039934,NM_008632	509.77	526.65	547.81	573.71	408.25	593.46	NO	1	0	0	0	0	0	0	0	0	0	0	0	0	0	0	0	0	0	0	0	0	0	0	0
Aldoa	NM_001177307,NM_001177308,NM_007438	555.83	542.18	484.09	430.84	617.41	512.14	NO	1	0	0	0	0	0	0	0	0	0	0	0	0	0	0	0	0	0	0	0	0	0	0	0
Rab31	NM_133685	577.81	547.03	572.76	241.96	642.39	552.41	NO	0	0	0	0	0	1	1	0	0	0	0	1	0	0	0	0	1	1	0	1	0	0	0	0
Hspe1	NM_008303	699.39	564.99	537.07	420.34	464.46	431.9	NO	0	0	0	0	0	0	1	0	0	0	0	1	0	0	0	0	0	0	0	1	0	0	0	0
Nedd4	NM_010890	451.21	595.33	493.72	444.36	535.05	595.97	NO	0	1	1	0	0	1	1	0	0	0	0	0	0	0	0	0	0	0	0	0	1	0	1	1
Gng5	NM_010318	599.61	487.1	575.25	451.45	488.61	508.36	NO	0	0	0	0	0	0	0	0	0	0	0	0	0	0	0	0	0	0	0	0	1	0	0	1
Psmb7	NM_011187	580.79	493.66	575.44	432.21	500.79	492.61	NO	1	0	0	0	0	0	0	0	0	0	0	0	0	0	0	0	0	0	0	0	0	0	0	0
Ssr3	NM_026155	501.94	486.53	557.12	406.44	529.18	588.37	NO	1	0	0	0	0	1	1	0	0	0	0	0	0	0	0	0	1	1	0	1	0	0	0	0
Syt11	NM_018804	369.57	424.06	436.44	548.76	672.85	589.85	NO	1	0	0	0	0	0	0	0	0	0	0	0	0	0	0	0	0	0	0	0	0	0	0	0
Vcp	NM_009503	462.54	527.35	478.73	552.95	503.78	506.53	NO	1	0	0	0	0	0	0	0	0	0	0	0	0	0	0	0	0	0	0	0	0	0	0	0
Pomp	NM_025624	606.71	525.98	516.13	455.16	495.13	427.25	NO	0	0	0	0	0	0	0	0	0	0	0	0	0	0	0	0	0	0	0	0	0	0	0	0
Pcna	NM_011045	744.64	736.25	442.96	208.66	563.44	321.99	NO	0	0	0	0	0	0	0	0	0	0	0	0	0	0	0	0	0	0	0	0	0	0	0	0
Cd9	NM_007657	339.58	419.6	449.81	793.88	430.25	576.72	NO	0	1	1	0	0	1	1	0	0	0	0	0	0	0	0	0	0	0	0	0	1	0	1	1
Snrpd3	NM_026095	667.97	538.5	461.81	493.42	463.14	371.43	NO	0	0	0	0	0	0	0	0	0	0	0	0	0	0	0	0	0	0	0	0	0	0	0	0
Stmn1	NM_019641	593.44	740.14	433.75	263.57	510.23	453.07	NO	0	0	0	0	0	0	0	0	0	0	0	0	0	0	0	0	0	0	0	0	0	0	0	0
Hnrnpu	NM_016805	566.07	596.59	451.91	418.04	524.68	431.13	NO	0	0	0	0	0	1	1	0	0	0	0	1	1	1	0	0	1	1	0	0	0	0	0	0
Uqcrq	NM_025352	594.43	427.46	595.9	405.36	516.87	443.16	NO	1	0	0	0	0	0	0	0	0	0	0	0	0	0	0	0	0	0	0	0	0	0	0	0
Sept2	NM_001159717,NM_001159718,NM_001159719,NM_010891	574.78	571.7	523.57	365.19	478.74	468.95	NO	0	0	0	0	0	0	0	0	0	0	0	0	0	0	0	0	0	0	0	0	0	0	0	0
Cct3	NM_009836	624.83	549.05	437.25	508.6	461.43	391.23	NO	1	0	0	0	0	0	0	0	0	0	0	0	0	0	0	0	0	0	0	0	0	0	0	0
Ncan	NM_007789	364.18	585.42	535.57	228.46	710.23	548.1	NO	1	0	0	0	0	0	1	0	0	0	0	0	0	0	0	0	0	0	0	1	0	0	0	0
Dynlt1b	NM_009342	437.12	371.47	524.73	374.97	578.51	682.47	NO	1	0	0	0	0	0	0	0	0	0	0	0	0	0	0	0	0	0	0	0	0	0	0	0
Map4k4	NM_001252200,NM_001252201,NM_001252202,NM_008696	365.37	524.46	496.35	559.03	433.45	589.68	NO	0	0	0	0	0	1	1	0	0	0	0	0	1	1	0	0	1	1	0	0	0	0	0	0
Ndufa12	NM_025551	583.35	451.22	526.97	340.11	578.85	469.19	NO	1	0	0	0	0	0	0	0	0	0	0	0	0	0	0	0	0	0	0	0	0	0	0	0
Arf1	NM_001130408,NM_007476	538.04	527.23	477.56	441.88	496.99	463.71	NO	0	0	0	0	0	0	0	0	0	0	0	0	0	0	0	0	0	0	0	0	0	0	0	0
Ctsd	NM_009983	392.01	346.39	564.2	436.09	573.14	627.44	NO	1	0	0	0	0	0	0	0	0	0	0	0	0	0	0	0	0	0	0	1	0	0	0	0
Fez1	NM_183171	438.96	399.09	433.3	532.43	515.52	616.96	NO	0	0	0	0	0	1	1	0	0	0	0	0	1	1	0	0	0	0	0	0	0	0	0	0
Slc25a3	NM_133668	454.2	505.91	471.8	496.84	573.2	432.06	NO	0	1	0	1	1	1	0	0	0	0	1	0	0	0	0	0	0	0	0	0	1	0	1	1
Ttyh1	NM_001001454,NM_001109765,NM_021324	174.41	242.91	411.36	833.76	514.32	745.27	UP_WT	0	0	0	0	0	1	1	0	0	0	0	1	0	0	0	0	1	1	0	1	0	0	0	0
Pfdn5	NM_027044	458.93	419.25	577.14	546.93	407.4	511.05	NO	0	0	0	0	0	0	0	0	0	0	0	0	0	0	0	0	0	0	0	0	0	0	0	0
Ddx39b	NM_001252457,NM_019693	470.73	621.27	426.12	487.31	445.05	438.94	NO	1	0	0	0	0	0	0	0	0	0	0	0	0	0	0	0	0	0	0	0	0	0	0	0
Gnai2	NM_008138	355.92	466.32	422.93	577.27	548.08	509.47	NO	0	0	0	0	0	0	1	0	0	0	0	0	0	0	0	0	0	0	0	1	0	0	0	0
Wsb1	NM_001042565,NM_019653	289.96	292.09	414.99	843.02	390.4	635	UP_WT	1	0	0	0	0	1	0	0	0	0	0	0	1	1	0	0	0	0	0	0	0	0	0	0
Vdac1	NM_011694	545.97	492.75	474.17	350.69	528.82	450.4	NO	0	0	0	0	0	0	0	0	0	0	0	1	0	0	0	0	0	0	0	0	0	0	0	0
Rac1	NM_009007	428.08	500.71	461.31	549.79	489.02	412.44	NO	0	0	0	0	0	0	1	0	0	0	0	0	0	0	0	0	0	0	0	0	1	0	0	1
Glul	NM_008131	295.45	315.75	293.75	613.77	718.28	601.74	UP_WT	1	1	1	0	0	1	1	0	0	0	0	0	0	0	0	0	0	0	0	0	0	0	1	0
Itm2b	NM_008410	343.8	349.34	507.3	556.49	466.25	606.7	NO	0	0	0	0	0	0	1	0	0	0	0	0	0	0	0	0	0	0	0	1	0	0	0	0
Sept7	NM_001205367,NM_009859	487.21	433.23	476.62	585.7	427.71	394.55	NO	1	0	0	0	0	0	0	0	0	0	0	0	0	0	0	0	0	0	0	0	0	0	0	0
Rpl14	NM_025974	391.36	675.88	594.98	310.87	287.09	536.97	NO	0	0	0	0	0	0	0	0	0	0	0	0	0	0	0	0	0	0	0	0	0	0	0	0
Ran	NM_009391	640.19	609.4	390.98	328.21	494.71	332.85	NO	0	0	0	0	0	0	0	0	0	0	0	0	0	0	0	0	0	0	0	0	0	0	0	0
Prdx6	NM_001303408,NM_007453,NR_130150	327.62	310.37	437.42	488.67	532.09	681.75	UP_WT	0	0	0	0	0	0	0	0	0	0	0	0	0	0	0	0	0	0	0	1	0	0	0	0
Psmb1	NM_011185	463.89	398.2	504.16	469.06	469.5	472.92	NO	0	0	0	0	0	0	0	0	0	0	0	0	0	0	0	0	0	0	0	0	0	0	0	0
Atp5f1	NM_001304719,NM_009725	530.38	416.74	512.78	368.35	493.27	447.58	NO	0	0	0	0	0	0	0	0	0	0	0	0	0	0	0	0	0	0	0	0	0	0	0	0
Cct5	NM_007637	539.56	487.38	440.67	477.06	429.54	383.28	NO	1	0	0	0	0	0	0	0	0	0	0	0	0	0	0	0	0	0	0	1	0	0	0	0
Fdps	NM_001253751,NM_134469	674.53	643.77	447.33	277.75	372.22	335.26	UP_MUT	1	0	0	0	0	0	1	0	0	0	0	0	0	0	0	0	0	0	0	0	1	1	0	1
Cox5b	NM_009942	472.01	353.92	517.73	485.56	544.43	373.63	NO	0	0	0	0	0	0	0	0	0	0	0	0	0	0	0	0	0	0	0	0	0	0	0	0
Dynlt1c	NM_001166630	522.88	491.75	548.88	337.88	435.85	407.59	NO	0	0	0	0	0	0	0	0	0	0	0	0	0	0	0	0	0	0	0	0	0	0	0	0
Ddx3x	NM_010028	451.39	629.68	527.73	325.85	405.07	400.58	NO	1	0	0	0	0	1	1	0	0	0	0	0	1	1	0	0	1	1	0	1	0	0	0	0
Ndufs2	NM_153064	378.64	404.16	513.18	375.62	529.22	524.89	NO	1	1	1	0	0	1	1	0	0	0	0	0	0	0	0	0	0	0	0	1	0	0	1	0
Eef1b2	NM_018796	534.54	480.28	446.8	420.25	424.37	416.45	NO	0	0	0	0	0	0	0	0	0	0	0	0	0	0	0	0	0	0	0	0	1	0	0	1
Ppap2b	NM_080555	222.23	305.77	415.15	571.86	547.06	648.86	UP_WT	1	0	0	0	0	1	1	0	0	0	0	0	1	1	0	0	1	1	0	1	0	0	0	0
Atf4	NM_001287180,NM_009716	511.58	530.57	459.48	424.95	375.85	407.59	NO	0	0	0	0	0	1	1	0	0	0	0	1	0	0	0	0	1	1	0	1	0	0	0	0
Cox7a2l	NM_001159529,NM_009187	468.94	374.8	493.68	427.23	423.99	505.76	NO	1	0	0	0	0	0	0	0	0	0	0	0	0	0	0	0	0	0	0	0	0	0	0	0
Psma2	NM_008944	471.92	424.39	474.72	436.81	456	428.15	NO	0	0	0	0	0	0	0	0	0	0	0	0	0	0	0	0	0	0	0	0	1	0	0	1
Tbca	NM_009321	532.96	416.86	493.46	370.82	389.5	476.76	NO	0	0	0	0	0	0	0	0	0	0	0	0	0	0	0	0	0	0	0	0	0	0	0	0
Tmbim6	NM_001171034,NM_001171035,NM_001171036,NM_026669	326.92	379.76	441.54	505.05	504.91	521.69	NO	0	0	0	0	0	0	0	0	0	0	0	0	0	0	0	0	0	0	0	1	0	0	0	0
Hnrnpc	NM_001170981,NM_001170982,NM_001170983,NM_001170984,NM_016884	491.04	432.82	496.09	386.9	386.45	461.54	NO	1	0	0	0	0	0	0	0	0	0	0	0	0	0	0	0	0	0	0	0	0	0	0	0
Gstm1	NM_010358	298.68	332.77	418.19	460.05	530.08	608.21	NO	1	0	0	0	0	0	1	0	0	0	0	0	0	0	0	0	0	0	0	0	1	1	0	1
Insig1	NM_153526	530.26	539.02	493.23	346.02	365.5	363.58	NO	0	0	0	0	0	1	1	0	0	0	0	0	1	1	0	0	1	1	0	1	0	0	0	0
Cnbp	NM_001109745,NM_001109746,NM_013493	592.59	546.43	407.44	332.67	435.41	319.08	NO	0	0	0	0	0	0	0	0	0	0	0	0	0	0	0	0	0	0	0	0	1	0	0	1
Aldoc	NM_001303423,NM_009657	183.86	185.82	263.41	720.06	607.19	671.36	UP_WT	1	0	0	0	0	0	0	0	0	0	0	0	0	0	0	0	0	0	0	0	1	1	0	1
Asrgl1	NM_025610	338.76	306.28	407.74	522.21	457.07	595.01	NO	1	1	1	0	0	1	1	0	0	0	0	0	0	0	0	0	0	0	0	0	1	1	1	1
Plp1	NM_001290561,NM_001290562,NM_011123	247.46	175.86	289.63	1580.51	81.05	252.02	UP_WT	0	0	0	0	0	0	0	1	0	1	0	0	0	0	0	0	0	0	0	0	0	0	0	0
Snrnp70	NM_009224,NR_126538,NR_126539	423.76	499.36	384.45	574.82	334.59	406.03	NO	1	0	0	0	0	0	1	0	0	0	0	1	0	0	0	0	0	0	0	1	0	0	0	0
Jun	NM_010591	261.19	131.67	353.6	701.81	635.77	526.87	UP_WT	1	0	0	0	0	1	1	0	0	0	0	0	1	1	0	0	1	1	0	0	1	1	0	1
Nedd8	NM_008683	467.04	382.24	414.28	435.7	447.51	450.08	NO	0	1	1	0	0	1	1	0	0	0	0	0	0	0	0	0	0	0	0	0	0	0	1	0
Grcc10	NM_013535	480.56	350.31	462.79	473.14	403.86	381.95	NO	1	0	0	0	0	1	0	0	0	0	0	1	0	0	0	0	1	1	0	1	0	0	0	0
Rhoa	NM_016802	417.62	406.36	438.5	427.67	447.4	402.24	NO	1	0	0	0	0	1	1	0	0	0	0	1	0	0	0	0	1	1	0	1	0	0	0	0
Ywhaz	NM_001253805,NM_001253806,NM_001253807,NM_011740	401.93	451.32	468.06	373.33	414.81	429.81	NO	0	0	0	0	0	1	1	0	0	0	0	1	0	0	0	0	1	1	0	1	0	0	0	0
Pcdhgc3	NM_033581	262.08	542.27	447.57	356.14	534.68	392.21	NO	1	0	0	0	0	1	1	0	0	0	0	1	0	0	0	0	1	1	0	1	0	0	0	0
Rtn3	NM_001003933,NM_001003934,NM_001271486,NM_001271487,NM_053076	371.04	346.81	379.46	478.07	427.11	523.54	NO	1	0	0	0	0	0	0	0	0	0	0	1	0	0	0	0	0	0	0	0	0	0	0	0
Ndufa7	NM_023202,NR_103514,NR_103515,NR_103516	439.59	303.82	447.45	453.17	446.95	433.46	NO	0	0	0	0	0	0	0	0	0	0	0	0	0	0	0	0	0	0	0	0	0	0	0	0
Hsbp1	NM_024219	419.31	348.89	461.19	462.27	394.19	437.14	NO	0	0	0	0	0	0	0	0	0	0	0	0	0	0	0	0	0	0	0	0	0	0	0	0
Idh1	NM_001111320,NM_010497	364.4	404.82	438.65	369.48	408.86	532.16	NO	1	0	0	0	0	0	0	0	0	0	0	0	0	0	0	0	0	0	0	0	0	0	0	0
Anp32e	NM_001253757,NM_001253758,NM_023210	499.78	607.44	391.16	203	432.69	383.63	NO	1	0	0	0	0	1	1	0	0	0	0	0	1	1	0	0	0	0	0	1	0	0	0	0
Tsc22d1	NM_001177751,NM_009366,NM_207652	316.54	309.73	421.36	594.6	368.54	503.78	NO	0	1	1	0	0	1	1	0	0	0	0	1	0	0	0	0	1	1	0	0	0	0	0	0
Pdia3	NM_007952	445.27	440.31	435.93	371.68	372.33	442.8	NO	0	0	0	0	0	1	0	0	0	0	1	0	0	0	0	0	1	0	1	1	0	0	0	0
Prmt1	NM_001252476,NM_001252477,NM_019830,NR_045521	547.17	485.49	358.98	397.86	408.71	305.44	NO	0	0	0	0	0	0	1	0	0	0	0	0	0	0	0	0	0	0	0	0	1	0	0	1
Eif3h	NM_080635	417.62	421.58	436.3	399.33	392.55	429.82	NO	1	0	0	0	0	0	0	0	0	0	0	0	0	0	0	0	0	0	0	0	0	0	0	0
Mif	NM_010798	407.87	440.2	341.77	574.27	395.49	336.37	NO	0	1	1	0	0	1	1	0	0	0	0	0	0	0	0	0	0	0	0	0	0	0	1	0
Srsf3	NM_013663,NR_036613	557.77	463	404.07	344.46	400.08	325.28	NO	1	0	0	0	0	1	0	0	0	0	0	1	0	0	0	0	1	1	0	1	0	0	0	0
Metrn	NM_133719	397.99	336.83	398.41	177.86	714.47	452.34	NO	0	0	0	0	0	1	1	0	0	0	0	0	0	0	0	0	1	0	1	1	1	0	0	0
Olig2	NM_016967	405.23	388.33	334.16	535.77	476.37	331.23	NO	1	0	0	0	0	1	1	0	0	0	0	1	1	1	0	0	0	0	0	1	0	0	0	0
Fads1	NM_146094	239.22	301.36	334.84	737.47	389.19	468.84	UP_WT	0	0	0	0	0	1	0	0	0	0	1	1	1	1	0	1	1	1	0	0	0	0	0	0
Cox7a2	NM_009945	507.22	391.93	537.14	290.61	391.14	337.89	NO	1	0	0	0	0	0	0	0	0	0	0	0	0	0	0	0	0	0	0	0	0	0	0	0
Bzw1	NM_025824	439.69	481.38	417.36	302.95	421.45	392.01	NO	0	0	0	0	0	0	0	0	0	0	0	1	0	0	0	0	0	0	0	1	0	0	0	0
Cadm4	NM_153112	246.67	301.04	367.61	662.78	414.75	452.19	UP_WT	0	0	0	0	0	0	0	0	0	0	0	0	0	0	0	0	0	0	0	1	0	0	0	0
Selk	NM_019979	390.09	315.91	495.98	441.78	346.88	452.81	NO	1	0	0	0	0	0	0	0	0	0	0	0	0	0	0	0	0	0	0	0	0	0	0	0
Ndufb4	NM_026610	481.81	385.8	550.48	288.77	357.28	371.03	NO	0	0	0	0	0	0	1	0	0	0	0	0	0	0	0	0	0	0	0	1	0	0	0	0
Pfn2	NM_019410	262.79	243.76	324.45	708.03	433.4	462.67	UP_WT	1	0	0	0	0	1	1	0	0	0	0	0	1	1	0	0	0	0	0	0	0	0	0	0
Rpl22	NM_001277113,NM_001277114,NM_009079,NR_102291,NR_102292	455.95	382.03	448.48	400.56	373.93	373.86	NO	0	0	0	0	0	0	0	0	0	0	0	0	0	0	0	0	0	0	0	0	0	0	0	0
Bsg	NM_001077184,NM_009768	409.4	362.28	421.83	441.17	391.85	394.31	NO	0	0	0	0	0	0	0	0	0	0	0	0	0	0	0	0	0	0	0	0	0	0	0	0
Gnb1	NM_001160016,NM_001160017,NM_008142	371.13	437.79	347.71	456.16	422.7	381.95	NO	0	1	1	0	0	1	1	0	0	0	0	0	0	0	0	0	0	0	0	0	1	0	1	1
Gnb2	NM_010312	325.41	436.27	344.45	485.28	432.83	384.27	NO	1	0	0	0	0	0	1	0	0	0	0	0	0	0	0	0	0	0	0	1	1	1	0	0
Id2	NM_010496	220.16	238.75	527.15	620.66	307.34	491.73	NO	1	0	0	0	0	1	1	0	0	0	0	0	0	0	0	0	1	1	0	1	0	0	0	0
Plekhb1	NM_001163182,NM_001163183,NM_001163184,NM_001163185,NM_001163186,NM_001163187,NM_001291336,NM_013746	264.28	258.3	427.2	434.27	358.66	660.01	NO	1	0	0	0	0	0	0	0	0	0	0	0	0	0	0	0	0	0	0	1	0	0	0	0
Dstn	NM_019771	361.6	359.84	417.66	485.99	347.33	411.25	NO	0	0	0	0	0	0	0	0	0	0	0	0	0	0	0	0	0	0	0	1	0	0	0	0
Zwint	NM_001293683,NM_001293684,NM_025635	403.02	414.33	405.64	344.96	421.2	393.11	NO	1	0	0	0	0	0	0	0	0	0	0	0	0	0	0	0	0	0	0	0	0	0	0	0
Hnrnpa1	NM_001039129,NM_010447,NR_104427	486.29	462.92	414.92	344.14	322.56	351.24	NO	0	0	0	0	0	1	0	0	0	0	1	0	0	0	0	0	1	1	0	1	0	0	0	0
P4hb	NM_011032	422	428.41	376.39	368.02	398.89	383.28	NO	0	0	0	0	0	0	0	0	0	0	0	0	0	0	0	0	0	0	0	1	0	0	0	0
Aplp2	NM_001102455,NM_001102456,NM_009691	337.5	414.26	383.02	282.96	462.07	475.03	NO	0	0	0	0	0	0	1	0	0	0	0	1	0	0	0	0	0	0	0	1	0	0	0	0
Bex2	NM_009749	475.49	464.18	303.54	369.8	483.97	255.87	NO	0	0	0	0	0	0	0	0	0	0	0	0	0	0	0	0	0	0	0	0	0	0	0	0
Ndufb11	NM_019435	397.43	346.64	520.1	339.56	358.92	389.8	NO	0	0	0	0	0	0	0	0	0	0	0	0	0	0	0	0	0	0	0	0	0	0	0	0
Slc22a17	NM_021551	302.72	288.07	395.37	641.05	336.99	384.04	NO	0	0	0	0	0	1	1	0	0	0	0	1	0	0	0	0	1	1	0	1	0	0	0	0
Cct6a	NM_009838	512.05	468.39	348.83	357.13	370.92	274.02	NO	0	1	1	0	0	1	1	0	0	0	0	0	0	0	0	0	1	1	0	1	1	0	0	0
Pgam1	NM_023418	361.1	392.15	343.93	359.2	510.07	362.53	NO	0	0	0	0	0	0	0	0	0	0	0	0	0	0	0	0	0	0	0	0	0	0	0	0
Psmb4	NM_008945	389.39	347.61	410.82	395.4	399.35	384.29	NO	0	0	0	0	0	0	0	0	0	0	0	0	0	0	0	0	0	0	0	0	0	0	0	0
Tmem59	NM_029565	310.68	326.08	402.92	446.54	386.06	453.14	NO	1	0	0	0	0	0	0	0	0	0	0	0	0	0	0	0	0	0	0	0	0	0	0	0
Psat1	NM_001205339,NM_177420	464.37	397.43	341.4	351.15	384.47	385.63	NO	1	1	1	0	0	1	1	0	0	0	0	0	0	0	0	0	0	0	0	0	0	0	1	0
Cox7b	NM_025379	466.47	318.31	502.69	273.77	369.78	380.35	NO	0	0	0	0	0	0	0	0	0	0	0	0	0	0	0	0	0	0	0	0	1	0	0	1
Psmb3	NM_011971	426.07	354.47	418.5	392.36	362.74	355.07	NO	1	0	0	0	0	0	0	0	0	0	0	0	0	0	0	0	0	0	0	0	1	1	0	1
Rab7	NM_001293652,NM_001293653,NM_001293654,NM_001293655,NM_009005	362.5	358.34	373.98	383.78	423.61	404.63	NO	0	0	0	0	0	0	0	0	0	0	0	0	0	0	0	0	0	0	0	0	0	0	0	0
Psma6	NM_011968	446.77	399.09	371.28	333.81	380.41	373.19	NO	0	0	0	0	0	1	1	0	0	0	0	1	0	0	0	0	1	1	0	0	0	0	0	0
Eif4a2	NM_001123037,NM_001123038,NM_013506,NR_110335	376.25	305.61	381.47	505.64	301.95	421.67	NO	1	0	0	0	0	1	0	0	0	0	0	1	0	0	0	0	1	1	0	1	0	0	0	0
Serinc1	NM_019760	319.56	337.09	417.1	392.19	382.75	436.61	NO	1	0	0	0	0	0	1	0	0	0	0	0	0	0	0	0	0	0	0	1	0	0	0	0
Mdh1	NM_008618	436.44	346.69	433.56	272.19	425.01	368.67	NO	0	0	0	0	0	0	0	0	0	0	0	0	0	0	0	0	0	0	0	0	0	0	0	0
Ppp2r1a	NM_016891	308.77	439.46	315.12	419.53	410.03	383.73	NO	0	0	0	0	0	0	0	0	0	1	0	0	0	0	0	0	0	0	0	0	0	0	0	0
Atp5j2	NM_020582	437	307.71	511.46	314.88	381.66	320.98	NO	1	0	0	0	0	0	1	0	0	0	0	1	0	0	0	0	0	0	0	1	0	0	0	0
Fyn	NM_001122892,NM_001122893,NM_008054	285	403.41	290.65	659.78	323.84	306.23	NO	0	0	0	0	0	1	1	0	0	0	0	0	0	0	0	0	1	1	0	0	0	0	0	0
Mbp	NM_001025245,NM_001025251,NM_001025254,NM_001025255,NM_001025256,NM_001025258,NM_001025259,NM_010777	88.9	66.88	68.85	1891.73	41.26	106.55	UP_WT	0	0	0	0	0	0	0	0	0	0	0	0	0	0	0	0	0	0	0	0	0	0	0	0
Sfpq	NM_023603,NR_045010	364.8	499.07	355.12	344.31	367.96	331.6	NO	1	0	0	0	0	0	1	0	0	0	0	1	0	0	0	0	0	0	0	1	0	0	0	0
Eif3e	NM_008388	408.37	376.5	440.94	330.65	337.76	360.3	NO	0	0	0	0	0	0	0	0	0	0	0	0	0	0	0	0	0	0	0	0	0	0	0	0
Cs	NM_026444	341.55	410.36	324.85	262.32	514.91	399.17	NO	1	0	0	0	0	0	1	0	0	0	0	0	0	0	0	0	0	0	0	1	0	0	0	0
Myeov2	NM_001163425,NR_028108	381.18	278.3	440.95	401.26	400.63	348.49	NO	0	0	0	0	0	0	0	0	0	0	0	0	0	0	0	0	0	0	0	0	0	0	0	0
Rbm39	NM_001291114,NM_001291115,NM_133242	338.4	385.27	395.64	401.9	298.35	426.79	NO	1	1	0	1	0	1	0	0	0	0	0	0	0	0	0	0	0	0	0	0	1	1	1	1
Banf1	NM_001038231,NM_001286608,NM_011793,NR_104482	512.56	467.01	340.91	240.82	416.47	263.67	NO	0	0	0	0	0	0	1	0	0	0	0	1	0	0	0	0	0	0	0	1	0	0	0	0
Arpc3	NM_019824	420.11	368.04	394.04	387.56	341.49	325.05	NO	1	1	0	1	0	1	0	0	0	0	0	0	0	0	0	0	0	0	0	0	0	0	1	0
Dynlrb1	NM_001291108,NM_025947,NR_111890,NR_111891	393.94	281.68	400.29	389.75	385.82	382.35	NO	1	0	0	0	0	0	0	0	0	0	0	0	0	0	0	0	0	0	0	0	0	0	0	0
Sdhc	NM_025321	361.8	378.56	360.55	306.69	456.49	369.46	NO	1	1	1	0	0	1	1	0	0	0	0	0	0	0	0	0	0	0	0	0	0	0	1	0
Itgb1	NM_010578	389.92	443.73	391.6	244.29	389.39	367.71	NO	1	0	0	0	0	1	0	0	0	0	0	0	1	1	0	0	0	0	0	0	0	0	0	0
Tma7	NM_183250	410.58	328.01	383.9	386.62	348.74	359.45	NO	0	0	0	0	0	0	0	0	0	0	0	0	0	0	0	0	0	0	0	0	0	0	0	0
Hnrnpl	NM_177301	379.35	484.08	321.4	375.88	348.12	301.17	NO	1	0	0	0	0	0	0	0	0	0	0	0	0	0	0	0	0	0	0	1	0	0	0	0
Ppp1ca	NM_031868	355.48	434.02	287.81	438.53	386.35	305.36	NO	0	0	0	0	0	0	0	0	0	0	0	0	0	0	0	0	0	0	0	0	1	0	0	1
Glo1	NM_001113560,NM_025374	405.41	356.59	422.38	201.24	413.78	405.95	NO	1	0	0	0	0	0	0	0	0	0	0	0	0	0	0	0	0	0	0	0	0	0	0	0
Pantr1	NR_027826	394.57	341.74	375.81	361.78	303.92	422.94	NO	0	0	0	0	0	0	0	0	0	0	0	0	0	0	0	0	0	0	0	0	0	0	0	0
Hnrnpa3	NM_053263,NM_146130,NM_198090	429.34	488.28	339.5	277.49	308.41	355.46	NO	1	0	0	0	0	1	0	0	0	0	0	1	0	0	0	0	1	1	0	0	0	0	0	0
Nme1	NM_008704	433.14	363.94	321.08	386	359.22	328.19	NO	0	0	0	0	0	0	1	0	0	0	0	0	0	0	0	0	0	0	0	1	1	0	0	0
Ldha	NM_001136069,NM_010699,NR_102727	508.87	454.4	310.57	252.95	409.89	252.39	NO	0	0	0	0	0	1	0	0	0	0	1	0	0	0	0	0	1	1	0	1	0	0	0	0
Rnd2	NM_009708	166.01	168.23	251.59	1039.85	211.05	337.08	UP_WT	0	1	1	0	0	1	1	0	0	0	0	0	0	0	0	0	0	0	0	1	0	0	1	0
Pfn1	NM_011072	365.39	459.33	289.55	335.03	461.61	262	NO	0	0	0	0	0	0	0	0	0	0	0	1	0	0	0	0	0	0	0	1	0	0	0	0
Ndfip1	NM_022996	280.99	337.79	340.32	352.26	466.92	384.81	NO	0	1	1	0	0	1	1	0	0	0	0	0	0	0	0	0	0	0	0	0	0	0	1	0
Tspan7	NM_019634	190.54	246.42	296.47	503.99	453.31	467.07	UP_WT	0	1	0	1	1	1	0	0	0	0	1	0	0	0	0	0	0	0	0	0	0	0	1	0
Mlf2	NM_001170341,NM_145385	283.82	350.32	304.96	455.82	425.76	335.7	NO	0	0	0	0	0	1	1	0	0	0	0	1	0	0	0	0	1	1	0	1	0	0	0	0
Hspa9	NM_010481	432.13	446.8	312.61	265.85	411.9	279.9	NO	0	0	0	0	0	0	0	0	0	0	0	1	0	0	0	0	0	0	0	1	0	0	0	0
U2af2	NM_001205231,NM_133671	352.68	440.79	317.87	363.17	354.07	309.07	NO	1	0	0	0	0	0	1	0	0	0	0	1	0	0	0	0	0	0	0	1	0	0	0	0
Gpr56	NM_001198894,NM_018882	241.58	394.03	365.43	298.42	409.05	418.48	NO	1	0	0	0	0	1	1	0	0	0	0	1	1	1	0	0	1	1	0	1	0	0	0	0
Pabpc1	NM_008774	315.63	452.05	331.79	315.54	407.38	302.6	NO	0	0	0	0	0	1	0	0	0	0	1	0	0	0	0	0	1	1	0	1	0	0	0	0
1810022K09Rik	NM_001099674	452.39	340.56	400.75	345.36	303.69	279.68	NO	0	0	0	0	0	0	0	0	0	0	0	0	0	0	0	0	0	0	0	0	0	0	0	0
Spag9	NM_001025428,NM_001025429,NM_001025430,NM_001199203,NM_001199204,NM_001199205,NM_027569	269.7	318.96	413.61	304.19	324.37	491.4	NO	0	0	0	0	0	0	1	0	0	0	0	0	0	0	0	0	0	0	0	1	1	0	0	0
Arl2bp	NM_024191,NM_024269	285.84	349.3	313.58	424.09	349.13	390.02	NO	1	0	0	0	0	1	0	0	0	0	0	0	0	0	0	0	1	1	0	1	0	0	0	0
Snrpd1	NM_009226	475.19	438.32	324.72	308.65	299.81	261.47	NO	0	0	0	0	0	0	0	0	0	0	0	0	0	0	0	0	0	0	0	0	1	0	0	1
Ndufb9	NM_023172	381.83	279.06	401.43	334.72	374.73	324.17	NO	0	0	0	0	0	0	0	0	0	0	0	0	0	0	0	0	0	0	0	0	1	0	0	1
Bax	NM_007527	396.29	336.6	332.7	274.03	435.07	310.74	NO	0	0	0	0	0	0	0	0	0	0	0	0	0	0	0	0	0	0	0	1	1	0	0	0
Itm2c	NM_022417	277.39	273.16	432.96	342.46	355.87	395.74	NO	0	0	0	0	0	0	0	0	0	1	0	0	0	0	0	0	0	0	0	0	0	0	0	0
BC002163	NR_002445	369.47	316.99	378.73	329.51	355.17	319.28	NO	0	0	0	0	0	0	0	0	0	0	0	0	0	0	0	0	0	0	0	0	0	0	0	0
Vdac3	NM_001198998,NM_011696	427.6	367.84	347.41	288.58	345.97	290.32	NO	0	0	0	0	0	1	1	0	0	0	0	0	0	0	0	0	1	1	0	0	0	0	0	0
Uba1	NM_001136085,NM_001276316,NM_001276317,NM_009457	298.22	402.54	314.26	335.99	363.93	350.09	NO	0	0	0	0	0	0	0	0	0	0	0	0	0	0	0	0	0	0	0	0	0	0	0	0
Dazap2	NM_011873	260.18	318.83	344.9	380.15	343.95	413.8	NO	0	0	0	0	0	0	0	0	0	0	0	0	0	0	0	0	0	0	0	0	0	0	0	0
Phpt1	NM_029293	329.73	303.5	338.37	373.4	337	374.32	NO	1	0	0	0	0	0	0	0	0	0	0	0	0	0	0	0	0	0	0	0	1	1	0	1
Adcyap1r1	NM_001025372,NM_007407	185.42	365.78	340.27	360.96	357.03	444.77	NO	0	0	0	0	0	0	0	1	1	0	0	0	0	0	0	0	0	0	0	0	0	0	0	0
Ncald	NM_001170866,NM_001170867,NM_001170868,NM_134094	321.35	388.52	356.73	370.23	252.74	363.04	NO	1	0	0	0	0	0	1	0	0	0	0	1	0	0	0	0	0	0	0	1	0	0	0	0
Cct8	NM_009840	443.47	398.59	302.62	307.63	336.21	262.71	NO	0	0	0	0	0	0	0	0	0	0	0	0	0	0	0	0	0	0	0	1	0	0	0	0
Slc6a11	NM_172890	169.42	206.03	221.3	218.84	697.86	536.55	UP_WT	0	1	1	0	1	1	0	0	0	0	1	0	0	0	0	0	0	0	0	0	0	0	1	0
Hnrnpab	NM_001048061,NM_010448	363.74	521.69	264.34	283.43	389.62	220.94	NO	1	0	0	0	0	0	0	0	0	0	0	1	0	0	0	0	0	0	0	1	0	0	0	0
Prkar1a	NM_021880	333.25	368.35	352.65	317.97	366.28	302.7	NO	0	0	0	0	0	0	0	0	0	0	0	0	0	0	0	0	0	0	0	0	0	0	0	0
Tcp1	NM_001290712,NM_013686	430.69	400.53	313.4	282.61	331.22	280.87	NO	0	0	0	0	0	0	0	0	0	0	0	0	0	0	0	0	0	0	0	0	1	0	0	1
Sec61g	NM_001109971,NM_001109972,NM_011343	403.14	345.83	444.24	270.22	288.93	278.38	NO	0	0	0	0	0	0	0	0	0	0	0	0	0	0	0	0	0	0	0	0	0	0	0	0
Ap2m1	NM_001302970,NM_009679	327.47	317.03	317.73	362.69	347.05	351.54	NO	1	0	0	0	0	0	0	0	0	0	0	1	0	0	0	0	0	0	0	0	0	0	0	0
Plat	NM_008872	308.15	404.51	381.54	110.13	413.07	403.64	NO	0	0	0	0	0	0	0	1	1	0	0	0	0	0	0	0	0	0	0	0	0	0	0	0
Ndufb8	NM_026061	360.58	324.32	328.9	336.91	376.51	292.6	NO	1	0	0	0	0	1	0	0	0	0	0	0	0	0	0	0	1	1	0	0	0	0	0	0
Ntrk2	NM_001025074,NM_001282961,NM_008745	154.35	211.99	298.67	513.89	387.02	448.1	UP_WT	1	0	0	0	0	1	1	0	0	0	0	0	0	0	0	0	1	1	0	0	0	0	0	0
Ost4	NM_001134692,NM_024460	373.62	325.21	380.14	286.29	322.32	325.51	NO	0	0	0	0	0	0	0	0	0	0	0	0	0	0	0	0	0	0	0	0	0	0	0	0
Hnrnpdl	NM_016690	350.31	468.97	298.03	271.03	362.78	255.46	NO	0	0	0	0	0	0	0	0	0	0	0	0	0	0	0	0	0	0	0	0	0	0	0	0
Rps15a-ps6	NR_029471	377.78	299.59	395.58	357.44	303.91	252.58	NO	0	0	0	0	0	0	0	0	0	0	0	0	0	0	0	0	0	0	0	0	0	0	0	0
Psma7	NM_001289476,NM_011969	398.64	337.11	332.1	336.97	301.33	275.11	NO	0	1	0	1	0	1	1	0	0	0	0	0	0	0	0	0	0	0	0	1	1	0	1	0
St13	NM_133726	334.72	349.21	337.64	286.12	337.35	331.89	NO	0	0	0	0	0	0	0	0	0	0	0	0	0	0	0	0	0	0	0	1	0	0	0	0
Calm3	NM_007590	334.75	316.92	299.37	337.14	366.45	319.48	NO	1	0	0	0	0	0	1	0	0	0	0	1	0	0	0	0	0	0	0	1	0	0	0	0
Arhgdia	NM_133796	268.38	402	236.81	369.54	402.22	289.58	NO	0	0	0	0	0	0	1	0	0	0	0	1	0	0	0	0	0	0	0	1	0	0	0	0
Tmem258	NM_001163431,NM_026919	367.93	269.57	357.32	341.19	308.99	323.19	NO	0	0	0	0	0	0	0	0	0	0	0	0	0	0	0	0	0	0	0	0	0	0	0	0
Hmgb2	NM_008252	491.29	484.76	305.38	74.72	357.97	247.31	NO	1	0	0	0	0	1	1	0	0	0	0	1	0	0	0	0	1	1	0	0	0	0	0	0
Msmo1	NM_025436	463.14	432.24	381.57	177.24	276.14	229.65	UP_MUT	0	0	0	0	0	0	0	0	0	0	0	0	0	0	0	0	0	0	0	0	0	0	0	0
Tra2a	NM_198102	367.89	269.22	322.99	356.16	255.12	387.77	NO	1	1	0	1	0	1	0	0	0	0	0	0	0	0	0	0	0	0	0	0	0	0	1	0
Set	NM_001204875,NM_023871	402.18	420.65	264.94	318.82	311.51	235.49	NO	0	0	0	0	0	0	0	0	0	0	0	1	0	0	0	0	0	0	0	1	0	0	0	0
Psmb6	NM_008946	361.36	314.58	337.46	324.42	318.41	295.24	NO	1	0	0	0	0	0	0	0	0	0	0	0	0	0	0	0	0	0	0	0	1	1	0	1
Dad1	NM_001113358,NM_010015	345.68	296.56	305.2	373.99	310.26	318	NO	1	0	0	0	0	0	0	0	0	0	0	0	0	0	0	0	0	0	0	0	0	0	0	0
Atp6v1g1	NM_024173	381.48	343.09	342.59	323.09	269.97	288.16	NO	0	0	0	0	0	0	0	0	0	0	0	0	0	0	0	0	0	0	0	0	1	0	0	1
Hsd17b12	NM_019657	385.88	408.4	341.78	191.62	338.35	281.97	NO	1	0	0	0	0	0	0	0	0	0	0	0	0	0	0	0	0	0	0	0	1	1	0	1
Arf4	NM_007479	309.98	320.48	324.19	353.97	311.99	322.79	NO	1	0	0	0	0	1	1	0	0	0	0	1	0	0	0	0	1	1	0	0	0	0	0	0
Tcf12	NM_001253862,NM_001253863,NM_001253864,NM_001253865,NM_011544	241.43	398.27	303.6	316.46	294.31	387.2	NO	1	0	0	0	0	1	1	0	0	0	0	0	1	1	0	0	1	1	0	1	0	0	0	0
Abhd4	NM_001205181,NM_134076	147.04	176.28	256.99	443.5	426.24	483.99	UP_WT	1	1	1	0	0	1	0	0	0	0	0	0	0	0	0	0	0	0	0	0	0	0	1	0
Psmb2	NM_011970	361.23	291.89	311.91	325.94	324.95	313.9	NO	0	0	0	0	0	0	0	0	0	0	0	0	0	0	0	0	0	0	0	0	0	0	0	0
Gpr17	NM_001025381	171.3	105.19	193.24	1094.39	104.88	256.81	UP_WT	1	0	0	0	0	1	0	0	0	0	0	0	1	1	0	0	0	0	0	0	0	0	0	0
Eif3i	NM_018799	362.46	329.15	298.54	303.49	333.92	292	NO	0	0	0	0	0	0	0	0	0	0	0	0	0	0	0	0	0	0	0	0	1	0	0	1
Psma4	NM_011966	367.22	286.69	349.53	313.34	312.77	289.5	NO	1	0	0	0	0	0	0	0	0	0	0	0	0	0	0	0	0	0	0	0	0	0	0	0
Paics	NM_025939	368.46	374.44	316.52	213.14	331.78	313.35	NO	0	0	0	0	0	0	0	0	0	0	0	0	0	0	0	0	0	0	0	0	0	0	0	0
Tmem176b	NM_001164207,NM_001164208,NM_001164209,NM_001286651,NM_001286652,NM_023056,NR_104575	297.71	279.94	301.65	238.81	404.77	388.78	NO	0	0	0	0	0	0	0	0	0	0	0	0	0	0	0	0	0	0	0	0	0	0	0	0
Psmd2	NM_134101,NR_027485	364.27	340.58	281.62	293.28	329.16	301.19	NO	0	0	0	0	0	0	0	0	0	0	0	0	0	0	0	0	0	0	0	0	0	0	0	0
Nrep	NM_001109988,NM_001109989,NM_001267717,NM_053078	247.57	180.47	338.88	540.26	194.92	395.42	NO	1	0	0	0	0	0	0	0	0	0	0	0	0	0	0	0	0	0	0	0	0	0	0	0
2700094K13Rik	NM_001033166,NM_001037279	486.47	427.76	334.88	122.78	299.67	225.38	UP_MUT	1	0	0	0	0	0	0	0	0	0	0	0	0	0	0	0	0	0	0	0	0	0	0	0
Psma3	NM_011184	364.41	306.49	367.65	268.2	312.14	276.77	NO	0	0	0	0	0	0	0	0	0	0	0	0	0	0	0	0	0	0	0	0	1	0	0	1
Ap2s1	NM_198613	287.68	272.24	307.09	351.72	318.78	351.32	NO	1	0	0	0	0	0	0	0	0	0	0	0	0	0	0	0	0	0	0	0	0	0	0	0
Ddb1	NM_015735	287.12	350.82	269.85	313.5	323.71	343.02	NO	1	0	0	0	0	0	0	0	0	0	0	0	0	0	0	0	0	0	0	0	1	1	0	1
Dhx9	NM_007842	297.82	420.94	275.73	243.08	315.79	333.32	NO	0	0	0	0	0	0	0	0	0	0	0	0	0	0	0	0	0	0	0	0	0	0	0	0
Gpx4	NM_001037741,NM_008162,NR_110342	247.73	195.81	306.61	383.9	371.07	380.5	NO	1	0	0	0	0	0	0	0	0	0	0	0	0	0	0	0	0	0	0	0	1	1	0	1
Oaz1-ps	NR_027656	287.1	395.71	307.83	265.37	347.12	279.83	NO	0	0	0	0	0	0	0	0	0	0	0	0	0	0	0	0	0	0	0	0	0	0	0	0
Ttyh3	NM_175274	227.86	370.41	295.89	209.44	458.37	320.36	NO	0	0	0	0	0	1	1	0	0	0	0	1	1	1	0	0	1	1	0	0	0	0	0	0
Park7	NM_020569	334.22	334.56	327.08	306.02	286.43	293.91	NO	0	0	0	0	0	0	0	0	0	0	0	0	0	0	0	0	0	0	0	0	0	0	0	0
Uqcrc2	NM_025899	335.14	287.95	361.81	237.41	338.6	321.01	NO	1	0	0	0	0	0	0	0	0	0	0	0	0	0	0	0	0	0	0	0	0	0	0	0
Sept9	NM_001113486,NM_001113487,NM_001113488,NM_017380	418.66	454.91	326.55	74.66	407.4	195.85	NO	1	0	0	0	0	0	0	0	0	0	0	0	0	0	0	0	0	0	0	0	0	0	0	0
Mrps21	NM_078479	312.3	269.17	390.75	318.16	265.66	318.35	NO	0	0	0	0	0	0	0	0	0	0	0	0	0	0	0	0	0	0	0	0	0	0	0	0
6820431F20Rik	NR_030708	304.12	352.29	306.65	279.62	287.02	340.95	NO	1	0	0	0	0	0	0	0	0	0	0	1	0	0	0	0	0	0	0	0	0	0	0	0
Spcs1	NM_026911	337.26	278.22	360.07	261.24	324.36	307.94	NO	0	0	0	0	0	0	0	0	0	0	0	0	0	0	0	0	0	0	0	0	0	0	0	0
Pcbp2	NM_001103165,NM_001103166,NM_001174073,NM_011042	261.49	366.34	273.02	353.28	334.72	279.43	NO	1	0	0	0	0	0	0	1	0	1	0	0	0	0	0	0	0	0	0	0	0	0	0	0
Sdhb	NM_023374	327.44	265.18	345.09	287.27	338.25	293.79	NO	1	0	0	0	0	0	0	0	0	0	0	0	0	0	0	0	0	0	0	0	1	1	0	1
Calu	NM_001285412,NM_007594,NM_184053	354.17	335.1	309.06	202.69	329.07	326.75	NO	0	1	1	0	0	1	1	0	0	0	0	0	0	0	0	0	0	0	0	0	0	0	1	0
Matr3	NM_010771	328.97	342.15	337.48	278.73	278.65	289.44	NO	0	0	0	0	0	0	1	0	0	0	0	1	0	0	0	0	0	0	0	0	0	0	0	0
Sdha	NM_023281	327.58	304.41	299.84	212.87	373	337.42	NO	0	0	0	0	0	0	0	0	0	0	0	0	0	0	0	0	0	0	0	0	0	0	0	0
Gatm	NM_025961	250.81	235.21	262.37	309.3	395.4	397.23	NO	0	0	0	0	0	0	0	0	0	0	0	0	0	0	0	0	0	0	0	0	0	0	0	0
Kpna2	NM_010655	447.61	439.3	291.32	82.6	337.35	250.7	NO	0	1	0	1	1	1	0	0	0	0	1	0	0	0	0	0	0	0	0	0	1	0	1	1
Eif4h	NM_033561	294.44	384.41	255.54	319.2	333.78	259.61	NO	1	0	0	0	0	0	0	0	0	0	0	0	0	0	0	0	0	0	0	0	0	0	0	0
Tmem256	NM_026982	325.37	273.18	372.89	309.79	260.5	303.25	NO	1	0	0	0	0	0	0	0	0	0	0	0	0	0	0	0	0	0	0	0	0	0	0	0
Ndufa2	NM_010885	350.27	267.89	366.12	257.21	306.33	293.44	NO	0	0	0	0	0	0	0	0	0	0	0	1	0	0	0	0	0	0	0	1	0	0	0	0
Gdi2	NM_008112	318.06	322.94	290.75	292.71	321.25	292.18	NO	1	0	0	0	0	0	0	0	0	0	0	0	0	0	0	0	0	0	0	0	0	0	0	0
Hn1	NM_008258	361.02	358.86	280.61	242.2	311.2	282.31	NO	1	0	0	0	0	0	1	0	0	0	0	0	0	0	0	0	0	0	0	1	1	1	0	0
Tra2b	NM_009186	379.05	322.53	298.19	258.6	283.61	289.23	NO	1	0	0	0	0	0	0	0	0	0	0	0	0	0	0	0	0	0	0	0	0	0	0	0
Uqcc2	NM_026063	386.45	250.32	322.35	287.93	306.47	277.6	NO	0	0	0	0	0	0	0	0	0	0	0	0	0	0	0	0	0	0	0	0	0	0	0	0
Hmgb3	NM_001293623,NM_001293624,NM_001293625,NM_008253	328	432.26	310.01	192.86	291.33	276.1	NO	1	0	0	0	0	0	0	0	0	0	0	0	0	0	0	0	0	0	0	1	0	0	0	0
U2af1	NM_001163769,NM_024187	383.91	356.69	265.84	305.79	284.16	233.5	NO	0	0	0	0	0	1	1	0	0	0	0	1	0	0	0	0	1	1	0	0	0	0	0	0
2410006H16Rik	NR_030738	380.62	211.87	317.13	289.68	311.25	317.86	NO	0	0	0	0	0	1	1	0	0	0	0	0	0	0	0	0	1	1	0	1	0	0	0	0
Ssb	NM_001110145,NM_009278	370.68	358.32	297.13	261.68	278.27	255.09	NO	0	0	0	0	0	1	0	0	0	0	1	0	0	0	0	0	1	1	0	1	0	0	0	0
Bcas1	NM_001164369,NM_029815	83.09	62.8	105.88	1317.75	74.26	174.13	UP_WT	0	0	0	0	0	0	0	0	0	0	0	0	0	0	0	0	0	0	0	0	0	0	0	0
Fis1	NM_001163243,NM_025562	291.51	235.3	337.29	346.05	282.99	320.98	NO	1	0	0	0	0	0	0	0	0	0	0	0	0	0	0	0	0	0	0	0	0	0	0	0
Atp6v0e2	NM_133764	255.03	265.26	287.14	354.03	288.47	361.28	NO	1	0	0	0	0	0	0	0	0	0	0	0	0	0	0	0	0	0	0	1	0	0	0	0
Ccnd1	NM_007631	422.68	402.43	220.18	39.64	573.52	146.6	NO	0	0	0	0	0	1	1	0	0	0	0	1	0	0	0	0	1	1	0	1	0	0	0	0
Taldo1	NM_011528	319.03	290.41	288.89	400.16	251.28	252.84	NO	1	0	0	0	0	0	0	0	0	0	0	0	0	0	0	0	0	0	0	0	0	0	0	0
Prnp	NM_001278256,NM_011170	156.02	157.26	262.15	413.62	342.02	471.47	UP_WT	1	0	0	0	0	0	1	0	0	0	0	1	0	0	0	0	0	0	0	0	0	0	0	0
Cct4	NM_009837	350.64	309.66	297.79	301.05	274.48	267.22	NO	0	0	0	0	0	0	0	0	0	0	0	0	0	0	0	0	0	0	0	1	1	0	0	0
Lgals1	NM_008495	296.61	355.39	282.43	9.58	407.78	448.05	NO	1	0	0	0	0	0	0	0	0	0	0	0	0	0	0	0	0	0	0	1	0	0	0	0
Ranbp1	NM_011239	427.06	385.47	240.95	225.45	342.54	175.6	NO	0	0	0	0	0	0	0	0	0	0	0	1	0	0	0	0	0	0	0	1	0	0	0	0
Gm14295	NM_001205057	297.25	232.99	357.45	280.95	288.43	338.87	NO	0	0	0	0	0	0	0	0	0	0	0	0	0	0	0	0	0	0	0	0	0	0	0	0
Capza2	NM_007604	304.18	329.49	313.03	225.17	307.34	308.53	NO	0	0	0	0	0	0	0	0	0	0	0	0	0	0	0	0	0	0	0	0	0	0	0	0
Cox5a	NM_007747	281.74	312.6	316.13	260.59	379.05	232.31	NO	0	0	0	0	0	0	1	0	0	0	0	0	0	0	0	0	0	0	0	1	1	0	0	0
Ptms	NM_026988	192.15	335.01	279.67	374.99	293.86	305.84	NO	0	0	0	0	0	1	1	0	0	0	0	1	1	1	0	0	0	0	0	1	0	0	0	0
Pabpn1	NM_019402	299.79	250.6	227.08	517.27	238.25	245.44	NO	1	0	0	0	0	1	0	0	0	0	0	1	0	0	0	0	1	1	0	1	0	0	0	0
Arl8a	NM_026823	190.67	295.99	275.81	386.68	307.97	312.89	NO	0	0	0	0	0	1	1	0	0	0	0	0	1	1	0	0	0	0	0	0	0	0	0	0
Romo1	NM_001164216,NM_001164217,NM_025946	339.41	245.45	337.07	297.88	273.71	271.44	NO	0	0	0	0	0	0	0	0	0	0	0	0	0	0	0	0	0	0	0	1	0	0	0	0
Cyr61	NM_010516	115.25	51.45	150.12	537.42	568.28	341.88	UP_WT	1	0	0	0	0	1	1	0	0	0	0	1	0	0	0	0	1	1	0	0	0	0	0	0
Eif3c	NM_146200	309.42	336.31	271.02	269	291.62	283.98	NO	1	0	0	0	0	0	0	0	0	0	0	0	0	0	0	0	0	0	0	0	0	0	0	0
Ndufs8	NM_001271443,NM_001271444,NM_144870	326.8	241.26	354.79	215.8	326.98	293.72	NO	1	0	0	0	0	0	0	0	0	0	0	0	0	0	0	0	0	0	0	0	0	0	0	0
Slc6a1	NM_178703	243.41	290.32	274.29	195.28	414.04	340.47	NO	0	0	0	0	0	1	1	0	0	0	0	0	0	0	0	0	1	1	0	0	0	0	0	0
Ddah1	NM_026993	236.35	294.74	253.7	308.13	341.93	316.36	NO	0	0	0	0	0	1	1	0	0	0	0	1	0	0	0	0	1	1	0	0	0	0	0	0
Caprin1	NM_001111289,NM_001111290,NM_001111291,NM_001111292,NM_016739	305.17	316.74	272.2	282.69	286.93	286	NO	1	0	0	0	0	0	0	0	0	0	0	0	0	0	0	0	0	0	0	1	0	0	0	0
Fbl	NM_007991	374.94	412.33	228.63	269.96	283.04	180.79	NO	0	0	0	0	0	0	0	0	0	0	0	0	0	0	0	0	0	0	0	0	0	0	0	0
Anp32a	NM_009672	361.2	352.58	289.1	202.72	280.28	261.31	NO	0	1	1	0	0	1	1	0	0	0	0	0	0	0	0	0	0	0	0	0	0	0	1	0
Vdac2	NM_011695	350.33	307.81	285.27	214.57	353.16	227.9	NO	0	0	0	0	0	0	0	0	0	0	0	0	0	0	0	0	0	0	0	0	1	0	0	1
Cetn3	NM_007684	301.17	287.13	333.94	257.21	276.11	283.47	NO	0	0	0	0	0	0	0	0	0	0	0	0	0	0	0	0	0	0	0	0	0	0	0	0
Psmc1	NM_008947	340.72	320.48	278.27	228.24	292.82	273.1	NO	0	0	0	0	0	0	0	0	0	0	0	0	0	0	0	0	0	0	0	0	0	0	0	0
Lrrn1	NM_008516	215	262.49	364.38	277.59	236.69	373.6	NO	0	0	0	0	0	1	1	0	0	0	0	0	0	0	0	0	1	1	0	0	0	0	0	0
Hnrnpm	NM_001109913,NM_029804	327.87	365.73	262.16	252.81	264.18	255.09	NO	0	0	0	0	0	0	0	0	0	0	0	0	0	0	0	0	0	0	0	0	0	0	0	0
Srsf2	NM_011358	335.98	405.83	227.61	264.93	315.2	176.65	NO	0	0	0	0	0	1	0	0	0	0	1	0	0	0	0	0	1	1	0	1	0	0	0	0
Srsf6	NM_026499	296.54	329.12	242.6	346.33	260.4	249.21	NO	1	0	0	0	0	0	1	0	0	0	0	0	0	0	0	0	0	0	0	0	1	1	0	1
Atp1b2	NM_013415	131.11	227.19	264.34	360.35	394.26	343.7	UP_WT	0	0	0	0	0	1	1	0	0	0	0	1	1	1	0	0	0	0	0	1	0	0	0	0
Polr1d	NM_009087,NM_181730	325.88	273.01	284.7	329.83	256.05	249.28	NO	0	0	0	0	0	0	0	0	0	0	0	0	0	0	0	0	0	0	0	0	0	0	0	0
Rab5c	NM_001305003,NM_024456	258.83	242.95	282.89	300.88	322.15	308.59	NO	1	1	1	0	0	1	0	0	0	0	0	0	0	0	0	0	0	0	0	0	0	0	1	0
Ndufb3	NM_025597	334.83	242.12	345.16	274.69	256.76	258.5	NO	1	0	0	0	0	0	0	0	0	0	0	0	0	0	0	0	0	0	0	1	1	1	0	0
Atp6v0b	NM_033617	260.39	208.88	302.76	390.5	265.53	281.79	NO	0	0	0	0	0	0	0	0	0	0	0	0	0	0	0	0	0	0	0	0	0	0	0	0
Lamp2	NM_001017959,NM_001290485,NM_010685	211.64	204.09	358.06	283.81	274.6	375.55	NO	0	0	0	0	0	0	0	0	0	0	0	0	0	0	0	0	0	0	0	0	0	0	0	0
Eif4b	NM_145625	267.89	295.93	273.41	293.36	269.54	305.02	NO	0	0	0	0	0	0	0	0	0	0	0	0	0	0	0	0	0	0	0	0	0	0	0	0
Cdc42se2	NM_178626	211.58	300.59	250.94	351.2	264.91	320.23	NO	0	0	0	0	0	1	1	0	0	0	0	0	1	1	0	0	0	0	0	1	0	0	0	0
Chtop	NM_001293776,NM_001293777,NM_001293778,NM_001293779,NM_001293780,NM_001293781,NM_001293782,NM_023215	287.21	243.31	258.36	404.16	249.04	250.66	NO	0	0	0	0	0	0	0	0	0	0	0	0	0	0	0	0	0	0	0	0	0	0	0	0
Pygb	NM_153781	106.38	105.94	226.66	505.58	295.47	451.39	UP_WT	1	1	1	0	0	1	1	0	0	0	0	0	0	0	0	0	1	1	0	0	1	1	0	1
Eif3k	NM_001285942,NM_001285943,NM_028659	286.9	246.97	277.97	316.55	275.76	282.47	NO	1	0	0	0	0	0	0	0	0	0	0	0	0	0	0	0	0	0	0	1	0	0	0	0
Gabarapl2	NM_026693	246.48	230.48	275.99	344.69	270.62	315.86	NO	0	0	0	0	0	0	0	0	0	0	0	0	0	0	0	0	0	0	0	0	0	0	0	0
Spry2	NM_011897	238.47	272.18	348.42	204.58	358.7	261.3	NO	1	0	0	0	0	1	1	0	0	0	0	1	1	1	0	0	1	1	0	1	0	0	0	0
Cct7	NM_007638	331.83	312.66	238.97	297.09	267.92	231.52	NO	0	0	0	0	0	0	0	0	0	0	0	0	0	0	0	0	0	0	0	0	0	0	0	0
Sumo1	NM_009460	301.15	284.38	331.99	247.26	240.69	271.75	NO	0	0	0	0	0	0	0	0	0	0	0	1	0	0	0	0	0	0	0	0	0	0	0	0
Eif2s3x	NM_012010	373.94	336.58	308.26	255.41	216.55	184.49	NO	1	0	0	0	0	0	0	0	0	0	0	0	0	0	0	0	0	0	0	0	1	1	0	1
Pdha1	NM_008810	301.28	299.97	299.62	149.47	313.61	304.9	NO	0	0	0	0	0	0	0	0	0	0	0	0	0	0	0	0	0	0	0	0	0	0	0	0
Capzb	NM_001037761,NM_001271405,NM_001271406,NM_009798	239.62	284.33	228.9	308.29	320.9	280.36	NO	1	0	0	0	0	1	0	0	0	0	0	0	0	0	0	0	1	1	0	0	0	0	0	0
Csnk1a1	NM_146087	231.3	329.94	272.75	276.07	291.99	258.4	NO	0	0	0	0	0	1	1	0	0	0	0	0	0	0	0	0	1	1	0	1	0	0	0	0
Gpi1	NM_008155	235.9	269.07	250.11	212.45	389.1	301.9	NO	1	0	0	0	0	0	0	0	0	0	0	0	0	0	0	0	0	0	0	1	0	0	0	0
Puf60	NM_001164600,NM_028364,NM_133691	246.9	287.8	256.67	290.77	276.94	297.79	NO	0	0	0	0	0	1	0	0	0	0	1	1	0	0	0	0	1	1	0	0	0	0	0	0
Psma5	NM_011967	314.22	286.1	271.16	247.72	273.83	263.69	NO	0	0	0	0	0	0	0	0	0	0	0	0	0	0	0	0	0	0	0	0	0	0	0	0
Ngfrap1	NM_001110233,NM_001110234,NM_009750	310.07	255	259.41	356.82	257.69	215.99	NO	0	0	0	0	0	0	1	0	0	0	0	0	0	0	0	0	0	0	0	0	1	0	0	1
Psip1	NM_001290527,NM_133948	287.38	344.98	258.85	248.45	268.24	247	NO	1	0	0	0	0	0	0	0	0	0	0	1	0	0	0	0	0	0	0	0	0	0	0	0
Mat2a	NM_145569	277.96	214.79	188.29	369.84	387.38	216.64	NO	0	0	0	0	0	1	1	0	0	0	0	0	1	1	0	0	1	1	0	1	0	0	0	0
Gdi1	NM_010273	210.7	204.45	233.52	428.92	237.31	328.99	NO	0	0	0	0	0	0	0	0	0	0	0	0	0	0	0	0	0	0	0	1	0	0	0	0
Anp32b	NM_130889	312.98	422.13	228.81	226.52	290.26	163.13	NO	0	0	0	0	0	1	1	0	0	0	0	1	0	0	0	0	1	1	0	1	0	0	0	0
Ndufc1	NM_025523	344.13	235.68	338.47	188.92	290.84	241.69	NO	0	0	0	0	0	0	0	0	0	0	0	0	0	0	0	0	0	0	0	1	0	0	0	0
Elovl5	NM_134255	289.19	286.49	280.72	175.64	290.38	316.33	NO	1	0	0	0	0	1	0	0	0	0	0	0	0	0	0	0	1	1	0	1	0	0	0	0
Hmgcr	NM_008255	380.22	372.49	297.73	160.12	237.97	188.7	UP_MUT	0	1	1	0	0	1	1	1	1	0	0	0	0	0	0	0	0	0	0	0	0	0	1	0
Sepp1	NM_001042613,NM_001042614,NM_009155	143.38	89.37	304.21	248.88	358.59	488	UP_WT	1	0	0	0	0	0	0	0	0	0	0	0	0	0	0	0	0	0	0	0	0	0	0	0
Tubb4b	NM_146116	293.75	363.33	233.85	202.62	319.06	219.72	NO	1	0	0	0	0	0	0	0	0	0	0	0	0	0	0	0	0	0	0	0	0	0	0	0
Smoc1	NM_001146217,NM_022316	162.82	313.56	304.87	260.71	250.57	339.46	NO	0	1	1	0	0	1	1	0	0	0	0	0	0	0	0	0	0	0	0	0	0	0	1	0
Myef2	NM_001162417,NM_001162418,NM_010852	318.55	321.94	256.19	221.14	253.44	259.13	NO	0	0	0	0	0	0	0	0	0	0	0	0	0	0	0	0	0	0	0	0	0	0	0	0
Smdt1	NM_026914	240.94	254.25	266.09	349.79	251	259.71	NO	0	0	0	0	0	0	0	0	0	0	0	0	0	0	0	0	0	0	0	0	0	0	0	0
Krtcap2	NM_025327	356.36	257.62	280.33	223.92	265.57	236.13	NO	0	0	0	0	0	0	1	0	0	0	0	0	0	0	0	0	0	0	0	0	1	0	0	1
Xist	NR_001463,NR_001570	306.64	478	435.5	399.27	0.11	0.22	NO	0	0	0	0	0	1	0	0	0	0	1	1	0	0	0	0	1	1	0	1	0	0	0	0
Atp2a2	NM_001110140,NM_009722,NR_027838	181.99	302.63	260.25	294.5	289.41	285.15	NO	0	0	0	0	0	1	0	0	0	0	1	0	0	0	0	0	1	1	0	0	0	0	0	0
Myl12b	NM_023402	261.08	276.38	272.75	284.27	264.55	253.46	NO	0	0	0	0	0	0	0	0	0	0	0	0	0	0	0	0	0	0	0	1	0	0	0	0
Pcnp	NM_001024622	285.55	284.46	272.2	236.59	253.04	278.25	NO	0	0	0	0	0	0	1	0	0	0	0	0	0	0	0	0	0	0	0	0	1	0	0	1
Rab2a	NM_021518	264.29	306.27	288.28	275.13	226.5	248.7	NO	0	0	0	0	0	0	0	0	0	0	0	0	0	0	0	0	0	0	0	0	0	0	0	0
Gstm5	NM_010360	244.19	204.36	347.28	259.47	245.06	305.22	NO	1	0	0	0	0	0	0	0	0	0	0	0	0	0	0	0	0	0	0	0	0	0	0	0
Idi1	NM_145360	382.16	386.76	274.21	130.8	226.12	200.65	UP_MUT	0	0	0	0	0	0	1	0	0	0	0	1	0	0	0	0	0	0	0	0	0	0	0	0
Ssr2	NM_025448	320.67	248.34	285.6	256.06	256.74	225.94	NO	0	0	0	0	0	0	0	0	0	0	0	0	0	0	0	0	0	0	0	0	0	0	0	0
Atp5d	NM_025313	227.74	244.76	245.64	321.15	325.73	228.03	NO	1	0	0	0	0	0	1	0	0	0	0	0	0	0	0	0	0	0	0	1	0	0	0	0
Srp14	NM_009273	254.62	220.72	309.42	295.89	249.04	259.71	NO	0	0	0	0	0	0	0	0	0	0	0	0	0	0	0	0	0	0	0	0	0	0	0	0
Pisd-ps1	NR_003517	180.26	194.46	219.42	489.59	153.02	350.93	UP_WT	0	0	0	0	0	0	0	0	0	0	0	0	0	0	0	0	0	0	0	0	0	0	0	0
Ndufa1	NM_019443	245.8	196.56	278.11	316.92	263.87	283.82	NO	0	0	0	0	0	0	0	0	0	0	0	0	0	0	0	0	0	0	0	0	0	0	0	0
Nckap1	NM_001290745,NM_016965	227.77	267.57	249.27	338.41	240.2	256.65	NO	0	0	0	0	0	0	1	0	0	0	0	0	0	0	0	0	0	0	0	0	1	0	0	1
Arpc2	NM_029711	283.21	260.29	243.42	262.07	279.95	246.75	NO	0	0	0	0	0	0	0	0	0	0	0	0	0	0	0	0	0	0	0	0	0	0	0	0
1110038B12Rik	NR_015536,NR_027943	341.32	324.61	230.41	246.36	224.32	207.89	NO	1	0	0	0	0	0	0	0	0	0	0	1	0	0	0	0	0	0	0	1	0	0	0	0
Ndufb7	NM_025843	270.64	218.15	292.96	269.16	279.56	243.9	NO	0	0	0	0	0	0	0	0	0	0	0	0	0	0	0	0	0	0	0	0	0	0	0	0
Hadhb	NM_001289798,NM_001289799,NM_145558	264.76	209.31	288.42	202.88	317.92	289.57	NO	0	0	0	0	0	0	0	0	0	0	0	0	0	0	0	0	0	0	0	0	0	0	0	0
Serpinh1	NM_001111043,NM_001111044,NM_001285776,NM_009825	278.95	265.52	310.72	162.2	287.94	265.96	NO	1	0	0	0	0	0	0	0	0	0	0	0	0	0	0	0	0	0	0	0	0	0	0	0
Timm8b	NM_013897	269.15	204.62	295.44	296.93	230.68	269.92	NO	1	0	0	0	0	0	0	0	0	0	0	0	0	0	0	0	0	0	0	0	0	0	0	0
Tmed2	NM_019770	283.34	300.47	251.31	223.7	269.96	235.17	NO	0	0	0	0	0	0	0	0	0	0	0	0	0	0	0	0	0	0	0	1	0	0	0	0
Atxn10	NM_016843	232.09	262.51	246.26	288.39	254.25	280.12	NO	0	0	0	0	0	0	0	0	0	0	0	0	0	0	0	0	0	0	0	0	1	0	0	1
Bloc1s1	NM_015740	216.22	158.7	266.99	371.54	238.11	308.1	NO	0	0	0	0	0	0	0	0	0	0	0	0	0	0	0	0	0	0	0	1	1	0	0	0
Ndufa9	NM_025358	287.67	211.24	327.32	193.11	277.84	257.65	NO	1	0	0	0	0	0	0	0	0	0	0	0	0	0	0	0	0	0	0	0	0	0	0	0
Sdc3	NM_011520	233.59	375.18	309.32	116.98	291.82	227.22	NO	0	0	0	0	0	0	1	0	0	0	0	0	0	0	0	0	0	0	0	0	1	0	0	1
Calm1	NM_009790	274.59	244	243.02	234.07	308.88	242.42	NO	0	0	0	0	0	1	1	0	0	0	0	1	1	1	0	0	1	1	0	0	0	0	0	0
Psmb5	NM_011186	289.9	250.19	243.09	282.4	247.64	230.41	NO	0	0	0	0	0	0	0	0	0	0	0	0	0	0	0	0	0	0	0	0	0	0	0	0
Clk1	NM_001042634,NR_027853,NR_027854	217.41	216.73	272.33	304.42	229.5	301.79	NO	0	0	0	0	0	0	0	0	0	0	0	1	0	0	0	0	0	0	0	0	0	0	0	0
Rab6a	NM_001163663,NM_024287	183.93	267.22	248.07	210.18	334.21	295.35	NO	1	0	0	0	0	0	0	0	0	0	0	0	0	0	0	0	0	0	0	0	0	0	0	0
A130077B15Rik	NR_040616	215.08	245.63	277.49	246.21	179.21	368.99	NO	0	0	0	0	0	0	0	0	0	0	0	0	0	0	0	0	0	0	0	0	0	0	0	0
Ube2d3	NM_025356	254.22	298.77	261.27	244.5	242.49	229.87	NO	0	0	0	0	0	1	0	0	0	0	1	1	0	0	0	0	1	1	0	1	0	0	0	0
Ndufs6	NM_010888,NR_033306	293.85	225.8	289.17	202.09	262.38	255.42	NO	1	0	0	0	0	0	0	0	0	0	0	0	0	0	0	0	0	0	0	0	0	0	0	0
Snrpb	NM_009225	268.62	333.12	220.46	219.92	259.58	220.69	NO	1	1	1	0	0	1	0	0	0	0	0	0	0	0	0	0	0	0	0	0	1	1	1	1
Psmc3	NM_008948	276.12	258.53	252.31	241.1	251.87	241.07	NO	1	0	0	0	0	0	0	0	0	0	0	0	0	0	0	0	0	0	0	0	0	0	0	0
Brk1	NM_133937	258.14	226.07	222.94	298.57	257.26	255.09	NO	0	0	0	0	0	0	0	0	0	0	0	0	0	0	0	0	0	0	0	0	0	0	0	0
Srrm2	NM_175229	199.12	331.87	246.45	267.26	194.78	277.04	NO	1	0	0	0	0	1	0	0	0	0	0	1	0	0	0	0	1	1	0	1	0	0	0	0
Ddr1	NM_001198831,NM_001198833,NM_007584,NM_172962	140.48	236.01	213.36	258.53	345	322.68	NO	1	0	0	0	0	1	1	0	0	0	0	1	0	0	0	0	1	0	1	1	0	0	0	0
Nhp2l1	NM_011482	310.27	252.5	258.15	259.92	234.71	198.95	NO	0	1	1	0	0	1	1	0	0	0	0	0	0	0	0	0	0	0	0	0	1	0	1	1
Snx3	NM_017472	219.54	282.09	248.16	227.91	288.65	248.11	NO	0	1	0	1	1	1	0	0	0	0	1	0	0	0	0	0	0	0	0	0	1	0	1	1
Tcf4	NM_001083967,NM_013685	216.44	338.31	293.29	218.02	183.53	263.82	NO	1	1	1	0	0	1	1	0	0	0	0	0	1	1	0	0	1	1	0	0	0	0	0	0
Atp5g1	NM_001161419,NM_007506	311.87	231.1	232.35	230.06	311.24	196.36	NO	1	0	0	0	0	0	0	0	0	0	0	1	0	0	0	0	0	0	0	0	0	0	0	0
Scrg1	NM_009136	136.74	123.26	225.17	461.07	228.47	338.07	UP_WT	1	0	0	0	0	0	0	0	0	0	0	1	0	0	0	0	0	0	0	1	0	0	0	0
Zfp207	NM_001130169,NM_001130170,NM_001130171,NM_011751,NR_045038	254.64	281.93	258.11	212.45	260.74	238.83	NO	1	0	0	0	0	1	0	0	0	0	0	0	0	0	0	0	1	1	0	0	0	0	0	0
Eif3m	NM_145380	289.2	254.52	293.86	218.79	220.74	227.06	NO	1	0	0	0	0	0	0	0	0	0	0	0	0	0	0	0	0	0	0	0	0	0	0	0
Eif5	NM_173363,NM_178041	221.62	289.69	254.32	217.53	233.06	286.99	NO	0	0	0	0	0	1	1	0	0	0	0	1	0	0	0	0	1	1	0	0	0	0	0	0
Hdac2	NM_008229	313.92	260.79	240.77	228.84	238.42	216.03	NO	0	0	0	0	0	0	0	0	0	0	0	0	0	0	0	0	0	0	0	0	0	0	0	0
Fosb	NM_008036	176.41	142.71	313.65	262.09	321.35	281.58	NO	0	0	0	0	0	1	1	0	0	0	0	0	1	1	0	0	1	1	0	1	0	0	0	0
Ppp1cc	NM_013636	265.4	304.35	217.78	240.26	240.66	224.49	NO	0	1	1	0	0	1	1	0	0	0	0	0	0	0	0	0	0	0	0	0	1	0	1	1
Ube2s	NM_133777	287.87	288.66	204.79	204.61	304.8	193.62	NO	1	0	0	0	0	0	1	0	0	0	0	0	0	0	0	0	0	0	0	1	0	0	0	0
Idh3g	NM_008323	244.87	242.94	261.09	187.22	257.5	289.44	NO	0	0	0	0	0	0	0	0	0	0	0	0	0	0	0	0	0	0	0	1	0	0	0	0
Psmc6	NM_025959	270.59	257.97	266.02	207.97	228.23	250.63	NO	0	0	0	0	0	0	1	0	0	0	0	0	0	0	0	0	0	0	0	1	1	0	0	0
Fkbp1a	NM_001302077,NM_001302078,NM_001302079,NM_001302080,NM_008019,NR_126058	257.63	292.82	177.96	325.05	249.64	176.43	NO	0	0	0	0	0	0	0	0	0	0	0	0	0	0	0	0	0	0	0	0	0	0	0	0
Btg2	NM_007570	163.49	77.32	159.79	485.2	397.21	195.09	UP_WT	1	0	0	0	0	1	1	0	0	0	0	0	1	1	0	0	0	0	0	1	0	0	0	0
Selt	NM_001040396	247.36	241.48	257.86	236.82	237.75	256.08	NO	0	0	0	0	0	0	0	0	0	0	0	0	0	0	0	0	0	0	0	0	0	0	0	0
Atp6v1e1	NM_007510	222.5	215.88	272.23	274.23	234.02	258.48	NO	0	0	0	0	0	0	0	0	0	0	0	0	0	0	0	0	0	0	0	0	0	0	0	0
Ier2	NM_010499	171.08	48.3	219.98	346.62	461	230.05	UP_WT	1	0	0	0	0	1	1	0	0	0	0	1	0	0	0	0	1	1	0	1	0	0	0	0
Ndufb10	NM_026684	266.55	251.02	248.35	254.98	215.74	238.81	NO	1	0	0	0	0	0	0	0	0	0	0	0	0	0	0	0	0	0	0	0	0	0	0	0
Capns1	NM_009795	227.87	227.2	223.3	266.01	279.34	250.62	NO	0	0	0	0	0	0	0	0	0	0	0	0	0	0	0	0	0	0	0	0	0	0	0	0
Actr3	NM_001205385,NM_001205386,NM_023735	257.67	298.89	223.21	209.84	272.79	211.77	NO	1	0	0	0	0	0	0	0	0	0	0	1	0	0	0	0	0	0	0	0	0	0	0	0
Fkbp3	NM_013902	321.46	272.59	256.15	199.15	227.27	195.75	NO	0	0	0	0	0	0	0	0	0	0	0	0	0	0	0	0	0	0	0	1	1	0	0	0
Eif1ax	NM_025437	270.86	293.8	257.14	169.5	248.42	231.89	NO	0	0	0	0	0	0	0	0	0	0	0	0	0	0	0	0	0	0	0	0	1	0	0	1
Sdhd	NM_025848	272.51	233.43	272.66	179.79	272.96	236.63	NO	0	0	0	0	0	0	0	0	0	0	0	0	0	0	0	0	0	0	0	0	0	0	0	0
Ppp1cb	NM_172707	225.46	230.41	281.52	271.78	208.12	248.05	NO	0	0	0	0	0	0	0	0	0	0	0	0	0	0	0	0	0	0	0	1	1	0	0	0
Psmc5	NM_008950	270.52	281.56	212.94	237	254.25	206.09	NO	0	0	0	0	0	0	0	0	0	0	0	0	0	0	0	0	0	0	0	0	0	0	0	0
Ahcyl1	NM_145542	187.91	185.38	214.74	203.34	364.1	304.76	NO	0	0	0	0	0	1	1	0	0	0	0	0	0	0	0	0	1	1	0	1	0	0	0	0
Ociad1	NM_001159887,NM_001159888,NM_001159889,NM_023429	261.61	220.09	239.96	257.82	240.6	239.79	NO	0	0	0	0	0	1	0	0	0	0	1	1	0	0	0	0	1	1	0	0	0	0	0	0
Tcf25	NM_001037877,NM_001037878,NM_001286362,NM_001286363,NM_025804	176.87	225.73	221.88	290.79	229.22	313.58	NO	0	0	0	0	0	0	0	0	0	0	0	0	0	0	0	0	0	0	0	0	0	0	0	0
Cyc1	NM_025567	252.39	256.5	238.38	200.67	293.48	216.16	NO	0	0	0	0	0	0	0	0	0	0	0	0	0	0	0	0	0	0	0	0	1	0	0	1
Uqcrc1	NM_025407	184.15	250.49	226.44	209.62	346.84	236.28	NO	0	0	0	0	0	0	0	0	0	0	0	0	0	0	0	0	0	0	0	0	0	0	0	0
Mtss1l	NM_198625	137.65	260.3	202.01	294.43	309.82	249.36	NO	0	0	0	0	0	1	1	0	0	0	0	0	1	1	0	0	1	1	0	1	0	0	0	0
Map1lc3b	NM_026160	156.99	154.08	244.75	326.89	227.07	342.13	UP_WT	0	0	0	0	0	0	0	0	0	0	0	0	0	0	0	0	0	0	0	0	0	0	0	0
Cltc	NM_001003908	209.98	273.41	243.96	206.52	279.4	236.38	NO	1	0	0	0	0	0	0	0	0	0	0	0	0	0	0	0	0	0	0	1	1	1	0	0
Ndufb6	NM_001033305	317.34	212.91	264	187.32	261.27	206.73	NO	0	0	0	0	0	0	0	0	0	0	0	0	0	0	0	0	0	0	0	1	0	0	0	0
Acadl	NM_007381	202.79	203.66	263.94	146.72	331.57	299.99	NO	0	0	0	0	0	0	0	0	0	0	0	0	0	0	0	0	0	0	0	0	0	0	0	0
Ndufb5	NM_025316	282.63	189.49	277.72	212.34	262.88	223.52	NO	0	0	0	0	0	0	0	0	0	0	0	0	0	0	0	0	0	0	0	1	0	0	0	0
Slirp	NM_026958	276.08	221.32	250.61	254.04	226.47	219.99	NO	1	0	0	0	0	0	0	0	0	0	0	0	0	0	0	0	0	0	0	0	0	0	0	0
Pdia6	NM_027959	288.52	263.6	237.63	179.23	216.29	262.24	NO	0	0	0	0	0	0	0	0	0	0	0	0	0	0	0	0	0	0	0	0	0	0	0	0
Rad21	NM_009009	244.17	339.11	223.94	139.25	267.05	231.11	NO	1	0	0	0	0	0	0	0	0	0	0	0	0	0	0	0	0	0	0	0	0	0	0	0
Fermt2	NM_146054	198.6	256.07	269.2	187.29	237.12	293.26	NO	0	0	0	0	0	1	1	0	0	0	0	1	1	1	0	0	1	1	0	1	0	0	0	0
Idh3b	NM_130884	257.06	203.3	237.63	212.73	271.91	258.02	NO	1	0	0	0	0	0	0	0	0	0	0	0	0	0	0	0	0	0	0	0	1	1	0	1
D8Ertd738e	NM_001007571	268.31	202.76	267.36	237.41	225.59	238.98	NO	1	0	0	0	0	0	0	0	0	0	0	0	0	0	0	0	0	0	0	1	0	0	0	0
Tkt	NM_009388	230.28	271.94	207.42	228.82	266.47	234.88	NO	1	0	0	0	0	1	0	0	0	0	0	0	0	0	0	0	1	1	0	0	0	0	0	0
Hnrnpa0	NM_029872	228.39	340.82	215.35	234.29	256.22	163.9	NO	0	0	0	0	0	1	0	0	0	0	1	0	0	0	0	0	1	0	1	1	0	0	0	0
Snhg1	NR_002896	328.17	234.2	218.75	265.96	204.22	186.13	NO	0	0	0	0	0	0	1	0	0	0	0	1	0	0	0	0	0	0	0	1	0	0	0	0
Arglu1	NM_176849	230.84	248.37	217.39	333.37	192.72	211.46	NO	1	0	0	0	0	0	0	0	0	0	0	0	0	0	0	0	0	0	0	0	1	1	0	1
Nap1l4	NM_001285489,NM_001285490,NM_008672	258.2	245.71	224.18	230.37	247.61	225.85	NO	1	0	0	0	0	0	0	0	0	0	0	0	0	0	0	0	0	0	0	0	0	0	0	0
Ywhab	NM_018753	227.74	237.8	196.03	319.24	255.43	194.48	NO	0	0	0	0	0	0	0	0	0	0	0	0	0	0	0	0	0	0	0	0	1	0	0	1
Oat	NM_016978	127.78	128.02	165.67	316.11	293.26	399.1	UP_WT	0	0	0	0	0	0	1	0	0	0	0	0	0	0	0	0	0	0	0	0	1	0	0	1
Ivns1abp	NM_001039511,NM_001039512,NM_054102	273.01	301.46	221.81	195.34	226.16	211.56	NO	0	0	0	0	0	0	0	0	0	0	0	0	0	0	0	0	0	0	0	0	0	0	0	0
Psma1	NM_011965	272.39	254.63	235.8	205.84	228.11	228.11	NO	1	0	0	0	0	0	0	0	0	0	0	0	0	0	0	0	0	0	0	0	0	0	0	0
Gm12669	NR_033611	274.73	238.86	269.96	177.52	253.04	210.68	NO	0	0	0	0	0	0	0	0	0	0	0	0	0	0	0	0	0	0	0	0	0	0	0	0
Adh5	NM_001288578,NM_007410	281.2	222.61	243.24	223.89	221.61	231.56	NO	0	0	0	0	0	0	0	0	0	0	0	0	0	0	0	0	0	0	0	0	0	0	0	0
Acat2	NM_009338	334.25	282.26	189.97	189.22	228.38	199.98	NO	1	0	0	0	0	0	0	0	0	0	0	0	0	0	0	0	0	0	0	0	0	0	0	0
Sf3b1	NM_031179	216.98	252.41	239.83	228.21	210.72	275.12	NO	0	0	0	0	0	1	0	0	0	0	1	1	0	0	0	0	1	0	1	1	0	0	0	0
1110004F10Rik	NM_019772	256.42	250.18	225.9	234.41	232.8	215.36	NO	1	0	0	0	0	0	1	0	0	0	0	0	0	0	0	0	0	0	0	0	1	1	0	1
Mrpl42	NM_026065	305.45	197.82	280.29	171.06	245.86	213.3	NO	1	0	0	0	0	0	0	0	0	0	0	0	0	0	0	0	0	0	0	0	0	0	0	0
Tspan6	NM_019656	226.81	209.8	281.18	224.08	216.16	254.8	NO	0	0	0	0	0	0	0	0	0	0	0	0	0	0	0	0	0	0	0	0	0	0	0	0
Snx5	NM_001199188,NM_024225	273.16	248.49	229.61	207.09	239.48	213.25	NO	0	1	1	0	1	1	0	0	0	0	1	0	0	0	0	0	0	0	0	1	0	0	1	0
Dctn2	NM_001190453,NM_001190454,NM_027151	171.88	209.89	228.86	315.52	242.67	240.37	NO	0	0	0	0	0	0	0	0	0	0	0	0	0	0	0	0	0	0	0	1	1	0	0	0
Anapc13	NM_181394	252.62	228.12	245.13	246.55	210.15	222.54	NO	0	0	0	0	0	1	1	0	0	0	0	1	0	0	0	0	1	1	0	1	0	0	0	0
Mpc1	NM_018819	184.07	179.17	264.17	203.59	280.52	286.81	NO	0	0	0	0	0	0	0	0	0	0	0	0	0	0	0	0	0	0	0	0	0	0	0	0
Wdr1	NM_011715	192.37	217.86	219.6	293.49	209.19	265.14	NO	0	0	0	0	0	1	1	0	0	0	0	0	1	1	0	0	1	1	0	0	0	0	0	0
Psmd6	NM_025550	252.96	228.31	254.5	253.43	206.75	201.21	NO	0	0	0	0	0	0	0	0	0	0	0	0	0	0	0	0	0	0	0	0	0	0	0	0
Sec61b	NM_024171	253.15	271.48	248.27	206.5	212.36	204.58	NO	0	0	0	0	0	0	0	0	0	0	0	0	0	0	0	0	0	0	0	1	1	0	0	0
Junb	NM_008416	91.9	31.09	194.51	442.46	364.72	270	UP_WT	0	0	0	0	0	1	1	0	0	0	0	1	1	1	0	0	1	1	0	1	0	0	0	0
Hacd3	NM_021345	238.28	211.77	233.76	254.9	223.9	231.22	NO	0	0	0	0	0	0	0	0	0	0	0	0	0	0	0	0	0	0	0	0	0	0	0	0
Dynll1	NM_019682	283.18	199.9	212.26	350.63	176.3	170.33	NO	0	0	0	0	0	0	0	0	0	0	0	0	0	0	0	0	0	0	0	1	0	0	0	0
Mrpl20	NM_025570	280.59	245.48	237.52	218.07	221.55	189.09	NO	0	0	0	0	0	0	0	0	0	0	0	1	0	0	0	0	0	0	0	0	0	0	0	0
Ddah2	NM_001190449,NM_016765	235.42	280.05	231.53	184.01	217.84	236.73	NO	0	0	0	0	0	0	0	0	0	0	0	0	0	0	0	0	0	0	0	0	0	0	0	0
Thoc7	NM_001285780,NM_025435	269.75	247.46	229.84	196.09	203.67	233.62	NO	0	0	0	0	0	0	0	0	0	0	0	0	0	0	0	0	0	0	0	0	1	0	0	1
Mest	NM_001252292,NM_001252293,NM_008590	263.55	319.14	175.77	38.94	376.87	205.99	NO	0	0	0	0	0	1	1	0	0	0	0	0	0	0	0	0	1	1	0	1	0	0	0	0
Psenen	NM_025498	220.47	184.2	266.32	262.86	209.53	235.35	NO	0	0	0	0	0	0	0	0	0	0	0	0	0	0	0	0	0	0	0	0	0	0	0	0
Ghitm	NM_001199122,NM_078478	221.91	188.94	259.63	175.05	272.47	259.57	NO	1	0	0	0	0	0	0	0	0	0	0	0	0	0	0	0	0	0	0	0	0	0	0	0
Uqcrfs1	NM_025710	251.65	219.48	238.78	192.59	257.53	217.04	NO	1	0	0	0	0	0	0	0	0	0	0	0	0	0	0	0	0	0	0	0	0	0	0	0
Mageh1	NM_023788	288.42	276.35	228.39	141.36	241.97	200.27	NO	1	0	0	0	0	0	1	0	0	0	0	0	0	0	0	0	0	0	0	0	1	1	0	1
Ssrp1	NM_001136081,NM_182990	276.79	317.82	188.52	180.19	239.48	173.49	NO	0	0	0	0	0	0	0	0	0	0	0	0	0	0	0	0	0	0	0	0	1	0	0	1
Dennd5a	NM_021494	157.1	198.12	199.13	290.85	245.76	283.43	NO	0	0	0	0	0	1	0	0	0	0	1	1	0	0	0	0	1	1	0	1	0	0	0	0
Ndufa8	NM_026703	257.24	198.92	206.2	247.77	240.44	221.39	NO	1	0	0	0	0	0	0	0	0	0	0	0	0	0	0	0	0	0	0	0	0	0	0	0
Ndufv2	NM_001278415,NM_028388	262	215.09	276.49	190.12	227.3	200.42	NO	1	0	0	0	0	0	0	0	0	0	0	1	0	0	0	0	0	0	0	1	0	0	0	0
Asna1	NM_019652	218.63	201.31	245.94	205.47	241.38	258.64	NO	0	0	0	0	0	0	0	0	0	0	0	1	0	0	0	0	0	0	0	1	0	0	0	0
Copz1	NM_019817	250.54	218.36	207.04	236.98	223.35	232.53	NO	1	0	0	0	0	1	0	0	0	0	0	0	0	0	0	0	1	1	0	1	0	0	0	0
4833439L19Rik	NM_001252645,NM_001252646,NM_001252647,NM_001252648,NM_133797	165.75	223.35	207.41	275.96	261.22	233.28	NO	0	0	0	0	0	0	0	0	0	0	0	0	0	0	0	0	0	0	0	0	0	0	0	0
Rrp1	NM_010925	213.18	234.73	189.5	248.35	250.69	230.44	NO	0	0	0	0	0	0	0	0	0	0	0	0	0	0	0	0	0	0	0	0	0	0	0	0
Ndufs3	NM_026688	238.56	212.18	251.81	199.89	249.47	212.97	NO	0	0	0	0	0	0	1	0	0	0	0	1	0	0	0	0	0	0	0	1	0	0	0	0
Mrpl30	NM_027098	238.8	181.66	286.75	192.14	220.59	243.86	NO	0	0	0	0	0	0	1	0	0	0	0	0	0	0	0	0	0	0	0	1	1	0	0	0
Cwc15	NM_023153	253.99	248.04	222.56	217.94	205.92	209.34	NO	1	0	0	0	0	0	0	0	0	0	0	0	0	0	0	0	0	0	0	0	0	0	0	0
Dynll2	NM_001168471,NM_001168472,NM_026556	115.43	161.07	131.85	560.64	211.06	177.56	UP_WT	0	0	0	0	0	1	0	0	0	0	1	1	0	0	0	0	1	1	0	0	0	0	0	0
Rab10	NM_016676	182.91	219.54	234.32	211.75	262	245.54	NO	0	0	0	0	0	1	0	0	0	0	1	0	0	0	0	0	1	1	0	1	0	0	0	0
Sdcbp	NM_001098227,NM_016807	223.27	218.14	254.76	189.77	232.17	236.74	NO	0	0	0	0	0	0	0	0	0	0	0	0	0	0	0	0	0	0	0	0	0	0	0	0
Nes	NM_016701	272.63	382.54	187.72	47.92	311.89	151.7	NO	0	0	0	0	0	1	1	0	0	0	0	1	1	1	0	0	1	1	0	0	0	0	0	0
Gstp1	NM_013541	224.68	260.23	198.53	238.1	231.64	200.21	NO	0	0	0	0	0	0	0	0	0	0	0	0	0	0	0	0	0	0	0	0	0	0	0	0
Prelid1	NM_025596	233.12	245.23	196.44	196.91	270.54	210.32	NO	0	0	0	0	0	0	0	0	0	0	0	0	0	0	0	0	0	0	0	0	0	0	0	0
Papss1	NM_001289477,NM_001289478,NM_001289479,NM_011863	195.29	241.88	211.36	260.6	209.27	230.3	NO	1	0	0	0	0	0	0	0	0	0	0	0	0	0	0	0	0	0	0	0	0	0	0	0
Nasp	NM_001081475,NM_001284229,NM_016777	331.35	332.55	174.5	140.5	216.62	152.52	NO	1	0	0	0	0	0	1	0	0	0	0	0	0	0	0	0	0	0	0	1	0	0	0	0
Taf9	NM_001015889,NM_027139	259.96	236.44	233.58	187.66	222.72	206.51	NO	0	0	0	0	0	0	0	0	0	0	0	0	0	0	0	0	0	0	0	0	0	0	0	0
Ncl	NM_010880	284.81	315.85	187.92	171.69	219.26	166.78	NO	0	0	0	0	0	1	0	0	0	0	1	0	0	0	0	0	1	1	0	0	1	0	0	1
Cyp51	NM_020010	297.74	310.07	235.44	119.78	207.81	175.35	UP_MUT	0	0	0	0	0	0	1	0	0	0	0	0	0	0	0	0	0	0	0	0	1	0	0	1
Vapa	NM_013933	236.77	238.22	211.21	237.48	222.18	199.92	NO	0	0	0	0	0	1	1	0	0	0	0	1	1	1	0	0	0	0	0	1	0	0	0	0
Rpn2	NM_019642	236.73	264.11	201.26	195.18	229.9	215.98	NO	0	0	0	0	0	0	0	0	0	0	0	0	0	0	0	0	0	0	0	0	0	0	0	0
Ube2l3	NM_009456	201.08	234.06	217.83	220.46	233.36	235.15	NO	0	0	0	0	0	0	0	0	0	0	0	0	0	0	0	0	0	0	0	0	1	0	0	1
Scd1	NM_009127	219.76	278.56	193.32	167.82	272.2	210.15	NO	1	0	0	0	0	0	0	0	0	0	0	0	0	0	0	0	0	0	0	1	0	0	0	0
Eef1d	NM_001285429,NM_001285430,NM_001285431,NM_001285432,NM_001285433,NM_001285434,NM_023240,NM_029663	264.67	226.8	198.06	244.43	197.55	208.94	NO	0	0	0	0	0	0	0	0	0	0	0	0	0	0	0	0	0	0	0	0	0	0	0	0
Strap	NM_011499	240.95	234.78	212.4	216.82	223.33	211.8	NO	0	0	0	0	0	0	0	0	0	0	0	0	0	0	0	0	0	0	0	0	0	0	0	0
Chchd3	NM_025336	263.08	215.5	238.28	155.22	252.87	215.01	NO	1	0	0	0	0	0	0	0	0	0	0	0	0	0	0	0	0	0	0	0	0	0	0	0
Clta	NM_001080384,NM_001080385,NM_001080386,NM_001290470,NM_016760	211.53	196.67	227.03	273.26	214.77	215.09	NO	1	0	0	0	0	0	0	0	0	0	0	0	0	0	0	0	0	0	0	1	0	0	0	0
Cbx5	NM_001076789,NM_001110216,NM_007626	234.76	274.1	213.14	165.69	226.63	221.85	NO	1	0	0	0	0	1	1	0	0	0	0	0	0	0	0	0	1	1	0	1	1	1	0	0
Ergic3	NM_025516	193.61	201.64	201.5	264.75	235.39	239.2	NO	0	0	0	0	0	0	0	0	0	0	0	0	0	0	0	0	0	0	0	0	0	0	0	0
1810037I17Rik	NM_024461	204.31	155.8	224.12	256.4	238.71	256.06	NO	0	0	0	0	0	0	0	0	0	0	0	0	0	0	0	0	0	0	0	0	0	0	0	0
Cfdp1	NM_011801	280.33	223.35	230.4	202.33	192.99	202.24	NO	0	0	0	0	0	0	0	0	0	0	0	0	0	0	0	0	0	0	0	0	1	0	0	1
Taf15	NM_027427	237.53	241.26	175.83	228.31	229.43	217.03	NO	0	0	0	0	0	1	0	0	0	0	1	0	0	0	0	0	1	1	0	1	0	0	0	0
Ube2v1	NM_023230	169.06	257.22	187.29	233.36	260.02	214.62	NO	0	0	0	0	0	0	0	0	0	0	0	0	0	0	0	0	0	0	0	0	0	0	0	0
Eif3a	NM_010123	250.4	255.92	196.78	194.35	222.22	201.03	NO	0	0	0	0	0	0	1	0	0	0	0	0	0	0	0	0	0	0	0	1	0	0	0	0
Schip1	NM_001113420,NM_001113421,NM_001282044,NM_001282045,NM_013928	266.09	251.79	216.78	143.29	246.97	195.71	NO	1	1	1	0	0	1	1	0	0	0	0	0	0	0	0	0	0	0	0	0	1	1	1	1
Tpm3	NM_001253738,NM_001253740,NM_001271764,NM_001293748,NM_001293749,NM_022314	201.28	275.1	187.37	184.14	239.93	231.89	NO	1	0	0	0	0	0	0	0	0	0	0	0	0	0	0	0	0	0	0	0	0	0	0	0
Tmed9	NM_026211	255.99	230.27	207.3	207.56	220.92	197.28	NO	0	0	0	0	0	0	0	0	0	0	0	0	0	0	0	0	0	0	0	0	0	0	0	0
Tomm22	NM_172609	262.22	248.37	218.04	214.02	191.14	185.01	NO	0	0	0	0	0	0	0	0	0	0	0	0	0	0	0	0	0	0	0	0	0	0	0	0
Cdc42se1	NM_001038708,NM_172395	217.08	276.6	223.89	165.88	235.74	198.8	NO	0	0	0	0	0	1	1	0	0	0	0	1	1	1	0	0	1	1	0	1	0	0	0	0
Rab1	NM_008996	201.19	216.65	210.38	225.86	243.3	220.58	NO	0	0	0	0	0	0	1	0	0	0	0	0	0	0	0	0	0	0	0	1	0	0	0	0
Sin3b	NM_001113248,NM_009188	210.53	185.55	207.75	267.42	230.03	211.01	NO	0	0	0	0	0	0	0	0	0	0	0	0	0	0	0	0	0	0	0	0	0	0	0	0
Eid1	NM_025613	193.17	205.96	224.63	290.12	186.62	211.29	NO	0	0	0	0	0	0	1	0	0	0	0	0	0	0	0	0	0	0	0	1	0	0	0	0
Son	NM_019973,NM_178880	159.66	242.9	209.66	216.04	216.77	265.13	NO	0	0	0	0	0	0	1	0	0	0	0	1	0	0	0	0	0	0	0	1	0	0	0	0
Bud31	NM_001008705	244.7	205.79	259.37	214.19	182.38	202.73	NO	1	0	0	0	0	0	1	0	0	0	0	0	0	0	0	0	0	0	0	1	0	0	0	0
Tpi1	NM_009415	220.34	199.99	223.19	153.3	268.45	242.71	NO	0	0	0	0	0	0	1	0	0	0	0	0	0	0	0	0	0	0	0	1	0	0	0	0
Atp6v0e	NM_025272	176.62	159.2	237.96	297.63	207.94	228.26	NO	1	0	0	0	0	0	0	0	0	0	0	0	0	0	0	0	0	0	0	0	0	0	0	0
Dync1i2	NM_001198872,NM_001198873,NM_001198874,NM_001198875,NM_001198876,NM_001198877,NM_001198878,NM_010064	206.1	201.84	205.57	239.09	220.59	234.19	NO	1	0	0	0	0	0	0	0	0	0	0	0	0	0	0	0	0	0	0	0	0	0	0	0
Zeb1	NM_011546	241.39	248.86	230.02	112.1	231.56	241.81	NO	1	1	1	0	0	1	1	0	0	0	0	0	1	1	0	0	1	1	0	0	0	0	0	0
Paip2	NM_026420	205.41	210.56	246.33	237.08	191.76	213.79	NO	0	0	0	0	0	0	0	0	0	0	0	1	0	0	0	0	0	0	0	0	0	0	0	0
Rtcb	NM_145422	232.27	197.13	175.31	240.14	237.06	222.94	NO	0	0	0	0	0	0	0	0	0	0	0	0	0	0	0	0	0	0	0	0	0	0	0	0
Dpysl3	NM_001136086,NM_001291455,NM_009468	118.54	130.2	140.74	353.69	219.63	337.07	UP_WT	1	0	0	0	0	0	0	0	0	0	0	0	0	0	0	0	0	0	0	0	1	1	0	1
Traf4	NM_009423	183.91	228.79	222.53	225.09	201.77	237.59	NO	1	0	0	0	0	0	1	0	0	0	0	1	0	0	0	0	0	0	0	1	0	0	0	0
Acsbg1	NM_053178	238.33	209.51	208.86	38.29	393.27	207.98	NO	1	0	0	0	0	0	0	0	0	0	0	0	0	0	0	0	0	0	0	0	0	0	0	0
Hmgn3	NM_026122,NM_175074	253.6	202.88	191.78	232.57	218.04	197.28	NO	1	0	0	0	0	0	1	0	0	0	0	1	0	0	0	0	0	0	0	0	0	0	0	0
Klf6	NM_011803	140.33	173.41	255.28	110.34	207.53	408.79	NO	1	0	0	0	0	1	1	0	0	0	0	0	0	0	0	0	1	1	0	1	0	0	0	0
Tceb1	NM_026456	258.74	222.61	230.58	175.41	204.99	200.26	NO	1	0	0	0	0	0	0	0	0	0	0	0	0	0	0	0	0	0	0	0	1	1	0	1
Csde1	NM_001161854,NM_144901	233.44	219.25	227.48	212.27	188.74	210.5	NO	0	0	0	0	0	0	0	0	0	0	0	0	0	0	0	0	0	0	0	0	0	0	0	0
Sqstm1	NM_001290769,NM_011018	137.53	195.4	236.11	270.59	208.58	241.15	NO	0	0	0	0	0	0	0	0	0	0	0	0	0	0	0	0	0	0	0	1	0	0	0	0
Ctbp1	NM_001198859,NM_001198860,NM_001198861,NM_013502	170.66	248.99	195.26	256.74	231.99	185.35	NO	0	0	0	0	0	0	0	0	0	0	0	1	0	0	0	0	0	0	0	0	0	0	0	0
H2afy	NM_001159513,NM_001159514,NM_001159515,NM_012015	214.65	232.87	190.84	212.21	229.52	206.73	NO	0	0	0	0	0	0	0	0	0	0	0	0	0	0	0	0	0	0	0	0	0	0	0	0
Ptpra	NM_001163688,NM_008980	151.81	181.52	209.32	225.44	240.9	277.64	NO	0	0	0	0	0	0	0	0	0	0	0	0	0	0	0	0	0	0	0	0	0	0	0	0
Ddx1	NM_134040	260.21	245.57	191.32	190.08	216.29	182.46	NO	0	0	0	0	0	0	0	0	0	0	0	0	0	0	0	0	0	0	0	0	0	0	0	0
Dhx15	NM_001042620,NM_007839,NR_104311	237.68	272.64	186.63	177.42	223.85	186.62	NO	0	0	0	0	0	0	0	0	0	0	0	0	0	0	0	0	0	0	0	0	0	0	0	0
Sfr1	NM_026377	234.82	234.09	199.9	191.25	210.85	213.66	NO	0	0	0	0	0	0	0	0	0	0	0	0	0	0	0	0	0	0	0	0	0	0	0	0
App	NM_001198823,NM_001198824,NM_001198825,NM_001198826,NM_007471	127.4	219.78	156.74	347.94	223.6	208.82	NO	0	1	0	1	1	1	0	0	0	0	1	0	0	0	0	0	0	0	0	0	0	0	1	0
Wbp5	NM_011712	232	254.17	253.96	188.02	166.08	189.96	NO	1	0	0	0	0	0	0	0	0	0	0	0	0	0	0	0	0	0	0	0	1	1	0	1
Aes	NM_001276288,NM_010347,NR_074087	206.59	274.15	194.9	163.83	250.08	191.5	NO	0	1	1	0	1	1	0	0	0	0	1	0	0	0	0	0	0	0	0	0	0	0	1	0
Rbbp4	NM_009030	239.54	253.92	214.33	189.37	200.09	181.69	NO	0	0	0	0	0	0	0	0	0	0	0	0	0	0	0	0	0	0	0	1	1	0	0	0
Rcn2	NM_001278274,NM_011992	155.24	172.43	193.06	233.44	248.83	275.68	NO	0	0	0	0	0	1	0	0	0	0	1	0	0	0	0	0	1	1	0	0	0	0	0	0
Sfxn5	NM_178639	98.29	86.71	149.43	313.08	305.85	324.95	UP_WT	0	0	0	0	0	0	0	1	0	1	0	0	0	0	0	0	0	0	0	0	0	0	0	0
Erp29	NM_026129	227.77	200.18	209.66	222.53	206.86	208.21	NO	0	0	0	0	0	0	0	0	0	0	0	0	0	0	0	0	0	0	0	0	0	0	0	0
Actr2	NM_146243	230.9	230.52	206.94	183.76	234.84	187.9	NO	0	0	0	0	0	0	0	0	0	0	0	0	0	0	0	0	0	0	0	0	0	0	0	0
Zfp36l1	NM_007564	156.03	198.79	262.5	223.46	209.61	222.24	NO	1	1	1	0	0	1	1	0	0	0	0	1	1	1	0	0	1	1	0	1	0	0	0	0
Mrps6	NM_080456	162.76	145.6	179.78	171.97	372.15	240.31	UP_WT	0	1	1	0	0	1	1	0	0	0	0	0	0	0	0	0	0	0	0	1	0	0	1	0
Lmnb1	NM_010721	244.03	362.03	169.22	99.8	242.73	154.33	NO	0	0	0	0	0	0	0	0	0	0	0	0	0	0	0	0	0	0	0	0	0	0	0	0
Sarnp	NM_025364	248.5	216.91	220.21	203.67	180.57	201.47	NO	1	0	0	0	0	0	1	0	0	0	0	1	0	0	0	0	0	0	0	0	0	0	0	0
Lxn	NM_016753	178.08	148.68	201.64	280.72	218.96	243.14	NO	0	0	0	0	0	0	0	0	0	0	0	0	0	0	0	0	0	0	0	0	0	0	0	0
Hdgf	NM_008231	228.14	282.16	184.15	177.99	224.41	172.09	NO	0	0	0	0	0	0	0	0	0	0	0	0	0	0	0	0	0	0	0	0	0	0	0	0
Pcbp1	NM_011865	205.47	227.12	185.26	258.03	230.83	162.08	NO	0	0	0	0	0	1	1	0	0	0	0	0	1	1	0	0	1	1	0	1	0	0	0	0
Top2a	NM_011623	314.27	345.03	186.3	28.34	234.27	158.72	NO	1	0	0	0	0	0	0	0	0	0	0	0	0	0	0	0	0	0	0	0	0	0	0	0
Cops6	NM_012002	242.95	198.15	202.07	226.44	223.47	173.6	NO	0	0	0	0	0	0	0	0	0	0	0	0	0	0	0	0	0	0	0	0	1	0	0	1
Sec13	NM_024206	240.56	210.67	205.42	209.21	211.76	188.45	NO	0	0	0	0	0	0	0	0	0	0	0	0	0	0	0	0	0	0	0	0	0	0	0	0
Chchd1	NM_025366	261.79	224.06	252.81	176.39	180.76	169.73	NO	0	1	0	1	1	1	0	0	0	0	1	0	0	0	0	0	0	0	0	0	1	0	1	1
Gpt2	NM_173866	176.35	183.97	216.2	157.94	243.51	286.18	NO	0	0	0	0	0	0	0	0	0	0	0	0	0	0	0	0	0	0	0	0	0	0	0	0
Rsrp1	NM_023665	171.59	132.3	157	414.55	192.63	195.56	UP_WT	0	0	0	0	0	0	0	0	0	0	0	0	0	0	0	0	0	0	0	0	0	0	0	0
Rps15a	NM_170669	275.96	225.53	239.77	173.72	177.12	170.81	NO	1	0	0	0	0	0	0	0	0	0	0	0	0	0	0	0	0	0	0	0	0	0	0	0
Hypk	NM_026318	239.71	222.28	217.75	238.37	160.57	184.02	NO	0	0	0	0	0	0	0	0	0	0	0	0	0	0	0	0	0	0	0	0	0	0	0	0
Abcd3	NM_008991	193.96	188.47	208.7	203.7	234.15	230.98	NO	1	0	0	0	0	0	0	1	0	1	0	0	0	0	0	0	0	0	0	0	0	0	0	0
Ik	NM_011879	218.14	224.13	206.24	234.38	174.04	202.17	NO	1	0	0	0	0	0	0	0	0	0	0	1	0	0	0	0	0	0	0	1	0	0	0	0
Ubxn1	NM_146093	201.19	199.23	199.51	253.72	194.21	210.1	NO	1	0	0	0	0	0	0	0	0	0	0	0	0	0	0	0	0	0	0	0	0	0	0	0
Gabarapl1	NM_020590	179.79	215.31	229.28	234.3	172.81	225.93	NO	1	0	0	0	0	0	0	0	0	0	0	0	0	0	0	0	0	0	0	0	0	0	0	0
Oxct1	NM_024188	196.2	202.14	220.76	129.39	254.64	254.14	NO	0	0	0	0	0	0	0	0	0	0	0	1	0	0	0	0	0	0	0	0	0	0	0	0
Pdcd5	NM_019746	279.35	196.7	224.53	190.13	185.04	181.22	NO	0	0	0	0	0	0	0	0	0	0	0	0	0	0	0	0	0	0	0	0	0	0	0	0
Commd3	NM_147778	243.31	165.24	248.02	219.45	165.44	213.09	NO	0	0	0	0	0	0	0	0	0	0	0	0	0	0	0	0	0	0	0	1	1	0	0	0
Tmem14c	NM_025387	249.51	200.45	228.18	165.81	201.05	209.3	NO	0	0	0	0	0	0	0	0	0	0	0	0	0	0	0	0	0	0	0	0	0	0	0	0
Fkbp8	NM_001111066,NM_001199631,NM_010223	181.22	180.24	196.78	267.47	204.95	223.32	NO	0	0	0	0	0	0	0	0	0	0	0	0	0	0	0	0	0	0	0	0	0	0	0	0
Dld	NM_007861	225.81	195.39	250.94	150.55	221.29	208.39	NO	0	0	0	0	0	0	0	0	0	0	0	0	0	0	0	0	0	0	0	0	0	0	0	0
Psmd8	NM_026545	201.44	189.49	222.25	202.11	223.96	210.34	NO	1	0	0	0	0	0	0	0	0	0	0	0	0	0	0	0	0	0	0	0	0	0	0	0
Sf3b2	NM_030109	188.36	252.43	185.07	221.09	200.95	201.3	NO	1	0	0	0	0	0	0	0	0	0	0	0	0	0	0	0	0	0	0	1	0	0	0	0
Hadha	NM_178878	200.01	160.97	227.25	193.25	226.03	237.75	NO	1	0	0	0	0	0	0	0	0	0	0	0	0	0	0	0	0	0	0	0	0	0	0	0
Eif4g1	NM_001005331,NM_001304432,NM_145941	196.71	282.64	171.24	168.71	257.85	167.1	NO	0	0	0	0	0	0	0	0	0	0	0	0	0	0	0	0	0	0	0	0	1	0	0	1
Eif2s2	NM_026030	280.34	228.58	213.45	171.49	198.7	150.39	NO	0	0	0	0	0	0	0	0	0	0	0	0	0	0	0	0	0	0	0	0	0	0	0	0
Ei24	NM_001199494,NM_007915	199.96	212.35	181.5	180.88	259.34	208.88	NO	0	0	0	0	0	0	0	0	0	0	0	0	0	0	0	0	0	0	0	0	0	0	0	0
Luc7l2	NM_001170848,NM_001170849,NM_138680	189.63	239.89	187.4	221.83	187.29	215.51	NO	0	0	0	0	0	0	0	0	0	0	0	0	0	0	0	0	0	0	0	1	0	0	0	0
Srsf1	NM_001078167,NM_173374	239.41	261.9	169.85	194.32	220.86	153.68	NO	0	0	0	0	0	1	0	0	0	0	1	1	0	0	0	0	1	1	0	1	0	0	0	0
Prdx5	NM_012021	191.45	153.04	210.14	241.31	215.49	227.85	NO	0	0	0	0	0	0	0	0	0	0	0	0	0	0	0	0	0	0	0	1	0	0	0	0
Psmc4	NM_011874	232.88	231.79	186.65	201.67	212.18	172.36	NO	0	0	0	0	0	0	0	0	0	0	0	0	0	0	0	0	0	0	0	0	0	0	0	0
Rnf7	NM_011279	238.03	233.1	218.75	172.96	185.27	187.74	NO	0	0	0	0	0	0	0	0	0	0	0	0	0	0	0	0	0	0	0	0	1	0	0	1
Ube2d2a	NM_019912	192.99	225.22	198.79	220.63	204.37	189.64	NO	0	0	0	0	0	0	0	0	0	0	0	0	0	0	0	0	0	0	0	0	0	0	0	0
Rab1b	NM_029576	201.21	220.22	196.34	201.05	220.9	188.89	NO	0	0	0	0	0	0	0	0	0	0	0	0	0	0	0	0	0	0	0	0	0	0	0	0
Aamp	NM_001190444,NM_146110	188.77	186.74	196.69	247.4	192.19	216.42	NO	0	1	1	0	0	1	1	0	0	0	0	0	0	0	0	0	0	0	0	0	0	0	1	0
Mtpn	NM_008098	178.05	240.99	193.91	185.91	226.31	201.06	NO	0	0	0	0	0	0	0	0	0	0	0	0	0	0	0	0	0	0	0	0	0	0	0	0
Sparc	NM_001290817,NM_009242	65.19	86.65	113.1	386.98	259.58	312.48	UP_WT	0	0	0	0	0	0	0	0	0	0	0	0	0	0	0	0	0	0	0	0	0	0	0	0
Cyb5a	NM_025797	172.51	145.95	217.56	266.74	174.94	245.77	NO	0	0	0	0	0	0	0	0	0	0	0	0	0	0	0	0	0	0	0	0	0	0	0	0
Rnf5	NM_019403	183.23	168.89	196.93	268.88	182.57	220.22	NO	1	0	0	0	0	0	0	0	0	0	0	1	0	0	0	0	0	0	0	1	0	0	0	0
Sh3bgrl	NM_019989	209.3	218.59	242.83	114.38	213.61	221.86	NO	1	0	0	0	0	0	0	0	0	0	0	0	0	0	0	0	0	0	0	0	0	0	0	0
Rnps1	NM_001080127,NM_001080128,NM_009070	200.33	267.66	161.39	208.02	218.04	164.89	NO	0	0	0	0	0	0	0	0	0	0	0	0	0	0	0	0	0	0	0	0	0	0	0	0
Mrps33	NM_001010930,NM_010270	218.33	178.05	250.13	191.81	181.56	200.19	NO	1	0	0	0	0	0	0	0	0	0	0	0	0	0	0	0	0	0	0	0	0	0	0	0
Ptges3	NM_019766	250.22	227.04	166.42	210.41	209.6	156.07	NO	0	0	0	0	0	0	0	0	0	0	0	1	0	0	0	0	0	0	0	1	0	0	0	0
Ndufa10	NM_024197	214.59	190.05	220.25	165.01	212.92	214.88	NO	0	0	0	0	0	0	0	0	0	0	0	0	0	0	0	0	0	0	0	0	0	0	0	0
Hepacam	NM_175189	141.48	209.28	217.53	166.67	255.95	225.08	NO	1	0	0	0	0	0	0	0	0	0	0	1	0	0	0	0	0	0	0	0	0	0	0	0
Ndufa13	NM_023312	222.39	163.3	253.43	178.88	208.64	189.26	NO	1	0	0	0	0	0	0	0	0	0	0	0	0	0	0	0	0	0	0	0	0	0	0	0
Tagln2	NM_178598	208.58	365.55	122.11	56.79	347.17	115.25	NO	0	0	0	0	0	0	0	0	0	0	0	0	0	0	0	0	0	0	0	0	0	0	0	0
Ndufa6	NM_025987	203.32	119.72	249.42	236.13	199.41	206.55	NO	0	0	0	0	0	0	0	0	0	0	0	0	0	0	0	0	0	0	0	0	0	0	0	0
Ctsb	NM_007798	138.33	112.1	184.5	243.73	235.56	300.23	UP_WT	0	0	0	0	0	0	0	0	0	0	0	0	0	0	0	0	0	0	0	0	0	0	0	0
Hnrnph2	NM_019868	206.62	211.98	205.15	197.85	165.65	225.29	NO	0	0	0	0	0	1	0	0	0	0	1	1	0	0	0	0	1	1	0	0	0	0	0	0
Serinc5	NM_172588	158.43	203.26	191.71	273.54	162.96	220.73	NO	0	0	0	0	0	0	0	0	0	0	0	0	0	0	0	0	0	0	0	0	0	0	0	0
S100a16	NM_026416	122.62	80.27	130.63	549.55	172.1	154.99	UP_WT	1	1	1	0	0	1	1	0	0	0	0	0	0	0	0	0	0	0	0	0	0	0	1	0
Sqle	NM_009270	269.9	282.58	170.53	139.61	209.55	136.59	NO	0	0	0	0	0	0	0	0	0	0	0	0	0	0	0	0	0	0	0	0	0	0	0	0
Mrpl52	NM_026851	237.63	202.11	231.37	201.3	180.75	155.41	NO	1	1	1	0	0	1	0	0	0	0	0	0	0	0	0	0	0	0	0	0	0	0	1	0
Gpx1	NM_008160	175.78	168.3	199.67	257.19	206.39	200.74	NO	1	0	0	0	0	0	0	0	0	0	0	1	0	0	0	0	0	0	0	0	0	0	0	0
Sf3b6	NM_025323	213.8	174.09	240.17	212.67	182.6	183.81	NO	0	0	0	0	0	0	0	0	0	0	0	0	0	0	0	0	0	0	0	0	0	0	0	0
Eci2	NM_001110331,NM_011868,NR_073427	183.52	140.48	247.69	182.62	203.89	248.46	NO	1	0	0	0	0	0	0	0	0	0	0	0	0	0	0	0	0	0	0	0	0	0	0	0
Pdia4	NM_009787	220.91	181.16	198.84	184.83	181.31	239.34	NO	1	1	1	0	0	1	1	0	0	0	0	0	0	0	0	0	0	0	0	1	1	1	1	0
Pdhb	NM_024221	222.4	188.15	210.56	198.37	193.15	193.71	NO	1	0	0	0	0	0	0	0	0	0	0	0	0	0	0	0	0	0	0	0	0	0	0	0
Id3	NM_008321	199.45	138.94	176.33	310.29	160.39	219.1	NO	1	0	0	0	0	1	1	0	0	0	0	0	1	1	0	0	1	1	0	1	0	0	0	0
Anapc5	NM_001042491,NM_001289517,NM_001289518,NM_001289519,NM_001289520,NM_021505	215.3	228.45	173.14	192.92	195.28	198.98	NO	1	0	0	0	0	0	0	0	0	0	0	0	0	0	0	0	0	0	0	0	0	0	0	0
BC031181	NM_001001181	195.24	145.22	222.2	235.09	197.87	208.29	NO	0	0	0	0	0	0	0	0	0	0	0	0	0	0	0	0	0	0	0	0	0	0	0	0
Actr1a	NM_016860	196.26	187.57	187.08	224.27	199.36	208.96	NO	1	0	0	0	0	0	0	0	0	0	0	0	0	0	0	0	0	0	0	1	0	0	0	0
Atad1	NM_026487	210.03	187.74	216.72	178.81	213.51	195.86	NO	0	0	0	0	0	0	1	0	0	0	0	1	0	0	0	0	0	0	0	0	0	0	0	0
Pa2g4	NM_011119	263.7	260.44	158.29	165.31	211.11	143.45	NO	0	0	0	0	0	0	0	0	0	0	0	0	0	0	0	0	0	0	0	0	1	0	0	1
Ostc	NM_025509	263.74	187.62	205.07	180.52	191.3	172.74	NO	1	0	0	0	0	0	0	0	0	0	0	0	0	0	0	0	0	0	0	0	0	0	0	0
Asah1	NM_019734	211.12	209.52	238.32	126.06	185.61	229.87	NO	0	0	0	0	0	0	0	0	0	0	0	0	0	0	0	0	0	0	0	0	0	0	0	0
Igfbp3	NM_008343	255.97	284.01	164.69	37.46	352.19	104.24	NO	1	1	1	0	0	1	1	0	0	0	0	0	0	0	0	0	0	0	0	0	0	0	1	0
B2m	NM_009735	195.91	208.52	240.22	95.27	222.62	235.52	NO	0	0	0	0	0	0	0	0	0	0	0	1	0	0	0	0	0	0	0	1	0	0	0	0
Raly	NM_001139511,NM_001139512,NM_001139513,NM_023130	216.68	237.19	159.83	184.45	222.7	176.08	NO	0	0	0	0	0	0	0	0	0	0	0	0	0	0	0	0	0	0	0	1	0	0	0	0
Ndufa5	NM_026614	274.47	203.65	232.58	133.69	193.99	156.63	NO	1	0	0	0	0	0	0	0	0	0	0	0	0	0	0	0	0	0	0	0	0	0	0	0
Csnk2b	NM_001303445,NM_001303446,NM_001303476,NM_009975	206.29	238.73	179.3	194.13	207.64	167.04	NO	0	0	0	0	0	0	1	0	0	0	0	0	0	0	0	0	0	0	0	1	0	0	0	0
Ube2i	NM_001177609,NM_001177610,NM_011665	178.17	247.65	175.74	204.11	209.74	175.31	NO	0	0	0	0	0	0	1	0	0	0	0	0	0	0	0	0	0	0	0	0	1	0	0	1
Dnajc7	NM_019795	205.66	183.25	167.9	266.5	183.53	182.11	NO	0	0	0	0	0	0	1	0	0	0	0	1	0	0	0	0	0	0	0	0	0	0	0	0
Chmp2a	NM_026885	197.65	166.27	223.93	229.77	167.66	203.65	NO	0	0	0	0	0	0	0	0	0	0	0	0	0	0	0	0	0	0	0	0	0	0	0	0
Rap1gap	NM_001081155,NM_001256218,NM_029563	191.99	266.08	293.99	174.38	89.58	170.89	NO	0	0	0	0	0	0	0	0	0	0	0	0	0	0	0	0	0	0	0	1	0	0	0	0
2700060E02Rik	NM_026528	203.1	198.16	208.52	206.68	178.26	190.84	NO	1	1	1	0	0	1	0	0	0	0	0	0	0	0	0	0	0	0	0	0	1	1	1	1
Psmd4	NM_001282017,NM_008951	212.39	206.26	177.53	203.81	195.77	189.8	NO	0	0	0	0	0	0	0	0	0	0	0	0	0	0	0	0	0	0	0	0	0	0	0	0
Pafah1b1	NM_013625,NR_037610	173.39	187.07	198.09	217.22	199.71	209.89	NO	0	0	0	0	0	0	0	0	0	0	0	0	0	0	0	0	0	0	0	1	0	0	0	0
Gm10094	NM_001142441	204.75	208.44	200.33	191.04	189.2	191.38	NO	0	0	0	0	0	0	0	0	0	0	0	0	0	0	0	0	0	0	0	0	0	0	0	0
Tspan12	NM_173007	200.98	201.54	215.8	164.61	178.07	222.52	NO	0	0	0	0	0	0	0	0	0	0	0	0	0	0	0	0	0	0	0	0	0	0	0	0
Sox4	NM_009238	120.6	260.72	220.97	169.93	201.08	210.18	NO	1	1	1	0	0	1	1	0	0	0	0	0	0	0	0	0	0	0	0	0	0	0	1	0
Fhl1	NM_001077361,NM_001077362,NM_001287800,NM_010211	115.13	143.21	130.47	299.6	214.94	279.72	UP_WT	0	0	0	0	0	0	0	0	0	0	0	0	0	0	0	0	0	0	0	0	0	0	0	0
Ywhah	NM_011738	208.33	255.37	164.11	139.32	246.07	169.62	NO	0	1	1	0	1	1	0	0	0	0	1	0	0	0	0	0	0	0	0	0	0	0	1	0
Pfdn1	NM_026027	210.29	182.87	220.17	172.56	194	201.84	NO	1	0	0	0	0	0	0	0	0	0	0	0	0	0	0	0	0	0	0	0	0	0	0	0
Edf1	NM_021519	188.09	159.4	194.88	278.83	179.34	180.55	NO	0	0	0	0	0	0	0	0	0	0	0	0	0	0	0	0	0	0	0	0	1	0	0	1
Tpm4	NM_001001491	233.22	331.66	168.52	87.72	205.26	152.55	NO	0	0	0	0	0	0	0	0	0	0	0	0	0	0	0	0	0	0	0	0	1	0	0	1
Slc3a2	NM_001161413,NM_008577	166.66	187.32	203.59	189.4	208.64	222	NO	1	0	0	0	0	1	1	0	0	0	0	1	0	0	0	0	1	1	0	1	0	0	0	0
Acox1	NM_001271898,NM_015729	121.71	129.99	177.92	278.07	209.71	258.9	UP_WT	1	0	0	0	0	0	0	0	0	0	0	0	0	0	0	0	0	0	0	1	1	1	0	0
Sar1b	NM_025535	186.22	153.55	214.09	206.75	193.73	221.9	NO	0	0	0	0	0	1	1	0	0	0	0	0	0	0	0	0	1	1	0	0	0	0	0	0
Stip1	NM_016737	229.51	215.11	159.15	203.53	203.05	165.58	NO	1	0	0	0	0	0	0	1	1	0	0	0	0	0	0	0	0	0	0	0	0	0	0	0
Ganab	NM_001293621,NM_008060	192.18	221.68	187.76	176.84	199.04	197.96	NO	1	0	0	0	0	0	1	0	0	0	0	0	0	0	0	0	0	0	0	0	1	1	0	1
Ctsl	NM_009984	129.2	117.21	174.1	325.56	185.62	243.53	UP_WT	0	0	0	0	0	0	0	0	0	0	0	0	0	0	0	0	0	0	0	1	0	0	0	0
Fscn1	NM_007984	115.79	246.56	156.95	314.22	212.93	127.86	NO	0	0	0	0	0	1	1	0	0	0	0	1	0	0	0	0	1	1	0	0	0	0	0	0
Gng12	NM_001177556,NM_001177557,NM_001177558,NM_001177559,NM_001177560,NM_025278	168.17	227.53	182.82	219.61	184.81	190.14	NO	0	0	0	0	0	0	0	0	0	0	0	0	0	0	0	0	0	0	0	0	1	0	0	1
Rsl1d1	NM_025546	269.18	231	186.31	162.42	188.94	134.25	NO	0	0	0	0	0	0	0	0	0	0	0	0	0	0	0	0	0	0	0	0	1	0	0	1
Gtf2i	NM_001080746,NM_001080747,NM_001080748,NM_001080749,NM_010365	148.68	204.99	186.06	238.1	200.64	191.64	NO	1	0	0	0	0	0	0	0	0	0	0	0	0	0	0	0	0	0	0	0	0	0	0	0
Sptan1	NM_001076554,NM_001177667,NM_001177668	166.53	198.39	156.5	189.98	251.3	206.62	NO	0	0	0	0	0	0	0	0	0	0	0	0	0	0	0	0	0	0	0	0	0	0	0	0
Kif1b	NM_001290995,NM_008441,NM_207682	126.78	200.83	183.34	177.38	229.71	246.12	NO	1	0	0	0	0	1	1	0	0	0	0	0	1	1	0	0	1	1	0	1	0	0	0	0
Aqp4	NM_009700	75.3	85.41	161.38	380.37	201.04	260.22	UP_WT	1	1	1	0	0	1	1	0	0	0	0	0	0	0	0	0	0	0	0	0	0	0	1	0
Ndufb2	NM_026612	197.76	137.77	261.69	183.05	207.99	175.07	NO	0	0	0	0	0	0	0	0	0	0	0	0	0	0	0	0	0	0	0	0	1	0	0	1
Cdkn1a	NM_001111099,NM_007669	180.31	258.47	204.9	62.17	294.59	159.09	NO	0	0	0	0	0	1	1	0	0	0	0	1	1	1	0	0	1	1	0	1	0	0	0	0
Polr2g	NM_026329	228.52	179.83	183.58	211.63	185.76	169.86	NO	0	0	0	0	0	0	0	0	0	0	0	0	0	0	0	0	0	0	0	1	0	0	0	0
Odc1	NM_013614	209.43	204.32	168.62	152.12	193.81	229.87	NO	0	0	0	0	0	1	1	0	0	0	0	0	0	0	0	0	1	1	0	1	0	0	0	0
Golga7	NM_001042484,NM_020585	194.77	166.99	193.97	217.69	183.54	200.75	NO	0	0	0	0	0	0	0	0	0	0	0	0	0	0	0	0	0	0	0	0	1	0	0	1
Eif3l	NM_145139	207.15	210.8	183.08	174.31	202.65	179.26	NO	0	0	0	0	0	0	0	0	0	0	0	0	0	0	0	0	0	0	0	0	1	0	0	1
Ptprs	NM_001252453,NM_001252455,NM_001252456,NM_011218	120.26	206.78	172.16	246.15	195.84	215.88	NO	1	1	1	0	0	1	0	0	0	0	0	0	0	0	0	0	1	1	0	0	1	1	0	1
Pnrc2	NM_026383	183.26	149.01	183.95	200.44	215.5	221.22	NO	1	0	0	0	0	0	0	0	0	0	0	0	0	0	0	0	0	0	0	0	0	0	0	0
Ptp4a2	NM_001164745,NM_008974	212.88	203.38	179.48	187.61	185.74	182.9	NO	0	0	0	0	0	0	0	0	0	0	0	0	0	0	0	0	0	0	0	0	0	0	0	0
Dnaja1	NM_001164671,NM_001164672,NM_008298	212.36	185.29	201.32	187.02	169.06	196.64	NO	0	0	0	0	0	1	0	0	0	0	1	1	0	0	0	0	1	1	0	1	0	0	0	0
Psmd13	NM_011875	209.65	204.89	187.42	181.57	192.26	175.68	NO	0	0	0	0	0	0	0	0	0	0	0	0	0	0	0	0	0	0	0	0	0	0	0	0
Nap1l5	NM_021432	180.41	191.54	230.47	230.8	154.69	162.58	NO	0	0	0	0	0	0	0	0	0	0	0	0	0	0	0	0	0	0	0	0	0	0	0	0
Cd24a	NM_009846	140.82	172.6	176.56	169.53	215.03	275.8	NO	0	0	0	0	0	0	0	0	0	0	0	0	0	0	0	0	0	0	0	1	0	0	0	0
Atox1	NM_009720	176.16	167.99	209.97	197.51	189.48	208.25	NO	0	0	0	0	0	0	0	0	0	0	0	0	0	0	0	0	0	0	0	0	0	0	0	0
Csnk2a1	NM_007788	216.53	195.5	183.21	199.19	175.87	178.78	NO	0	0	0	0	0	0	0	0	0	0	0	0	0	0	0	0	0	0	0	0	0	0	0	0
Psmd7	NM_010817	219.03	199.78	184.24	184.96	187.99	164.91	NO	0	0	0	0	0	0	0	0	0	0	0	0	0	0	0	0	0	0	0	0	0	0	0	0
Tmem147	NM_027215	193.25	159.36	186.96	251.78	188.74	158.32	NO	0	0	0	0	0	0	0	0	0	0	0	0	0	0	0	0	0	0	0	0	1	0	0	1
0610007P14Rik	NM_021446	250.26	197.73	194.18	134.74	186.77	169.66	NO	0	0	0	0	0	0	0	0	0	0	0	0	0	0	0	0	0	0	0	0	0	0	0	0
6330403K07Rik	NM_134022	117.85	109.17	213.47	362.67	120.95	209.03	NO	0	0	0	0	0	0	0	0	0	0	0	1	0	0	0	0	0	0	0	1	0	0	0	0
Chmp5	NM_029814	179.73	150.88	206.26	226.76	171.1	197.91	NO	1	1	1	0	0	1	0	0	0	0	0	0	0	0	0	0	0	0	0	1	1	1	1	0
Psmd14	NM_021526	213.52	203.37	177.92	172.78	189.67	174.48	NO	1	0	0	0	0	0	0	0	0	0	0	0	0	0	0	0	0	0	0	0	0	0	0	0
Dnajb6	NM_001037940,NM_001037941,NM_001127367,NM_011847	165.25	186.57	221.51	177.88	173.58	206.5	NO	0	0	0	0	0	0	0	1	0	1	0	0	0	0	0	0	0	0	0	0	0	0	0	0
Lrig1	NM_008377	72.34	154.6	148.68	162.72	284.2	307.24	UP_WT	1	0	0	0	0	1	1	0	0	0	0	0	0	0	0	0	1	1	0	0	0	0	0	0
Drap1	NM_001291080,NM_024176	184.24	180.98	173.78	225.32	196.96	168.37	NO	0	0	0	0	0	0	1	0	0	0	0	0	0	0	0	0	0	0	0	1	0	0	0	0
Arl3	NM_019718	172.69	148.84	197.36	212.72	195.22	201.01	NO	0	0	0	0	0	1	1	0	0	0	0	0	0	0	0	0	1	1	0	1	0	0	0	0
Golph3	NM_025673	257.34	227.71	212.67	91.88	196.97	140.52	NO	0	1	1	0	0	1	1	0	0	0	0	0	0	0	0	0	0	0	0	0	1	0	1	1
Snrpc	NM_011432	187.04	235.49	169.1	170.1	199.18	166.04	NO	1	0	0	0	0	0	0	0	0	0	0	0	0	0	0	0	0	0	0	0	0	0	0	0
Cspg5	NM_001166273,NM_013884	195.39	182.57	220.05	186.98	191.9	149.74	NO	0	0	0	0	0	1	1	0	0	0	0	0	1	1	0	0	1	1	0	0	0	0	0	0
Ilf2	NM_026374	220.56	206.05	157.93	198.54	164.76	178.69	NO	0	0	0	0	0	0	0	0	0	0	0	0	0	0	0	0	0	0	0	0	1	0	0	1
Tomm7	NM_025394	200.74	171.51	206.23	186.08	178.42	182.55	NO	1	0	0	0	0	0	0	0	0	0	0	0	0	0	0	0	0	0	0	0	1	1	0	1
Ptbp2	NM_019550	193.31	202.78	205.49	154.26	173.89	193.92	NO	0	0	0	0	0	0	0	0	0	0	0	0	0	0	0	0	0	0	0	0	0	0	0	0
Ank2	NM_001034168,NM_178655	180.29	176.58	163.63	170.52	223.2	208.3	NO	0	0	0	0	0	1	1	0	0	0	0	0	1	1	0	0	0	0	0	1	0	0	0	0
Atp6v1f	NM_025381	165.7	139.6	196.43	240.94	167.15	210.41	NO	1	0	0	0	0	0	0	0	0	0	0	0	0	0	0	0	0	0	0	0	0	0	0	0
Nutf2-ps1	NR_033574	236.8	207.66	154.82	166.63	209.65	143.69	NO	0	0	0	0	0	0	0	0	0	0	0	0	0	0	0	0	0	0	0	0	0	0	0	0
Nisch	NM_022656	131.4	187.12	161.52	263.51	184.6	190.01	NO	0	0	0	0	0	0	0	0	0	0	0	0	0	0	0	0	0	0	0	0	1	0	0	1
Serf2	NM_001290837,NM_011354,NR_110986	195.36	165.81	201.12	185.81	172.56	193.47	NO	1	0	0	0	0	0	0	0	0	0	0	0	0	0	0	0	0	0	0	1	0	0	0	0
Oaz1	NM_001301034,NM_008753	179.39	168.71	159.37	211.93	193.01	200.48	NO	0	0	0	0	0	0	1	0	0	0	0	0	0	0	0	0	0	0	0	1	0	0	0	0
Psmd1	NM_027357	201.6	209.57	175.56	161.13	185.52	177.13	NO	0	0	0	0	0	0	0	0	0	0	0	0	0	0	0	0	0	0	0	0	0	0	0	0
Magoh	NM_001282737	218.19	208.12	219.96	154.69	156.5	152.82	NO	0	0	0	0	0	0	0	0	0	0	0	0	0	0	0	0	0	0	0	0	0	0	0	0
Arpc1a	NM_019767	163.06	159.19	166.35	273.83	164.12	182.89	NO	1	0	0	0	0	0	0	0	0	0	0	0	0	0	0	0	0	0	0	0	0	0	0	0
Sparcl1	NM_010097	137.06	194.38	157.38	327.62	179.52	113.42	NO	0	0	0	0	0	0	0	0	0	0	0	0	0	0	0	0	0	0	0	0	0	0	0	0
Thra	NM_178060	114.56	144.77	173.78	366.33	132.8	176.66	NO	0	0	0	0	0	1	1	0	0	0	0	1	0	0	0	0	1	1	0	0	0	0	0	0
Trim28	NM_011588	171.22	263.9	143.02	197.38	207.06	125.89	NO	0	0	0	0	0	0	0	0	0	0	0	0	0	0	0	0	0	0	0	0	0	0	0	0
Tubb4a	NM_009451	73.31	93.44	95.22	701.42	47.36	95.87	UP_WT	0	0	0	0	0	0	0	0	0	0	0	0	0	0	0	0	0	0	0	0	0	0	0	0
Pmm1	NM_001282040,NM_001282041,NM_013872	164.08	144.87	171.46	179.26	235.28	210.98	NO	1	0	0	0	0	0	0	0	0	0	0	0	0	0	0	0	0	0	0	0	0	0	0	0
Atxn7l3b	NM_001033474	149.24	189.41	166.46	235.51	186.24	176.93	NO	1	0	0	0	0	0	0	0	0	0	0	0	0	0	0	0	0	0	0	1	0	0	0	0
Ttc3	NM_009441	188.92	186.83	193.36	169.22	174.86	189.74	NO	0	0	0	0	0	1	0	0	0	0	1	0	1	1	0	1	0	0	0	0	0	0	0	0
Ahsa1	NM_146036	232.04	181.96	149.91	195.62	176.87	166.48	NO	0	0	0	0	0	0	0	0	0	0	0	0	0	0	0	0	0	0	0	0	0	0	0	0
Ssr4	NM_001166480,NM_009279	201.18	165.6	198.97	197.58	177.6	161.51	NO	0	0	0	0	0	0	0	0	0	0	0	0	0	0	0	0	0	0	0	1	0	0	0	0
Eif3d	NM_018749	202.88	207.99	156.88	190	190.12	153.26	NO	1	0	0	0	0	0	0	0	0	0	0	0	0	0	0	0	0	0	0	0	0	0	0	0
Higd2a	NM_025933	170.79	142.77	181.26	214.51	195.01	195.83	NO	0	0	0	0	0	0	0	0	0	0	0	0	0	0	0	0	0	0	0	1	0	0	0	0
Rad23b	NM_009011	190.62	234.6	164.36	162.27	192.5	155.75	NO	0	0	0	0	0	0	0	0	0	0	0	0	0	0	0	0	0	0	0	0	0	0	0	0
Ccnb1	NM_172301	270.55	256.15	169.04	15.4	224.73	163.63	NO	0	0	0	0	0	0	0	0	0	0	0	0	0	0	0	0	0	0	0	0	0	0	0	0
Dek	NM_025900	240.23	281.39	155.95	104.56	177.75	134.67	NO	0	0	0	0	0	0	0	0	0	0	0	0	0	0	0	0	0	0	0	1	0	0	0	0
Rab14	NM_026697	146.36	183.38	162.32	219.15	201.73	180.49	NO	0	1	1	0	0	1	1	0	0	0	0	0	0	0	0	0	0	0	0	0	0	0	1	0
Srsf7	NM_001195485,NM_001195486,NM_001195487,NM_146083,NR_036615	240.25	199.48	149.4	187.34	176.49	140.12	NO	1	0	0	0	0	1	0	0	0	0	0	0	0	0	0	0	1	1	0	1	0	0	0	0
Atraid	NM_027855,NM_212470	172.47	129.51	208.36	214.71	173.92	193.91	NO	0	0	0	0	0	0	0	0	0	0	0	0	0	0	0	0	0	0	0	0	0	0	0	0
Rheb	NM_053075	198.46	187.88	206.14	166.2	171.63	161.95	NO	1	1	1	0	0	1	1	0	0	0	0	0	0	0	0	0	1	1	0	1	1	1	0	0
Shisa4	NM_175259	102	153.67	150.19	296.5	179.88	209.84	UP_WT	1	0	0	0	0	1	1	0	0	0	0	0	0	0	0	0	1	1	0	0	0	0	0	0
Atp6ap1	NM_018794	176.66	151.52	181.35	223.28	172.08	186.93	NO	1	0	0	0	0	0	0	0	0	0	0	0	0	0	0	0	0	0	0	0	0	0	0	0
Mff	NM_029409	164.17	141.65	200.72	218.01	170.26	195.35	NO	0	0	0	0	0	0	0	0	0	0	0	0	0	0	0	0	0	0	0	0	0	0	0	0
Cops5	NM_001277101,NM_013715,NR_102282	197.81	176.72	182.64	176.37	187.43	168.9	NO	0	0	0	0	0	0	0	0	0	0	0	1	0	0	0	0	0	0	0	0	0	0	0	0
Bzw2	NM_025840	211.87	205.21	177.63	182.43	163.51	148.25	NO	1	0	0	0	0	0	0	0	0	0	0	0	0	0	0	0	0	0	0	0	0	0	0	0
Arl1	NM_025859	195.57	217.94	197.43	132.65	186.89	157.8	NO	0	0	0	0	0	0	1	0	0	0	0	0	0	0	0	0	0	0	0	0	1	0	0	1
Gm13363	NR_002688	151.71	193.75	216.31	162.25	167.15	197.11	NO	0	0	0	0	0	0	0	0	0	0	0	0	0	0	0	0	0	0	0	0	0	0	0	0
Ccng1	NM_009831	201.82	154.58	179.15	94.66	271.71	185.44	NO	1	0	0	0	0	0	0	0	0	0	0	0	0	0	0	0	0	0	0	0	1	1	0	1
Ufc1	NM_025388	175.15	206.2	189.3	159.08	166.24	189.61	NO	0	0	0	0	0	0	1	0	0	0	0	1	0	0	0	0	0	0	0	1	0	0	0	0
Cycs	NM_007808	244.57	198.88	197.88	93.95	219.07	131.23	NO	0	0	0	0	0	0	0	0	0	0	0	0	0	0	0	0	0	0	0	0	0	0	0	0
Glyr1	NM_001079814,NM_028720	148.6	204.69	170.13	178.21	186.03	197.8	NO	0	0	0	0	0	1	0	0	0	0	1	0	0	0	0	0	1	1	0	1	0	0	0	0
Suclg1	NM_019879	199.85	177.01	173.17	153.98	213.26	165.72	NO	1	0	0	0	0	0	0	0	0	0	0	0	0	0	0	0	0	0	0	0	1	1	0	1
Tmed10	NM_026775	149.81	220.82	177.76	168.58	178.09	187.37	NO	0	0	0	0	0	1	1	0	0	0	0	1	0	0	0	0	1	1	0	1	0	0	0	0
Vps28	NM_025842	158.73	129.28	159.53	274.51	174.04	185.85	NO	1	0	0	0	0	0	0	0	0	0	0	0	0	0	0	0	0	0	0	0	0	0	0	0
Mpdu1	NM_001301710,NM_001301711,NM_011900,NR_125917	166.86	208.42	168.83	142.2	198.1	197.39	NO	1	0	0	0	0	0	0	0	0	0	0	1	0	0	0	0	0	0	0	1	0	0	0	0
Hsd17b4	NM_008292	165.6	179.7	178.67	180.47	186.47	189.89	NO	1	0	0	0	0	0	0	0	0	0	0	0	0	0	0	0	0	0	0	0	0	0	0	0
Cbfb	NM_001161456,NM_001161457,NM_001161458,NM_022309	219.79	242.29	156.63	157.16	176.47	128.44	NO	0	0	0	0	0	0	0	0	0	0	0	1	0	0	0	0	0	0	0	0	0	0	0	0
Mrpl33	NM_025796	208.66	159.7	198.04	156.13	194.4	158.8	NO	0	0	0	0	0	0	0	0	0	0	0	0	0	0	0	0	0	0	0	0	0	0	0	0
Vps35	NM_022997	197.14	170.48	183.29	161.49	191.32	170.2	NO	0	0	0	0	0	0	0	0	0	0	0	0	0	0	0	0	0	0	0	0	1	0	0	1
Acly	NM_001199296,NM_134037	190.73	234.84	152.78	164.65	179.06	149.66	NO	1	0	0	0	0	1	0	0	0	0	0	0	0	0	0	0	1	0	1	0	0	0	0	0
Phb2	NM_007531	186.68	226.95	154	174.7	189.69	137.77	NO	0	0	0	0	0	1	1	0	0	0	0	1	0	0	0	0	1	1	0	1	0	0	0	0
Rtn1	NM_001007596,NM_001286448,NM_153457,NR_104446	110.66	158.51	101.95	258.07	276.08	164.08	UP_WT	0	0	0	0	0	0	0	0	0	0	0	0	0	0	0	0	0	0	0	0	0	0	0	0
Tmx2	NM_001290751,NM_025868	216.48	168.47	179.52	129.2	199.69	174.94	NO	0	0	0	0	0	0	0	0	0	0	0	0	0	0	0	0	0	0	0	0	0	0	0	0
Slc38a3	NM_001199217,NM_001199218,NM_023805	208.52	145.64	213.82	154.33	174.9	171.08	NO	0	0	0	0	0	1	0	0	0	0	1	0	1	1	0	1	0	0	0	0	0	0	0	0
Ykt6	NM_019661	176.58	163.67	162.02	200.53	193.04	172.13	NO	0	0	0	0	0	0	0	0	0	0	0	0	0	0	0	0	0	0	0	0	0	0	0	0
Kpnb1	NM_008379	196.58	221.62	135.25	174.42	219.01	120.7	NO	0	1	1	0	1	1	0	0	0	0	1	0	0	0	0	0	0	0	0	1	1	0	1	0
Mettl9	NM_021554	186.45	191.3	171.38	153.98	194.75	169.51	NO	0	1	1	0	1	1	0	0	0	0	1	0	0	0	0	0	0	0	0	0	1	0	1	1
Sox2	NM_011443	2.59	6.64	3.45	495.4	306.24	247.93	UP_WT	1	1	1	0	0	1	1	0	0	0	0	1	1	1	0	0	1	1	0	1	0	0	0	0
Got2	NM_010325	145.06	240.05	156.32	152.22	202.46	164.42	NO	1	0	0	0	0	0	0	0	0	0	0	0	0	0	0	0	0	0	0	0	0	0	0	0
Ube2e3	NM_009454	166.34	222.68	186.03	152.56	155.86	173.95	NO	0	0	0	0	0	0	1	0	0	0	0	1	0	0	0	0	0	0	0	1	0	0	0	0
Emc7	NM_133749	187.92	144.95	189.08	186.12	177.68	171.05	NO	0	0	0	0	0	0	0	0	0	0	0	0	0	0	0	0	0	0	0	0	0	0	0	0
Ptov1	NM_133949	127.55	203.7	154.52	235.28	171.2	164.07	NO	1	1	1	0	0	1	1	0	0	0	0	0	0	0	0	0	0	0	0	1	1	1	1	0
Rbmx	NM_001166623,NM_011252,NR_029425	184.35	204.51	155.12	190.78	169.56	151.01	NO	1	1	1	0	0	1	0	0	0	0	0	0	0	0	0	0	0	0	0	0	1	1	1	1
Nudc	NM_010948	199.57	189.1	140.17	183.59	182.14	160.35	NO	0	0	0	0	0	0	0	0	0	0	0	0	0	0	0	0	0	0	0	0	0	0	0	0
Abat	NM_001170978,NM_172961	64.13	76.62	172.06	196.45	225.17	319.89	UP_WT	1	1	1	0	0	1	1	0	0	0	0	0	0	0	0	0	0	0	0	0	0	0	1	0
Eif4e	NM_007917	223.9	200.72	158.47	136.99	184.49	146.28	NO	0	0	0	0	0	0	0	0	0	0	0	0	0	0	0	0	0	0	0	0	0	0	0	0
Adam9	NM_001270996,NM_007404	158.81	204.66	199.83	117.68	169.44	200.24	NO	0	1	1	0	0	1	1	0	0	0	0	0	0	0	0	0	0	0	0	0	0	0	1	0
Eif1b	NM_026892	153.47	164.02	164.85	248.6	165.35	154.16	NO	0	1	1	0	0	1	1	0	0	0	0	0	0	0	0	0	0	0	0	0	0	0	1	0
Dars	NM_145507,NM_177445	189.49	168.6	158.23	177.52	186.87	169.58	NO	0	1	1	0	0	1	1	0	0	0	0	0	0	0	0	0	0	0	0	0	0	0	1	0
Atp6v0d1	NM_013477	129.12	159.8	165.82	242.56	169.37	181.44	NO	1	0	0	0	0	0	0	0	0	0	0	0	0	0	0	0	0	0	0	0	0	0	0	0
Ipo5	NM_023579	219.1	229.83	148.81	106.94	201.85	140.54	NO	0	1	1	0	1	1	0	0	0	0	1	0	0	0	0	0	0	0	0	0	0	0	1	0
Hes5	NM_010419	334.68	29.49	208.02	238.06	77.15	159.61	NO	1	0	0	0	0	1	1	0	0	0	0	0	1	1	0	0	0	0	0	1	1	1	0	0
Ilk	NM_001161724,NM_010562	148.57	171.95	155	221.51	184.65	165.27	NO	0	0	0	0	0	0	0	0	0	0	0	0	0	0	0	0	0	0	0	0	0	0	0	0
Dlst	NM_030225	171.31	172.1	162.02	156.01	196.45	188.44	NO	0	0	0	0	0	0	1	0	0	0	0	0	0	0	0	0	0	0	0	1	0	0	0	0
Mgst1	NM_019946	90.22	75.3	176.06	197.3	195.67	311.45	UP_WT	1	0	0	0	0	0	0	0	0	0	0	0	0	0	0	0	0	0	0	0	0	0	0	0
Slc25a18	NM_001081048	100.84	94.09	100.28	98.19	364.15	288.41	UP_WT	1	1	1	0	0	1	0	0	0	0	0	0	0	0	0	0	0	0	0	0	0	0	1	0
Copa	NM_009938	163.57	177.11	166.69	187.53	165.87	185.12	NO	0	1	1	0	0	1	1	0	0	0	0	0	0	0	0	0	0	0	0	0	0	0	1	0
Smarce1	NM_020618	185.42	181.91	173.33	201.82	142.78	159.65	NO	0	0	0	0	0	0	0	0	0	0	0	0	0	0	0	0	0	0	0	0	0	0	0	0
Khdrbs1	NM_011317,NR_045036	159.83	233.96	164.95	148.95	182.75	153.28	NO	1	0	0	0	0	1	1	0	0	0	0	0	0	0	0	0	1	1	0	0	0	0	0	0
Sulf2	NM_001252578,NM_001252579,NM_028072	142.11	229.47	137.66	175.38	243.82	114.79	NO	0	0	0	0	0	1	0	0	0	0	1	0	0	0	0	0	1	1	0	0	0	0	0	0
Lsm8	NM_133939	243.4	217.14	196.42	99.44	168.04	118.67	UP_MUT	0	0	0	0	0	0	0	0	0	0	0	0	0	0	0	0	0	0	0	0	0	0	0	0
Impdh2	NM_011830	198.54	241.28	143.22	174.03	170.38	115.31	NO	1	0	0	0	0	0	0	0	0	0	0	0	0	0	0	0	0	0	0	0	1	1	0	1
Txn2	NM_019913	180.99	166.87	177.04	171.06	176.24	168.87	NO	1	0	0	0	0	0	1	0	0	0	0	0	0	0	0	0	0	0	0	1	0	0	0	0
Mtch1	NM_019880	149.94	146.54	127.4	250.5	175.58	189.6	NO	0	0	0	0	0	0	0	0	0	0	0	0	0	0	0	0	0	0	0	0	0	0	0	0
Chmp4b	NM_029362	167.19	145.04	162.22	206.52	188.84	169.37	NO	0	1	1	0	0	1	1	0	0	0	0	0	0	0	0	0	0	0	0	0	0	0	1	0
Idh3a	NM_029573	222.46	205.2	157.6	103.48	210.25	140.19	NO	1	0	0	0	0	0	0	0	0	0	0	0	0	0	0	0	0	0	0	0	0	0	0	0
Eif4a3	NM_138669	170.13	254.34	139.59	159.07	183.49	132.54	NO	0	0	0	0	0	0	0	0	0	0	0	0	0	0	0	0	0	0	0	0	0	0	0	0
Bhlhe40	NM_011498	105.73	83.44	196.36	223.62	173.22	255.78	UP_WT	0	0	0	0	0	1	1	0	0	0	0	0	1	1	0	0	1	1	0	1	0	0	0	0
Hspa4	NM_008300	191	195.04	141.31	199.31	177.95	133.44	NO	1	0	0	0	0	0	0	0	0	0	0	1	0	0	0	0	0	0	0	1	0	0	0	0
9530068E07Rik	NM_153117	146.12	199.85	163.8	148.48	209.37	169.81	NO	0	0	0	0	0	0	0	0	0	0	0	0	0	0	0	0	0	0	0	0	0	0	0	0
Echs1	NM_053119	159.43	149.46	190.83	154.56	175.17	207.25	NO	0	0	0	0	0	0	0	0	0	0	0	0	0	0	0	0	0	0	0	0	0	0	0	0
Saraf	NM_026432	149.72	122.19	176.4	228.14	165.67	194.31	NO	0	0	0	0	0	0	0	0	0	0	0	0	0	0	0	0	0	0	0	0	0	0	0	0
Eif3f	NM_025344	121.29	184.25	161.86	228.23	179.13	158.6	NO	1	0	0	0	0	0	0	0	0	0	0	0	0	0	0	0	0	0	0	0	0	0	0	0
Sec61a1	NM_016906	173.02	184.36	142.58	172.38	196.37	164.47	NO	0	0	0	0	0	0	0	0	0	0	0	0	0	0	0	0	0	0	0	0	0	0	0	0
Tfdp1	NM_001291765,NM_001291766,NM_001291768,NM_009361	210.49	239.11	124.37	138.46	196.48	123.5	NO	0	0	0	0	0	0	0	0	0	0	0	0	0	0	0	0	0	0	0	0	0	0	0	0
Ndufs1	NM_001160038,NM_001160039,NM_001160040,NM_145518	181.66	163.85	179.97	139.45	190.04	177.31	NO	0	0	0	0	0	0	0	0	0	0	0	0	0	0	0	0	0	0	0	0	1	0	0	1
Timm23	NM_016897	229.03	174.68	159.38	121.83	207.82	139.21	NO	0	0	0	0	0	0	0	0	0	0	0	0	0	0	0	0	0	0	0	0	0	0	0	0
Scamp5	NM_001301634,NM_001301635,NM_020270	136.47	164.83	173.02	241.86	140	174.94	NO	0	0	0	0	0	0	0	0	0	0	0	0	0	0	0	0	0	0	0	0	1	0	0	1
Gria2	NM_001039195,NM_001083806,NM_013540	112.51	125.91	126.92	239.32	192.08	234.11	UP_WT	1	0	0	0	0	0	0	0	0	0	0	0	0	0	0	0	0	0	0	0	0	0	0	0
Rbmxl1	NM_001252089,NM_009033	220.26	183.02	145.75	152.34	181.26	147.71	NO	0	0	0	0	0	0	0	0	0	0	0	0	0	0	0	0	0	0	0	0	0	0	0	0
Azin1	NM_001102458,NM_001301688,NM_018745,NR_125913	189.84	183.05	188.26	123.08	169.07	175.64	NO	0	0	0	0	0	1	0	0	0	0	1	1	0	0	0	0	1	1	0	1	0	0	0	0
Sar1a	NM_009120	190.74	171.21	166.78	158.73	176.21	165.26	NO	0	0	0	0	0	0	0	0	0	0	0	0	0	0	0	0	0	0	0	0	0	0	0	0
Zcchc24	NM_001101433	162.72	191.22	181.18	147.76	185.28	160.76	NO	1	0	0	0	0	1	1	0	0	0	0	0	1	1	0	0	0	0	0	0	0	0	0	0
2900097C17Rik	NR_024329	155.26	209.07	164.81	175.53	173.31	149.73	NO	0	0	0	0	0	0	0	0	0	0	0	0	0	0	0	0	0	0	0	0	0	0	0	0
Tmpo	NM_001080129,NM_001080130,NM_001080131,NM_001080132,NM_001283048,NM_011605	213.32	270.2	148.7	80.56	188.1	125.29	NO	0	0	0	0	0	1	1	0	0	0	0	0	1	1	0	0	0	0	0	0	0	0	0	0
Cope	NM_021538	160.99	174.81	155	193.51	162.54	179.23	NO	0	1	1	0	1	1	0	0	0	0	1	0	0	0	0	0	0	0	0	0	0	0	1	0
Vamp3	NM_009498	184.29	183.78	191.29	161.88	157.76	147.07	NO	0	1	1	0	1	1	0	0	0	0	1	0	0	0	0	0	0	0	0	0	1	0	1	1
Copb2	NM_015827	178.44	176.12	172.49	154.54	177.02	165.5	NO	0	0	0	0	0	0	0	0	0	0	0	0	0	0	0	0	0	0	0	0	0	0	0	0
Pdap1	NM_001033313	176.83	215.89	148.94	168.19	171.87	142.13	NO	0	0	0	0	0	0	1	0	0	0	0	0	0	0	0	0	0	0	0	1	0	0	0	0
Fkbp4	NM_010219	221.09	191.67	139.27	170.17	163.8	137.69	NO	0	0	0	0	0	0	0	0	0	0	0	0	0	0	0	0	0	0	0	0	0	0	0	0
Nsfl1c	NM_001291074,NM_198326	192.13	160.32	167.96	179.28	171.37	152.41	NO	0	0	0	0	0	0	0	0	0	0	0	0	0	0	0	0	0	0	0	0	0	0	0	0
Stx12	NM_133887	183.87	179.88	173.65	163.22	158.16	162.67	NO	0	0	0	0	0	0	0	0	0	0	0	0	0	0	0	0	0	0	0	0	0	0	0	0
Mpzl1	NM_001001880,NM_001083897	126.27	113.55	111.89	400.86	110.48	157.85	UP_WT	0	0	0	0	0	1	0	0	0	0	1	0	0	0	0	0	1	1	0	0	0	0	0	0
Msn	NM_010833	144.96	229.08	124.68	46.22	291.24	183.71	NO	0	0	0	0	0	0	0	0	0	0	0	0	0	0	0	0	0	0	0	0	0	0	0	0
Ogt	NM_001290535,NM_139144	152.71	120.77	152.42	248.67	127.94	214.64	NO	1	0	0	0	0	0	0	0	0	0	0	0	0	0	0	0	0	0	0	0	0	0	0	0
Lsm3	NM_026309	219.63	206.19	163.84	144.27	156.49	126.07	NO	0	0	0	0	0	0	0	0	0	0	0	0	0	0	0	0	0	0	0	0	0	0	0	0
Nptn	NM_001293673,NM_009145	178.85	162.56	174.02	128.27	199.73	173.05	NO	0	0	0	0	0	0	0	0	0	0	0	0	0	0	0	0	0	0	0	0	0	0	0	0
Txndc12	NM_025334	199.58	147.98	196.88	138.92	170.78	161.95	NO	1	0	0	0	0	1	1	0	0	0	0	0	1	1	0	0	0	0	0	1	0	0	0	0
Arf5	NM_007480	143.92	138.28	168.82	206.51	181.92	174.46	NO	0	0	0	0	0	0	0	0	0	0	0	0	0	0	0	0	0	0	0	0	1	0	0	1
Vbp1	NM_011692	179.79	168.93	186.7	150.88	155.95	171.14	NO	0	0	0	0	0	0	0	0	0	0	0	0	0	0	0	0	0	0	0	0	0	0	0	0
Ndufv1	NM_133666	189.49	166.84	174.85	139.66	178.69	163.58	NO	1	0	0	0	0	0	0	0	0	0	0	0	0	0	0	0	0	0	0	0	1	1	0	1
Ddost	NM_007838	181.32	182.55	160.19	151.85	168.45	167.97	NO	0	0	0	0	0	0	0	0	0	0	0	0	0	0	0	0	0	0	0	0	0	0	0	0
Npc2	NM_023409	164.57	153.61	195.61	141.77	148.32	207.59	NO	0	0	0	0	0	0	0	0	0	0	0	0	0	0	0	0	0	0	0	1	0	0	0	0
S100a10	NM_009112	145.97	235.3	213.92	66.14	207.9	141.59	NO	0	0	0	0	0	0	0	0	0	0	0	0	0	0	0	0	0	0	0	0	0	0	0	0
Kars	NM_001130868,NM_001286384,NM_053092	203.63	198.38	134.52	148.86	189.87	135.55	NO	1	0	0	0	0	0	0	0	0	0	0	0	0	0	0	0	0	0	0	0	0	0	0	0
Mtch2	NM_019758	178.08	154.57	171.03	159.28	175.89	170.82	NO	0	0	0	0	0	1	1	0	0	0	0	0	0	0	0	0	1	1	0	1	0	0	0	0
Klhl5	NM_175174	146.28	130.88	183.96	201.52	140.55	204.98	NO	1	1	1	0	0	1	1	0	0	0	0	0	0	0	0	0	0	0	0	1	1	1	1	0
Arpc5	NM_026369	150.74	168.69	138.36	227.28	166.34	155.25	NO	0	0	0	0	0	0	0	0	0	0	0	0	0	0	0	0	0	0	0	0	1	0	0	1
Deb1	NM_026794	153.38	137.76	191.97	228.92	157.29	137.13	NO	0	1	1	0	0	1	1	0	0	0	0	0	0	0	0	0	0	0	0	0	1	0	1	1
Mcl1	NM_008562	136.18	133.87	200.52	158.36	187.52	189.82	NO	0	0	0	0	0	1	1	0	0	0	0	0	1	1	0	0	1	1	0	1	0	0	0	0
Fxr1	NM_001113188,NM_001113189,NM_008053	185.61	168.04	183.77	163.29	142.91	161.61	NO	0	0	0	0	0	0	0	0	0	0	0	0	0	0	0	0	0	0	0	0	0	0	0	0
Basp1	NM_027395	186.89	209.1	159.32	171.9	167.68	109.82	NO	0	0	0	0	0	0	0	0	0	0	0	0	0	0	0	0	0	0	0	0	0	0	0	0
Grina	NM_023168	106.14	121.1	155.19	239.7	172.57	207.98	UP_WT	0	1	1	0	0	1	1	0	0	0	0	0	0	0	0	0	0	0	0	0	1	0	1	1
Arxes2	NM_029823	202.21	173.29	194.91	108.07	168.19	155.75	NO	0	0	0	0	0	0	0	0	0	0	0	0	0	0	0	0	0	0	0	0	0	0	0	0
Pnisr	NM_025669	145.36	140.57	153.03	240.06	123.28	199.47	NO	0	0	0	0	0	0	0	0	0	0	0	0	0	0	0	0	0	0	0	0	0	0	0	0
Top1	NM_009408	158.63	183.04	157.93	164.66	149.78	186.92	NO	1	1	1	0	0	1	1	0	0	0	0	0	0	0	0	0	0	0	0	1	0	0	1	0
Acsl3	NM_001033606,NM_001136222,NM_028817	112.2	106.46	129.03	262.69	168.71	220.19	UP_WT	0	0	0	0	0	1	1	0	0	0	0	1	0	0	0	0	1	1	0	1	0	0	0	0
Itpa	NM_025922	199.14	175.87	170.53	144.74	148.72	160.22	NO	0	0	0	0	0	0	0	0	0	0	0	0	0	0	0	0	0	0	0	0	0	0	0	0
Pdlim5	NM_001190852,NM_001190853,NM_001190854,NM_001190855,NM_001190856,NM_001190857,NM_019808,NM_019809,NM_022554	154.91	205.97	185.73	114.28	160.79	176.82	NO	1	0	0	0	0	0	0	1	1	0	0	0	0	0	0	0	0	0	0	0	0	0	0	0
Scarb2	NM_007644	101.3	127.81	159.3	204.27	175.95	229.48	NO	0	1	1	0	1	1	0	0	0	0	1	0	0	0	0	0	0	0	0	0	0	0	1	0
Clip3	NM_001081114	73.82	153.31	136.75	306.91	156.46	170.2	UP_WT	1	0	0	0	0	0	0	0	0	0	0	0	0	0	0	0	0	0	0	0	1	1	0	1
Lsm7	NM_025349	204.85	173.55	149.08	157.15	175.53	136.4	NO	0	1	1	0	1	1	0	0	0	0	1	0	0	0	0	0	0	0	0	1	0	0	1	0
Gas5	NR_002840	184.41	144.98	142.03	210.44	157.09	157.22	NO	0	0	0	0	0	0	0	0	0	0	0	0	0	0	0	0	0	0	0	1	0	0	0	0
Dhrs1	NM_026819	101.5	80.13	130.36	206.09	220.06	257.47	UP_WT	0	0	0	0	0	0	0	0	0	0	0	0	0	0	0	0	0	0	0	1	0	0	0	0
Srsf10	NM_001080387,NM_001284195,NM_001284196,NM_010178	202.09	198.92	153.16	145.73	150.06	145.32	NO	0	0	0	0	0	1	1	0	0	0	0	0	1	1	0	0	1	1	0	0	0	0	0	0
Chd4	NM_145979	114.68	201.95	135.86	197.33	194.55	149.92	NO	1	0	0	0	0	0	0	0	0	0	0	0	0	0	0	0	0	0	0	1	1	1	0	0
Top2b	NM_009409	160.6	187.13	155.04	189.66	151.61	149.8	NO	1	0	0	0	0	1	1	0	0	0	0	1	0	0	0	0	1	1	0	0	0	0	0	0
Prkcsh	NM_001293650,NM_001293651,NM_008925	134.12	192.39	147.87	174.36	170.92	173.94	NO	1	0	0	0	0	0	0	0	0	0	0	0	0	0	0	0	0	0	0	0	0	0	0	0
Eif3g	NM_016876	200.91	185.25	136.75	171.73	164.66	134.26	NO	0	0	0	0	0	0	0	0	0	0	0	0	0	0	0	0	0	0	0	0	0	0	0	0
Ccdc47	NM_026009	178.55	155.47	175.08	138.95	174.87	168.84	NO	0	0	0	0	0	0	0	0	0	0	0	0	0	0	0	0	0	0	0	0	0	0	0	0
Spcs2	NM_025668	162.79	137.24	166.65	170.29	163.7	190.08	NO	0	0	0	0	0	0	0	0	0	0	0	0	0	0	0	0	0	0	0	0	0	0	0	0
Stat3	NM_011486,NM_213659,NM_213660	57.12	203.21	207.05	102.87	143.56	276.78	NO	1	1	1	0	0	1	1	0	0	0	0	0	0	0	0	0	1	1	0	0	0	0	0	0
Hist1h2bc	NM_001290380,NM_023422	141.25	111.16	245.84	183.67	164.92	143.42	NO	0	0	0	0	0	0	1	0	0	0	0	1	0	0	0	0	0	0	0	1	0	0	0	0
Reep3	NM_001204915,NM_178606	124.8	198.54	175.51	157.21	152.21	181.96	NO	0	1	1	0	0	1	1	0	0	0	0	1	1	1	0	0	1	1	0	1	0	0	0	0
Cnpy2	NM_019953	172	134.54	195.99	174.77	136.34	174.93	NO	1	0	0	0	0	0	1	0	0	0	0	0	0	0	0	0	0	0	0	1	0	0	0	0
Phb	NM_008831	200	172.46	155.59	140.45	175.14	144.85	NO	0	0	0	0	0	0	0	0	0	0	0	0	0	0	0	0	0	0	0	0	0	0	0	0
Tmed4	NM_134020	166.99	158.01	160.05	158.13	173.8	171.41	NO	1	0	0	0	0	0	0	0	0	0	0	0	0	0	0	0	0	0	0	0	1	1	0	1
Jam2	NM_023844	167.59	160.6	185	87.37	194.22	192.39	NO	1	0	0	0	0	0	0	0	0	0	0	1	0	0	0	0	0	0	0	0	0	0	0	0
Tmem242	NM_027457	181.98	139.86	164.96	148.21	174.24	177.51	NO	1	0	0	0	0	0	0	0	0	0	0	0	0	0	0	0	0	0	0	0	0	0	0	0
Rtn4	NM_024226,NM_194051,NM_194052,NM_194053,NM_194054	128.79	140.98	157.43	265.5	136.85	156.43	NO	1	0	0	0	0	0	0	0	0	0	0	0	0	0	0	0	0	0	0	0	1	1	0	1
Pfdn6	NM_001185182,NM_010385	191.14	187.26	135.24	158.18	149.67	164.02	NO	0	0	0	0	0	0	0	0	0	0	0	0	0	0	0	0	0	0	0	0	0	0	0	0
Mrpl13	NM_026759	175.14	170.12	166.62	127.83	169.74	175.96	NO	0	0	0	0	0	0	0	0	0	0	0	0	0	0	0	0	0	0	0	0	0	0	0	0
Brd2	NM_001204973,NM_010238,NR_037970	129.76	189	157.59	188.04	165.47	154.97	NO	0	0	0	0	0	1	1	0	0	0	0	1	1	1	0	0	1	1	0	1	0	0	0	0
Tardbp	NM_001003898,NM_001003899,NM_001008545,NM_001008546,NM_145556,NR_027864	191.29	212.8	148.71	146.22	141.12	143.92	NO	0	0	0	0	0	0	0	0	0	0	0	0	0	0	0	0	0	0	0	0	0	0	0	0
G3bp1	NM_013716	217.85	202.97	131.05	152.16	166.54	112.8	NO	0	0	0	0	0	0	0	0	0	0	0	0	0	0	0	0	0	0	0	0	0	0	0	0
Capza1	NM_009797	168.17	177.39	154.36	150.07	164.29	167.95	NO	1	0	0	0	0	0	0	0	0	0	0	1	0	0	0	0	0	0	0	1	0	0	0	0
Gm9855	NR_037190	156.17	218.03	139	137.9	178.77	150.68	NO	0	0	0	0	0	0	0	0	0	0	0	0	0	0	0	0	0	0	0	0	0	0	0	0
Rbbp7	NM_009031	203.51	213.45	142.54	104.39	177.12	139.51	NO	0	1	1	0	0	1	1	0	0	0	0	0	0	0	0	0	0	0	0	0	0	0	1	0
Tspan31	NM_025982	172.13	143.7	160.84	162.51	168.92	170.47	NO	0	0	0	0	0	0	1	0	0	0	0	0	0	0	0	0	0	0	0	1	0	0	0	0
Mrps18c	NM_026826	181.11	188.66	195.42	132.86	150.72	126.97	NO	0	0	0	0	0	0	0	0	0	0	0	0	0	0	0	0	0	0	0	0	1	0	0	1
Ugp2	NM_001290634,NM_139297	172.63	129.39	192.7	159.38	153.07	166.49	NO	0	0	0	0	0	0	1	0	0	0	0	0	0	0	0	0	0	0	0	1	0	0	0	0
Ube2c	NM_026785	219.09	260.87	134.64	30.92	208.12	119.96	NO	0	0	0	0	0	0	0	0	0	0	0	0	0	0	0	0	0	0	0	0	1	0	0	1
Nop56	NM_024193	246.9	191.17	114.34	163.54	160.55	96.9	NO	0	0	0	0	0	0	0	0	0	0	0	0	0	0	0	0	0	0	0	0	0	0	0	0
Smox	NM_001177833,NM_001177834,NM_001177835,NM_001177836,NM_001177837,NM_001177838,NM_001177839,NM_001177840,NM_145533	88.87	96.25	192.05	199.39	192.08	204.28	NO	0	0	0	0	0	1	0	0	0	0	1	0	0	0	0	0	1	1	0	0	0	0	0	0
Cdc123	NM_133837	186.49	167.11	155.3	157.28	146.05	159.18	NO	0	0	0	0	0	0	0	0	0	0	0	0	0	0	0	0	0	0	0	0	0	0	0	0
Psmc2	NM_011188	194.46	191.29	149.86	146.96	159.89	127.96	NO	0	0	0	0	0	0	0	0	0	0	0	0	0	0	0	0	0	0	0	0	0	0	0	0
Ilf3	NM_001042707,NM_001042708,NM_001042709,NM_001277321,NM_001277322,NM_010561	149.17	201.82	156.75	149.72	144.16	165.81	NO	1	0	0	0	0	0	0	0	0	0	0	0	0	0	0	0	0	0	0	0	1	1	0	1
Twf1	NM_008971	144.89	176.45	157.86	149.61	168.92	168.05	NO	0	0	0	0	0	0	0	0	0	0	0	0	0	0	0	0	0	0	0	0	0	0	0	0
Cirbp	NM_007705	126.49	199.08	128.71	215.48	150.98	144.33	NO	1	0	0	0	0	0	0	0	0	0	0	1	0	0	0	0	0	0	0	1	0	0	0	0
Mcm7	NM_008568	243.27	258.87	115.63	72.04	166.61	107.19	NO	0	0	0	0	0	0	0	0	0	0	0	0	0	0	0	0	0	0	0	0	1	0	0	1
Picalm	NM_001252520,NM_001252521,NM_001252522,NM_001252523,NM_001252524,NM_146194	157.72	177.52	153.56	151.98	162.59	159.56	NO	0	1	1	0	1	1	0	0	0	0	1	0	0	0	0	0	0	0	0	0	1	0	1	1
Maged2	NM_001199246,NM_030700	138.4	114.7	183.53	140.81	164.15	221.25	NO	0	0	0	0	0	0	0	0	0	0	0	0	0	0	0	0	0	0	0	0	0	0	0	0
Fkbp2	NM_001166368,NM_008020	188.46	146.8	149.95	147.2	159.57	168.24	NO	0	0	0	0	0	0	0	0	0	0	0	0	0	0	0	0	0	0	0	0	0	0	0	0
Ccdc124	NM_026964	175.07	159.78	153.39	157.75	168.21	145.15	NO	0	0	0	0	0	0	0	0	0	0	0	0	0	0	0	0	0	0	0	0	1	0	0	1
Nsa2	NM_021552	160.99	155.4	176.65	142.64	151.44	172.17	NO	0	0	0	0	0	0	0	0	0	0	0	0	0	0	0	0	0	0	0	0	0	0	0	0
Fam168b	NM_001160235,NM_001160236,NM_174997	125.01	192.86	146.2	168.96	164.82	161.34	NO	0	0	0	0	0	0	0	0	0	0	0	0	0	0	0	0	0	0	0	0	0	0	0	0
Ist1	NM_028018	145.12	145.86	166.12	175.86	137.42	188.19	NO	1	0	0	0	0	0	0	0	0	0	0	0	0	0	0	0	0	0	0	0	0	0	0	0
Rbx1	NM_019712	180.25	161.73	161.23	164.16	158.3	130.94	NO	0	1	0	1	1	1	0	0	0	0	1	1	0	0	0	0	0	0	0	1	0	0	1	0
Uchl1	NM_011670	95.47	148.42	112.51	281.93	167.77	149.72	UP_WT	0	0	0	0	0	0	0	0	0	0	0	0	0	0	0	0	0	0	0	0	0	0	0	0
Slc39a7	NM_001077709,NM_008202	164.04	158.25	136.96	169.9	169.71	155.95	NO	0	0	0	0	0	0	0	0	0	0	0	1	0	0	0	0	0	0	0	1	0	0	0	0
Rdx	NM_001104616,NM_001104617,NM_009041	164.52	185.63	146.86	147.97	155.49	154	NO	0	0	0	0	0	0	0	0	0	0	0	0	0	0	0	0	0	0	0	1	1	0	0	0
Gps1	NM_001177874,NM_145370	179.19	146.6	136.77	176.73	166.95	146.65	NO	0	0	0	0	0	0	0	0	0	0	0	0	0	0	0	0	0	0	0	1	0	0	0	0
Lamtor1	NM_025605	153.96	147.64	155.26	159.92	168.27	167.51	NO	1	0	0	0	0	0	0	0	0	0	0	0	0	0	0	0	0	0	0	0	0	0	0	0
Etfa	NM_145615	158.98	145.57	174.87	121.7	174.18	177.04	NO	0	0	0	0	0	0	0	0	0	0	0	0	0	0	0	0	0	0	0	0	0	0	0	0
Ephx1	NM_010145	181.68	168.29	161.96	34.53	243.55	160.38	NO	0	0	0	0	0	0	0	0	0	0	0	0	0	0	0	0	0	0	0	0	0	0	0	0
Ddx6	NM_001110826,NM_007841,NM_181324	154.19	177.56	150.07	163.01	154.2	150.76	NO	0	0	0	0	0	0	0	0	0	0	0	0	0	0	0	0	0	0	0	1	0	0	0	0
Tpm1	NM_001164248,NM_001164249,NM_001164250,NM_001164251,NM_001164252,NM_001164253,NM_001164254,NM_001164255,NM_001164256,NM_024427	172.82	206.73	134.08	143.42	163.45	128.85	NO	0	0	0	0	0	0	0	0	0	0	0	0	0	0	0	0	0	0	0	0	1	0	0	1
Trib2	NM_144551	159.21	214.58	180.25	65.73	184.6	144.67	NO	0	0	0	0	0	1	1	0	0	0	0	0	1	1	0	0	1	1	0	1	0	0	0	0
Dnajc8	NM_172400	179.59	161.45	146.76	175.9	139.15	146.02	NO	0	1	1	0	1	1	0	0	0	0	1	0	0	0	0	0	0	0	0	0	0	0	1	0
1500012F01Rik	NM_001081005	168.47	131.4	153.73	202.39	141.41	150.92	NO	0	0	0	0	0	1	0	0	0	0	1	0	1	1	0	1	0	0	0	1	0	0	0	0
Etfb	NM_026695,NR_075104	177.11	125.43	158.33	177.87	139.75	169.78	NO	0	0	0	0	0	0	0	0	0	0	0	0	0	0	0	0	0	0	0	0	0	0	0	0
Pmpcb	NM_028431	165.92	147.81	163.55	124.68	169.13	177.06	NO	0	0	0	0	0	0	0	0	0	0	0	0	0	0	0	0	0	0	0	0	1	0	0	1
Wbp2	NM_016852	99.93	170.96	144.65	209.39	166	155.57	NO	1	0	0	0	0	0	0	0	0	0	0	0	0	0	0	0	0	0	0	0	1	1	0	1
Cnih1	NM_009919	186.85	179.29	150.5	143.15	153.63	132.18	NO	0	0	0	0	0	0	0	0	0	0	0	0	0	0	0	0	0	0	0	0	0	0	0	0
Gmfb	NM_022023	162.97	162.48	153.73	142.04	168.23	155.94	NO	0	0	0	0	0	0	0	0	0	0	0	0	0	0	0	0	0	0	0	0	0	0	0	0
Tceal8	NM_001168578,NM_025703	178.13	162.14	191.38	120.92	133.32	157.97	NO	1	0	0	0	0	0	0	0	0	0	0	0	0	0	0	0	0	0	0	0	0	0	0	0
Ube2m	NM_001168469,NM_001243968,NM_145578	166.29	162.95	135.56	179.05	166.76	132.2	NO	1	0	0	0	0	0	0	0	0	0	0	0	0	0	0	0	0	0	0	1	0	0	0	0
Acin1	NM_001085472,NM_001085473,NM_001242605,NM_001242606,NM_019567,NM_023190	139.46	165.7	131.16	207.16	140.29	158.3	NO	1	0	0	0	0	0	0	0	0	0	0	0	0	0	0	0	0	0	0	0	0	0	0	0
Polr2j	NM_011293	166.31	164.86	161.06	164.68	150.42	133.84	NO	0	0	0	0	0	0	0	0	0	0	0	0	0	0	0	0	0	0	0	0	0	0	0	0
Nsg2	NM_001290680,NM_001290681,NM_008741	91.24	82.75	192.83	202.15	123.23	247.52	NO	1	0	0	0	0	0	0	0	0	0	0	0	0	0	0	0	0	0	0	0	0	0	0	0
Scp2	NM_011327	125.67	106.05	153.11	195.01	164.16	195.58	NO	0	0	0	0	0	0	0	0	0	0	0	0	0	0	0	0	0	0	0	0	0	0	0	0
Vps29	NM_019780	159.46	132.85	168.11	151.27	167.44	160.01	NO	0	0	0	0	0	1	0	0	0	0	1	0	0	0	0	0	1	0	1	0	0	0	0	0
H2afv	NM_029938	140.65	163.85	168.88	141.95	158.33	164.74	NO	1	0	0	0	0	0	1	0	0	0	0	1	0	0	0	0	0	0	0	1	0	0	0	0
Tprkb	NM_001170488,NM_176842	106.49	127.01	163.53	201.06	129.45	210.18	NO	0	0	0	0	0	1	1	0	0	0	0	0	1	1	0	0	1	1	0	0	0	0	0	0
Pnn	NM_008891	168.75	176.1	116.97	197.53	139.35	137.38	NO	0	0	0	0	0	0	0	0	0	0	0	1	0	0	0	0	0	0	0	1	0	0	0	0
Atp6v1b2	NM_007509	149.21	128.76	151.9	185.87	155.27	165	NO	0	0	0	0	0	0	0	0	0	0	0	0	0	0	0	0	0	0	0	0	0	0	0	0
Cfl2	NM_007688	138.76	157.62	170.62	149.35	150.47	167.91	NO	0	0	0	0	0	1	1	0	0	0	0	0	1	1	0	0	0	0	0	1	0	0	0	0
Xpo1	NM_001035226,NM_134014	192.18	202.4	147.06	135.2	125.47	131.93	NO	0	1	1	0	1	1	0	0	0	0	1	0	0	0	0	0	0	0	0	1	1	0	1	0
Sae1	NM_001285891,NM_001285892,NM_019748	197.93	185.89	135.73	105.34	177.73	131.12	NO	0	0	0	0	0	1	0	0	0	0	1	0	0	0	0	0	1	0	1	0	0	0	0	0
Syncrip	NM_001284328,NM_019666,NM_019796	169.46	214.67	151.4	104.16	164.5	128.93	NO	1	0	0	0	0	1	0	0	0	0	0	1	0	0	0	0	1	0	1	1	0	0	0	0
Dtymk	NM_001105667,NM_023136	221.86	169.68	153.41	115.96	157.83	114	NO	1	0	0	0	0	0	0	0	0	0	0	0	0	0	0	0	0	0	0	0	0	0	0	0
2410015M20Rik	NM_153152	178.42	129.73	178.81	154.8	138	148.35	NO	1	0	0	0	0	0	0	0	0	0	0	0	0	0	0	0	0	0	0	0	0	0	0	0
Slc35b1	NM_016752	161.42	140.67	157.11	170.29	134.69	163.27	NO	1	0	0	0	0	0	1	0	0	0	0	0	0	0	0	0	0	0	0	0	1	1	0	1
F2r	NM_010169	152.84	172.7	174.41	71.36	157.42	198.1	NO	0	0	0	0	0	0	0	0	0	0	0	0	0	0	0	0	0	0	0	0	0	0	0	0
Pcbp4	NM_021567	113.85	147.08	127.09	269.84	129.19	139.6	NO	0	0	0	0	0	0	1	0	0	0	0	1	0	0	0	0	0	0	0	1	0	0	0	0
Dag1	NM_001276481,NM_001276482,NM_001276485,NM_001276486,NM_001276492,NM_001276493,NM_001276494,NM_010017	103.11	185.49	143.65	147.7	197.47	149.03	NO	0	1	0	1	1	1	0	0	0	0	1	0	0	0	0	0	0	0	0	0	0	0	1	0
Nell2	NM_001289653	150.06	195.75	166.08	48.06	182.33	183.94	NO	1	0	0	0	0	0	0	0	0	0	0	0	0	0	0	0	0	0	0	0	0	0	0	0
Lbh	NM_029999	133.29	168.12	217.61	86.25	152.47	168.12	NO	1	0	0	0	0	1	1	0	0	0	0	0	0	0	0	0	1	1	0	1	0	0	0	0
Lhfpl3	NM_001081231,NM_029990	109.7	107.32	145.81	275.07	132.69	154.67	NO	0	0	0	0	0	0	0	0	0	0	0	0	0	0	0	0	0	0	0	0	0	0	0	0
Nars	NM_001142950,NM_027350	197.93	170.09	138.35	120.99	159.11	137.83	NO	0	0	0	0	0	0	0	0	0	0	0	0	0	0	0	0	0	0	0	0	0	0	0	0
Cmpk1	NM_025647	172.55	153.16	164.17	130.86	154.67	148.58	NO	0	0	0	0	0	0	1	0	0	0	0	0	0	0	0	0	0	0	0	1	1	0	0	0
Sec11a	NM_019951	172.6	163.35	168.07	145.79	135.56	137.46	NO	0	0	0	0	0	0	0	0	0	0	0	0	0	0	0	0	0	0	0	1	0	0	0	0
Nhp2	NM_026631	217.66	177.43	143.83	120.85	155.17	105.28	NO	0	0	0	0	0	0	0	0	0	0	0	0	0	0	0	0	0	0	0	1	0	0	0	0
Zranb2	NM_017381	163.83	163.81	149.05	168.39	139.15	134.49	NO	0	0	0	0	0	0	0	0	0	0	0	0	0	0	0	0	0	0	0	0	0	0	0	0
Tcea1	NM_001159750,NM_001159751,NM_011541	169.81	193.86	162.2	114.18	148.52	128.61	NO	1	0	0	0	0	1	1	0	0	0	0	0	0	0	0	0	1	1	0	1	0	0	0	0
Lamtor2	NM_031248	147.65	130.05	161.31	154.31	159.46	163.78	NO	1	0	0	0	0	0	0	0	0	0	0	0	0	0	0	0	0	0	0	0	0	0	0	0
Nsg1	NM_010942	162.52	154.52	143.2	149.29	167.45	139.29	NO	0	0	0	0	0	0	0	0	0	0	0	0	0	0	0	0	0	0	0	1	0	0	0	0
Fh1	NM_010209	201.57	158.13	168.95	80.45	160.95	145.11	NO	0	0	0	0	0	0	0	1	1	0	0	0	0	0	0	0	0	0	0	0	0	0	0	0
Sox8	NM_011447	140.91	109.54	104.51	304.73	133.88	121.51	NO	0	0	0	0	0	1	1	0	0	0	0	1	1	1	0	0	1	1	0	1	0	0	0	0
Srsf11	NM_001093752,NM_001093753	158.27	166.71	144.34	159.16	119.28	166.83	NO	0	0	0	0	0	0	0	0	0	0	0	0	0	0	0	0	0	0	0	1	0	0	0	0
Dclk1	NM_001111051,NM_001111052,NM_001111053,NM_001195538,NM_001195539,NM_001195540,NM_019978	154.26	175.84	193.67	105.53	153.77	131.05	NO	1	0	0	0	0	1	1	0	0	0	0	0	1	1	0	0	0	0	0	0	0	0	0	0
Ap1s1	NM_007457	181.52	151.8	129.3	138.58	182.75	129.86	NO	1	0	0	0	0	0	0	0	0	0	0	0	0	0	0	0	0	0	0	0	0	0	0	0
Leng8	NM_172736	118.3	140.69	134.03	239.36	93.48	187.81	NO	0	0	0	0	0	0	1	1	0	1	0	1	0	0	0	0	0	0	0	1	1	0	0	0
Immt	NM_001253681,NM_001253686,NM_001253687,NM_001253688,NM_001253689,NM_029673	186.14	166.68	134.24	130.83	171.41	124.14	NO	0	0	0	0	0	0	0	0	0	0	0	0	0	0	0	0	0	0	0	0	0	0	0	0
Jmjd1c	NM_001242396,NM_207221	110.85	166.44	218.18	121.22	88.22	207.81	NO	0	0	0	0	0	1	1	0	0	0	0	1	1	1	0	0	1	1	0	1	0	0	0	0
Tbcb	NM_025548	163.61	140.46	140.51	188.11	139.91	138.52	NO	1	0	0	0	0	0	0	0	0	0	0	0	0	0	0	0	0	0	0	0	1	1	0	1
Ppic	NM_008908	184.3	199.05	187.11	31.83	138.79	169.85	NO	0	0	0	0	0	0	0	0	0	0	0	0	0	0	0	0	0	0	0	0	0	0	0	0
Apex1	NM_009687	190.83	186.99	140.09	136.36	135.3	121.35	NO	0	0	0	0	0	0	0	0	0	0	0	0	0	0	0	0	0	0	0	1	0	0	0	0
Clasp2	NM_001081960,NM_001114347,NM_001286599,NM_001286600,NM_001286601,NM_001286602,NM_001286603,NM_029633	116.74	142.87	163.27	168.31	118.88	200.84	NO	1	0	0	0	0	0	1	0	0	0	0	0	0	0	0	0	0	0	0	0	1	1	0	1
Myo10	NM_019472	79.04	148.55	155.82	124.1	176.46	226.29	NO	0	1	0	1	0	1	1	0	0	0	0	0	1	1	0	0	1	1	0	0	0	0	0	0
Rsrc2	NM_001005525	162.58	146.99	156.64	159.3	124.38	159.75	NO	1	0	0	0	0	0	1	0	0	0	0	0	0	0	0	0	0	0	0	1	1	1	0	0
Tax1bp1	NM_025816	138.38	134.31	168.47	170.85	138.75	158.66	NO	0	0	0	0	0	0	0	0	0	0	0	0	0	0	0	0	0	0	0	0	0	0	0	0
Rhoc	NM_001291859,NM_007484	158.1	143.52	138.09	110.53	186.11	170.4	NO	0	0	0	0	0	0	0	0	0	0	0	1	0	0	0	0	0	0	0	0	0	0	0	0
Nbr1	NM_001252220,NM_001252222,NM_001252223,NM_008676	124.18	122.32	153.75	194.17	122.02	190.01	NO	1	0	0	0	0	0	0	0	0	0	0	0	0	0	0	0	0	0	0	1	1	1	0	0
Wdr83os	NM_001001493	176.97	179.63	129.66	141.2	140.08	138.89	NO	0	0	0	0	0	0	0	0	0	0	0	0	0	0	0	0	0	0	0	0	0	0	0	0
Txnrd1	NM_001042513,NM_001042514,NM_001042523,NM_015762	114.73	208.18	129.42	124.67	192.06	137.1	NO	1	0	0	0	0	0	0	0	0	0	0	0	0	0	0	0	0	0	0	1	0	0	0	0
Rer1	NM_026395	179.33	140.4	145.26	147.05	163.43	130.66	NO	0	0	0	0	0	0	0	0	0	0	0	0	0	0	0	0	0	0	0	0	0	0	0	0
Smarca5	NM_053124	157.59	185.82	156.69	126.24	150.34	127.2	NO	1	0	0	0	0	0	0	0	0	0	0	0	0	0	0	0	0	0	0	0	0	0	0	0
Pfdn2	NM_011070	156.7	180.59	125.75	178.7	144.92	116.82	NO	0	0	0	0	0	0	0	0	0	0	0	0	0	0	0	0	0	0	0	1	0	0	0	0
Nudt21	NM_026623	171.21	170.45	140.1	126.08	152.21	143.41	NO	1	0	0	0	0	0	0	0	0	0	0	0	0	0	0	0	0	0	0	0	0	0	0	0
Thrap3	NM_146153	137.39	182.23	133.94	141.58	160.29	146.22	NO	0	0	0	0	0	0	0	0	0	0	0	0	0	0	0	0	0	0	0	1	0	0	0	0
Ccni	NM_017367	133.81	146	150.03	170.43	143.18	156.29	NO	0	0	0	0	0	1	1	0	0	0	0	1	0	0	0	0	1	1	0	0	0	0	0	0
Tmem9	NM_001160145,NM_001160146,NM_025439	135.84	128.63	152.68	158.68	148.41	175.4	NO	1	0	0	0	0	0	0	0	0	0	0	0	0	0	0	0	0	0	0	0	0	0	0	0
Mid1ip1	NM_001166635,NM_026524	145.82	138.38	133.33	148.34	192.58	140.93	NO	1	1	1	0	0	1	1	0	0	0	0	0	0	0	0	0	0	0	0	0	0	0	1	0
Rab5a	NM_025887	122.87	148.3	164.67	159.56	142.55	161.37	NO	1	0	0	0	0	0	0	0	0	0	0	0	0	0	0	0	0	0	0	0	0	0	0	0
Cap1	NM_001301067,NM_007598	127.41	146.38	135.62	179.11	155.49	155.25	NO	1	1	1	0	0	1	0	0	0	0	0	0	0	0	0	0	0	0	0	0	0	0	1	0
Dnaja2	NM_019794	169.72	166.92	137.42	138.99	151.37	134.18	NO	0	1	0	1	1	1	0	0	0	0	1	0	0	0	0	0	0	0	0	1	1	0	1	0
Ppp2r2b	NM_028392,NR_073583	76.75	89.5	117.41	259.49	132.95	218.91	UP_WT	1	0	0	0	0	0	0	0	0	0	0	0	0	0	0	0	0	0	0	0	0	0	0	0
Nudt3	NM_001291046,NM_019837	139.2	137.34	115.3	207.38	165.32	130.21	NO	0	0	0	0	0	1	0	0	0	0	1	0	0	0	0	0	1	1	0	1	1	0	0	0
Tsn	NM_011650	157.85	166.67	140.36	136.39	144.79	147.67	NO	0	0	0	0	0	0	0	0	0	0	0	0	0	0	0	0	0	0	0	0	0	0	0	0
Mydgf	NM_080837	176.47	134.93	165.29	136.37	141.98	138.25	NO	0	0	0	0	0	0	0	0	0	0	0	0	0	0	0	0	0	0	0	0	0	0	0	0
Ppp2cb	NM_017374	145.66	162.85	143.25	147.5	155.74	138.05	NO	0	0	0	0	0	0	1	0	0	0	0	0	0	0	0	0	0	0	0	1	0	0	0	0
Clic1	NM_033444	160.76	179.57	146.41	60.77	192.25	153.21	NO	0	0	0	0	0	0	1	0	0	0	0	0	0	0	0	0	0	0	0	1	0	0	0	0
Mrpl12	NM_027204	201.78	159.91	136.09	114.55	177.46	102.9	NO	1	0	0	0	0	0	0	0	0	0	0	0	0	0	0	0	0	0	0	0	1	1	0	1
Gtf2h5	NM_181392	165.06	139.96	165.24	135.5	141	145.51	NO	0	0	0	0	0	0	0	0	0	0	0	0	0	0	0	0	0	0	0	0	0	0	0	0
Ndufv3	NM_001083891,NM_030087	138.94	108.17	158.44	171.79	147.44	166.77	NO	0	0	0	0	0	0	0	0	0	0	0	0	0	0	0	0	0	0	0	1	0	0	0	0
Ncam1	NM_001081445,NM_001113204,NM_010875	87.64	125.68	138.07	180.87	163.77	193.69	NO	1	0	0	0	0	0	0	0	0	0	0	0	0	0	0	0	0	0	0	0	0	0	0	0
Bcap31	NM_012060	162.09	150.72	156.43	142.25	144.64	133.32	NO	1	0	0	0	0	0	0	0	0	0	0	0	0	0	0	0	0	0	0	0	0	0	0	0
Ppdpf	NM_025598	144.73	117.6	146.18	178.16	152.55	150.22	NO	1	0	0	0	0	1	0	0	0	0	0	0	0	0	0	0	1	1	0	0	0	0	0	0
Rnf4	NM_001304269,NM_001304270,NM_011278	160.62	157.31	148.65	120.24	155.5	146.78	NO	0	0	0	0	0	1	0	0	0	0	1	0	0	0	0	0	1	1	0	0	0	0	0	0
Myo6	NM_001039546	109.25	136	132.82	149.28	187.72	173.96	NO	0	0	0	0	0	0	1	0	0	0	0	0	0	0	0	0	0	0	0	1	1	0	0	0
Serp1	NM_030685	157.4	151.95	145.85	140.9	152.92	139.76	NO	0	0	0	0	0	1	1	0	0	0	0	1	0	0	0	0	1	0	1	0	0	0	0	0
Gm2a	NM_010299	155.4	114.38	215.85	64.91	142.66	195.54	NO	0	0	0	0	0	0	0	0	0	0	0	0	0	0	0	0	0	0	0	0	0	0	0	0
Kcnj10	NM_001039484	80.37	141.41	124.79	116.96	256.55	168.6	NO	1	0	0	0	0	1	0	0	0	0	0	0	0	0	0	0	1	1	0	1	0	0	0	0
Cyb5r3	NM_029787	92.77	155.86	105.54	160	197.29	176.77	NO	0	0	0	0	0	0	0	0	0	0	0	0	0	0	0	0	0	0	0	0	0	0	0	0
Cnot6	NM_001290741,NM_212484	139.26	208.35	137.6	133.29	140.72	128.94	NO	0	0	0	0	0	0	0	0	0	0	0	0	0	0	0	0	0	0	0	1	0	0	0	0
Tomm5	NM_001099675,NM_001134646	180.29	145.6	156.82	124.48	164.71	115.31	NO	0	0	0	0	0	0	0	0	0	0	0	0	0	0	0	0	0	0	0	0	0	0	0	0
Cmtm5	NM_026066,NM_029390	120.35	61.34	170.69	256.26	97.15	180.7	NO	1	0	0	0	0	0	1	0	0	0	0	1	0	0	0	0	0	0	0	1	1	1	0	0
Tomm6	NM_001164729,NM_025365	140.26	160.53	136.74	159.2	156.4	133.24	NO	0	0	0	0	0	0	0	0	0	0	0	0	0	0	0	0	0	0	0	0	1	0	0	1
Pde4b	NM_001177980,NM_001177981,NM_001177982,NM_001177983,NM_019840	76.78	97.59	212.65	109.64	106.18	283.38	NO	1	1	1	0	0	1	1	0	0	0	0	0	0	0	0	0	0	0	0	0	1	1	1	1
Emc2	NM_025736	167.24	124.82	162.18	136.85	140.48	153.87	NO	0	0	0	0	0	0	0	0	0	0	0	0	0	0	0	0	0	0	0	0	0	0	0	0
Tnpo1	NM_001048267,NM_178716	112.21	203.01	171	57.46	168.78	171.68	NO	0	0	0	0	0	1	1	0	0	0	0	1	0	0	0	0	1	0	1	1	0	0	0	0
Rrm2	NM_009104	193.82	291.16	92.57	26.5	197.44	81.42	NO	0	0	0	0	0	0	0	0	0	0	0	0	0	0	0	0	0	0	0	0	0	0	0	0
Rrm1	NM_009103	193.83	223.36	123.06	44.99	179.3	118.21	NO	1	0	0	0	0	0	0	0	0	0	0	0	0	0	0	0	0	0	0	0	0	0	0	0
Tm9sf3	NM_133352	140.73	172.2	140.12	129.64	164.51	134.81	NO	0	1	1	0	0	1	1	0	0	0	0	0	0	0	0	0	0	0	0	0	1	0	1	1
Rabggtb	NM_001163478,NM_001163479,NM_011231,NR_028094,NR_028095,NR_028096,NR_028097,NR_028098	190	152.75	135.37	131.01	139.8	132.81	NO	0	1	1	0	0	1	1	0	0	0	0	0	0	0	0	0	0	0	0	0	0	0	1	0
Lpcat1	NM_145376	118.33	181.71	171.51	94.17	153.98	161.71	NO	0	0	0	0	0	1	1	0	0	0	0	0	0	0	0	0	1	1	0	0	0	0	0	0
Mapre1	NM_007896	142.52	162.81	155.93	124.03	146.36	147.99	NO	0	1	1	0	0	1	1	0	0	0	0	0	0	0	0	0	0	0	0	0	0	0	1	0
Gpx8	NM_027127	156.84	122.15	223.42	83.23	122.53	170.02	NO	1	0	0	0	0	0	0	0	0	0	0	0	0	0	0	0	0	0	0	0	0	0	0	0
Bag6	NM_001252468,NM_001252469,NM_057171	103.54	176.23	135.21	176.39	154.29	131.94	NO	1	0	0	0	0	0	0	0	0	0	0	0	0	0	0	0	0	0	0	0	0	0	0	0
Clk4	NM_001304744,NM_007714	123.15	117.59	142.25	191.35	129.6	173.29	NO	0	0	0	0	0	1	1	0	0	0	0	0	0	0	0	0	1	1	0	1	0	0	0	0
Msi2	NM_001201341,NM_054043	89.47	149.56	123.04	131.95	172.27	210.85	NO	0	0	0	0	0	1	1	0	0	0	0	0	1	1	0	0	1	1	0	0	0	0	0	0
Epb4.1l2	NM_001199265,NM_013511	75.84	79.64	81.62	440.07	90.44	109.19	UP_WT	1	0	0	0	0	0	0	0	0	0	0	0	0	0	0	0	0	0	0	0	0	0	0	0
Ensa	NM_001026212,NM_019561	139.73	151.8	153.81	139.72	142.85	148.84	NO	0	0	0	0	0	0	0	0	0	0	0	0	0	0	0	0	0	0	0	1	0	0	0	0
Hp1bp3	NM_001122896,NM_001122897,NM_001285478,NM_001285479,NM_001285480,NM_001285481,NM_010470	136.34	167.93	139.46	145.55	137.75	149.63	NO	0	0	0	0	0	0	0	0	0	0	0	0	0	0	0	0	0	0	0	0	0	0	0	0
Metap2	NM_019648	172.53	158.73	149.52	117.89	151.84	125.7	NO	0	0	0	0	0	0	0	0	0	0	0	0	0	0	0	0	0	0	0	0	0	0	0	0
Timp3	NM_011595	83.82	127.02	169.19	153.23	141.73	200.33	NO	0	1	1	0	1	1	0	0	0	0	1	0	0	0	0	0	0	0	0	0	0	0	1	0
Nop10	NM_025403	202.85	168.5	153.32	141.72	110.78	97.69	NO	0	0	0	0	0	0	0	0	0	0	0	0	0	0	0	0	0	0	0	0	1	0	0	1
Emc10	NM_197991	116.91	155.57	140.79	170.78	165.36	124.04	NO	0	0	0	0	0	0	0	0	0	0	0	0	0	0	0	0	0	0	0	0	0	0	0	0
Hsd17b10	NM_016763	148.81	124.77	157.04	154.17	132.07	156.55	NO	0	0	0	0	0	0	0	0	0	0	0	0	0	0	0	0	0	0	0	0	0	0	0	0
Clstn1	NM_001290989,NM_023051	96.72	156.94	128.04	172.15	175.56	141.94	NO	0	0	0	0	0	0	0	0	0	0	0	0	0	0	0	0	0	0	0	0	0	0	0	0
Cdv3	NM_001134426,NM_001134427,NM_175565,NM_175833	157.84	154.32	112.41	173.5	157.62	114.81	NO	0	0	0	0	0	0	0	0	0	0	0	0	0	0	0	0	0	0	0	0	0	0	0	0
Klhl13	NM_001290476,NM_026167	128.95	128.84	134.22	153.1	157.03	167.69	NO	0	1	1	0	0	1	1	0	0	0	0	0	0	0	0	0	0	0	0	0	1	0	1	1
2810459M11Rik	NM_001144992,NM_001144993	112.3	140.21	165.72	159.26	128.74	163.45	NO	0	0	0	0	0	1	1	0	0	0	0	0	1	1	0	0	1	1	0	0	0	0	0	0
Ctnna1	NM_009818	114.46	148.35	124.64	152.85	153.89	174.31	NO	0	0	0	0	0	0	0	0	0	0	0	0	0	0	0	0	0	0	0	1	0	0	0	0
Rcc2	NM_173867	128.79	198.83	106.13	172.85	165.31	96.09	NO	0	1	1	0	0	1	1	0	0	0	0	0	0	0	0	0	0	0	0	0	0	0	1	0
Cldnd1	NM_001252450,NM_001252451,NM_171826,NR_045517,NR_045518	143.86	122.28	148.28	136.08	159.24	158.05	NO	0	0	0	0	0	0	0	0	0	0	0	0	0	0	0	0	0	0	0	0	0	0	0	0
Trappc1	NM_001024206	152.91	135.67	144.41	134.88	147.74	151.57	NO	1	0	0	0	0	0	0	0	0	0	0	0	0	0	0	0	0	0	0	0	1	1	0	1
Syf2	NM_026780	139.48	134.91	170.67	148.73	117.13	155.83	NO	0	0	0	0	0	0	0	0	0	0	0	0	0	0	0	0	0	0	0	0	0	0	0	0
Eif3b	NM_133916	150.89	183.06	106.66	161.44	155.06	109.54	NO	1	0	0	0	0	0	0	0	0	0	0	0	0	0	0	0	0	0	0	0	0	0	0	0
Gnai3	NM_010306	138.85	146.36	150.21	131.94	150.4	148.81	NO	0	0	0	0	0	0	0	0	0	0	0	0	0	0	0	0	0	0	0	1	1	0	0	0
Slc9a3r1	NM_012030	115.92	108.3	147.51	221.87	125.15	147.25	NO	1	0	0	0	0	0	0	0	0	0	0	0	0	0	0	0	0	0	0	1	0	0	0	0
Cdkn1b	NM_009875	127.22	141.47	130.03	152.69	151.73	162.67	NO	1	0	0	0	0	1	1	0	0	0	0	1	0	0	0	0	1	1	0	1	0	0	0	0
Fam162a	NM_027342	180.36	122.58	145.62	153.22	144.11	119.4	NO	0	0	0	0	0	0	0	0	0	0	0	1	0	0	0	0	0	0	0	1	0	0	0	0
Mea1	NM_001277309,NM_001277310,NM_001277311,NM_001277312,NM_010787,NR_102392	146.35	125.23	157	141.25	146.98	148.26	NO	0	0	0	0	0	0	0	0	0	0	0	0	0	0	0	0	0	0	0	1	0	0	0	0
Nfkbiz	NM_001159394,NM_001159395,NM_030612	58.44	113.39	214.52	99.33	127.41	251.21	NO	1	1	1	0	0	1	0	0	0	0	0	0	0	0	0	0	0	0	0	0	1	1	1	1
Bola2	NM_175103	179.29	147.21	148.41	141.85	149.43	96.04	NO	0	0	0	0	0	0	0	0	0	0	0	0	0	0	0	0	0	0	0	0	0	0	0	0
Polr2m	NM_001164793,NM_178602	131.26	179.23	124.11	135.04	165.89	126.69	NO	0	0	0	0	0	0	0	0	0	0	0	0	0	0	0	0	0	0	0	0	0	0	0	0
Fchsd2	NM_001146010,NM_199012	102.54	154.69	144.57	182.37	107.62	170.03	NO	0	0	0	0	0	1	0	0	0	0	1	0	0	0	0	0	1	1	0	1	0	0	0	0
Rap1b	NM_024457	150.25	169.29	144.52	111.86	145.32	140.46	NO	0	1	1	0	0	1	1	0	0	0	0	0	0	0	0	0	0	0	0	1	0	0	1	0
Fgfr3	NM_001163215,NM_001163216,NM_001163217,NM_001205270,NM_008010	124.19	158.11	199.34	75.27	147.25	157.38	NO	0	0	0	0	0	1	1	0	0	0	0	0	1	1	0	0	1	1	0	0	0	0	0	0
Snrpf	NM_027246	175.07	154.84	149.48	136.31	149.03	96.45	NO	0	0	0	0	0	0	0	0	0	0	0	0	0	0	0	0	0	0	0	1	0	0	0	0
Hsdl2	NM_001301367,NM_024255	112.72	72.21	217.16	120.01	135.93	202.62	NO	1	0	0	0	0	0	0	0	0	0	0	0	0	0	0	0	0	0	0	0	0	0	0	0
Il18	NM_008360	113.31	91.87	188.82	128.6	120.73	217.01	NO	0	1	1	0	1	1	0	0	0	0	1	0	0	0	0	0	0	0	0	0	1	0	1	1
Wdr6	NM_031392	86.74	128.81	122.56	219.64	155.76	146.71	NO	1	0	0	0	0	0	0	0	0	0	0	0	0	0	0	0	0	0	0	0	1	1	0	1
Cdh2	NM_007664	127.6	185.71	134.41	107.19	166.79	136.22	NO	1	0	0	0	0	1	1	0	0	0	0	0	1	1	0	0	1	1	0	0	0	0	0	0
Gm10845	NR_033535	122.82	129.69	179.63	165.25	98.89	160.82	NO	0	0	0	0	0	0	0	0	0	0	0	0	0	0	0	0	0	0	0	0	0	0	0	0
Podxl2	NM_176973	99.16	125.25	137.36	203.87	126.29	163.61	NO	0	0	0	0	0	1	0	0	0	0	1	0	0	0	0	0	1	1	0	0	0	0	0	0
Arcn1	NM_145985	145.68	146.14	137.12	142.02	141.68	142.77	NO	0	0	0	0	0	0	0	0	0	0	0	0	0	0	0	0	0	0	0	0	1	0	0	1
Rsu1	NM_009105	142.67	128.56	144.13	147.41	144.72	147.01	NO	1	0	0	0	0	0	0	0	0	0	0	0	0	0	0	0	0	0	0	0	0	0	0	0
Maz	NM_010772	135.48	176.71	117.98	167.01	142.65	112.73	NO	0	0	0	0	0	0	1	0	0	0	0	0	0	0	0	0	0	0	0	1	0	0	0	0
Rab11a	NM_017382	124.08	121.53	139.36	158.4	151.14	157.61	NO	0	0	0	0	0	0	0	0	0	0	0	0	0	0	0	0	0	0	0	1	0	0	0	0
Tia1	NM_001164078,NM_001164079,NM_011585	147.78	131.82	143.25	159.66	105.87	163.52	NO	1	1	1	0	0	1	0	0	0	0	0	0	0	0	0	0	0	0	0	1	1	1	1	0
Psmd12	NM_025894	165.28	169.7	129.71	128.64	138.72	119.61	NO	0	0	0	0	0	0	0	0	0	0	0	0	0	0	0	0	0	0	0	1	0	0	0	0
Gde1	NM_019580	125.64	103.82	122.34	172.33	170.17	157.35	NO	1	0	0	0	0	0	0	0	0	0	0	0	0	0	0	0	0	0	0	0	0	0	0	0
Socs3	NM_007707	27.5	11.18	49.28	235.8	336.16	191.33	UP_WT	1	1	1	0	0	1	0	0	0	0	0	0	0	0	0	0	0	0	0	0	1	1	1	1
Ipo7	NM_181517	160.76	163.11	127.6	124.04	146.94	128.77	NO	1	0	0	0	0	0	0	0	0	0	0	0	0	0	0	0	0	0	0	0	1	1	0	1
Zfp664	NM_001081750	124.39	147.38	123.41	153.82	153.46	147.92	NO	0	1	1	0	1	1	0	0	0	0	1	0	0	0	0	0	0	0	0	1	0	0	1	0
Nxf1	NM_001276704,NM_016813	151.9	142.45	123.74	162.76	127.1	140.27	NO	0	0	0	0	0	0	0	0	0	0	0	1	0	0	0	0	0	0	0	1	0	0	0	0
Lsm5	NM_025520	163.08	159.37	176.84	78.89	148.9	121.03	NO	1	0	0	0	0	0	0	0	0	0	0	0	0	0	0	0	0	0	0	0	0	0	0	0
Srebf2	NM_033218	106.43	212.19	127.86	131.13	149.59	120.46	NO	1	0	0	0	0	0	0	0	0	0	0	0	0	0	0	0	0	0	0	1	0	0	0	0
Serinc3	NM_012032	110.78	129.66	144.98	128.24	152.6	181.33	NO	0	0	0	0	0	0	0	0	0	0	0	0	0	0	0	0	0	0	0	0	0	0	0	0
Eprs	NM_029735	166.81	152.7	131.43	127.84	148.46	119.81	NO	0	0	0	0	0	0	0	0	0	0	0	0	0	0	0	0	0	0	0	0	1	0	0	1
Ptbp1	NM_001077363,NM_001283013,NM_008956	126.92	174.57	139.43	113.46	146.12	145.56	NO	0	1	0	1	1	1	0	0	0	0	1	0	0	0	0	0	0	0	0	1	0	0	1	0
Coro1c	NM_011779	108.23	171.19	127.66	139.89	151.33	147.45	NO	0	0	0	0	0	1	1	0	0	0	0	0	1	1	0	0	1	1	0	0	0	0	0	0
Add1	NM_001024458,NM_001102444,NM_013457	106.29	133.15	131.93	178.88	145.34	149.73	NO	0	0	0	0	0	0	0	0	0	0	0	0	0	0	0	0	0	0	0	0	0	0	0	0
Cacybp	NM_009786	184.37	150.53	136.63	128.07	121.64	122.87	NO	1	0	0	0	0	0	0	0	0	0	0	0	0	0	0	0	0	0	0	0	0	0	0	0
Etf1	NM_144866	150.53	167.63	151.75	112.04	144.11	117.77	NO	0	0	0	0	0	1	1	0	0	0	0	1	0	0	0	0	1	1	0	1	0	0	0	0
Sf1	NM_001110791,NM_011750,NR_122118	112.57	176.19	127.08	151.09	148.91	126.9	NO	1	0	0	0	0	0	0	0	0	0	0	0	0	0	0	0	0	0	0	1	0	0	0	0
Miat	NR_003718,NR_033657	80.62	87.17	131.74	231.59	66.3	244.9	UP_WT	0	0	0	0	0	0	0	0	0	0	0	0	0	0	0	0	0	0	0	0	0	0	0	0
Snhg6	NR_024067	157.45	159.49	138.52	139.91	126.97	119.51	NO	0	0	0	0	0	0	0	0	0	0	0	1	0	0	0	0	0	0	0	1	0	0	0	0
Agrn	NM_021604	82.62	169.19	129.12	166.63	136.35	157.2	NO	0	0	0	0	0	0	0	0	0	0	0	0	0	0	0	0	0	0	0	0	0	0	0	0
Lin7c	NM_011699	141.26	153.84	146.36	105.85	141.72	151.82	NO	0	0	0	0	0	1	1	0	0	0	0	0	0	0	0	0	1	1	0	0	0	0	0	0
Mapk1	NM_001038663,NM_011949	140.56	169.09	129.66	117.91	151.9	131.12	NO	0	0	0	0	0	0	0	0	0	0	0	0	0	0	0	0	0	0	0	0	1	0	0	1
Emg1	NM_013536	179.07	170.37	120.34	122.59	131.33	116.5	NO	0	0	0	0	0	1	1	0	0	0	0	1	0	0	0	0	1	1	0	1	0	0	0	0
Hdac3	NM_010411	140.46	146.27	126.56	164.32	136.88	125.34	NO	0	0	0	0	0	0	0	0	0	0	0	0	0	0	0	0	0	0	0	0	0	0	0	0
Ppt1	NM_008917	101.59	109.25	144.32	128.56	164.11	191.8	NO	1	0	0	0	0	0	0	0	0	0	0	0	0	0	0	0	0	0	0	0	0	0	0	0
Dclk2	NM_001195496,NM_001195497,NM_001195498,NM_001195499,NM_001195500,NM_027539	87.97	159.73	124.58	167.73	142.65	156.75	NO	0	0	0	0	0	0	0	0	0	0	0	0	0	0	0	0	0	0	0	0	0	0	0	0
Zc3h15	NM_026934	156.46	152.12	127.38	139.75	137.27	125.2	NO	0	0	0	0	0	0	0	0	0	0	0	0	0	0	0	0	0	0	0	0	1	0	0	1
Polr2k	NM_001039368,NM_023127	149.84	146.22	168.04	115.58	116.46	141.16	NO	1	0	0	0	0	0	0	0	0	0	0	0	0	0	0	0	0	0	0	1	0	0	0	0
Sptbn1	NM_009260,NM_175836	91.47	130.53	152.8	139.69	157.83	164.53	NO	0	0	0	0	0	0	0	0	0	0	0	0	0	0	0	0	0	0	0	0	0	0	0	0
Klc1	NM_001025358,NM_001025359,NM_001025360,NM_001025361,NM_001025362,NM_001025363,NM_001081959,NM_008450	108.91	132.39	115.25	197.27	135.25	147.13	NO	0	0	0	0	0	0	0	0	0	0	0	0	0	0	0	0	0	0	0	0	0	0	0	0
Egfr	NM_007912,NM_207655	107.11	140.99	140.18	28.08	203.55	215.99	NO	1	0	0	0	0	1	1	0	0	0	0	0	0	0	0	0	1	1	0	0	0	0	0	0
Cks2	NM_025415	217.11	182.82	138.93	22.84	172.38	99.67	NO	1	0	0	0	0	0	0	0	0	0	0	0	0	0	0	0	0	0	0	0	0	0	0	0
Smc1a	NM_019710	168.53	172.88	129.29	94.17	136.43	132.43	NO	0	0	0	0	0	0	0	0	0	0	0	0	0	0	0	0	0	0	0	0	0	0	0	0
Otub1	NM_134150	125.19	148.32	111.79	168	145.66	134.52	NO	0	0	0	0	0	0	0	0	0	0	0	0	0	0	0	0	0	0	0	0	1	0	0	1
Hip1	NM_146001	170.32	203.39	136.85	51.15	179.29	92.13	NO	1	0	0	0	0	0	0	0	0	0	0	0	0	0	0	0	0	0	0	0	0	0	0	0
Mbd3	NM_013595	123.78	158.69	102.9	173.27	164.49	109.67	NO	0	0	0	0	0	1	1	0	0	0	0	1	0	0	0	0	1	1	0	1	0	0	0	0
Snrpb2	NM_021335	177.29	147.37	150.74	120.32	123.99	111.75	NO	0	0	0	0	0	1	1	0	0	0	0	0	0	0	0	0	1	1	0	0	0	0	0	0
2810468N07Rik	NR_045176	99.03	92.42	150.92	254.18	78.67	156.09	NO	0	0	0	0	0	0	0	0	0	0	0	0	0	0	0	0	0	0	0	0	0	0	0	0
Kdelr1	NM_133950	119.99	134.31	131.78	154.94	146.21	143.33	NO	0	0	0	0	0	0	1	0	0	0	0	0	0	0	0	0	0	0	0	1	0	0	0	0
Gadd45g	NM_011817	42.64	55.28	100.4	190.32	224.09	217.75	UP_WT	1	0	0	0	0	1	1	0	0	0	0	0	1	1	0	0	1	1	0	0	0	0	0	0
Trappc3	NM_013718	139.68	112.79	134.63	164.55	142.88	135.75	NO	1	0	0	0	0	0	0	0	0	0	0	0	0	0	0	0	0	0	0	0	0	0	0	0
Zfp191	NM_021559	131.49	172.08	161.5	101.03	124.68	139.38	NO	1	0	0	0	0	0	0	0	0	0	0	0	0	0	0	0	0	0	0	1	0	0	0	0
Cox20	NM_025511	173.04	129.46	158.01	126.36	120.68	122.38	NO	1	0	0	0	0	0	0	0	0	0	0	0	0	0	0	0	0	0	0	0	0	0	0	0
Dctn5	NM_021608	147.74	117.26	126.14	156.04	130.96	150.81	NO	0	0	0	0	0	0	0	0	0	0	0	0	0	0	0	0	0	0	0	0	0	0	0	0
Ccnl1	NM_019937	106.12	97.27	169.34	153.36	128.08	173.74	NO	1	0	0	0	0	1	1	0	0	0	0	0	1	1	0	0	1	1	0	1	0	0	0	0
Akt1	NM_001165894,NM_009652	114.68	175.65	120.3	128.95	159.48	127.86	NO	0	0	0	0	0	1	0	0	0	0	1	0	0	0	0	0	1	1	0	1	0	0	0	0
Tmem30a	NM_133718	146.07	127.39	141.42	121.68	149.69	140.05	NO	0	0	0	0	0	0	0	0	0	0	0	0	0	0	0	0	0	0	0	0	0	0	0	0
Ckap5	NM_001165989,NM_029437	142.94	148.68	123.42	111.41	142.45	156.36	NO	0	1	1	0	1	1	0	0	0	0	1	0	0	0	0	0	0	0	0	0	0	0	1	0
Hnrnpul1	NM_144922,NM_178089	119.15	180.21	130.5	118.74	141.41	134.42	NO	1	0	0	0	0	0	0	0	0	0	0	0	0	0	0	0	0	0	0	0	0	0	0	0
Zfand6	NM_022985	115.72	123.69	150.61	149.73	109.88	174.7	NO	1	0	0	0	0	0	1	0	0	0	0	0	0	0	0	0	0	0	0	0	1	1	0	1
Pdcd4	NM_001168491,NM_001168492,NM_011050	81.46	108.21	129.7	279.94	81.17	143.69	NO	0	0	0	0	0	1	1	0	0	0	0	0	0	0	0	0	1	1	0	1	0	0	0	0
Cfap36	NM_025740	116.44	106.51	142.05	163.74	133.93	161.22	NO	0	0	0	0	0	0	0	0	0	0	0	0	0	0	0	0	0	0	0	0	0	0	0	0
Mcrs1	NM_001164156,NM_016766	135.1	144.04	127	134.61	136.34	145.97	NO	0	0	0	0	0	0	1	0	0	0	0	0	0	0	0	0	0	0	0	1	1	0	0	0
Pbk	NM_023209	204.19	205.49	120.54	13.72	165.99	112.6	NO	0	0	0	0	0	0	0	0	0	0	0	0	0	0	0	0	0	0	0	0	0	0	0	0
C1qbp	NM_007573	154.08	207.48	117.42	107.08	158.24	78.22	NO	0	0	0	0	0	0	0	0	0	0	0	0	0	0	0	0	0	0	0	0	0	0	0	0
Sfxn1	NM_027324	155.46	156.72	121.47	85.91	160.17	142.41	NO	0	0	0	0	0	0	0	0	0	0	0	0	0	0	0	0	0	0	0	0	0	0	0	0
Zfp36	NM_011756	40.61	27.79	51.34	286.06	290.74	125.03	UP_WT	1	0	0	0	0	0	0	0	0	0	0	0	0	0	0	0	0	0	0	1	1	1	0	0
Hdac1	NM_008228	166.21	152.2	111.34	128.99	133.18	127.76	NO	0	0	0	0	0	0	0	0	0	0	0	0	0	0	0	0	0	0	0	0	0	0	0	0
Slc4a4	NM_001136260,NM_001197147,NM_018760	56.36	78.01	119.11	105.65	241.49	218.89	UP_WT	0	0	0	0	0	0	0	0	0	0	0	0	0	0	0	0	0	0	0	0	0	0	0	0
Nop58	NM_018868	189	182.62	112.5	92.01	128.28	112.33	NO	1	0	0	0	0	0	0	0	0	0	0	1	0	0	0	0	0	0	0	1	0	0	0	0
Agpat3	NM_053014	76.67	99.77	115.69	149.11	210.07	164.78	UP_WT	0	0	0	0	0	0	0	0	0	0	0	0	0	0	0	0	0	0	0	0	0	0	0	0
Slc15a2	NM_001145899,NM_021301	127.52	104.08	160.77	87.98	145.95	189.5	NO	0	1	1	0	0	1	1	0	0	0	0	0	0	0	0	0	0	0	0	0	0	0	1	0
Mgea5	NM_023799	114.81	131.3	140.94	149.55	115.23	163.28	NO	0	0	0	0	0	1	0	0	0	0	1	0	0	0	0	0	1	1	0	1	0	0	0	0
Fasn	NM_007988	99.39	198	120.08	138.43	158.69	99.91	NO	1	0	0	0	0	1	1	0	0	0	0	0	1	0	1	0	1	1	0	1	0	0	0	0
Lsm4	NM_015816	151.5	184.55	124.02	102.02	149.46	101.17	NO	1	0	0	0	0	1	0	0	0	0	0	1	1	1	0	0	0	0	0	0	0	0	0	0
Srrt	NM_001109909,NM_001109910,NM_031405	130.29	174.98	107.16	149.45	131.5	119.27	NO	0	0	0	0	0	0	0	0	0	0	0	0	0	0	0	0	0	0	0	1	0	0	0	0
Lmo4	NM_001161769,NM_001161770,NM_010723	122.62	149.12	133.94	116.93	159.64	129.5	NO	1	0	0	0	0	0	0	0	0	0	0	0	0	0	0	0	0	0	0	1	0	0	0	0
Aars	NM_146217	148.87	163.79	132.2	109.22	142.76	114.77	NO	1	0	0	0	0	0	0	0	0	0	0	0	0	0	0	0	0	0	0	0	0	0	0	0
Ccnl2	NM_207678	117.13	117.46	130.33	193.23	87.8	165.34	NO	0	0	0	0	0	0	0	0	0	0	0	1	0	0	0	0	0	0	0	0	0	0	0	0
Cxx1b	NM_001018063	96.53	176.65	134.5	152.49	135.12	115.19	NO	1	0	0	0	0	0	0	0	0	0	0	0	0	0	0	0	0	0	0	0	0	0	0	0
Cers2	NM_029789	129.22	145.9	120.48	165.83	126.33	121.12	NO	0	0	0	0	0	0	0	0	0	0	0	0	0	0	0	0	0	0	0	0	0	0	0	0
Rbm5	NM_148930	110.99	101.18	99.99	220.23	120.47	155.9	UP_WT	1	0	0	0	0	1	0	0	0	0	0	0	0	0	0	0	1	1	0	0	0	0	0	0
Pigp	NM_001159616,NM_001159617,NM_001159618,NM_001159619,NM_001159620,NM_019543	156.47	110.74	167.24	110.47	115.48	148.09	NO	1	0	0	0	0	1	0	0	0	0	0	0	1	1	0	0	0	0	0	0	0	0	0	0
Tmx1	NM_028339	150.09	152.87	131.47	104.9	142.83	124.91	NO	1	0	0	0	0	0	0	1	1	0	0	0	0	0	0	0	0	0	0	0	0	0	0	0
2610507B11Rik	NM_001002004	111.93	147.58	116.89	107.36	175.06	147.9	NO	0	0	0	0	0	0	1	0	0	0	0	0	0	0	0	0	0	0	0	0	1	0	0	1
Epn2	NM_001252188,NM_001252189,NM_010148	162.32	133.02	116.87	103.64	171.69	119	NO	0	0	0	0	0	0	0	0	0	0	0	0	0	0	0	0	0	0	0	0	0	0	0	0
Zmynd11	NM_001199141,NM_144516	116.9	142.72	124.93	159.56	123.11	138.43	NO	0	0	0	0	0	0	0	0	0	0	0	0	0	0	0	0	0	0	0	0	0	0	0	0
Rab18	NM_001278447,NM_181070	131.82	133.51	140.56	130.38	117.67	150.51	NO	0	1	0	1	1	1	0	0	0	0	1	0	0	0	0	0	0	0	0	1	0	0	1	0
4933434E20Rik	NM_001287086,NM_001287087,NM_025762,NM_027500	135.13	117.03	151.31	134.82	130.15	135.99	NO	0	0	0	0	0	0	0	0	0	0	0	0	0	0	0	0	0	0	0	0	0	0	0	0
Idh2	NM_173011	128.19	155.47	107.87	117.5	153.8	141.43	NO	0	0	0	0	0	0	0	0	0	0	0	0	0	0	0	0	0	0	0	0	0	0	0	0
Pcdh10	NM_001098170,NM_001098171,NM_001098172,NM_011043	80.48	154.6	130.86	131.81	156.22	149.84	NO	0	1	1	0	0	1	1	0	0	0	0	0	1	1	0	0	1	1	0	1	1	0	0	0
Abce1	NM_015751	163.21	149.39	121.54	111.37	141.83	115.99	NO	0	0	0	0	0	0	0	0	0	0	0	0	0	0	0	0	0	0	0	0	0	0	0	0
Eftud2	NM_001109995,NM_011431	102.04	152.13	91.76	167.91	155.4	134.09	NO	0	0	0	0	0	0	0	0	0	0	0	0	0	0	0	0	0	0	0	0	0	0	0	0
Cisd1	NM_134007	144	116.85	150.27	149.93	141.68	100.27	NO	0	0	0	0	0	0	0	0	0	0	0	0	0	0	0	0	0	0	0	0	0	0	0	0
Mrpl18	NM_026310	169.82	137.46	118.24	127.21	152.59	97.61	NO	1	0	0	0	0	0	0	0	0	0	0	0	0	0	0	0	0	0	0	0	1	1	0	1
Arpc4	NM_001170485,NM_001170486,NM_026552	116.79	155.57	117.06	142.24	150.65	120.33	NO	0	0	0	0	0	0	0	0	0	0	0	0	0	0	0	0	0	0	0	0	1	0	0	1
Ube2e1	NM_009455	135.63	131.13	127.52	127.76	139.59	140.74	NO	0	1	0	1	1	1	0	0	0	0	1	0	0	0	0	0	0	0	0	0	0	0	1	0
Cdc26	NM_139291	137.28	154.12	140.62	119.56	123.85	125.86	NO	0	0	0	0	0	0	0	0	0	0	0	0	0	0	0	0	0	0	0	0	0	0	0	0
Klhdc2	NM_027117	131.04	147.66	133.06	127.39	127.18	134.96	NO	0	0	0	0	0	0	0	0	0	0	0	0	0	0	0	0	0	0	0	1	0	0	0	0
Emc3	NM_175101	136.48	123.41	128.99	134.84	135.75	141.29	NO	0	0	0	0	0	0	0	0	0	0	0	0	0	0	0	0	0	0	0	0	0	0	0	0
Mrpl28	NM_024227	147.99	126.91	135.46	121.34	127.96	140.99	NO	0	0	0	0	0	0	0	0	0	0	0	0	0	0	0	0	0	0	0	0	0	0	0	0
Kif1a	NM_001110315,NM_001294149,NM_001294150,NM_008440	58.93	124.34	113.47	182.69	164.31	156.75	UP_WT	0	0	0	0	0	0	0	0	0	0	0	0	0	0	0	0	0	0	0	0	1	0	0	1
Manf	NM_029103	143.08	114.62	142.93	105.85	116.51	176.53	NO	1	0	0	0	0	0	0	0	0	0	0	0	0	0	0	0	0	0	0	0	1	1	0	1
Uba2	NM_016682	159.16	164.62	118.44	115.19	136.4	105	NO	0	0	0	0	0	0	0	0	0	0	0	0	0	0	0	0	0	0	0	0	0	0	0	0
Zfp932	NM_145563	129.17	111.52	126.54	204.41	88.4	138.34	NO	1	0	0	0	0	0	0	0	0	0	0	0	0	0	0	0	0	0	0	0	0	0	0	0
Sdf2	NM_009143	120.55	98.7	149.5	137.07	133.4	158.41	NO	0	0	0	0	0	0	0	0	0	0	0	0	0	0	0	0	0	0	0	0	0	0	0	0
Lypla2	NM_011942	86.82	152.44	85.98	110.2	209.26	152.84	NO	0	0	0	0	0	0	0	0	0	0	0	0	0	0	0	0	0	0	0	0	0	0	0	0
Pqbp1	NM_001252528,NM_001252529,NM_019478	136.82	146.8	140.03	139.2	97.73	136.66	NO	0	0	0	0	0	0	0	0	0	0	0	0	0	0	0	0	0	0	0	0	1	0	0	1
Vimp	NM_024439	116.16	114.93	142.3	157.12	120.28	143.95	NO	0	0	0	0	0	0	0	0	0	0	0	0	0	0	0	0	0	0	0	0	0	0	0	0
Sema6d	NM_001290997,NM_001291000,NM_172537,NM_199238,NM_199239,NM_199240,NM_199241	100.05	144.83	114	158.49	136.65	138.95	NO	1	0	0	0	0	0	0	0	0	0	0	0	0	0	0	0	0	0	0	0	0	0	0	0
Snx6	NM_026998	145.07	115.36	143.32	132.99	120.19	135.39	NO	0	0	0	0	0	0	0	0	0	0	0	0	0	0	0	0	0	0	0	0	0	0	0	0
Lrrc59	NM_133807	131.66	185.72	97.9	106.27	167.68	102.76	NO	0	0	0	0	0	0	0	0	0	0	0	0	0	0	0	0	0	0	0	0	0	0	0	0
Gltscr2	NM_133831	97.95	139.67	145.21	143.25	124.24	141.56	NO	0	0	0	0	0	0	0	0	0	0	0	0	0	0	0	0	0	0	0	0	0	0	0	0
Supt4a	NM_009296	124.58	114.1	152.05	144.19	97.57	159.13	NO	0	0	0	0	0	0	0	0	0	0	0	0	0	0	0	0	0	0	0	0	0	0	0	0
BC005537	NM_024473	103.99	168.51	122.87	135.28	142.18	118.51	NO	0	0	0	0	0	1	0	0	0	0	1	1	0	0	0	0	1	1	0	0	0	0	0	0
Snx17	NM_153680	127.12	128.5	111.01	146.6	137.37	140.37	NO	1	0	0	0	0	0	1	0	0	0	0	0	0	0	0	0	0	0	0	1	0	0	0	0
Mrpl27	NM_053161	134.03	137.02	127.54	124.59	114.11	152.46	NO	0	0	0	0	0	0	0	0	0	0	0	0	0	0	0	0	0	0	0	0	0	0	0	0
Clic4	NM_013885	129.67	170.35	121.27	64.95	180.47	122.57	NO	0	0	0	0	0	0	0	0	0	0	0	0	0	0	0	0	0	0	0	0	0	0	0	0
Arf3	NM_007478	104.18	137.13	116.46	148.79	155.34	127.3	NO	0	0	0	0	0	0	0	0	0	0	0	0	0	0	0	0	0	0	0	0	0	0	0	0
Amfr	NM_011787	105.09	124.48	111.96	157.57	149.75	140.08	NO	0	1	1	0	1	1	0	0	0	0	1	0	0	0	0	0	0	0	0	0	0	0	1	0
Rnf10	NM_001302448,NM_001302449,NM_016698	106.33	143.36	101.34	167.4	141.27	129.08	NO	1	0	0	0	0	1	1	0	0	0	0	0	0	0	0	0	1	1	0	1	0	0	0	0
Kdm1a	NM_133872	112.93	144.5	112.99	164.77	129.4	123.9	NO	1	0	0	0	0	0	0	0	0	0	0	0	0	0	0	0	0	0	0	0	0	0	0	0
Acat1	NM_144784	142.18	128.47	141.33	108.21	137.83	130.05	NO	0	0	0	0	0	0	0	0	0	0	0	0	0	0	0	0	0	0	0	0	0	0	0	0
Fam120a	NM_001033268	125.34	174.81	108.61	109.42	158.12	111.61	NO	0	0	0	0	0	1	0	0	0	0	1	0	0	0	0	0	1	1	0	1	0	0	0	0
Cdc16	NM_027276	156.96	132.3	124.91	133.52	119.55	120.66	NO	0	0	0	0	0	1	1	0	0	0	0	0	0	0	0	0	1	1	0	0	0	0	0	0
Ndufs7	NM_029272	127.74	124.33	134.85	133.85	133.26	133.86	NO	1	0	0	0	0	0	0	0	0	0	0	0	0	0	0	0	0	0	0	1	0	0	0	0
Gbas	NM_008095	114.46	139.51	138.32	107.07	141.2	147.13	NO	0	0	0	0	0	0	0	0	0	0	0	0	0	0	0	0	0	0	0	1	0	0	0	0
Pttg1ip	NM_145925	108.02	107.41	133.23	146.07	144.23	148.31	NO	1	0	0	0	0	0	0	0	0	0	0	0	0	0	0	0	0	0	0	0	0	0	0	0
Nucks1	NM_001145804,NM_175294	179.82	197.4	113.08	77.78	129.36	89.73	NO	1	0	0	0	0	0	0	0	0	0	0	0	0	0	0	0	0	0	0	1	0	0	0	0
Timm13	NM_013895	147.08	115.33	112.4	138.3	151.63	122.11	NO	1	0	0	0	0	0	0	0	0	0	0	0	0	0	0	0	0	0	0	0	0	0	0	0
Ccnd2	NM_009829	184.77	137.26	90.77	12.88	293.36	67.37	NO	0	0	0	0	0	1	1	0	0	0	0	0	0	0	0	0	1	1	0	0	0	0	0	0
Snrnp27	NM_025665	139.86	127.83	153.47	124.92	117.54	122.49	NO	1	0	0	0	0	0	0	0	0	0	0	1	0	0	0	0	0	0	0	0	0	0	0	0
Ctdsp2	NM_001113470,NM_146012	75.84	144.55	120.94	170.87	128.92	144.61	NO	1	0	0	0	0	1	1	0	0	0	0	0	1	1	0	0	0	0	0	1	0	0	0	0
Clu	NM_013492	23.95	28.43	49.92	403.22	134.94	144.97	UP_WT	0	0	0	0	0	0	0	0	0	0	0	0	0	0	0	0	0	0	0	0	0	0	0	0
Ubqln1	NM_026842,NM_152234	118.63	163.26	108.19	149.79	143.85	101.41	NO	0	0	0	0	0	0	0	0	0	0	0	0	0	0	0	0	0	0	0	0	1	0	0	1
Tmed7	NM_025698	129.94	141.76	142.35	117.46	128.03	125.52	NO	0	0	0	0	0	0	0	0	0	0	0	0	0	0	0	0	0	0	0	0	1	0	0	1
Mark3	NM_021516,NM_022801	114.41	146.32	128.94	123.56	131.76	139.86	NO	0	0	0	0	0	0	1	0	0	0	0	1	0	0	0	0	0	0	0	1	0	0	0	0
Ppp2r4	NM_138748	134.9	145.99	116.74	124.55	148.38	114	NO	0	0	0	0	0	0	0	0	0	0	0	1	0	0	0	0	0	0	0	0	0	0	0	0
Rsl24d1	NM_198609	167.34	147.36	118.46	125.98	126.86	97.99	NO	0	0	0	0	0	0	0	0	0	0	0	0	0	0	0	0	0	0	0	0	0	0	0	0
Wscd1	NM_177618	127.48	141.83	119.35	134.47	132.11	128.68	NO	1	0	0	0	0	1	1	0	0	0	0	0	0	0	0	0	1	1	0	0	0	0	0	0
Sptssa	NM_134054	149.33	122.69	137.91	125.86	124.16	123.31	NO	0	0	0	0	0	0	0	0	0	0	0	0	0	0	0	0	0	0	0	0	0	0	0	0
Ncoa4	NM_001033988,NM_001284319,NM_019744	113.04	104.73	138.71	158.53	126.14	141.69	NO	0	0	0	0	0	0	0	0	0	0	0	0	0	0	0	0	0	0	0	0	0	0	0	0
Fdft1	NM_010191	178.79	141.14	135.44	111.73	104.09	111.5	NO	1	0	0	0	0	0	0	0	0	0	0	0	0	0	0	0	0	0	0	0	0	0	0	0
Tusc3	NM_030254	143.71	141.05	120.56	88.41	164	123.88	NO	0	0	0	0	0	0	0	0	0	0	0	0	0	0	0	0	0	0	0	0	0	0	0	0
Wbp1	NM_001083922,NM_001083923,NM_016757	108.69	102.57	138.15	153.16	123.88	155	NO	1	0	0	0	0	0	1	0	0	0	0	1	0	0	0	0	0	0	0	1	0	0	0	0
Vps25	NM_001284411,NM_001284412,NM_001284414,NM_026776	132.31	120.83	119.1	164.17	111.04	133.23	NO	1	0	0	0	0	0	0	0	0	0	0	0	0	0	0	0	0	0	0	0	0	0	0	0
Pik3r1	NM_001024955,NM_001077495	107.04	125.3	128.69	155.01	128.38	136.19	NO	1	1	1	0	0	1	1	0	0	0	0	0	0	0	0	0	0	0	0	0	0	0	1	0
Timm17a	NM_011590	157.07	148.28	123.97	110.49	145.57	93.2	NO	0	0	0	0	0	0	0	0	0	0	0	0	0	0	0	0	0	0	0	1	0	0	0	0
Lsm14a	NM_025948	126.59	142.74	114.86	136.57	129.37	128.12	NO	0	0	0	0	0	0	0	1	1	0	0	0	0	0	0	0	0	0	0	0	0	0	0	0
Cotl1	NM_028071	68.04	108.63	88.15	148.8	209.17	154.93	UP_WT	0	0	0	0	0	1	1	0	0	0	0	0	0	0	0	0	1	1	0	1	0	0	0	0
Prdx3	NM_007452	146.85	124.84	130.74	103.26	140.89	129.98	NO	1	0	0	0	0	0	0	0	0	0	0	0	0	0	0	0	0	0	0	0	0	0	0	0
Vgll4	NM_177683	99.94	163.11	147.16	104.04	122.63	139.54	NO	1	1	1	0	0	1	1	0	0	0	0	0	0	0	0	0	0	0	0	0	0	0	1	0
Cops3	NM_011991	150.34	132.07	133.69	129.08	122.54	108.59	NO	1	0	0	0	0	0	0	0	0	0	0	0	0	0	0	0	0	0	0	0	0	0	0	0
Nabp2	NM_027257	119.64	156.06	104.7	150.75	130.29	114.51	NO	1	0	0	0	0	0	0	0	0	0	0	0	0	0	0	0	0	0	0	0	0	0	0	0
H1f0	NM_008197	108.99	160.17	95.11	137.83	133.42	140.14	NO	0	0	0	0	0	0	0	0	0	0	0	0	0	0	0	0	0	0	0	0	1	0	0	1
Luc7l	NM_025881,NM_028190,NR_037905,NR_037906	122.5	132.13	118.61	157.11	108.1	136.69	NO	0	0	0	0	0	0	1	0	0	0	0	0	0	0	0	0	0	0	0	0	1	0	0	1
Pfkm	NM_001163487,NM_001163488,NM_021514	103.07	94.2	125.83	131.24	158.5	162.22	NO	0	1	1	0	1	1	0	0	0	0	1	0	0	0	0	0	0	0	0	0	1	0	1	1
Parp1	NM_007415	104.18	166.57	89.23	200	114.72	100.17	NO	1	0	0	0	0	0	0	0	0	0	0	0	0	0	0	0	0	0	0	0	0	0	0	0
Pin4	NM_027181	141.87	118.81	147.97	126.38	105.52	134.15	NO	1	0	0	0	0	0	1	0	0	0	0	0	0	0	0	0	0	0	0	0	1	1	0	1
Tufm	NM_001163713,NM_172745	138.93	138.43	117.27	114.18	142.76	123.11	NO	1	0	0	0	0	0	0	0	0	0	0	0	0	0	0	0	0	0	0	0	1	1	0	1
Tmem208	NM_025486	147.69	112.64	121.05	147.54	129.12	116.14	NO	1	0	0	0	0	0	0	0	0	0	0	0	0	0	0	0	0	0	0	0	0	0	0	0
Oaz2	NM_001301307,NM_010952	102.85	113.38	124.46	161.71	131.97	138.7	NO	1	0	0	0	0	0	0	0	0	0	0	0	0	0	0	0	0	0	0	0	0	0	0	0
Ranbp9	NM_019930	84.5	124.45	147.96	105.91	125.46	184.78	NO	0	0	0	0	0	1	1	0	0	0	0	1	1	1	0	0	1	1	0	1	0	0	0	0
Dner	NM_152915	87.5	151.88	139.41	119.48	142.03	132.71	NO	0	0	0	0	0	0	0	0	0	0	0	0	0	0	0	0	0	0	0	0	0	0	0	0
Cd164	NM_016898	137.89	150.5	135.11	92.17	131.17	126.17	NO	0	0	0	0	0	0	0	0	0	0	0	0	0	0	0	0	0	0	0	1	0	0	0	0
Slc39a1	NM_013901	87.24	97.72	128.61	128.88	148.07	182.41	NO	0	0	0	0	0	0	0	0	0	0	0	0	0	0	0	0	0	0	0	0	0	0	0	0
Prrc2a	NM_001199044,NM_020027	85.53	167.83	110.52	145.7	150.04	112.32	NO	1	0	0	0	0	0	1	0	0	0	0	1	0	0	0	0	0	0	0	1	0	0	0	0
B3gat1	NM_029792	73.21	107.68	94.7	185.16	160.37	150.31	UP_WT	0	0	0	0	0	0	0	0	0	0	0	0	0	0	0	0	0	0	0	0	0	0	0	0
Itfg1	NM_028007	123.69	131.35	143.06	97.51	136.76	138.94	NO	0	0	0	0	0	0	0	0	0	0	0	0	0	0	0	0	0	0	0	1	0	0	0	0
Sat1	NM_001291865,NM_009121	76.98	73.17	150.17	156.71	117.2	196.65	NO	1	0	0	0	0	0	0	0	0	0	0	0	0	0	0	0	0	0	0	0	0	0	0	0
Slc27a1	NM_011977	95.14	109.4	119.58	150.86	134.36	160.08	NO	0	0	0	0	0	0	0	0	0	0	0	1	0	0	0	0	0	0	0	1	0	0	0	0
Degs1	NM_007853	137.19	124	122.24	154.87	119.71	111.24	NO	0	0	0	0	0	0	0	0	0	0	0	0	0	0	0	0	0	0	0	0	1	0	0	1
Copb1	NM_033370	131.61	127.67	130.8	125.53	123.84	129.52	NO	0	0	0	0	0	0	0	0	0	0	0	0	0	0	0	0	0	0	0	0	0	0	0	0
Snrpa	NM_001046637,NM_001285825,NM_015782	125.77	138.55	119.91	143.9	115.84	124.8	NO	1	0	0	0	0	0	0	0	0	0	0	0	0	0	0	0	0	0	0	0	1	1	0	1
Ppp6r3	NM_001164159,NM_028999,NM_029456	131.39	145.99	123.22	115.91	117	135.12	NO	1	0	0	0	0	0	0	0	0	0	0	0	0	0	0	0	0	0	0	1	1	1	0	0
Serbp1	NM_001113564,NM_001113565,NM_001113566,NM_025814	165.27	158.97	125.97	94.97	130.59	92.54	NO	0	0	0	0	0	0	0	0	0	0	0	0	0	0	0	0	0	0	0	0	1	0	0	1
Sh3bp4	NM_133816	67.14	84.69	106.83	294.05	70.75	144.76	UP_WT	1	0	0	0	0	0	0	0	0	0	0	0	0	0	0	0	0	0	0	0	0	0	0	0
Ogfr	NM_031373	124.46	134.45	129.2	144.77	111.37	123.33	NO	0	0	0	0	0	0	0	0	0	0	0	0	0	0	0	0	0	0	0	0	0	0	0	0
Mrpl24	NM_026591	140.83	94.85	138.95	137.78	107.4	147.42	NO	1	0	0	0	0	0	0	0	0	0	0	0	0	0	0	0	0	0	0	0	0	0	0	0
Glrx3	NM_023140	160.4	125.99	118.81	121.88	132.87	106.78	NO	0	0	0	0	0	0	0	0	0	0	0	0	0	0	0	0	0	0	0	0	0	0	0	0
Sesn3	NM_030261	58.44	143.61	149.44	80.65	138.33	195.85	NO	0	1	1	0	0	1	1	0	0	0	0	0	0	0	0	0	0	0	0	1	1	0	1	0
Gtf2a2	NM_001039519,NM_001282083,NM_001282084,NR_104093	162.08	133.36	139.16	111.27	122.41	97.84	NO	0	0	0	0	0	0	0	0	0	0	0	0	0	0	0	0	0	0	0	1	0	0	0	0
Rraga	NM_178376	116.37	117.01	125.26	143.77	132.97	130.37	NO	1	0	0	0	0	0	0	0	0	0	0	0	0	0	0	0	0	0	0	0	0	0	0	0
Naa50	NM_028108	148.5	183.51	111.95	89.39	143.43	88.85	NO	0	0	0	0	0	0	0	0	0	0	0	0	0	0	0	0	0	0	0	0	1	0	0	1
Med10	NM_138596	157.79	124.05	122.51	110.81	136.98	112.99	NO	0	0	0	0	0	0	0	0	0	0	0	0	0	0	0	0	0	0	0	0	0	0	0	0
Cetn2	NM_019405	150.53	140.61	125.91	74.99	146.05	125.97	NO	0	0	0	0	0	0	0	0	0	0	0	0	0	0	0	0	0	0	0	0	0	0	0	0
Psmd3	NM_009439	101	164.73	98.42	145.04	149.94	104.61	NO	0	0	0	0	0	0	0	0	0	0	0	0	0	0	0	0	0	0	0	0	0	0	0	0
Ccna2	NM_009828	185.23	196.37	99.21	16.49	160.19	106.22	NO	1	0	0	0	0	0	0	0	0	0	0	0	0	0	0	0	0	0	0	0	0	0	0	0
Use1	NM_001145780,NM_025917	112.49	104.78	141.15	161.7	109.12	134.31	NO	1	0	0	0	0	0	0	0	0	0	0	0	0	0	0	0	0	0	0	0	0	0	0	0
Kctd5	NM_027008	87.78	79.63	98.1	215.9	130.01	151.34	UP_WT	0	0	0	0	0	0	0	0	0	0	0	0	0	0	0	0	0	0	0	0	0	0	0	0
Usp22	NM_001004143	92.25	152.22	113.2	149.24	120.62	135.12	NO	1	0	0	0	0	0	0	0	0	0	0	0	0	0	0	0	0	0	0	0	0	0	0	0
Bub3	NM_009774	165.65	149.82	116.39	98.28	132.98	99.24	NO	0	1	0	1	1	1	0	0	0	0	1	0	0	0	0	0	0	0	0	0	1	0	1	1
Emc4	NM_026519	125.31	117.25	120.26	139.07	130.08	128.99	NO	0	0	0	0	0	0	0	0	0	0	0	0	0	0	0	0	0	0	0	0	0	0	0	0
Cttn	NM_001252572,NM_007803	111.53	130.68	105.71	146.06	136.9	128.73	NO	0	0	0	0	0	0	0	0	0	0	0	0	0	0	0	0	0	0	0	0	0	0	0	0
Pgd	NM_001081274	137.01	135.22	107.03	133.76	134.29	111.85	NO	0	0	0	0	0	0	0	0	0	0	0	0	0	0	0	0	0	0	0	0	0	0	0	0
Drg1	NM_007879	153.39	131.43	113.84	127.44	126.02	106.05	NO	0	0	0	0	0	0	1	0	0	0	0	1	0	0	0	0	0	0	0	0	0	0	0	0
Wls	NM_026582,NR_037590	164.17	195.21	171.66	45.03	94.42	86.74	UP_MUT	1	1	1	0	0	1	1	0	0	0	0	0	0	0	0	0	0	0	0	0	0	0	1	0
Cat	NM_009804	86.34	100.72	139.56	148.42	116.72	164.56	NO	1	0	0	0	0	0	1	0	0	0	0	0	0	0	0	0	0	0	0	1	0	0	0	0
Stmn3	NM_009133	133.05	92.75	129.77	148.38	122.31	129.68	NO	0	0	0	0	0	0	0	0	0	0	0	0	0	0	0	0	0	0	0	0	0	0	0	0
Gnptg	NM_172529	108.65	102.51	117.09	158.8	125.43	143.18	NO	0	0	0	0	0	0	0	0	0	0	0	0	0	0	0	0	0	0	0	0	1	0	0	1
Med21	NM_025315	148.81	108.7	148.41	112.02	112.46	124.65	NO	0	0	0	0	0	0	0	0	0	0	0	0	0	0	0	0	0	0	0	0	0	0	0	0
Cpne8	NM_001033851,NM_025815	129.48	90.89	161.18	152.67	90.43	130.25	NO	0	0	0	0	0	0	0	0	0	0	0	0	0	0	0	0	0	0	0	0	0	0	0	0
Tmem223	NM_025791	125.47	112.94	124.5	157.34	108.49	125.5	NO	0	0	0	0	0	0	0	0	0	0	0	1	0	0	0	0	0	0	0	1	0	0	0	0
Commd1	NM_144514	159.07	126.13	130.64	113.15	113.92	110.62	NO	1	0	0	0	0	0	0	0	0	0	0	0	0	0	0	0	0	0	0	1	0	0	0	0
Scg3	NM_001164790,NM_009130	83.47	107.41	102.46	144.83	159.99	155.18	NO	1	0	0	0	0	0	0	0	0	0	0	0	0	0	0	0	0	0	0	1	0	0	0	0
Ctnnd1	NM_001085448,NM_001085449,NM_001085450,NM_001085453,NM_007615	111.26	145.99	136.97	88.53	123.83	146.29	NO	1	0	0	0	0	1	1	0	0	0	0	0	0	0	0	0	1	1	0	0	0	0	0	0
Bclaf1	NM_001025392,NM_001025393,NM_153787	137.13	145.22	110.66	119.86	119.58	120.31	NO	0	0	0	0	0	1	0	0	0	0	1	0	0	0	0	0	1	1	0	1	0	0	0	0
Srp9	NM_012058	139.45	110.52	155.32	111.48	109.34	126.42	NO	0	0	0	0	0	0	0	0	0	0	0	0	0	0	0	0	0	0	0	1	0	0	0	0
March8	NM_001302383,NM_001302384,NM_001302385,NM_027920	52.47	69.5	78.13	293.97	105.19	152.17	NO	0	0	0	0	0	0	0	0	0	0	0	0	0	0	0	0	0	0	0	0	0	0	0	0
Prkaca	NM_001277898,NM_008854	112.73	161.28	96.54	131.48	159.97	89.4	NO	0	0	0	0	0	0	0	0	0	0	0	0	0	0	0	0	0	0	0	0	1	0	0	1
Tmem50a	NM_027935	98.58	108.97	130.56	151.41	113.45	148.32	NO	0	0	0	0	0	0	0	0	0	0	0	0	0	0	0	0	0	0	0	0	1	0	0	1
Sub1	NM_011294	146.91	128.77	133.01	119.57	113.44	109.54	NO	0	0	0	0	0	0	0	0	0	0	0	0	0	0	0	0	0	0	0	0	0	0	0	0
Rnf187	NM_022423	106.05	133.79	103.9	172.78	132.59	100.94	NO	0	0	0	0	0	0	0	0	0	0	0	1	0	0	0	0	0	0	0	1	0	0	0	0
Cul3	NM_016716	102.8	153.87	116.17	111.69	143.76	121.31	NO	1	0	0	0	0	1	0	0	0	0	0	0	0	0	0	0	1	1	0	1	0	0	0	0
Fam195b	NM_001033231	101.03	121.34	108.4	162.61	133.56	122.26	NO	0	0	0	0	0	0	0	0	0	0	0	0	0	0	0	0	0	0	0	0	0	0	0	0
Prpf8	NM_138659	87.29	180.56	106.59	115.19	139.83	119.35	NO	0	0	0	0	0	0	0	0	0	0	0	0	0	0	0	0	0	0	0	0	1	0	0	1
Smarcc2	NM_001114096,NM_001114097,NM_198160	93.21	130.34	114.58	158.27	113.36	138.55	NO	0	0	0	0	0	0	1	0	0	0	0	0	0	0	0	0	0	0	0	1	0	0	0	0
Rpn1	NM_133933	135.44	128.45	120.65	124.77	129.63	109.21	NO	1	0	0	0	0	0	0	0	0	0	0	0	0	0	0	0	0	0	0	0	1	1	0	1
Tnks2	NM_001163635	115.56	139.53	133.08	105.71	122.1	132.1	NO	0	0	0	0	0	0	0	0	0	0	0	1	0	0	0	0	0	0	0	1	0	0	0	0
Eri3	NM_001285899,NM_001285901,NM_001285902,NM_080469	112.06	118.38	106.19	187.68	108.89	114.65	NO	0	0	0	0	0	0	0	0	0	0	0	0	0	0	0	0	0	0	0	0	0	0	0	0
Mad2l2	NM_027985	99.17	131.01	171.89	122.3	81.2	142.11	NO	0	0	0	0	0	1	0	0	0	0	1	0	0	0	0	0	1	1	0	1	0	0	0	0
Mmp15	NM_008609	144.47	198.37	101.35	51.93	184.99	66.4	NO	0	0	0	0	0	1	1	0	0	0	0	0	1	1	0	0	1	1	0	1	0	0	0	0
Smim7	NM_172396	120.82	124.85	128.4	117.16	120.32	134.46	NO	1	0	0	0	0	0	0	0	0	0	0	0	0	0	0	0	0	0	0	0	0	0	0	0
Mta2	NM_011842	101.92	127.04	113.33	144.98	126.14	132.16	NO	0	0	0	0	0	0	1	0	0	0	0	0	0	0	0	0	0	0	0	1	1	0	0	0
Mrpl48	NM_198831,NR_003559	151.34	109.39	131.02	114.7	115.86	123.08	NO	0	0	0	0	0	1	1	0	0	0	0	0	0	0	0	0	1	1	0	1	0	0	0	0
Celf1	NM_001244891,NM_001244903,NM_017368,NM_198683	114.65	154.75	103.86	125.65	131.34	115.05	NO	0	0	0	0	0	0	0	0	0	0	0	0	0	0	0	0	0	0	0	1	0	0	0	0
Dcun1d5	NM_029775	127.12	123.1	119.71	132.57	122.01	120.73	NO	0	0	0	0	0	0	0	0	0	0	0	0	0	0	0	0	0	0	0	0	0	0	0	0
Uchl3	NM_016723	164.21	113.3	125.39	123.63	120.3	98.25	NO	0	0	0	0	0	0	0	0	0	0	0	0	0	0	0	0	0	0	0	0	0	0	0	0
Zfp326	NM_018759,NR_030777	110.4	124.06	106.99	185.43	91.1	127.01	NO	0	0	0	0	0	1	0	0	0	0	1	0	0	0	0	0	1	1	0	1	0	0	0	0
Sdf4	NM_001302467,NM_001302468,NM_001302469,NM_011341	120.76	111.39	131.56	119.54	130.77	130.79	NO	0	0	0	0	0	0	0	0	0	0	0	0	0	0	0	0	0	0	0	0	0	0	0	0
Jam3	NM_023277	124.12	115.13	104.07	168.39	103.77	129.03	NO	1	0	0	0	0	0	0	0	0	0	0	0	0	0	0	0	0	0	0	0	0	0	0	0
Txnl4a	NM_001038608,NM_001042408,NM_025299,NM_178604	128.25	118.85	117.62	156.67	118.64	103.51	NO	0	0	0	0	0	0	0	0	0	0	0	0	0	0	0	0	0	0	0	0	0	0	0	0
Midn	NM_021565	97.14	99.94	109.48	182.34	134.7	119.42	NO	0	0	0	0	0	0	1	0	0	0	0	1	0	0	0	0	0	0	0	1	0	0	0	0
Zfand3	NM_148926	91.52	113.11	112.25	157.13	136.8	131.83	NO	0	0	0	0	0	0	0	1	1	0	0	0	0	0	0	0	0	0	0	0	0	0	0	0
Tmem9b	NM_020050	108.25	77.37	120.64	174.3	116.91	144.79	NO	0	0	0	0	0	0	0	0	0	0	0	0	0	0	0	0	0	0	0	0	1	0	0	1
Gcsh	NM_026572	144.02	123.71	109.72	99.75	139.76	125.11	NO	0	0	0	0	0	0	0	0	0	0	0	0	0	0	0	0	0	0	0	0	0	0	0	0
Kif5b	NM_008448	121.18	147.04	111.59	109.49	135.45	117.2	NO	1	0	0	0	0	0	0	1	1	0	0	0	0	0	0	0	0	0	0	0	0	0	0	0
Blmh	NM_178645	143.26	131.1	109.51	131.49	114.4	111.99	NO	1	0	0	0	0	0	0	0	0	0	0	0	0	0	0	0	0	0	0	0	1	1	0	1
Cox14	NM_183256	114.69	86.53	127	142.85	151.12	119.5	NO	1	0	0	0	0	0	0	0	0	0	0	0	0	0	0	0	0	0	0	0	0	0	0	0
Rab9	NM_019773	140.35	121.26	124.53	98.87	117.62	138.84	NO	0	0	0	0	0	0	0	0	0	0	0	0	0	0	0	0	0	0	0	0	1	0	0	1
Mrps7	NM_025305	118.93	100.56	112.86	187.71	103.85	116.77	NO	0	0	0	0	0	0	1	0	0	0	0	0	0	0	0	0	0	0	0	1	0	0	0	0
Egr2	NM_010118	84.16	32.97	130.62	172.38	165.87	153.91	UP_WT	1	0	0	0	0	1	0	0	0	0	0	0	0	0	0	0	1	1	0	1	0	0	0	0
Snn	NM_009223	87.87	115.99	97.66	119.39	175.94	142.61	NO	1	0	0	0	0	1	0	0	0	0	0	0	0	0	0	0	1	1	0	1	0	0	0	0
Pnkd	NM_001039509,NM_019999,NM_025580	127.71	107.19	125.4	127.32	142.59	108.28	NO	1	1	1	0	0	1	1	0	0	0	0	0	0	0	0	0	0	0	0	0	0	0	1	0
Tmem234	NM_029748	104.78	101.88	135.99	136.8	131.97	127.06	NO	0	0	0	0	0	0	0	0	0	0	0	0	0	0	0	0	0	0	0	0	0	0	0	0
Peli1	NM_023324	101.76	135.75	121.01	164.43	89.02	125.86	NO	1	0	0	0	0	1	0	0	0	0	0	0	0	0	0	0	1	1	0	1	0	0	0	0
Csnk1d	NM_027874,NM_139059	93.07	122.86	110.77	166.15	124.49	120.02	NO	0	0	0	0	0	0	0	0	0	0	0	0	0	0	0	0	0	0	0	0	0	0	0	0
Dtx3	NM_030714	71.63	90.45	100.82	220.55	106.35	147.35	UP_WT	0	0	0	0	0	0	0	0	0	0	0	0	0	0	0	0	0	0	0	0	1	0	0	1
Npdc1	NM_008721	68.7	82.27	85.21	261.49	100.48	138.72	UP_WT	0	0	0	0	0	0	0	0	0	0	0	0	0	0	0	0	0	0	0	0	0	0	0	0
Bag1	NM_001171739,NM_009736	116.24	113.44	120.59	180.67	93.38	112.49	NO	0	1	1	0	1	1	0	0	0	0	1	0	0	0	0	0	0	0	0	1	1	0	1	0
Rnf13	NM_001113413,NM_001304454,NM_001304456,NM_011883,NR_130743	98.3	96.43	140.8	116.05	117.8	167.37	NO	0	0	0	0	0	0	0	0	0	0	0	0	0	0	0	0	0	0	0	0	0	0	0	0
Stard7	NM_139308	121.89	114.12	112.46	135.61	124.21	127.13	NO	0	0	0	0	0	0	0	0	0	0	0	0	0	0	0	0	0	0	0	1	0	0	0	0
Rap1a	NM_145541	147.9	129.68	121.87	93.87	139.98	101.56	NO	1	0	0	0	0	0	0	0	0	0	0	0	0	0	0	0	0	0	0	0	0	0	0	0
Etv5	NM_023794	148.76	231.26	122.31	24.76	139.7	68.07	NO	1	0	0	0	0	1	1	0	0	0	0	0	1	1	0	0	1	1	0	1	0	0	0	0
Rwdd1	NM_025614	147.07	130.81	125.76	115.7	113.27	102.08	NO	0	0	0	0	0	0	0	0	0	0	0	0	0	0	0	0	0	0	0	0	0	0	0	0
Rbm17	NM_152824	139.4	136.28	101.51	139.94	121.38	96.17	NO	0	0	0	0	0	0	0	0	0	0	0	0	0	0	0	0	0	0	0	0	0	0	0	0
Atp6v1d	NM_023721	125.55	99.45	129.14	132.07	121.27	126.88	NO	1	0	0	0	0	0	0	0	0	0	0	0	0	0	0	0	0	0	0	1	1	1	0	0
Hadh	NM_008212	122.32	111.91	124.24	89.17	148.34	138.38	NO	0	0	0	0	0	0	0	0	0	0	0	0	0	0	0	0	0	0	0	0	0	0	0	0
Appl2	NM_145220	44.35	49.83	96.77	196.45	132.65	213.71	UP_WT	0	1	1	0	0	1	1	0	0	0	0	0	0	0	0	0	0	0	0	0	0	0	1	0
Apoa1bp	NM_144897	114.59	95.68	124.37	132.45	132.42	133.81	NO	0	0	0	0	0	0	0	0	0	0	0	1	0	0	0	0	0	0	0	0	0	0	0	0
Sec11c	NM_025468	155.93	137.76	133.8	89.81	119.47	96.49	NO	0	0	0	0	0	0	0	0	0	0	0	0	0	0	0	0	0	0	0	0	0	0	0	0
Rfx4	NM_001024918,NM_027689	117.81	146.37	96.26	76.55	154.27	140.36	NO	1	1	1	0	0	1	1	0	0	0	0	0	1	1	0	0	1	1	0	1	0	0	0	0
Etfdh	NM_025794	116.37	97.57	140.81	88.33	142.25	145.55	NO	0	0	0	0	0	0	0	0	0	0	0	0	0	0	0	0	0	0	0	0	0	0	0	0
Dnajb11	NM_001190804,NM_001190805,NM_026400	110.57	127.02	121.19	129.34	111.67	129.39	NO	0	0	0	0	0	0	0	0	0	0	0	0	0	0	0	0	0	0	0	0	0	0	0	0
Prdx4	NM_016764	148.34	150.39	147.23	60.29	114.71	106.99	NO	1	0	0	0	0	0	0	0	0	0	0	0	0	0	0	0	0	0	0	0	0	0	0	0
Trpc4ap	NM_001163452,NM_019828	98.17	111.08	116.58	149.42	123.92	128.38	NO	0	0	0	0	0	0	0	0	0	0	0	0	0	0	0	0	0	0	0	0	0	0	0	0
Araf	NM_001159645,NM_009703	107.91	99.82	111.36	158.78	112.33	137.16	NO	0	0	0	0	0	0	0	0	0	0	0	0	0	0	0	0	0	0	0	0	0	0	0	0
Fxyd6	NM_022004	116.07	143.25	125.2	113.12	91.58	137.85	NO	0	1	1	0	1	1	0	0	0	0	1	0	0	0	0	0	0	0	0	0	0	0	1	0
Cab39	NM_133781	120.8	133.69	119.29	116.88	116.13	120.12	NO	0	0	0	0	0	0	0	1	1	0	0	0	0	0	0	0	0	0	0	0	0	0	0	0
G3bp2	NM_001080794,NM_001080795,NM_001080796,NM_001080797,NM_011816	120.99	134.74	113.61	109.76	127.57	118.08	NO	1	1	1	0	0	1	0	0	0	0	0	0	0	0	0	0	0	0	0	0	1	1	1	1
Ndufs4	NM_010887	127.28	99.82	136.16	105.13	132.3	123.89	NO	1	0	0	0	0	0	0	0	0	0	0	0	0	0	0	0	0	0	0	0	0	0	0	0
Myl12a	NM_026064	138.95	169.13	119.16	69.33	126.19	101.16	NO	0	0	0	0	0	0	0	0	0	0	0	0	0	0	0	0	0	0	0	0	0	0	0	0
Cyb5b	NM_025558	124.43	135.57	92.07	109.85	146.96	114.68	NO	0	0	0	0	0	0	0	0	0	0	0	0	0	0	0	0	0	0	0	1	0	0	0	0
Srp54c	NM_001100110	125.69	121.51	120.1	118.34	121.38	115.5	NO	1	0	0	0	0	0	0	0	0	0	0	0	0	0	0	0	0	0	0	0	0	0	0	0
Raf1	NM_029780	107.98	129.38	101.19	132.86	123.84	127.03	NO	0	0	0	0	0	0	0	0	0	0	0	0	0	0	0	0	0	0	0	0	0	0	0	0
Atp6v1a	NM_007508	108.73	110.3	120.11	127.09	122.47	133.26	NO	0	0	0	0	0	0	0	0	0	0	0	0	0	0	0	0	0	0	0	0	1	0	0	1
Cxx1a	NM_024170	87.61	97.87	126.91	153.94	112.23	143.31	NO	1	0	0	0	0	0	0	0	0	0	0	0	0	0	0	0	0	0	0	0	0	0	0	0
Zmat2	NM_025594	121.76	114.38	127.09	120.91	108.49	129.11	NO	1	0	0	0	0	0	0	0	0	0	0	0	0	0	0	0	0	0	0	0	0	0	0	0
Tmbim4	NM_026617	118.67	101.28	127.84	121.48	132.62	119.05	NO	0	0	0	0	0	0	0	0	0	0	0	0	0	0	0	0	0	0	0	0	0	0	0	0
Pgrmc1	NM_016783	115.84	139.91	121.98	106.96	118.42	117.03	NO	0	0	0	0	0	0	0	0	0	0	0	0	0	0	0	0	0	0	0	0	0	0	0	0
Rhob	NM_007483	62.08	87.22	96.38	178.21	148.14	146.55	UP_WT	0	0	0	0	0	1	1	0	0	0	0	0	1	1	0	0	1	1	0	0	0	0	0	0
Tor1aip2	NM_001160180,NM_001160181,NM_001160182,NM_022329,NM_172843	112.53	125.73	120.47	123.25	110.45	126.11	NO	1	1	0	1	0	1	0	0	0	0	0	0	0	0	0	0	0	0	0	0	1	1	1	1
Zc3h11a	NM_001276767,NM_144530	122.68	122.9	121.97	129.38	95.87	125.24	NO	1	0	0	0	0	0	0	0	0	0	0	0	0	0	0	0	0	0	0	0	0	0	0	0
Arl8b	NM_026011	101.68	121.56	119.39	134.92	113.76	126.71	NO	0	0	0	0	0	0	0	0	0	0	0	0	0	0	0	0	0	0	0	0	0	0	0	0
Btf3l4	NM_027453	121.75	132.81	122.94	114.78	111.88	113.73	NO	0	0	0	0	0	1	1	0	0	0	0	0	1	1	0	0	0	0	0	1	0	0	0	0
Luc7l3	NM_026313	114.26	112.83	95.81	168.86	115.24	110.66	NO	0	0	0	0	0	0	0	0	0	0	0	0	0	0	0	0	0	0	0	0	0	0	0	0
Acss1	NM_080575	66.23	104.6	117.68	127.52	103.31	198.07	NO	0	1	1	0	0	1	1	0	0	0	0	0	0	0	0	0	1	1	0	0	1	0	0	1
Aimp1	NM_007926	126.32	120.4	118.93	111.06	112.7	127.85	NO	0	0	0	0	0	0	0	0	0	0	0	0	0	0	0	0	0	0	0	1	0	0	0	0
Vta1	NM_025418	115.98	97.59	114.79	111.09	140.12	137.41	NO	0	0	0	0	0	0	0	0	0	0	0	0	0	0	0	0	0	0	0	0	0	0	0	0
Pbxip1	NM_146131	84.6	112.98	102.93	91.1	194.78	130.54	NO	1	0	0	0	0	0	0	0	0	0	0	0	0	0	0	0	0	0	0	0	1	1	0	1
Minos1	NM_001163006,NR_033745	133.91	106.47	132.96	102.61	124.79	116.11	NO	1	0	0	0	0	0	0	0	0	0	0	0	0	0	0	0	0	0	0	0	0	0	0	0
Chp1	NM_019769	99.3	113.32	117.2	110.81	129.37	146.04	NO	0	0	0	0	0	0	0	0	0	0	0	0	0	0	0	0	0	0	0	0	0	0	0	0
Spag7	NM_001167669,NM_172561	129.47	139.63	115.35	117.99	108.6	103.82	NO	0	0	0	0	0	1	1	0	0	0	0	1	0	0	0	0	1	1	0	1	0	0	0	0
Rhoq	NM_145491	189.28	157.28	108.88	37.64	158.4	62.68	NO	0	0	0	0	0	1	1	0	0	0	0	1	1	1	0	0	1	1	0	1	0	0	0	0
Dnajc9	NM_134081	154.85	163.15	105.77	63	133.3	93.62	NO	0	0	0	0	0	0	0	0	0	0	0	0	0	0	0	0	0	0	0	0	0	0	0	0
Timm50	NM_025616	122.46	118.63	96.72	140.3	114.36	120.97	NO	0	0	0	0	0	0	0	0	0	0	0	0	0	0	0	0	0	0	0	1	0	0	0	0
Api5	NM_007466	119.46	132.76	109.4	112.95	120.38	118.13	NO	0	0	0	0	0	0	0	0	0	0	0	0	0	0	0	0	0	0	0	0	0	0	0	0
Smarcb1	NM_001161853,NM_011418	83.17	132.47	107.85	160.49	128.58	99.43	NO	0	0	0	0	0	0	0	0	0	0	0	0	0	0	0	0	0	0	0	0	0	0	0	0
Ak2	NM_001033966,NM_016895	147.08	148.78	86.52	101.83	140.5	85.97	NO	0	0	0	0	0	1	0	0	0	0	1	1	0	0	0	0	1	1	0	0	0	0	0	0
Enpp2	NM_001136077,NM_001285994,NM_001285995,NM_015744	63.38	54.04	132.14	145.16	110.43	204.78	UP_WT	1	0	0	0	0	0	0	0	0	0	0	0	0	0	0	0	0	0	0	0	0	0	0	0
Dync1li2	NM_001013380	111.12	117.99	109.42	128.05	116.83	126.05	NO	0	0	0	0	0	0	0	0	0	0	0	0	0	0	0	0	0	0	0	0	0	0	0	0
Cdk11b	NM_007661	97.24	144.39	104.03	131.38	103.66	128.63	NO	0	0	0	0	0	0	1	0	0	0	0	0	0	0	0	0	0	0	0	0	1	0	0	1
Bcas2	NM_026602	112.09	147.14	113.92	113.38	113.03	108.62	NO	1	0	0	0	0	0	0	0	0	0	0	0	0	0	0	0	0	0	0	0	0	0	0	0
Tmem47	NM_138751	68.19	97.54	95.15	142.38	127.15	177.64	UP_WT	0	0	0	0	0	0	0	0	0	0	0	0	0	0	0	0	0	0	0	0	0	0	0	0
Elp2	NM_021448	130.55	126.86	104.42	131.85	106.47	106.83	NO	0	0	0	0	0	0	0	0	0	0	0	0	0	0	0	0	0	0	0	0	0	0	0	0
Dpp8	NM_028906	102.21	107.98	125.22	112.08	127.37	131.92	NO	0	0	0	0	0	1	1	0	0	0	0	0	0	0	0	0	1	1	0	1	0	0	0	0
Rasa3	NM_009025	139.98	144.2	113.5	66.02	139.7	102.84	NO	1	0	0	0	0	1	1	0	0	0	0	0	0	0	0	0	1	1	0	0	0	0	0	0
Acot1	NM_012006	70.52	72.88	97.32	111.27	129.09	225	UP_WT	1	0	0	0	0	0	0	0	0	0	0	0	0	0	0	0	0	0	0	0	0	0	0	0
Fam98b	NM_026620	118.21	141.97	110.13	103.16	117.19	113.04	NO	0	0	0	0	0	0	1	0	0	0	0	0	0	0	0	0	0	0	0	1	0	0	0	0
Hsph1	NM_013559	118.51	98.15	120.21	113.68	96.58	156.19	NO	1	0	0	0	0	0	0	0	0	0	0	0	0	0	0	0	0	0	0	0	0	0	0	0
Slc38a2	NM_175121	107.13	162.98	98.91	127.79	96.61	109.84	NO	0	0	0	0	0	1	1	0	0	0	0	1	0	0	0	0	1	1	0	0	0	0	0	0
Samm50	NM_178614	145.55	124.29	104.09	92.96	133.33	102.83	NO	0	0	0	0	0	0	0	0	0	0	0	0	0	0	0	0	0	0	0	0	0	0	0	0
Vcan	NM_001081249,NM_001134474,NM_001134475,NM_019389,NM_172955	111.15	118.48	117.69	167.16	80.18	108.21	NO	0	1	1	0	0	1	1	0	0	0	0	0	0	0	0	0	0	0	0	0	0	0	1	0
Zfp740	NM_001289690,NM_001289691,NM_001289694,NM_001289695	89.47	127.73	101.74	163.54	98.83	121.55	NO	0	0	0	0	0	0	0	0	0	0	0	0	0	0	0	0	0	0	0	0	0	0	0	0
Gpcpd1	NM_001042672,NM_001291050,NM_001291051,NM_001291052,NM_027096,NM_028802	104.11	108.4	117.77	139.13	92.79	139.64	NO	0	0	0	0	0	0	0	0	0	0	0	0	0	0	0	0	0	0	0	1	0	0	0	0
Dctn3	NM_001159565,NM_016890	98.82	96.75	110.78	163.93	109.96	121.54	NO	1	0	0	0	0	0	0	0	0	0	0	0	0	0	0	0	0	0	0	0	0	0	0	0
Fam173a	NM_001285982,NM_001285984,NM_145410	113.77	98.1	98.47	107.98	176.96	106.21	NO	1	0	0	0	0	0	1	0	0	0	0	0	0	0	0	0	0	0	0	1	1	1	0	0
Sf3b5	NM_175102	133.74	121.66	111.58	96.53	123.25	114.27	NO	1	0	0	0	0	0	0	0	0	0	0	0	0	0	0	0	0	0	0	0	0	0	0	0
Impad1	NM_177730	95.06	153.82	114.55	75.84	144.55	116.64	NO	0	0	0	0	0	0	0	0	0	0	0	0	0	0	0	0	0	0	0	0	0	0	0	0
Rangap1	NM_001146174,NM_011241	120.11	153.76	96.72	78.01	148.49	103.12	NO	1	0	0	0	0	0	0	0	0	0	0	0	0	0	0	0	0	0	0	1	0	0	0	0
Vcam1	NM_011693	92.84	93.72	143.7	94.01	113.38	162.22	NO	1	0	0	0	0	0	0	1	1	0	0	0	0	0	0	0	0	0	0	0	0	0	0	0
Ube2n	NM_080560	127.86	121.08	106.79	99.89	135.52	108.67	NO	0	0	0	0	0	1	1	0	0	0	0	0	0	0	0	0	1	1	0	1	0	0	0	0
Snx4	NM_080557	117.31	113.3	114.61	114.71	116.28	123.12	NO	0	1	0	1	1	1	0	0	0	0	1	0	0	0	0	0	0	0	0	1	0	0	1	0
Coa3	NM_026618	126.05	104.9	114.26	130.09	112.99	110.78	NO	0	0	0	0	0	0	0	0	0	0	0	0	0	0	0	0	0	0	0	0	0	0	0	0
Bckdhb	NM_199195	118.55	105.06	138.62	126.58	82.73	127.12	NO	0	0	0	0	0	0	0	0	0	0	0	0	0	0	0	0	0	0	0	0	0	0	0	0
Rbm25	NM_027349	121.12	122.49	99.98	137.78	109.37	107.56	NO	1	0	0	0	0	0	0	0	0	0	0	1	0	0	0	0	0	0	0	1	0	0	0	0
Nras	NM_010937	106.78	126.41	120.69	83.47	117.62	143.21	NO	1	0	0	0	0	1	1	0	0	0	0	0	1	1	0	0	0	0	0	1	0	0	0	0
Adrm1	NM_019822	96.11	152.22	103.63	121.81	130.08	93.91	NO	0	1	1	0	0	1	1	0	0	0	0	0	0	0	0	0	0	0	0	1	1	0	1	0
Ube2h	NM_001169576,NM_001169577,NM_009459	78.29	96.64	125.97	134.92	110.55	151.32	NO	0	0	0	0	0	0	0	0	0	0	0	0	0	0	0	0	0	0	0	0	0	0	0	0
Tprgl	NM_026388	87.45	74.51	118.07	167.78	120.43	129.06	NO	0	0	0	0	0	0	0	0	0	0	0	0	0	0	0	0	0	0	0	0	1	0	0	1
Smim11	NM_138743	140.91	109.92	117.52	110.24	93.67	125.02	NO	1	0	0	0	0	0	0	0	0	0	0	0	0	0	0	0	0	0	0	0	0	0	0	0
Ldb1	NM_001113408,NM_010697	94.96	112.79	103.49	157.02	112.12	116.87	NO	1	0	0	0	0	0	0	0	0	0	0	0	0	0	0	0	0	0	0	0	1	1	0	1
Gsta4	NM_010357	84.15	79.44	158.04	98.72	125.5	151.36	NO	1	0	0	0	0	0	0	0	0	0	0	0	0	0	0	0	0	0	0	0	0	0	0	0
Commd4	NM_025417	105.77	97.19	121.51	138.35	98.47	135.61	NO	0	0	0	0	0	0	0	0	0	0	0	0	0	0	0	0	0	0	0	0	0	0	0	0
Ugdh	NM_009466	85.07	132.47	103.56	127.9	99.31	148.06	NO	0	0	0	0	0	0	1	0	0	0	0	0	0	0	0	0	0	0	0	1	0	0	0	0
Tfg	NM_001252443,NM_019678	119.12	116.58	121.85	104.91	115.56	118.16	NO	1	0	0	0	0	0	0	0	0	0	0	0	0	0	0	0	0	0	0	0	0	0	0	0
Adnp	NM_009628	102.23	132.69	113.21	124.64	103.6	119.52	NO	1	0	0	0	0	1	1	0	0	0	0	1	0	0	0	0	1	1	0	0	0	0	0	0
Spon1	NM_145584	97.48	85.89	146.74	133.59	96.53	135.22	NO	1	0	0	0	0	0	0	0	0	0	0	0	0	0	0	0	0	0	0	0	0	0	0	0
Dcaf7	NM_027946	86.23	122.26	107.84	153.44	121.48	103.87	NO	0	0	0	0	0	0	0	0	0	0	0	0	0	0	0	0	0	0	0	0	0	0	0	0
Cops2	NM_001285507,NM_001285512,NM_001285513,NM_009939	127.01	136.44	125.96	91.23	105.26	108.8	NO	0	0	0	0	0	0	0	0	0	0	0	0	0	0	0	0	0	0	0	0	1	0	0	1
Pik3r3	NM_181585	89.16	64.12	103.29	190.74	100.39	146.7	UP_WT	1	0	0	0	0	1	1	0	0	0	0	1	0	0	0	0	1	1	0	1	0	0	0	0
Ppp3r1	NM_024459	101	146.19	98.54	111.91	127.6	108.96	NO	0	0	0	0	0	0	0	0	0	0	0	0	0	0	0	0	0	0	0	0	0	0	0	0
2810428I15Rik	NM_025577	115.63	97.62	125.74	118.89	127.98	107.61	NO	0	0	0	0	0	0	0	0	0	0	0	0	0	0	0	0	0	0	0	0	0	0	0	0
A2m	NM_175628	70.69	140.33	70.77	61.6	195.8	153.55	NO	1	1	0	1	0	1	0	0	0	0	0	0	0	0	0	0	0	0	0	0	0	0	1	0
2810417H13Rik	NM_026515	189.29	220.19	79.63	20.6	129.41	53.56	NO	0	0	0	0	0	0	0	0	0	0	0	0	0	0	0	0	0	0	0	0	0	0	0	0
Sgpl1	NM_009163	91.95	100.57	115.31	97.18	143.62	143.87	NO	0	0	0	0	0	0	0	0	0	0	0	0	0	0	0	0	0	0	0	0	0	0	0	0
Acadm	NM_007382	106.95	92.96	119.34	99.3	129.72	143.66	NO	1	0	0	0	0	0	0	0	0	0	0	0	0	0	0	0	0	0	0	0	0	0	0	0
Pisd	NM_177298	90.95	68.69	84.11	151.2	149.26	147.49	UP_WT	0	1	0	1	1	1	0	0	0	0	1	0	0	0	0	0	0	0	0	0	1	0	1	1
1810009A15Rik	NM_025463,NR_104416	159.23	115.6	126.4	76.47	113.61	98.77	NO	1	0	0	0	0	0	1	0	0	0	0	0	0	0	0	0	0	0	0	0	1	1	0	1
Rala	NM_019491	127.36	121.81	108.34	104.7	117.93	109.84	NO	0	0	0	0	0	0	0	0	0	0	0	0	0	0	0	0	0	0	0	1	0	0	0	0
Lfng	NM_008494	127.73	125.7	113.63	48.39	188.9	85.52	NO	0	0	0	0	0	1	1	0	0	0	0	1	1	1	0	0	1	1	0	0	0	0	0	0
Tmem128	NM_025480	108.98	90.6	126.92	116.68	109.39	136.55	NO	0	0	0	0	0	0	0	0	0	0	0	0	0	0	0	0	0	0	0	0	0	0	0	0
Fcf1	NM_028632	126.82	102.51	112.11	136.64	108.55	102.05	NO	0	0	0	0	0	0	0	0	0	0	0	0	0	0	0	0	0	0	0	0	0	0	0	0
Lims1	NM_001193303,NM_026148,NM_201242	148.29	160.34	122.25	67.02	101.52	89.08	NO	0	0	0	0	0	0	0	0	0	0	0	0	0	0	0	0	0	0	0	0	1	0	0	1
Snw1	NM_025507	114.93	113.62	113.46	133.16	105.15	107.95	NO	1	0	0	0	0	0	0	0	0	0	0	0	0	0	0	0	0	0	0	0	0	0	0	0
Atp6v1h	NM_133826	109.3	100.23	118.29	126.83	111.72	121.59	NO	0	0	0	0	0	0	0	0	0	0	0	0	0	0	0	0	0	0	0	1	0	0	0	0
Arl6ip5	NM_022992	107.26	91.34	113.99	135.36	109.89	129.76	NO	0	0	0	0	0	0	0	0	0	0	0	0	0	0	0	0	0	0	0	0	0	0	0	0
Slc25a23	NM_025877	77.76	109.04	104.78	156.29	111.28	128.25	NO	1	0	0	0	0	0	0	0	0	0	0	0	0	0	0	0	0	0	0	0	0	0	0	0
Chn2	NM_001163640,NM_023543	103.73	80	76.16	288.16	68.72	70.4	NO	1	0	0	0	0	0	0	0	0	0	0	0	0	0	0	0	0	0	0	0	0	0	0	0
Scoc	NM_001039137,NM_001285992,NM_019708	143.89	111.37	110.03	94.22	120.85	106.36	NO	1	0	0	0	0	0	0	0	0	0	0	0	0	0	0	0	0	0	0	1	0	0	0	0
Casc4	NM_001205369,NM_001205370,NM_001205371,NM_177054,NM_199038	98.75	114.34	113.82	105.98	124.69	129.01	NO	1	0	0	0	0	0	0	0	0	0	0	0	0	0	0	0	0	0	0	0	1	1	0	1
Cse1l	NM_023565	154.37	149.1	98.21	80.28	126.05	78.32	NO	0	0	0	0	0	0	0	0	0	0	0	0	0	0	0	0	0	0	0	1	0	0	0	0
Epdr1	NM_134065	125.36	105.83	119.26	64.12	149.43	122.3	NO	0	0	0	0	0	0	0	0	0	0	0	0	0	0	0	0	0	0	0	0	0	0	0	0
Ppid	NM_026352	152.07	122.07	89.96	117.65	112.6	91.72	NO	0	0	0	0	0	0	0	0	0	0	0	0	0	0	0	0	0	0	0	0	0	0	0	0
Arl4a	NM_001039515,NM_007487	87.25	164.7	118.95	142.43	54.97	117.65	NO	0	0	0	0	0	0	0	0	0	0	0	0	0	0	0	0	0	0	0	0	0	0	0	0
Ier3ip1	NM_025409	131.55	122.93	119.27	89.01	103.7	119.43	NO	0	1	1	0	1	1	0	0	0	0	1	0	0	0	0	0	0	0	0	0	1	0	1	1
Pdzd11	NM_028303	125.23	100.38	101.9	114.51	120.88	122.86	NO	0	0	0	0	0	0	0	0	0	0	0	0	0	0	0	0	0	0	0	0	0	0	0	0
Trim44	NM_020267	110.45	145.6	101.06	110.36	117.27	100.98	NO	0	0	0	0	0	0	0	0	0	0	0	1	0	0	0	0	0	0	0	0	0	0	0	0
Carhsp1	NM_025821	57.57	93.51	90.08	201.56	110.84	132.06	UP_WT	0	0	0	0	0	0	0	0	0	0	0	0	0	0	0	0	0	0	0	0	0	0	0	0
Hibadh	NM_145567	87.81	71.9	113.56	154.6	123.4	134.3	NO	1	0	0	0	0	0	0	0	0	0	0	0	0	0	0	0	0	0	0	0	0	0	0	0
Prpf4b	NM_013830	103.34	108.28	104.54	134.18	105	130.07	NO	0	0	0	0	0	0	0	1	0	1	0	0	0	0	0	0	0	0	0	0	0	0	0	0
Bnip3l	NM_009761	100.08	108.57	136.29	130.11	90.51	118.8	NO	0	0	0	0	0	0	0	0	0	0	0	0	0	0	0	0	0	0	0	0	1	0	0	1
Ccar1	NM_026201	119.78	125.77	113.92	103.69	99.23	121.94	NO	1	0	0	0	0	0	0	0	0	0	0	0	0	0	0	0	0	0	0	0	0	0	0	0
Ube2b	NM_009458	113.59	106.03	125.19	121.08	93.95	123.75	NO	1	0	0	0	0	0	0	0	0	0	0	0	0	0	0	0	0	0	0	1	0	0	0	0
Fopnl	NM_025345	111.95	94	123.76	122.19	107.71	123.56	NO	1	0	0	0	0	0	0	0	0	0	0	0	0	0	0	0	0	0	0	0	0	0	0	0
Thyn1	NM_144543	149.53	100.74	118.61	98.93	127.23	88.09	NO	1	0	0	0	0	0	0	0	0	0	0	0	0	0	0	0	0	0	0	0	0	0	0	0
Psme2	NM_001029855,NM_011190	105.26	107.64	109.06	150.16	98.27	112.08	NO	1	0	0	0	0	0	0	0	0	0	0	0	0	0	0	0	0	0	0	1	1	1	0	0
Trp53inp2	NM_178111	82.88	137.6	127.1	80.45	134.55	119.51	NO	0	0	0	0	0	0	0	0	0	0	0	0	0	0	0	0	0	0	0	1	1	0	0	0
Map4	NM_001205330,NM_001205331,NM_001205332,NM_008633	81.27	126.95	93.26	96.99	164.88	118.54	NO	0	0	0	0	0	0	0	0	0	0	0	0	0	0	0	0	0	0	0	0	1	0	0	1
Trp53inp1	NM_001199105,NM_021897	103.63	135.84	140.12	56.57	121.96	122.49	NO	0	0	0	0	0	0	0	0	0	0	0	0	0	0	0	0	0	0	0	1	0	0	0	0
Rabac1	NM_010261	96.39	63.08	127.51	162.56	117.04	113.96	NO	1	0	0	0	0	0	0	0	0	0	0	0	0	0	0	0	0	0	0	0	0	0	0	0
8430419L09Rik	NM_028982	54.43	76.07	78.22	153.75	137.17	180.84	UP_WT	0	0	0	0	0	0	0	0	0	0	0	0	0	0	0	0	0	0	0	0	0	0	0	0
Poldip2	NM_026389	107.04	111.75	110.07	115.54	127.84	107.89	NO	0	0	0	0	0	0	0	0	0	0	0	0	0	0	0	0	0	0	0	1	0	0	0	0
Slc6a9	NM_008135	93.43	83.11	137.96	90.65	137.01	137.69	NO	0	0	0	0	0	1	0	0	0	0	1	0	1	1	0	1	1	1	0	0	0	0	0	0
Szrd1	NM_001025608,NM_001277195,NR_102343,NR_102344	78.19	116.48	94.98	151.56	127.6	110.88	NO	1	0	0	0	0	0	0	0	0	0	0	0	0	0	0	0	0	0	0	0	0	0	0	0
Mfsd1	NM_025813	90.62	101.45	118.12	88.1	123.03	158.1	NO	0	0	0	0	0	0	0	0	0	0	0	0	0	0	0	0	0	0	0	0	1	0	0	1
Wdr82	NM_029896	118.89	116.15	100.31	102.88	123.55	117.46	NO	0	0	0	0	0	0	0	0	0	0	0	0	0	0	0	0	0	0	0	0	0	0	0	0
Ppm1g	NM_008014	115.87	153.98	74.07	122.77	131.51	80.51	NO	0	0	0	0	0	0	0	0	0	0	0	1	0	0	0	0	0	0	0	1	0	0	0	0
Enc1	NM_007930	103.39	111.33	106.35	136.32	113.37	107.73	NO	0	1	1	0	0	1	1	0	0	0	0	0	0	0	0	0	0	0	0	0	0	0	1	0
Ubap2l	NM_001165983,NM_001165984,NM_001165985,NM_001165986,NM_001165987,NM_001165988,NM_028475,NM_153489	93.1	139.62	101.2	116.98	118.18	109.32	NO	0	0	0	0	0	0	0	0	0	0	0	0	0	0	0	0	0	0	0	0	0	0	0	0
Tmem63b	NM_198167	74.21	127.61	96.96	132.47	128.49	118.51	NO	0	0	0	0	0	0	0	0	0	0	0	0	0	0	0	0	0	0	0	1	0	0	0	0
Pdcd6	NM_011051	101.56	104.87	109.6	128.37	106.4	127.05	NO	1	0	0	0	0	0	0	0	0	0	0	0	0	0	0	0	0	0	0	0	0	0	0	0
Trim35	NM_029979	93.26	100.6	99.19	133.54	130.35	120.52	NO	0	0	0	0	0	1	0	0	0	0	1	0	0	0	0	0	1	1	0	1	0	0	0	0
3110035E14Rik	NM_178399	30.65	24.47	37.63	441.58	49.22	93.4	UP_WT	0	0	0	0	0	0	0	0	0	0	0	0	0	0	0	0	0	0	0	0	0	0	0	0
Abcc5	NM_013790,NM_176839	81.28	82.65	102.96	160.93	95.01	154.06	NO	1	0	0	0	0	0	0	0	0	0	0	0	0	0	0	0	0	0	0	0	0	0	0	0
Eny2	NM_175009	118.42	138.45	114.03	93.04	109.3	103.02	NO	1	0	0	0	0	0	0	0	0	0	0	0	0	0	0	0	0	0	0	0	0	0	0	0
Esd	NM_001285423,NM_016903	111.98	98.93	115.8	132.93	105.09	111.08	NO	0	0	0	0	0	0	0	0	0	0	0	0	0	0	0	0	0	0	0	0	0	0	0	0
Gm6644	NR_037965	153.68	134.34	94.18	84.08	119.33	89.9	NO	0	0	0	0	0	0	0	0	0	0	0	0	0	0	0	0	0	0	0	0	0	0	0	0
Kcnip3	NM_001111331,NM_001291005,NM_019789,NR_110989	111.25	97.94	121.55	112.15	117.72	114.75	NO	1	0	0	0	0	0	0	1	1	0	0	0	0	0	0	0	0	0	0	0	0	0	0	0
Dnajb1	NM_018808	76.32	50.54	151.99	106.58	131.37	158	NO	0	0	0	0	0	0	1	0	0	0	0	0	0	0	0	0	0	0	0	0	1	0	0	1
Cul1	NM_012042	122.43	128.66	100.74	112.98	108.93	101.05	NO	0	0	0	0	0	1	1	0	0	0	0	1	0	0	0	0	1	1	0	0	0	0	0	0
Ech1	NM_016772	94.11	65.59	132.16	126.55	103.39	152.69	NO	1	1	1	0	0	1	1	0	0	0	0	0	0	0	0	0	0	0	0	1	0	0	1	0
Adprh	NM_007414	93.92	120.66	103.3	118.95	131.4	105.17	NO	0	0	0	0	0	0	0	0	0	0	0	0	0	0	0	0	0	0	0	0	0	0	0	0
Srrm1	NM_001130477,NM_016799	87.87	151.15	100.25	131.43	101.68	100.61	NO	1	0	0	0	0	0	0	0	0	0	0	0	0	0	0	0	0	0	0	0	0	0	0	0
Cox17	NM_001017429	152.16	106.79	117.75	93.06	111.1	91.95	NO	1	0	0	0	0	0	0	0	0	0	0	0	0	0	0	0	0	0	0	0	0	0	0	0
Hif1a	NM_010431	97.57	126	125.05	115.98	95.46	112.22	NO	0	0	0	0	0	0	0	0	0	0	0	0	0	0	0	0	0	0	0	0	0	0	0	0
Polr2d	NM_027002,NM_027101	132.13	116.86	99.51	111.15	106.25	106.34	NO	0	0	0	0	0	0	0	1	0	1	0	0	0	0	0	0	0	0	0	0	0	0	0	0
Gars	NM_180678	133.38	141.03	87.22	111.26	118.97	79.87	NO	0	0	0	0	0	0	0	0	0	0	0	0	0	0	0	0	0	0	0	0	0	0	0	0
Trap1	NM_026508	127.8	120.73	104.95	79.06	124.77	114.26	NO	0	0	0	0	0	0	0	0	0	0	0	0	0	0	0	0	0	0	0	0	0	0	0	0
Qdpr	NM_024236	122.4	107.34	108.26	113.78	112.14	107.6	NO	1	0	0	0	0	0	0	0	0	0	0	0	0	0	0	0	0	0	0	0	1	1	0	1
Phyhipl	NM_001162846,NM_178621	73.45	72	78.84	215.79	111.66	119.64	UP_WT	0	0	0	0	0	1	1	0	0	0	0	0	0	0	0	0	1	1	0	0	0	0	0	0
Stt3b	NM_024222	121.62	113.95	110.02	97.62	115.07	112.82	NO	0	0	0	0	0	1	1	0	0	0	0	0	0	0	0	0	1	1	0	0	0	0	0	0
Naa38	NM_030083	138.83	107.47	118.02	85.53	112.58	108.11	NO	1	0	0	0	0	0	0	0	0	0	0	0	0	0	0	0	0	0	0	0	0	0	0	0
Cuedc2	NM_001164290,NM_001164291,NM_001164292,NM_001164293,NM_001164294,NM_001164295,NM_024192	105.85	103.52	112.78	126.71	108.5	112.91	NO	0	0	0	0	0	0	0	0	0	0	0	0	0	0	0	0	0	0	0	0	0	0	0	0
Polr2e	NM_025554	121.8	113.48	88.62	133.92	117.42	94.98	NO	0	0	0	0	0	0	0	0	0	0	0	0	0	0	0	0	0	0	0	0	1	0	0	1
Pink1	NM_026880	53.08	57.4	101.7	204.15	109.41	144.44	UP_WT	0	0	0	0	0	0	0	0	0	0	0	0	0	0	0	0	0	0	0	0	0	0	0	0
Kidins220	NM_001081378	75.61	85.22	101.09	145.56	118.45	144.21	NO	0	0	0	0	0	0	0	0	0	0	0	0	0	0	0	0	0	0	0	0	0	0	0	0
Ppp1r15a	NM_008654	57.63	74.85	159.59	132.83	77.75	167.28	NO	0	0	0	0	0	1	0	0	0	0	1	0	0	0	0	0	1	1	0	1	0	0	0	0
Fam96a	NM_026635	126.27	106.2	116.41	105.6	109.63	105.76	NO	1	0	0	0	0	0	0	0	0	0	0	0	0	0	0	0	0	0	0	1	0	0	0	0
Lamtor5	NM_026774	108.88	83.19	114.96	129.78	109.73	122.84	NO	0	0	0	0	0	0	0	0	0	0	0	0	0	0	0	0	0	0	0	0	0	0	0	0
Cnot7	NM_001271542,NM_001271543,NM_011135	100.48	119.75	104.56	124.32	104.41	114.82	NO	0	0	0	0	0	0	0	0	0	0	0	0	0	0	0	0	0	0	0	0	1	0	0	1
Cdca3	NM_013538	165.9	156.18	111.32	10.94	126.62	97.33	NO	0	0	0	0	0	0	0	0	0	0	0	0	0	0	0	0	0	0	0	0	1	0	0	1
Hat1	NM_026115	166.05	150.42	94.05	47.53	127.03	82.64	NO	0	0	0	0	0	0	0	0	0	0	0	0	0	0	0	0	0	0	0	0	0	0	0	0
Xrn2	NM_011917	120.19	132.5	103.76	99.84	109.65	101.76	NO	0	0	0	0	0	0	0	0	0	0	0	0	0	0	0	0	0	0	0	0	0	0	0	0
Txnl1	NM_016792	133.05	123.96	113.18	92.63	111.44	92.59	NO	0	0	0	0	0	0	0	0	0	0	0	0	0	0	0	0	0	0	0	0	0	0	0	0
Sgta	NM_024499	95.49	106.78	107.29	126.96	116.38	113.65	NO	1	0	0	0	0	0	0	0	0	0	0	0	0	0	0	0	0	0	0	1	0	0	0	0
Slc25a39	NM_026542	105.92	118.42	97	103.78	145.91	95.1	NO	0	0	0	0	0	1	1	0	0	0	0	1	0	0	0	0	1	1	0	1	0	0	0	0
Sash1	NM_175155	54.47	103.4	126.56	132.48	100.16	149.01	NO	1	0	0	0	0	0	0	0	0	0	0	0	0	0	0	0	0	0	0	0	0	0	0	0
Trappc2	NM_025432	119.81	100.17	133.94	115.32	96.87	99.6	NO	0	0	0	0	0	0	0	0	0	0	0	0	0	0	0	0	0	0	0	0	0	0	0	0
Nrbp2	NM_144847	46.01	56.54	77.48	249.31	84.27	151.94	UP_WT	0	0	0	0	0	0	0	0	0	0	0	0	0	0	0	0	0	0	0	0	0	0	0	0
Zmiz1	NM_183208	60.33	148.68	105.79	129.31	111.43	109.83	NO	0	0	0	0	0	1	1	0	0	0	0	0	1	1	0	0	1	1	0	0	0	0	0	0
Cops4	NM_012001	114.08	110.97	111.21	110.42	102.36	115	NO	0	0	0	0	0	0	1	0	0	0	0	0	0	0	0	0	0	0	0	1	0	0	0	0
Dbn1	NM_001177371,NM_001177372,NM_019813	78.5	123.42	103.96	144.77	103.01	110.36	NO	0	0	0	0	0	0	0	0	0	0	0	0	0	0	0	0	0	0	0	0	1	0	0	1
Traf7	NM_001172113,NM_001172114,NM_153792	110.25	120.28	91.26	119.85	114.45	107.83	NO	1	0	0	0	0	0	0	0	0	0	0	0	0	0	0	0	0	0	0	1	0	0	0	0
Racgap1	NM_001253808,NM_001253809,NM_012025	129.72	199.73	82.6	20.08	148.96	82.27	NO	0	0	0	0	0	0	0	0	0	0	0	0	0	0	0	0	0	0	0	0	0	0	0	0
Npepps	NM_008942	84.78	113.93	110.97	119.31	113.3	120.84	NO	0	0	0	0	0	1	0	0	0	0	1	0	1	1	0	1	0	0	0	0	0	0	0	0
Atp1a1	NM_144900	95.07	149.62	87.67	131.62	118.71	80.23	NO	0	0	0	0	0	1	1	0	0	0	0	0	0	0	0	0	1	1	0	0	0	0	0	0
Ppp2r5c	NM_001081457,NM_001081458,NM_001135001,NM_012023	112.08	132.66	104.76	96.92	107.77	108.44	NO	1	0	0	0	0	0	0	0	0	0	0	0	0	0	0	0	0	0	0	1	1	1	0	0
Hnrnpul2	NM_001081196	100.73	134.85	99.67	119.64	109.46	97.99	NO	0	0	0	0	0	1	1	0	0	0	0	1	1	1	0	0	1	1	0	1	0	0	0	0
Erbb2ip	NM_001005868,NM_001289473,NM_001289474,NM_001289475	72.72	123.58	117.4	96.42	108.93	143.16	NO	0	0	0	0	0	1	1	0	0	0	0	1	0	0	0	0	1	1	0	0	0	0	0	0
Bloc1s2	NM_028607	112.3	83.64	109.01	115.52	125.28	115.9	NO	0	0	0	0	0	0	0	0	0	0	0	0	0	0	0	0	0	0	0	0	0	0	0	0
Srebf1	NM_011480	46.35	97.25	77.3	179.71	144.24	116.76	UP_WT	0	0	0	0	0	0	0	0	0	0	0	0	0	0	0	0	0	0	0	0	0	0	0	0
Mrpl9	NM_030116	115.74	111.95	103.08	99.67	111.58	118.85	NO	1	1	1	0	0	1	1	0	0	0	0	0	0	0	0	0	0	0	0	0	0	0	1	0
Nudcd2	NM_001290697,NM_026023	145.26	129.3	109.39	77.45	120.34	78.32	NO	0	0	0	0	0	0	1	0	0	0	0	0	0	0	0	0	0	0	0	0	1	0	0	1
Atxn2l	NM_183020	92.53	141.01	97.65	129.78	105.19	92.23	NO	0	0	0	0	0	0	0	0	0	0	0	0	0	0	0	0	0	0	0	0	1	0	0	1
Npm3	NM_008723	170.61	129.47	113.67	72.91	94.33	77.29	NO	0	0	0	0	0	0	0	0	0	0	0	0	0	0	0	0	0	0	0	0	0	0	0	0
Ipw	NR_015351	38.75	78.93	137.84	127.04	104.76	170.57	NO	0	0	0	0	0	0	0	0	0	0	0	0	0	0	0	0	0	0	0	0	0	0	0	0
Rcn1	NM_009037	119.84	109.71	106.74	100.15	104.92	116.42	NO	0	0	0	0	0	0	0	0	0	0	0	0	0	0	0	0	0	0	0	0	0	0	0	0
Klhl7	NM_001161800,NM_026448	92.66	102.19	123.86	114.27	90.22	134.28	NO	1	0	0	0	0	0	0	0	0	0	0	0	0	0	0	0	0	0	0	0	0	0	0	0
Sucla2	NM_011506	118.07	97.89	119.18	81.79	129.68	110.63	NO	1	0	0	0	0	0	0	0	0	0	0	0	0	0	0	0	0	0	0	0	0	0	0	0
Psmd11	NM_178616	106.53	120.52	107.72	93.36	117.54	111.06	NO	0	0	0	0	0	0	0	0	0	0	0	0	0	0	0	0	0	0	0	0	1	0	0	1
Ccser2	NM_027045,NM_028407	135.2	119.5	117.47	105.88	87.88	89.87	NO	0	0	0	0	0	0	0	0	0	0	0	0	0	0	0	0	0	0	0	0	0	0	0	0
Laptm4b	NM_033521	114.25	117.58	114.22	85.76	112.91	111	NO	1	0	0	0	0	0	0	0	0	0	0	0	0	0	0	0	0	0	0	0	1	1	0	1
Gramd1a	NM_027898	81.69	94.44	94.09	163.68	94.94	126.86	NO	0	0	0	0	0	0	0	0	0	0	0	0	0	0	0	0	0	0	0	0	0	0	0	0
Snhg5	NR_040721	144.36	117	94.17	113.45	103.14	83.38	NO	0	0	0	0	0	0	0	0	0	0	0	0	0	0	0	0	0	0	0	0	0	0	0	0
Zfp146	NM_011980	138.99	114.53	96.81	108.47	99.05	96.04	NO	0	0	0	0	0	0	1	0	0	0	0	1	0	0	0	0	0	0	0	0	0	0	0	0
Bpgm	NM_007563	86.41	88.98	98.45	181.57	82.82	115.44	NO	1	0	0	0	0	0	0	0	0	0	0	0	0	0	0	0	0	0	0	0	1	1	0	1
Sept8	NM_001252332,NM_001252333,NM_033144	67.07	113.2	84.94	182.3	101.58	104.49	NO	0	0	0	0	0	0	0	0	0	0	0	0	0	0	0	0	0	0	0	0	0	0	0	0
2310036O22Rik	NM_026760	87.97	100.66	93.36	161.71	115.26	93.27	NO	0	0	0	0	0	0	0	0	0	0	0	1	0	0	0	0	0	0	0	1	0	0	0	0
Wdr45b	NM_025793	111.48	91.08	116.64	107.83	102.88	122.13	NO	1	0	0	0	0	0	0	0	0	0	0	0	0	0	0	0	0	0	0	0	0	0	0	0
Astn1	NM_001205204,NM_007495	72.93	104.25	98.81	86.78	149.95	139.13	NO	1	0	0	0	0	0	0	0	0	0	0	0	0	0	0	0	0	0	0	0	0	0	0	0
Abhd12	NM_024465	62.63	66.52	91.26	158.3	118.25	154.61	UP_WT	0	1	1	0	0	1	1	0	0	0	0	0	0	0	0	0	0	0	0	0	0	0	1	0
Sumo3	NM_001301671,NM_001301672,NM_001301673,NM_019929,NR_125903,NR_125904	127.55	130.34	100.6	86.15	113.53	92.88	NO	0	0	0	0	0	0	0	0	0	0	0	0	0	0	0	0	0	0	0	0	0	0	0	0
Pon2	NM_183308	77.1	89.94	107.37	95.53	120.16	160.87	NO	0	0	0	0	0	0	0	0	0	0	0	0	0	0	0	0	0	0	0	0	0	0	0	0
Adamts1	NM_009621	34.97	60.26	103.64	72.46	144.15	235.21	UP_WT	1	0	0	0	0	1	0	0	0	0	0	0	0	0	0	0	1	1	0	0	0	0	0	0
Slc7a5	NM_011404	83.31	132.91	98.46	83.62	156.08	95.85	NO	0	0	0	0	0	1	1	0	0	0	0	0	1	1	0	0	1	1	0	1	0	0	0	0
Tnc	NM_011607	150.06	184.21	70.23	57.51	145.79	42.2	NO	1	0	0	0	0	0	0	0	0	0	0	0	0	0	0	0	0	0	0	0	0	0	0	0
Lage3	NM_025410	127.01	99.42	114.34	97.34	114.94	96.79	NO	0	0	0	0	0	0	0	0	0	0	0	0	0	0	0	0	0	0	0	0	0	0	0	0
Atp1b3	NM_007502	126.44	127.38	94.75	92.06	107.94	101.18	NO	0	1	0	1	1	1	0	0	0	0	1	0	0	0	0	0	0	0	0	0	1	0	1	1
Bod1	NM_001024919	108.99	105.95	101.28	123.74	111.47	98.02	NO	1	0	0	0	0	0	0	0	0	0	0	0	0	0	0	0	0	0	0	0	0	0	0	0
Nrd1	NM_146150	99.54	119.12	98.67	119.68	102.08	110.22	NO	1	0	0	0	0	0	1	0	0	0	0	0	0	0	0	0	0	0	0	1	1	1	0	0
Ubl5	NM_025401	114.87	93.56	107.7	110.3	102.36	120.13	NO	1	0	0	0	0	0	0	0	0	0	0	0	0	0	0	0	0	0	0	0	0	0	0	0
Sox6	NM_001025559,NM_001025560,NM_001277326,NM_001277327,NM_001277328,NM_011445	57.36	103.92	100.41	151.96	86.28	148.7	NO	1	1	1	0	0	1	0	0	0	0	0	0	0	0	0	0	0	0	0	0	1	1	1	1
Lamtor4	NM_001081108	104.86	79.44	117.52	129.07	98.68	118.25	NO	0	0	0	0	0	0	0	0	0	0	0	0	0	0	0	0	0	0	0	0	0	0	0	0
Ap2b1	NM_001035854,NM_027915	87.87	104.81	100.2	110.66	125.43	117.79	NO	1	0	0	0	0	0	0	0	0	0	0	0	0	0	0	0	0	0	0	1	0	0	0	0
Wasf1	NM_031877	57.1	102.64	77.82	228.4	88.61	92.16	UP_WT	0	1	1	0	1	1	0	0	0	0	1	0	0	0	0	0	0	0	0	1	0	0	1	0
Actr1b	NM_146107	85.13	121.5	94.34	117.47	121.38	106.73	NO	1	0	0	0	0	0	0	0	0	0	0	0	0	0	0	0	0	0	0	1	0	0	0	0
Me1	NM_001198933,NM_008615	93.36	134.72	98.52	81.72	142.83	95.38	NO	0	0	0	0	0	0	0	1	0	1	0	0	0	0	0	0	0	0	0	0	0	0	0	0
Psph	NM_133900	105.39	87.67	113.23	101.92	108.61	129.24	NO	0	1	1	0	0	1	1	0	0	0	0	0	0	0	0	0	1	1	0	1	1	0	0	0
Epb4.1	NM_001128606,NM_001128607,NM_183428	67.01	112.78	99.42	156.38	85.83	124.3	NO	0	1	1	0	1	1	0	0	0	0	1	0	0	0	0	0	0	0	0	0	0	0	1	0
Gm7367	NR_003376	103.38	132.27	114.29	90.72	97	107.43	NO	0	0	0	0	0	0	0	0	0	0	0	0	0	0	0	0	0	0	0	0	0	0	0	0
Mrps16	NM_025440	143.04	97.86	119.11	91.5	106.38	87.08	NO	0	0	0	0	0	0	0	0	0	0	0	0	0	0	0	0	0	0	0	0	0	0	0	0
Rars	NM_025936	124.13	108.32	86.68	113.11	106.69	105.42	NO	1	0	0	0	0	0	0	0	0	0	0	0	0	0	0	0	0	0	0	0	0	0	0	0
Eef1e1	NM_025380	141.64	119.04	96.54	96.17	121.46	69.48	NO	0	0	0	0	0	0	0	0	0	0	0	0	0	0	0	0	0	0	0	0	0	0	0	0
Mybbp1a	NM_016776	100.3	158.96	76.76	112.05	120.96	75.11	NO	0	0	0	0	0	0	0	0	0	0	0	0	0	0	0	0	0	0	0	0	0	0	0	0
Papola	NM_011112	118.29	122.81	91.77	91.4	120.94	98.75	NO	0	0	0	0	0	0	0	0	0	0	0	0	0	0	0	0	0	0	0	0	0	0	0	0
Prc1	NM_001285997,NM_001285998,NM_145150	161.97	154.91	102.34	13.43	116.9	93.98	NO	0	0	0	0	0	0	0	0	0	0	0	0	0	0	0	0	0	0	0	0	0	0	0	0
Cenpb	NM_007682	83.87	133.27	88.09	103.24	144.61	90.4	NO	1	0	0	0	0	0	0	0	0	0	0	0	0	0	0	0	0	0	0	1	0	0	0	0
Zfp445	NM_173364	102.4	98.03	104.54	128.27	85.07	124.61	NO	0	0	0	0	0	0	0	0	0	0	0	0	0	0	0	0	0	0	0	0	1	0	0	1
Acadvl	NM_017366	96.51	80.37	110.71	113.67	109.38	131.57	NO	0	0	0	0	0	0	1	0	0	0	0	0	0	0	0	0	0	0	0	1	0	0	0	0
Igbp1	NM_008784	96.31	87.22	121.12	102.08	101	134	NO	1	0	0	0	0	0	0	0	0	0	0	0	0	0	0	0	0	0	0	0	0	0	0	0
Supt5	NM_013676	82.37	122.6	90.2	133.35	99.06	114	NO	0	0	0	0	0	0	0	0	0	0	0	0	0	0	0	0	0	0	0	0	0	0	0	0
Copg1	NM_017477,NM_201244	97.6	115.77	86.32	130.96	107.04	103.87	NO	1	0	0	0	0	0	0	0	0	0	0	0	0	0	0	0	0	0	0	0	0	0	0	0
Plgrkt	NM_026362	109.13	82.19	120.28	115.62	95.18	117.6	NO	1	0	0	0	0	0	0	0	0	0	0	0	0	0	0	0	0	0	0	0	0	0	0	0
Ckap2	NM_001004140	148.93	140.24	112.94	25.75	117.49	94.13	NO	1	0	0	0	0	0	0	0	0	0	0	0	0	0	0	0	0	0	0	0	0	0	0	0
Srsf9	NM_025573,NR_036616	110.01	141.09	92.44	104.69	122.18	68.93	NO	0	0	0	0	0	0	1	0	0	0	0	0	0	0	0	0	0	0	0	1	1	0	0	0
Pou3f3	NM_008900	112.43	117.36	89.05	104.2	113.98	102.1	NO	0	0	0	0	0	1	1	0	0	0	0	1	0	0	0	0	1	1	0	0	0	0	0	0
S1pr1	NM_007901	29.57	45.49	74.46	169.51	133.84	185.17	UP_WT	1	1	1	0	0	1	1	0	0	0	0	0	0	0	0	0	0	0	0	0	0	0	1	0
Gnl3	NM_153547,NR_104298	140.84	158.15	87.85	84.39	95.46	71.1	NO	0	0	0	0	0	0	0	0	0	0	0	0	0	0	0	0	0	0	0	0	0	0	0	0
Ak3	NM_021299	82.27	91.09	98.21	100.19	132.19	133.64	NO	0	1	1	0	1	1	0	0	0	0	1	0	0	0	0	0	0	0	0	1	0	0	1	0
Prpf38b	NM_025845	101.91	101.9	101	118.52	98.26	115.84	NO	0	1	1	0	1	1	0	0	0	0	1	0	0	0	0	0	0	0	0	0	1	0	1	1
Zfr	NM_011767	110.37	98.36	105.74	107.97	101.61	113.35	NO	0	1	1	0	1	1	0	0	0	0	1	0	0	0	0	0	0	0	0	1	1	0	1	0
Dynlt3	NM_025975	97.01	94.57	121.67	88.67	112.9	122.45	NO	0	0	0	0	0	0	0	0	0	0	0	0	0	0	0	0	0	0	0	0	0	0	0	0
Ddt	NM_010027	57.65	60.83	78.24	102.82	145.11	192.5	UP_WT	0	0	0	0	0	0	0	0	0	0	0	0	0	0	0	0	0	0	0	0	0	0	0	0
Ywhag	NM_018871	86.43	109.42	78.04	137.06	141.02	84.98	NO	1	0	0	0	0	1	0	0	0	0	0	0	0	0	0	0	1	1	0	1	0	0	0	0
Tm2d2	NM_027194	95.85	79.78	124.93	127.84	89.98	118.39	NO	0	1	1	0	0	1	1	0	0	0	0	0	0	0	0	0	0	0	0	0	0	0	1	0
Cntn1	NM_001159647,NM_001159648,NM_007727	57.17	64.31	63.13	180.18	138	133.95	UP_WT	1	0	0	0	0	0	0	0	0	0	0	0	0	0	0	0	0	0	0	0	0	0	0	0
Nt5dc2	NM_027289	98.41	120.67	75.88	149.93	98.39	93.28	NO	0	0	0	0	0	0	0	0	0	0	0	0	0	0	0	0	0	0	0	0	0	0	0	0
Pcyt2	NM_024229	113.11	110.42	81.88	183.66	71.22	75.98	NO	0	0	0	0	0	0	0	0	0	0	0	0	0	0	0	0	0	0	0	1	0	0	0	0
Ccdc12	NM_028312	117.98	100.58	92.69	113.6	101.39	109.7	NO	1	0	0	0	0	0	0	0	0	0	0	0	0	0	0	0	0	0	0	1	0	0	0	0
Ncapd2	NM_146171	124.88	192.18	82.06	34.56	116.33	85.6	NO	1	0	0	0	0	0	1	0	0	0	0	1	0	0	0	0	0	0	0	1	0	0	0	0
Ktn1	NM_001293635,NM_001293636,NM_008477	97.74	99	101.75	131.34	96.05	109.19	NO	0	0	0	0	0	0	0	0	0	0	0	0	0	0	0	0	0	0	0	0	0	0	0	0
Snrpn	NM_001082961,NM_001082962,NM_013670	89.67	93.51	94.1	151.06	98.74	107.4	NO	0	0	0	0	0	0	0	0	0	0	0	0	0	0	0	0	0	0	0	0	0	0	0	0
Ing4	NM_133345	93.85	83.85	113.1	151.52	84.45	107.19	NO	1	0	0	0	0	0	0	0	0	0	0	0	0	0	0	0	0	0	0	0	0	0	0	0
Ola1	NM_025942,NM_030091	127.55	123.12	98.54	88.86	99.6	96.28	NO	0	0	0	0	0	1	0	0	0	0	1	0	0	0	0	0	1	0	1	0	0	0	0	0
Tsc22d4	NM_023910,NM_029805	54.9	66.65	94.78	202.77	98.61	116.17	UP_WT	1	1	0	1	0	1	1	0	0	0	0	0	0	0	0	0	0	0	0	1	1	1	1	0
Asph	NM_001177849,NM_001177850,NM_001177851,NM_001177852,NM_001177853,NM_001177854,NM_001177855,NM_001177856,NM_001290367,NM_023066,NM_133723	117.32	134.43	116.9	66.99	101.9	96.22	NO	1	0	0	0	0	0	0	0	0	0	0	0	0	0	0	0	0	0	0	0	0	0	0	0
Commd6	NM_001033132,NM_001168592	91.13	92.21	109.7	118.67	103.18	118.46	NO	1	0	0	0	0	0	0	0	0	0	0	0	0	0	0	0	0	0	0	0	0	0	0	0
Gosr2	NM_019650	101.36	95.55	94.22	125.07	107.64	108.86	NO	0	0	0	0	0	0	0	0	0	0	0	0	0	0	0	0	0	0	0	0	0	0	0	0
Aplp1	NM_007467	58.15	73.92	82.27	267.91	77.01	72.23	UP_WT	0	0	0	0	0	0	0	0	0	0	0	0	0	0	0	0	0	0	0	0	0	0	0	0
Tsg101	NM_021884	119.15	102.07	95.93	113.66	107.4	93.23	NO	0	0	0	0	0	0	0	0	0	0	0	0	0	0	0	0	0	0	0	0	1	0	0	1
Tsen34	NM_001164204,NM_001164205,NM_024168	108.23	113.17	92.55	113.11	105.89	98.2	NO	0	0	0	0	0	0	1	0	0	0	0	0	0	0	0	0	0	0	0	1	1	0	0	0
Ap1m1	NM_007456	99.67	119.93	86.28	102.96	111.01	111.21	NO	1	0	0	0	0	0	0	0	0	0	0	0	0	0	0	0	0	0	0	0	1	1	0	1
Gap43	NM_008083	125.48	131.18	81.12	91.88	142.22	59.16	NO	0	0	0	0	0	0	0	0	0	0	0	0	0	0	0	0	0	0	0	0	0	0	0	0
Ssna1	NM_023464	120.68	95.9	97.98	122.31	103.56	90.45	NO	0	0	0	0	0	0	0	0	0	0	0	1	0	0	0	0	0	0	0	1	0	0	0	0
Rpl7l1	NM_025433	121.49	116.55	92.13	94.94	105.98	99.08	NO	0	1	1	0	1	1	0	0	0	0	1	0	0	0	0	0	0	0	0	1	0	0	1	0
Txndc5	NM_001289598,NM_001289599,NM_145367	108.44	111.16	83.05	110.4	125.46	90.9	NO	0	0	0	0	0	0	0	0	0	0	0	0	0	0	0	0	0	0	0	0	0	0	0	0
Ptpn11	NM_001109992,NM_011202	90.82	110.22	82.22	131.28	112.45	102.31	NO	0	0	0	0	0	0	0	0	0	0	0	0	0	0	0	0	0	0	0	1	0	0	0	0
Psme3	NM_011192	101.97	122.83	83.68	103.34	131.07	86.27	NO	1	0	0	0	0	0	0	0	0	0	0	0	0	0	0	0	0	0	0	0	1	1	0	1
Exoc4	NM_009148	92.52	106.92	105.6	67.3	127.55	128.75	NO	1	0	0	0	0	0	0	0	0	0	0	0	0	0	0	0	0	0	0	0	0	0	0	0
Gpbp1	NM_001122963,NM_028487	117.5	111.81	113.4	95.94	88.82	100.85	NO	1	0	0	0	0	0	0	0	0	0	0	1	0	0	0	0	0	0	0	0	0	0	0	0
Ifrd1	NM_013562	113.75	112.47	115.57	84.27	98.94	103.27	NO	0	0	0	0	0	1	0	0	0	0	1	0	0	0	0	0	1	1	0	0	0	0	0	0
Acot13	NM_025790	117.27	75.75	127.65	115.12	81.69	110.42	NO	0	0	0	0	0	0	0	0	0	0	0	1	0	0	0	0	0	0	0	0	0	0	0	0
1810058I24Rik	NR_015608,NR_027875	81.99	90.8	107.97	130.42	91.96	124.61	NO	0	0	0	0	0	0	0	0	0	0	0	0	0	0	0	0	0	0	0	0	0	0	0	0
Igfbp4	NM_010517	193.62	136.48	145.62	3.39	106.49	42.14	UP_MUT	0	0	0	0	0	0	0	0	0	0	0	0	0	0	0	0	0	0	0	0	0	0	0	0
Eif3j2	NM_001256055	109.5	118.61	99.24	104.55	110.64	85.15	NO	1	0	0	0	0	0	0	0	0	0	0	0	0	0	0	0	0	0	0	0	0	0	0	0
Usp5	NM_013700	90.2	123.62	81.75	121.04	114.77	95.78	NO	1	0	0	0	0	0	1	0	0	0	0	0	0	0	0	0	0	0	0	1	1	1	0	0
Tns3	NM_001083587	56.98	80.86	82.67	253.51	67.07	85.46	UP_WT	0	0	0	0	0	0	0	1	1	0	0	0	0	0	0	0	0	0	0	0	0	0	0	0
Slc35b2	NM_028662	103.8	74.52	102.4	141.82	105.04	98.37	NO	0	0	0	0	0	0	0	0	0	0	0	1	0	0	0	0	0	0	0	1	1	0	0	0
Mtfr1l	NM_001256112,NM_029759	92.67	78.99	102.21	122.95	116.5	112.62	NO	0	0	0	0	0	0	0	0	0	0	0	0	0	0	0	0	0	0	0	0	0	0	0	0
Mocs2	NM_001113374,NM_001113375,NM_013826	95.22	70.03	105.9	123.43	104.72	126.34	NO	1	0	0	0	0	0	0	0	0	0	0	0	0	0	0	0	0	0	0	0	0	0	0	0
Cript	NM_019936	96.21	94.68	114.4	113.84	96.63	109.8	NO	0	0	0	0	0	0	0	1	1	0	0	0	0	0	0	0	0	0	0	0	0	0	0	0
Rnf11	NM_013876	84.23	101.96	105.95	113.38	107.04	112.98	NO	0	0	0	0	0	0	1	0	0	0	0	0	0	0	0	0	0	0	0	0	1	0	0	1
Coq7	NM_001304758,NM_009940	138.36	115.69	121.42	55.44	106.65	87.84	NO	0	0	0	0	0	0	0	0	0	0	0	0	0	0	0	0	0	0	0	0	0	0	0	0
Trim9	NM_001110202,NM_001110203,NM_001286386,NM_001286387,NM_001286388,NM_053167	42.15	65.09	74.34	109.44	213.53	120.46	UP_WT	0	0	0	0	0	1	0	0	0	0	1	0	0	0	0	0	1	1	0	1	0	0	0	0
Dctpp1	NM_023203	169.97	119.28	85.61	68.89	110.93	70.19	NO	1	0	0	0	0	0	0	0	0	0	0	0	0	0	0	0	0	0	0	1	1	1	0	0
Cby1	NM_028634	105.75	84.59	103.49	88.97	111.87	129.98	NO	0	0	0	0	0	0	0	0	0	0	0	0	0	0	0	0	0	0	0	0	1	0	0	1
Kctd17	NM_001289671,NM_001289672,NM_001289673,NR_110357	85.3	112.1	86.64	91.86	137.53	110.56	NO	1	1	1	0	0	1	1	0	0	0	0	0	0	0	0	0	0	0	0	1	0	0	1	0
Hdlbp	NM_001301364,NM_133808	106.03	127.51	98.82	81.1	109.66	99.84	NO	0	1	1	0	1	1	0	0	0	0	1	0	0	0	0	0	0	0	0	0	0	0	1	0
Ppme1	NM_028292	84.23	101.33	100.79	100.67	113.04	122.7	NO	0	0	0	0	0	0	0	0	0	0	0	0	0	0	0	0	0	0	0	0	0	0	0	0
Tnk2	NM_001110147,NM_001289443,NM_016788	70.5	96.03	100.18	163.78	74.1	117.8	NO	0	0	0	0	0	1	1	0	0	0	0	0	1	1	0	0	1	1	0	1	0	0	0	0
Fut8	NM_001252614,NM_001252615,NM_001252616,NM_016893,NR_045554	137.25	115.66	107.19	66.79	107.35	87.96	NO	0	0	0	0	0	1	0	0	0	0	1	0	0	0	0	0	1	1	0	0	0	0	0	0
Cuta	NM_026307,NM_026948,NR_104458	101.95	94.02	93.45	135.18	106.17	91.06	NO	0	0	0	0	0	0	0	0	0	0	0	0	0	0	0	0	0	0	0	0	0	0	0	0
Shmt2	NM_001252316,NM_028230	114.32	136.94	91.44	66.94	127.48	84.7	NO	1	0	0	0	0	0	0	0	0	0	0	0	0	0	0	0	0	0	0	0	0	0	0	0
Srp19	NM_025527	126.4	86.71	123.89	101.89	90.19	92.34	NO	0	0	0	0	0	0	0	0	0	0	0	0	0	0	0	0	0	0	0	0	0	0	0	0
Sept11	NM_001009818	101.1	122.94	70.02	72.73	160.39	93.75	NO	0	0	0	0	0	0	0	0	0	0	0	0	0	0	0	0	0	0	0	0	0	0	0	0
Snd1	NM_019776	89.05	135.72	94.04	105.94	109.32	85.81	NO	1	0	0	0	0	0	0	0	0	0	0	0	0	0	0	0	0	0	0	0	1	1	0	1
Mrto4	NM_001290810,NM_023536	126.15	134.19	73.55	111.52	97.1	77.07	NO	0	0	0	0	0	0	0	0	0	0	0	0	0	0	0	0	0	0	0	0	0	0	0	0
Sc5d	NM_172769	136.59	135.78	116.64	62.5	84.24	83.37	UP_MUT	0	0	0	0	0	0	0	0	0	0	0	0	0	0	0	0	0	0	0	0	0	0	0	0
Mmadhc	NM_133839	115.83	101.03	101.6	116.98	99.04	84.3	NO	0	0	0	0	0	0	0	0	0	0	0	0	0	0	0	0	0	0	0	0	0	0	0	0
Rlbp1	NM_001173483,NM_020599	188.83	148.01	133.09	63.53	45.53	39.29	UP_MUT	1	0	0	0	0	0	0	0	0	0	0	0	0	0	0	0	0	0	0	0	0	0	0	0
Mrpl23	NM_011288	108.45	107.02	103.7	106.75	97.2	95.1	NO	0	0	0	0	0	0	0	0	0	0	0	0	0	0	0	0	0	0	0	0	0	0	0	0
Purb	NM_011221	103.84	124.96	107.08	73.43	120.47	88.33	NO	0	0	0	0	0	0	1	0	0	0	0	1	0	0	0	0	0	0	0	1	0	0	0	0
Dnm1l	NM_001025947,NM_001276340,NM_001276341,NM_152816,NR_075074	101.43	109.3	91.87	101.81	99.48	114.14	NO	0	0	0	0	0	0	0	0	0	0	0	0	0	0	0	0	0	0	0	0	0	0	0	0
Pmvk	NM_026784,NM_027348	129.81	109.46	92.96	98.94	91.61	95.19	NO	1	1	1	0	0	1	1	0	0	0	0	0	0	0	0	0	0	0	0	0	1	1	1	1
Arhgap21	NM_001081364,NM_001128084	88.4	135.58	103.39	83.43	94.02	112.99	NO	0	0	0	0	0	1	1	0	0	0	0	0	1	1	0	0	1	1	0	0	0	0	0	0
Fubp3	NM_001033389,NM_001290548	95.59	121.72	95.47	95.99	110.56	98.28	NO	0	0	0	0	0	0	0	0	0	0	0	0	0	0	0	0	0	0	0	1	0	0	0	0
Nt5c	NM_015807	104.61	90.89	100.09	125.23	107.91	88.63	NO	0	0	0	0	0	0	1	0	0	0	0	0	0	0	0	0	0	0	0	0	1	0	0	1
Wdr26	NM_145514	73.41	125.86	105.95	96.22	100.95	114.74	NO	0	0	0	0	0	0	0	0	0	0	0	0	0	0	0	0	0	0	0	0	0	0	0	0
Fam64a	NM_144526	177.48	136.23	100.33	6.04	112.67	83.73	NO	0	0	0	0	0	0	0	0	0	0	0	0	0	0	0	0	0	0	0	0	0	0	0	0
Gtf2f1	NM_133801	111.42	106.14	88.67	118	92.3	99.71	NO	1	0	0	0	0	1	1	0	0	0	0	0	0	0	0	0	1	1	0	1	0	0	0	0
Nsdhl	NM_010941	132.82	120.14	92.96	61.39	108.51	100.31	NO	0	0	0	0	0	0	0	0	0	0	0	0	0	0	0	0	0	0	0	0	0	0	0	0
Ehmt2	NM_001286573,NM_001286575,NM_145830,NM_147151	81.63	106.51	85.94	138.66	106.15	97.05	NO	0	0	0	0	0	0	0	0	0	0	0	0	0	0	0	0	0	0	0	0	1	0	0	1
Cops8	NM_133805	115.81	101.97	97.41	103.61	101.14	95.55	NO	0	0	0	0	0	0	0	0	0	0	0	0	0	0	0	0	0	0	0	0	0	0	0	0
Fnta	NM_008033	87.31	70.07	85.24	196.19	88.74	87.43	NO	0	0	0	0	0	0	0	0	0	0	0	0	0	0	0	0	0	0	0	0	0	0	0	0
March5	NM_001164336,NM_001164337,NM_027314	104.45	118.36	99.43	89.09	102.37	100.95	NO	0	0	0	0	0	0	0	0	0	0	0	0	0	0	0	0	0	0	0	0	0	0	0	0
Smarca4	NM_001174078,NM_001174079,NM_011417	71.49	142.99	86.92	111.05	113.78	88.41	NO	0	0	0	0	0	0	0	0	0	0	0	0	0	0	0	0	0	0	0	1	1	0	0	0
Dusp11	NM_028099	86.42	103.31	104.78	97	98.54	124.56	NO	1	0	0	0	0	0	0	0	0	0	0	0	0	0	0	0	0	0	0	0	0	0	0	0
Coro1b	NM_011778	91.84	69.19	102.82	138.26	92.07	119.96	NO	0	0	0	0	0	0	0	0	0	0	0	0	0	0	0	0	0	0	0	0	0	0	0	0
Tspan5	NM_019571,NR_121195	138.64	127.15	109.06	61.16	101.21	76.51	NO	0	0	0	0	0	1	1	0	0	0	0	0	0	0	0	0	1	1	0	1	0	0	0	0
Hmox1	NM_010442	69.14	82.05	104.9	104.92	133.05	119.26	NO	1	0	0	0	0	0	0	0	0	0	0	0	0	0	0	0	0	0	0	0	0	0	0	0
Ncbp1	NM_001033201	126.51	106.97	94.13	96.12	100.07	89.3	NO	0	0	0	0	0	0	0	0	0	0	0	0	0	0	0	0	0	0	0	1	0	0	0	0
Uba3	NM_001111106,NM_001301857,NM_001301858,NM_001301859,NM_011666	98.07	89.23	105.34	91.73	107.37	120.68	NO	1	0	0	0	0	0	0	0	0	0	0	0	0	0	0	0	0	0	0	0	0	0	0	0
Ezh2	NM_001146689,NM_007971	126.79	134.27	88.05	75.02	96.87	91.17	NO	0	0	0	0	0	1	0	0	0	0	1	1	0	0	0	0	1	1	0	0	0	0	0	0
Omg	NM_019409	70.94	76.48	104.44	135.53	79.06	145.58	NO	1	0	0	0	0	0	0	0	0	0	0	0	0	0	0	0	0	0	0	0	0	0	0	0
Cdc20	NM_023223	126.05	158.97	88.69	15.39	138.78	83.83	NO	1	0	0	0	0	0	0	0	0	0	0	0	0	0	0	0	0	0	0	1	0	0	0	0
Nde1	NM_001114085,NM_001285503,NM_001285504,NM_023317	109.58	103.53	93.01	82.55	101.35	121.38	NO	0	0	0	0	0	0	0	0	0	0	0	0	0	0	0	0	0	0	0	0	1	0	0	1
Itgb8	NM_177290	47.86	118.24	119.08	34.26	140.23	151.42	NO	1	1	1	0	0	1	1	0	0	0	0	0	0	0	0	0	0	0	0	0	0	0	1	0
2610001J05Rik	NR_024619	111.61	106.99	125.56	70.45	91.29	105.11	NO	1	0	0	0	0	0	0	0	0	0	0	0	0	0	0	0	0	0	0	0	0	0	0	0
Manbal	NM_026968	105.97	105.29	87.62	114.9	97.61	99.3	NO	0	0	0	0	0	0	0	0	0	0	0	0	0	0	0	0	0	0	0	0	0	0	0	0
Btbd1	NM_146193	97.76	83.46	103.03	116.74	112.77	96.8	NO	0	0	0	0	0	0	0	0	0	0	0	0	0	0	0	0	0	0	0	0	0	0	0	0
M6pr	NM_010749	113.67	105.09	90.02	88.05	113.73	99.96	NO	1	0	0	0	0	0	0	0	0	0	0	0	0	0	0	0	0	0	0	0	0	0	0	0
Maf1	NM_001164607,NM_001164608,NM_026859	71.43	99.68	97.99	138.6	88.6	114.05	NO	0	0	0	0	0	0	0	0	0	0	0	0	0	0	0	0	0	0	0	0	1	0	0	1
Prpf38a	NM_172697	120.83	104	112.28	85.7	91.42	95.87	NO	1	0	0	0	0	0	0	0	0	0	0	0	0	0	0	0	0	0	0	0	0	0	0	0
Alyref	NM_011568	137.94	136.59	86	68.14	105.94	75.15	NO	0	0	0	0	0	0	0	0	0	0	0	0	0	0	0	0	0	0	0	0	0	0	0	0
Tmem35	NM_026239	86.95	94.89	89.83	68.68	143.65	124.71	NO	0	0	0	0	0	0	0	0	0	0	0	0	0	0	0	0	0	0	0	0	1	0	0	1
Snx1	NM_019727	96.7	84.94	87.91	133.21	98.68	107	NO	1	0	0	0	0	0	0	0	0	0	0	0	0	0	0	0	0	0	0	1	0	0	0	0
Nrxn1	NM_020252,NM_177284	73.48	107.2	115.76	74.61	119.56	117.72	NO	0	0	0	0	0	0	0	0	0	0	0	0	0	0	0	0	0	0	0	0	0	0	0	0
Lgmn	NM_011175	75.09	79.66	107.36	126.42	87.46	131.86	NO	1	0	0	0	0	0	0	0	0	0	0	0	0	0	0	0	0	0	0	0	0	0	0	0
Nrbp1	NM_147201	112.02	100.53	105.06	82.96	102	105.25	NO	1	0	0	0	0	0	0	0	0	0	0	1	0	0	0	0	0	0	0	1	0	0	0	0
Apoo	NM_001199337,NM_001199338,NM_001199339,NM_026673	115.42	95.73	111.41	85.53	101.43	98.1	NO	1	0	0	0	0	0	0	0	0	0	0	0	0	0	0	0	0	0	0	0	0	0	0	0
Polr2b	NM_153798	103.55	116.35	96.96	87.85	103.52	98.76	NO	1	0	0	0	0	1	0	0	0	0	0	1	0	0	0	0	1	0	1	1	0	0	0	0
Phf5a	NM_026737	127.06	112.05	93.91	88.85	103.43	81.51	NO	0	0	0	0	0	0	0	0	0	0	0	0	0	0	0	0	0	0	0	1	0	0	0	0
Clptm1l	NM_146047	98.46	116.44	81.08	112.04	110.74	87.74	NO	0	0	0	0	0	0	0	0	0	0	0	0	0	0	0	0	0	0	0	0	0	0	0	0
Tubb6	NM_026473	91.89	152.98	103.33	12.12	156.52	89.38	NO	0	0	0	0	0	0	0	1	1	0	0	0	0	0	0	0	0	0	0	0	0	0	0	0
Tipin	NM_025372	147.74	156.87	84.45	50.68	104.2	62.12	NO	0	0	0	0	0	0	1	0	0	0	0	0	0	0	0	0	0	0	0	0	1	0	0	1
Sf3b3	NM_133953	111.07	132.42	78.24	96.54	104.22	83.53	NO	1	0	0	0	0	0	0	0	0	0	0	0	0	0	0	0	0	0	0	0	0	0	0	0
1110008F13Rik	NM_026124	123.7	78.83	104.91	96.82	111.01	90.62	NO	0	0	0	0	0	0	1	0	0	0	0	0	0	0	0	0	0	0	0	1	0	0	0	0
Arnt2	NM_007488	68.22	117.1	95.16	105.62	116.77	102.11	NO	1	0	0	0	0	1	1	0	0	0	0	0	0	0	0	0	1	1	0	0	0	0	0	0
Elp5	NM_001253700,NM_018740	104.08	94.63	104.69	102.56	100.86	98.15	NO	1	0	0	0	0	0	0	0	0	0	0	0	0	0	0	0	0	0	0	0	0	0	0	0
Tssc4	NM_001115085,NM_020285,NM_138631	80.77	83.27	90.01	110.8	123.26	116.85	NO	1	0	0	0	0	1	1	0	0	0	0	1	0	0	0	0	1	1	0	0	0	0	0	0
Rnasek	NM_173742	84.96	101.34	81.18	161.49	107.96	67.99	NO	1	0	0	0	0	0	1	0	0	0	0	0	0	0	0	0	0	0	0	1	1	1	0	0
Emd	NM_007927	118.3	104.81	106.71	87.57	100.96	86.18	NO	1	0	0	0	0	0	0	0	0	0	0	0	0	0	0	0	0	0	0	1	0	0	0	0
Pigt	NM_133779	66.14	111.7	89.33	110.13	128.84	98.35	NO	0	0	0	0	0	0	0	0	0	0	0	0	0	0	0	0	0	0	0	0	0	0	0	0
Dctn6	NM_001293757,NM_001293758,NM_001293759,NM_011722	97.11	83.73	95.02	124.48	102.62	101.31	NO	1	0	0	0	0	0	0	0	0	0	0	0	0	0	0	0	0	0	0	0	1	1	0	1
Whsc1	NM_001081102,NM_001177884,NM_175231	100.88	132.93	88.95	82.27	108.72	90.24	NO	0	0	0	0	0	0	0	0	0	0	0	0	0	0	0	0	0	0	0	0	1	0	0	1
Cdk5	NM_007668	90.54	73.77	84.7	133.06	82.26	138.77	NO	1	0	0	0	0	1	1	0	0	0	0	1	0	0	0	0	1	1	0	1	0	0	0	0
Cks1b	NM_016904	171.63	141.36	82.14	35.82	107.83	64.06	NO	0	0	0	0	0	0	1	0	0	0	0	0	0	0	0	0	0	0	0	0	1	0	0	1
Ppp4c	NM_019674	102.78	99.07	87.85	109.41	113.36	90.12	NO	0	0	0	0	0	0	0	0	0	0	0	0	0	0	0	0	0	0	0	1	0	0	0	0
Gipc1	NM_018771	67.06	70.38	69.5	218.21	94.04	82.96	UP_WT	1	0	0	0	0	0	0	0	0	0	0	0	0	0	0	0	0	0	0	0	1	1	0	1
Prkrir	NM_028410	100.58	111.58	91.45	84.13	113.75	100.33	NO	0	0	0	0	0	1	0	0	0	0	1	0	0	0	0	0	1	1	0	0	0	0	0	0
Paxbp1	NM_026110	93.75	96.01	102.49	128.78	73.34	107.35	NO	0	0	0	0	0	0	0	0	0	0	0	0	0	0	0	0	0	0	0	0	0	0	0	0
Hes6	NM_019479	86.76	79.59	114.79	100.37	102.79	117.4	NO	1	0	0	0	0	1	0	0	0	0	0	1	0	0	0	0	1	1	0	1	0	0	0	0
Zcrb1	NM_026025	96.79	106.24	90.99	131.83	87.47	88.07	NO	0	1	0	1	1	1	0	0	0	0	1	0	0	0	0	0	0	0	0	0	0	0	1	0
Emp2	NM_007929	28.47	43.3	85.87	230.99	77.94	134.71	UP_WT	0	0	0	0	0	0	0	0	0	0	0	0	0	0	0	0	0	0	0	0	0	0	0	0
Sec62	NM_027016	86.61	78.42	111.61	103.96	98.25	122.28	NO	0	0	0	0	0	0	0	0	0	0	0	0	0	0	0	0	0	0	0	0	0	0	0	0
Ddrgk1	NM_029832	91.24	91.87	87.04	116.86	109.36	104.54	NO	0	0	0	0	0	0	0	0	0	0	0	0	0	0	0	0	0	0	0	0	0	0	0	0
Plcd4	NM_001081456,NM_148937	81.73	76.08	88.99	76.69	123.73	153.38	NO	1	0	0	0	0	0	0	0	0	0	0	0	0	0	0	0	0	0	0	0	1	1	0	1
Rpl37rt	NM_001271590,NM_001271591	141.5	134.75	107.92	74.27	55.38	86.44	UP_MUT	0	0	0	0	0	0	0	0	0	0	0	0	0	0	0	0	0	0	0	0	0	0	0	0
Mmgt1	NM_146234	100.17	120.31	103.14	65.98	110.86	99.72	NO	0	0	0	0	0	0	0	0	0	0	0	0	0	0	0	0	0	0	0	0	0	0	0	0
Slmo2	NM_025531	134.31	100.63	94.36	67.45	121.16	80.93	NO	0	0	0	0	0	0	0	0	0	0	0	0	0	0	0	0	0	0	0	0	0	0	0	0
Gyg	NM_013755	106.5	84.18	107.56	97.66	102.04	100.06	NO	0	0	0	0	0	0	0	0	0	0	0	0	0	0	0	0	0	0	0	0	0	0	0	0
Dnajc5	NM_001271584,NM_001271585,NM_016775,NR_073369	77.57	96.01	86.49	117.49	110.47	109.76	NO	0	0	0	0	0	0	0	0	0	0	0	0	0	0	0	0	0	0	0	0	0	0	0	0
Gng10	NM_025277	99.58	105.46	98.58	119.26	87.95	86.81	NO	0	0	0	0	0	0	0	0	0	0	0	0	0	0	0	0	0	0	0	0	0	0	0	0
Csnk1e	NM_001289898,NM_001289899,NM_013767	79.38	117.08	86.84	111.94	100.86	101.4	NO	0	0	0	0	0	0	0	0	0	0	0	0	0	0	0	0	0	0	0	0	1	0	0	1
Arhgap35	NM_172739	63.26	96.07	91.76	156.53	90.68	99.06	NO	0	0	0	0	0	0	0	0	0	0	0	0	0	0	0	0	0	0	0	0	0	0	0	0
Supt16	NM_033618	132.49	122.69	81.43	80.35	96.18	84.08	NO	0	0	0	0	0	0	0	0	0	0	0	0	0	0	0	0	0	0	0	0	0	0	0	0
Tm9sf2	NM_080556	93.53	107.43	92.82	94.62	114.15	94.64	NO	0	0	0	0	0	0	0	0	0	0	0	0	0	0	0	0	0	0	0	0	0	0	0	0
Olfm2	NM_173777	146.06	160.69	82.37	23.66	129.26	55.04	NO	0	0	0	0	0	0	0	0	0	0	0	0	0	0	0	0	0	0	0	0	0	0	0	0
Pum2	NM_001160219,NM_001160220,NM_001160221,NM_001160222,NM_030723,NR_027670	105.98	110.82	93.6	90.58	103.64	92.11	NO	0	1	1	0	1	1	0	0	0	0	1	0	0	0	0	0	0	0	0	0	1	0	1	1
Fubp1	NM_057172	105.71	114.48	100.12	90.12	89.44	96.49	NO	0	0	0	0	0	1	1	0	0	0	0	1	0	0	0	0	1	1	0	1	0	0	0	0
Smim15	NM_001048250	101.81	96.48	129.53	78.25	91.19	98.87	NO	1	0	0	0	0	0	0	0	0	0	0	0	0	0	0	0	0	0	0	0	0	0	0	0
Mthfd1	NM_138745	116.29	120.73	81.64	75.55	110.78	90.18	NO	1	0	0	0	0	0	0	0	0	0	0	0	0	0	0	0	0	0	0	0	0	0	0	0
Zbtb18	NM_001012330,NM_013915	87.47	120.57	87.51	86.09	109.93	103.36	NO	1	0	0	0	0	0	0	0	0	0	0	0	0	0	0	0	0	0	0	0	0	0	0	0
Kdelr2	NM_025841	120.21	116.16	87.99	92.32	93.4	84.74	NO	0	1	0	1	0	1	1	0	0	0	0	0	0	0	0	0	0	0	0	0	1	0	1	1
Flna	NM_001290421,NM_010227	84.97	155.53	87.54	79.81	87.92	98.99	NO	1	0	0	0	0	0	0	0	0	0	0	0	0	0	0	0	0	0	0	1	1	1	0	0
Safb	NM_001163300	79.08	125.76	77.27	125.29	93.69	92.91	NO	0	0	0	0	0	0	1	0	0	0	0	0	0	0	0	0	0	0	0	0	1	0	0	1
Sox9	NM_011448	44.96	80.52	106.83	154.97	90.31	116.23	NO	1	1	1	0	0	1	1	0	0	0	0	0	0	0	0	0	1	1	0	1	0	0	0	0
Ddit4	NM_029083	78.36	82.72	59.79	151.29	132.2	89.37	UP_WT	1	0	0	0	0	1	1	0	0	0	0	1	1	1	0	0	1	1	0	1	0	0	0	0
Camsap2	NM_001081360	60.65	86.57	92.6	161.89	68.38	122.52	NO	0	0	0	0	0	0	0	0	0	0	0	0	0	0	0	0	0	0	0	0	0	0	0	0
Txndc15	NM_175150	95.54	83.64	102.38	109.86	92.75	108.39	NO	0	0	0	0	0	0	0	0	0	0	0	0	0	0	0	0	0	0	0	0	0	0	0	0
Mien1	NM_025559	88	73.13	103.39	123.73	85.1	119.15	NO	0	0	0	0	0	0	0	0	0	0	0	0	0	0	0	0	0	0	0	0	0	0	0	0
Dnajb9	NM_013760	62.57	67.28	139.07	93.3	84.79	144.58	NO	0	0	0	0	0	0	1	0	0	0	0	1	0	0	0	0	0	0	0	0	0	0	0	0
Ap3s1	NM_001303015,NM_009681	94.98	94.56	95.9	93.29	106.07	106.73	NO	0	0	0	0	0	0	0	0	0	0	0	0	0	0	0	0	0	0	0	1	1	0	0	0
Brd7	NM_012047	96.11	124.08	93.77	96.21	81.76	99.6	NO	0	0	0	0	0	0	0	0	0	0	0	0	0	0	0	0	0	0	0	0	0	0	0	0
Dpy30	NM_001146222,NM_001146223,NM_001146224,NM_024428	138.29	99.66	100.53	69.05	92.55	90.64	NO	0	0	0	0	0	0	1	0	0	0	0	0	0	0	0	0	0	0	0	1	0	0	0	0
Sbds	NM_023248	97.66	82.75	86.82	124.25	100.15	98.82	NO	0	0	0	0	0	0	0	0	0	0	0	0	0	0	0	0	0	0	0	0	0	0	0	0
Bmi1	NM_007552	109.95	113.01	104.61	95.47	83.26	83.95	NO	0	1	1	0	1	1	0	0	0	0	1	0	0	0	0	0	1	1	0	1	1	0	0	0
Crip2	NM_024223	76.34	135.58	79.4	103	97.58	98.13	NO	1	0	0	0	0	0	0	0	0	0	0	0	0	0	0	0	0	0	0	0	1	1	0	1
Pcyox1	NM_025823	71.6	91.25	93.38	96.75	117.53	119.34	NO	1	0	0	0	0	0	0	0	0	0	0	0	0	0	0	0	0	0	0	0	0	0	0	0
Gab1	NM_001301298,NM_021356	58.74	116	110	98.17	83.32	123.35	NO	0	1	1	0	0	1	1	0	0	0	0	0	0	0	0	0	0	0	0	0	0	0	1	0
Mphosph6	NM_026758	112.34	132.92	92.25	74.97	101.3	75.59	NO	1	0	0	0	0	0	0	0	0	0	0	0	0	0	0	0	0	0	0	0	0	0	0	0
Pja2	NM_001025309,NM_144859	96.67	97.27	94.16	101.9	98.5	100.71	NO	0	0	0	0	0	0	0	0	0	0	0	0	0	0	0	0	0	0	0	0	0	0	0	0
Clptm1	NM_019649	79.28	91.79	93.09	108.31	118.38	98.26	NO	1	0	0	0	0	0	0	0	0	0	0	1	0	0	0	0	0	0	0	0	0	0	0	0
Bmpr1a	NM_009758	78.38	100.23	99.43	97.7	98.28	114.5	NO	0	1	1	0	1	1	0	0	0	0	1	0	0	0	0	0	0	0	0	0	0	0	1	0
Tmem176a	NM_001098271,NM_025326	97.52	89.71	86.77	40.54	159.72	114.21	NO	1	0	0	0	0	0	0	0	0	0	0	0	0	0	0	0	0	0	0	0	0	0	0	0
Mrpl22	NM_175001	117.58	92.06	109.15	83.8	102.77	82.7	NO	1	0	0	0	0	0	0	0	0	0	0	0	0	0	0	0	0	0	0	0	0	0	0	0
Hbp1	NM_153198,NM_177993	65.81	136.53	121.57	102.64	54.76	106.43	NO	1	0	0	0	0	0	0	0	0	0	0	0	0	0	0	0	0	0	0	1	0	0	0	0
Fam212b	NM_001163356,NM_175398	173.63	124.9	79.5	12.61	148.02	48.12	NO	1	0	0	0	0	0	0	0	0	0	0	0	0	0	0	0	0	0	0	0	0	0	0	0
Os9	NM_001171026,NM_177614	61.52	76.94	90.32	141.07	90.98	125.86	NO	0	0	0	0	0	0	0	0	0	0	0	0	0	0	0	0	0	0	0	0	0	0	0	0
Rundc3a	NM_001252347,NM_016759	84.89	67.44	86.88	138.5	98.66	110.26	NO	1	0	0	0	0	1	1	0	0	0	0	1	0	0	0	0	1	1	0	1	0	0	0	0
Khdrbs3	NM_010158	102.52	99.94	82.36	99.5	111.65	89.73	NO	1	0	0	0	0	0	0	0	0	0	0	0	0	0	0	0	0	0	0	0	0	0	0	0
Rgma	NM_177740	28.74	64.99	73.32	152.29	128.83	137.53	UP_WT	1	0	0	0	0	1	1	0	0	0	0	0	0	0	0	0	1	1	0	1	0	0	0	0
Surf4	NM_011512	80.65	96.8	83.84	120.04	102.8	101.34	NO	0	0	0	0	0	0	0	0	0	0	0	0	0	0	0	0	0	0	0	0	0	0	0	0
Nsmce1	NM_026330	108.71	109.79	107.02	70.38	100.82	88.45	NO	1	0	0	0	0	1	0	0	0	0	0	0	0	0	0	0	1	1	0	0	0	0	0	0
Chmp1a	NM_145606	93.12	86.36	85.04	107.91	106.18	106.28	NO	0	0	0	0	0	0	0	0	0	0	0	0	0	0	0	0	0	0	0	0	0	0	0	0
Cdc37	NM_016742	103.15	104.08	87.56	107.07	93.71	88.98	NO	0	0	0	0	0	0	0	0	0	0	0	0	0	0	0	0	0	0	0	0	0	0	0	0
2810025M15Rik	NR_027984	131.3	118.23	86.46	56.22	104.75	86.47	NO	0	0	0	0	0	0	0	0	0	0	0	0	0	0	0	0	0	0	0	0	0	0	0	0
Dcakd	NM_026551	71.06	112.56	69.57	155.62	93.96	80.54	NO	0	0	0	0	0	0	1	0	0	0	0	0	0	0	0	0	0	0	0	1	0	0	0	0
Stx5a	NM_001167799,NM_019829	87.72	92.32	104.63	114.19	74.28	109.33	NO	1	0	0	0	0	0	1	0	0	0	0	0	0	0	0	0	0	0	0	1	0	0	0	0
Pole3	NM_021498	131.42	121.07	93.2	70.42	98.2	68.09	NO	0	0	0	0	0	0	0	0	0	0	0	0	0	0	0	0	0	0	0	0	0	0	0	0
Nudt4	NM_027722	90.87	123.67	77.37	56.03	150.45	83.68	NO	0	1	1	0	0	1	1	0	0	0	0	0	0	0	0	0	0	0	0	1	1	0	1	0
Gtf2b	NM_145546	99.46	86.16	98.46	111.57	90.32	95.49	NO	0	0	0	0	0	0	0	0	0	0	0	0	0	0	0	0	0	0	0	1	0	0	0	0
Nkain1	NM_025998	115.5	124.6	79.86	83.68	117.73	60.06	NO	0	0	0	0	0	0	0	0	0	0	0	0	0	0	0	0	0	0	0	0	0	0	0	0
Phc2	NM_001195083,NM_001195130,NM_018774	67.08	110.86	75.39	111.99	128.27	87.78	NO	0	0	0	0	0	1	1	0	0	0	0	1	0	0	0	0	1	1	0	0	0	0	0	0
Rnaset2a	NM_001083938	90.41	100.28	101.49	86.28	91.52	111.37	NO	0	0	0	0	0	0	0	0	0	0	0	0	0	0	0	0	0	0	0	0	0	0	0	0
Birc5	NM_001012273,NM_009689	156.33	138.77	78.38	21.41	110.66	75.56	NO	0	1	1	0	0	1	1	0	0	0	0	0	0	0	0	0	0	0	0	0	0	0	1	0
Ppp3ca	NM_001293622,NM_008913	92.05	103.6	101.56	98.92	96.67	88.02	NO	0	0	0	0	0	0	0	0	0	0	0	0	0	0	0	0	0	0	0	0	0	0	0	0
Lrrc42	NM_029985	102.83	88.64	93.67	157.62	63.78	73.26	NO	0	0	0	0	0	0	0	0	0	0	0	0	0	0	0	0	0	0	0	0	0	0	0	0
Bccip	NM_025392	115.58	95.16	88.58	90.54	94.21	95.5	NO	0	0	0	0	0	0	0	0	0	0	0	0	0	0	0	0	0	0	0	0	0	0	0	0
Gabbr1	NM_019439	30.78	42.8	40.68	140.99	153.82	169.71	UP_WT	0	1	1	0	1	1	0	0	0	0	1	0	0	0	0	0	0	0	0	0	0	0	1	0
Hey1	NM_010423	55.47	91.81	136.76	61.44	75.85	157.4	NO	1	1	1	0	0	1	1	0	0	0	0	0	0	0	0	0	0	0	0	0	1	1	1	1
Sf3a3	NM_029157	124.34	115.59	81.4	87.04	94.04	76.11	NO	0	0	0	0	0	0	0	0	0	0	0	0	0	0	0	0	0	0	0	0	1	0	0	1
Dhcr7	NM_007856	115.5	127.23	84.44	62.36	111.01	77.81	NO	1	0	0	0	0	0	0	0	0	0	0	0	0	0	0	0	0	0	0	0	0	0	0	0
Trappc4	NM_021789	102.98	92.63	97.67	112.31	90.09	82.4	NO	0	0	0	0	0	0	0	0	0	0	0	0	0	0	0	0	0	0	0	1	0	0	0	0
Pop4	NM_025390	96.9	81.03	99.71	103.46	111.58	85.31	NO	1	0	0	0	0	0	0	0	0	0	0	1	0	0	0	0	0	0	0	1	0	0	0	0
Stoml2	NM_023231	115.37	98.03	99	80.39	97.34	87.71	NO	1	0	0	0	0	0	0	0	0	0	0	0	0	0	0	0	0	0	0	0	0	0	0	0
Stx7	NM_016797	84.86	79.5	87.62	115.06	92.62	117.74	NO	0	0	0	0	0	0	0	0	0	0	0	0	0	0	0	0	0	0	0	0	0	0	0	0
Maff	NM_001304830,NM_001304831,NM_001304832,NM_010755	39.86	46.08	184.62	66.59	62.77	177.26	NO	0	0	0	0	0	0	0	0	0	0	0	0	0	0	0	0	0	0	0	0	0	0	0	0
Hars	NM_008214	108.7	105.22	84.14	98.1	101.99	78.34	NO	0	0	0	0	0	0	0	0	0	0	0	0	0	0	0	0	0	0	0	0	0	0	0	0
Rnf14	NM_001164621,NM_001164622,NM_020012	97.88	80.83	89.76	104.88	102.62	100.39	NO	0	0	0	0	0	0	0	0	0	0	0	0	0	0	0	0	0	0	0	0	0	0	0	0
Haghl	NM_001271433,NM_001271434,NM_001271435,NM_001271436,NM_001271437,NM_026897	90.67	91.8	86.24	113.65	95.83	98.05	NO	0	0	0	0	0	0	0	0	0	0	0	0	0	0	0	0	0	0	0	1	0	0	0	0
Fbxw11	NM_001271347,NM_001271348,NM_001271349,NM_134015	82.28	93.19	88.08	108.89	103.77	99.88	NO	0	0	0	0	0	0	0	0	0	0	0	0	0	0	0	0	0	0	0	1	0	0	0	0
Immp1l	NM_028260	100.79	70.6	115.03	104.34	90.17	95.12	NO	1	0	0	0	0	0	0	0	0	0	0	0	0	0	0	0	0	0	0	1	0	0	0	0
Fip1l1	NM_001159573,NM_001159574,NM_024183	73.6	114.53	88.97	99.27	100.68	98.99	NO	1	0	0	0	0	0	0	0	0	0	0	0	0	0	0	0	0	0	0	0	0	0	0	0
Slc1a1	NM_009199	52.22	50.65	64.91	268.35	49.33	90.09	UP_WT	0	0	0	0	0	0	0	0	0	0	0	0	0	0	0	0	0	0	0	0	1	0	0	1
Atp6ap2	NM_027439	87.67	96.03	104.08	81.77	89.33	116.63	NO	0	1	1	0	1	1	0	0	0	0	1	0	0	0	0	0	0	0	0	0	0	0	1	0
Zfp36l2	NM_001001806	64.86	61.71	76.68	130.87	131.49	109.63	UP_WT	0	0	0	0	0	1	1	0	0	0	0	0	1	1	0	0	1	1	0	1	0	0	0	0
Rdh11	NM_021557	102.49	106.33	109.92	72.28	86.19	97.86	NO	0	0	0	0	0	0	0	0	0	0	0	0	0	0	0	0	0	0	0	0	0	0	0	0
Setd5	NM_028385	84.58	107.38	92.35	102.48	95.85	92.16	NO	0	0	0	0	0	1	1	0	0	0	0	1	0	0	0	0	1	0	1	0	0	0	0	0
Akirin2	NM_001007589	87.67	100.33	93.69	104.95	99.41	88.23	NO	1	1	1	0	0	1	0	0	0	0	0	0	0	0	0	0	0	0	0	0	0	0	1	0
Max	NM_001146176,NM_008558	82.46	88.04	80.09	131.33	97.61	94.36	NO	1	0	0	0	0	0	0	0	0	0	0	0	0	0	0	0	0	0	0	0	0	0	0	0
Sccpdh	NM_178653	87.04	76.65	94.98	122.63	88.63	103.67	NO	1	1	0	1	0	1	0	0	0	0	0	0	0	0	0	0	0	0	0	0	1	1	1	1
Vps41	NM_172120	77.71	72.45	90.2	120.7	89.94	122.5	NO	0	0	0	0	0	0	0	0	0	0	0	0	0	0	0	0	0	0	0	0	0	0	0	0
Etv1	NM_001163154,NM_007960	73.28	107.06	79.1	117.85	89.66	105.96	NO	1	1	1	0	0	1	1	0	0	0	0	0	0	0	0	0	0	0	0	0	0	0	1	0
Ppp5c	NM_011155	100.53	117.39	90.61	79.3	112.52	72.37	NO	0	0	0	0	0	0	0	0	0	0	0	0	0	0	0	0	0	0	0	0	0	0	0	0
Pex19	NM_001159525,NM_023041	87.13	94.39	94.55	93.23	100.06	103.19	NO	0	0	0	0	0	0	0	0	0	0	0	0	0	0	0	0	0	0	0	0	0	0	0	0
Sars	NM_001204979,NM_011319	108.35	83.9	90.89	104.84	97.16	87.2	NO	1	0	0	0	0	0	0	0	0	0	0	0	0	0	0	0	0	0	0	0	0	0	0	0
Prpf19	NM_001253843,NM_001253844,NM_134129	101.36	112.18	77.44	98.99	103.32	79.04	NO	0	0	0	0	0	0	0	0	0	0	0	0	0	0	0	0	0	0	0	0	0	0	0	0
Rbm7	NM_144948,NR_037589	102.99	89.83	99.06	88.24	90.1	101.83	NO	0	0	0	0	0	0	0	0	0	0	0	0	0	0	0	0	0	0	0	0	0	0	0	0
Rab12	NM_024448	88.98	96.88	86.61	111.99	105.38	82.1	NO	0	0	0	0	0	0	0	0	0	0	0	0	0	0	0	0	0	0	0	0	1	0	0	1
Npc1	NM_008720	62.29	94.59	102.56	83.89	101.05	127.54	NO	0	0	0	0	0	0	0	0	0	0	0	0	0	0	0	0	0	0	0	0	0	0	0	0
Cacng7	NM_133189	60.46	82.45	82.67	129.72	95.76	120.84	NO	0	1	0	1	1	1	0	0	0	0	1	0	0	0	0	0	0	0	0	0	0	0	1	0
Akr1b10	NM_172398	103.47	86.39	119.89	38.42	115.41	108.21	NO	1	0	0	0	0	0	0	0	0	0	0	0	0	0	0	0	0	0	0	0	0	0	0	0
Dpm3	NM_026767	110.47	74.35	115.11	95.67	83.88	91.23	NO	0	0	0	0	0	0	0	0	0	0	0	0	0	0	0	0	0	0	0	0	0	0	0	0
Lap3	NM_024434	97.98	89.83	72.59	113.14	103.37	93.34	NO	0	0	0	0	0	0	0	0	0	0	0	0	0	0	0	0	0	0	0	0	1	0	0	1
Arf2	NM_001304574,NM_007477	87.78	87.31	96.23	108.54	92.33	97.5	NO	1	0	0	0	0	0	0	0	0	0	0	0	0	0	0	0	0	0	0	0	0	0	0	0
Prrc2c	NM_001081290	64.96	133.81	88.64	83.35	93.22	105.47	NO	1	0	0	0	0	0	0	0	0	0	0	0	0	0	0	0	0	0	0	0	0	0	0	0
Tab2	NM_138667	56.67	78.55	71.46	161.26	86.65	114.84	UP_WT	0	0	0	0	0	1	0	0	0	0	1	0	0	0	0	0	1	1	0	1	0	0	0	0
Pmpca	NM_173180	89.17	107.7	79.9	96.9	105.12	90.03	NO	0	0	0	0	0	1	1	0	0	0	0	0	0	0	0	0	1	1	0	0	0	0	0	0
Rpa1	NM_001164223,NM_026653	113.87	129.09	72.17	59.21	103.46	90.96	NO	0	1	1	0	1	1	0	0	0	0	1	0	0	0	0	0	0	0	0	0	0	0	1	0
Plrg1	NM_016784	108.12	96.55	89.19	82.3	95.4	97.19	NO	0	0	0	0	0	0	0	0	0	0	0	0	0	0	0	0	0	0	0	0	0	0	0	0
Cdkn2c	NM_001301368,NM_007671	96.18	111.81	88.45	67.3	107.88	97.03	NO	1	0	0	0	0	0	0	0	0	0	0	1	0	0	0	0	0	0	0	1	0	0	0	0
Ss18	NM_001161369,NM_001161370,NM_001161371,NM_009280	99.33	100.74	81.16	117.91	81.29	87.85	NO	0	0	0	0	0	0	0	0	0	0	0	0	0	0	0	0	0	0	0	0	1	0	0	1
Myc	NM_001177352,NM_001177353,NM_001177354,NM_010849	47.5	92.5	120.27	111.76	70.25	125.75	NO	1	0	0	0	0	1	1	0	0	0	0	0	0	0	0	0	1	1	0	0	0	0	0	0
Ppih	NM_001110129,NM_001110130,NM_028677	117.01	109.75	79.12	65.26	100.91	95.91	NO	0	0	0	0	0	0	0	0	0	0	0	0	0	0	0	0	0	0	0	0	0	0	0	0
Ruvbl2	NM_011304	112.27	105.11	71.6	98.32	107.22	73.19	NO	1	0	0	0	0	0	1	0	0	0	0	1	0	0	0	0	0	0	0	0	0	0	0	0
Apc	NM_007462	70.4	113.29	80.57	77.81	113.51	111.23	NO	0	0	0	0	0	1	1	0	0	0	0	1	0	0	0	0	1	1	0	1	0	0	0	0
Aif1l	NM_145144	76.72	96.47	107.53	69.88	100.03	115.89	NO	0	0	0	0	0	0	0	0	0	0	0	0	0	0	0	0	0	0	0	1	0	0	0	0
Pnrc1	NM_001033225	71.94	108.82	120.44	100.35	72.02	92.63	NO	1	0	0	0	0	1	1	0	0	0	0	1	1	1	0	0	0	0	0	1	0	0	0	0
Myt1	NM_001171615,NM_001171616,NM_001171680,NM_008665	57.03	94.53	93.85	113.07	69.46	138.15	NO	1	1	1	0	0	1	1	1	1	0	0	0	0	0	0	0	0	0	0	0	0	0	1	0
Rrbp1	NM_024281,NM_133626	88.34	120.21	82.94	68.32	122.56	83.64	NO	0	0	0	0	0	0	0	0	0	0	0	0	0	0	0	0	0	0	0	0	0	0	0	0
Stt3a	NM_008408	117.52	117.28	85.75	66.43	99.52	79.45	NO	0	0	0	0	0	0	0	0	0	0	0	0	0	0	0	0	0	0	0	0	0	0	0	0
Wdr61	NM_001025375,NM_001025376,NM_023191	109.19	93.65	87.81	88.89	95.97	90.39	NO	1	0	0	0	0	0	0	0	0	0	0	0	0	0	0	0	0	0	0	0	0	0	0	0
Znrd1	NM_023162	116.05	93.92	110.53	75.79	82.46	86.68	NO	0	0	0	0	0	0	0	0	0	0	0	0	0	0	0	0	0	0	0	1	0	0	0	0
Prkcq	NM_008859	67.54	70.35	88.31	181.39	55.88	101.25	NO	1	1	1	0	0	1	0	0	0	0	0	0	0	0	0	0	0	0	0	0	0	0	1	0
Maoa	NM_173740	75.16	79.84	91.36	88.84	102.7	126.41	NO	0	0	0	0	0	0	0	0	0	0	0	0	0	0	0	0	0	0	0	0	1	0	0	1
Ubl3	NM_011908	73.79	95.51	84.06	123.41	101.49	85.99	NO	1	0	0	0	0	0	0	0	0	0	0	0	0	0	0	0	0	0	0	1	0	0	0	0
Ythdc1	NM_177680	76.94	110.88	98.58	105.02	74.08	98.57	NO	1	0	0	0	0	0	0	0	0	0	0	0	0	0	0	0	0	0	0	0	0	0	0	0
Ppil2	NM_001252444,NM_001252445,NM_144954	81.98	77.78	90.07	122.02	86.59	105.58	NO	0	0	0	0	0	0	0	0	0	0	0	0	0	0	0	0	0	0	0	0	0	0	0	0
Pex2	NM_001163301,NM_001163302,NM_001163305,NM_001163306,NM_001267714,NM_001267715,NM_008994	96.74	79.28	102.76	109.34	82.99	92.8	NO	0	0	0	0	0	0	0	0	0	0	0	0	0	0	0	0	0	0	0	0	0	0	0	0
Cstf2	NM_001290398,NM_001290399,NM_133196	92.89	105.5	76.41	114.74	90.71	83.48	NO	0	0	0	0	0	0	0	0	0	0	0	0	0	0	0	0	0	0	0	0	1	0	0	1
Ide	NM_031156	102.71	114.66	90.32	60.56	106.67	88.63	NO	0	0	0	0	0	0	0	0	0	0	0	0	0	0	0	0	0	0	0	0	0	0	0	0
Zfp422	NM_001302439,NM_001302440,NM_026057	108.11	110.51	89.56	82.23	85	87.99	NO	1	0	0	0	0	0	0	0	0	0	0	0	0	0	0	0	0	0	0	0	0	0	0	0
Ivd	NM_019826	65.33	73.06	101.05	83.11	92.83	147.7	NO	1	0	0	0	0	0	0	0	0	0	0	0	0	0	0	0	0	0	0	1	0	0	0	0
Snx2	NM_026386	91.22	91.87	95.09	97.25	86.14	100.98	NO	0	0	0	0	0	0	0	0	0	0	0	0	0	0	0	0	0	0	0	0	0	0	0	0
Pid1	NM_001003948	75.23	98.94	104.86	105.63	68.64	109.22	NO	0	0	0	0	0	0	0	0	0	0	0	0	0	0	0	0	0	0	0	0	0	0	0	0
Mapkapk2	NM_008551	68.58	111.36	93.31	73.13	104.27	111.61	NO	1	0	0	0	0	0	0	0	0	0	0	0	0	0	0	0	0	0	0	0	0	0	0	0
Armcx3	NM_027870	89.01	101.84	96.43	78.48	88.55	106.94	NO	0	0	0	0	0	0	0	0	0	0	0	0	0	0	0	0	0	0	0	0	0	0	0	0
Nfib	NM_001113209,NM_001113210,NM_001286127,NM_001286131,NM_008687	79.83	113.96	99.26	57.59	93.79	116.34	NO	1	1	1	0	0	1	1	0	0	0	0	1	1	1	0	0	1	1	0	1	0	0	0	0
Slc25a11	NM_024211	95.57	84.5	93.88	96.41	98.41	91.83	NO	0	0	0	0	0	0	0	0	0	0	0	0	0	0	0	0	0	0	0	1	1	0	0	0
Naa10	NM_001177965,NM_019870	113.84	108.93	85.11	86.03	80.22	86.32	NO	0	0	0	0	0	0	0	0	0	0	0	0	0	0	0	0	0	0	0	0	1	0	0	1
Ndufab1	NM_028177	102.22	99.35	106.34	102.24	88.55	61.56	NO	0	0	0	0	0	0	0	0	0	0	0	0	0	0	0	0	0	0	0	0	0	0	0	0
Fto	NM_011936	59.82	98.66	83.98	133.69	85.02	98.36	NO	1	0	0	0	0	0	0	0	0	0	0	0	0	0	0	0	0	0	0	0	0	0	0	0
Akirin1	NM_023423	89.01	94.72	89.06	93.49	100.77	91.46	NO	0	0	0	0	0	0	0	0	0	0	0	0	0	0	0	0	0	0	0	1	1	0	0	0
Anapc16	NM_025514	74.16	65.33	82.48	132.68	109.07	94.76	NO	0	0	0	0	0	0	0	0	0	0	0	0	0	0	0	0	0	0	0	0	0	0	0	0
Aldh7a1	NM_001127338,NM_138600	67.28	71.14	104.41	86.47	102.79	126.3	NO	0	0	0	0	0	0	0	0	0	0	0	0	0	0	0	0	0	0	0	0	0	0	0	0
Hnrnpd	NM_001077265,NM_001077266,NM_001077267,NM_007516	88.67	151.28	72.59	79.31	101.46	64.76	NO	0	0	0	0	0	1	1	0	0	0	0	1	0	0	0	0	1	0	1	1	0	0	0	0
Lasp1	NM_010688	80.03	123.86	81.43	78.79	117.21	76.68	NO	0	0	0	0	0	0	0	0	0	0	0	0	0	0	0	0	0	0	0	0	0	0	0	0
Rev3l	NM_011264	82.07	134.11	99.83	58.27	81.29	102.25	NO	0	0	0	0	0	1	1	0	0	0	0	0	1	1	0	0	1	1	0	1	0	0	0	0
Abcf2	NM_001190443,NM_013853	109.45	107.94	76.37	80.41	107.53	75.73	NO	1	1	1	0	0	1	1	0	0	0	0	0	0	0	0	0	0	0	0	1	1	1	1	0
Ppp6r1	NM_172894	72.9	101.62	89.76	89.96	102.97	99.96	NO	1	0	0	0	0	0	0	0	0	0	0	0	0	0	0	0	0	0	0	0	1	1	0	1
Dcaf8	NM_153555	82.23	87.76	86.46	98.38	84.36	117.78	NO	1	0	0	0	0	0	0	0	0	0	0	0	0	0	0	0	0	0	0	1	1	1	0	0
Pspc1	NM_025682	100.84	107.59	75.49	100.5	96.13	76.33	NO	1	0	0	0	0	0	0	0	0	0	0	0	0	0	0	0	0	0	0	1	0	0	0	0
Becn1	NM_019584	85.6	92.72	90.48	104.14	80.78	103.11	NO	0	0	0	0	0	0	0	0	0	0	0	0	0	0	0	0	0	0	0	0	0	0	0	0
Pdcd10	NM_019745	92.83	96.15	99.36	83.46	91.33	93.33	NO	1	0	0	0	0	0	0	0	0	0	0	0	0	0	0	0	0	0	0	0	0	0	0	0
Plxnb1	NM_172775	44.3	80.81	82.14	133.25	89.97	125.99	UP_WT	0	0	0	0	0	0	0	0	0	0	0	0	0	0	0	0	0	0	0	0	0	0	0	0
[truncated: 20,864 more rows]

## Sheet: 5a RNASeq
	MUT_mean	WT_mean	theta	q-value	log2FC
Abhd4	193.437	451.243	-2.36486	1	-1.22204
Amd1	0.5	23.2267	-2.22063	1	-5.53771
Pdzph1	0.5	11.8933	-2.3641	1	-4.57208
Socs3	29.32	254.43	-2.55801	1	-3.11731
Egr1	493.33	1595.9	-2.32449	1	-1.69375
Kdm5d	0.5	27.5333	-2.36884	1	-5.78311
Fos	818.547	2868.27	-2.36158	1	-1.80905
Glud1	436.58	965.633	-2.34572	1	-1.14523
Ddx3y	0.353333	41.09	-2.44685	1	-6.86161
Sparc	88.3133	319.68	-2.44567	1	-1.85593
Gabbr1	38.0867	154.84	-2.71991	1	-2.02342
Mt2	316.083	1427.69	-4.09025	1	-2.17531
Cyr61	105.607	482.527	-2.46073	1	-2.19191
Sfxn5	111.477	314.627	-2.71378	1	-1.4969
Gfap	66.3533	1133.94	-2.7166	1	-4.09503
Uty	0.05	13.3833	-2.9491	1	-8.06429
Glul	301.65	644.597	-2.9613	1	-1.09552
Mt1	692.17	1963.79	-3.06423	1	-1.50444
Sox2	4.22667	349.857	-4.07125	1	-6.3711
Eif2s3y	0.5	130.237	-3.36224	1	-8.02499
Mt3	531.487	1334.62	-3.63489	1	-1.32832
Aldoc	211.03	666.203	-3.73381	1	-1.65851
Tspan7	244.477	474.79	-2.16037	1	-0.957593
Zfp36	39.9133	233.943	-2.15911	1	-2.55122
Gadd45g	66.1067	210.72	-2.1337	0.999855	-1.67246
S1pr1	49.84	162.84	-1.85459	0.999824	-1.70808
Csdc2	10.3033	69.8567	-1.95556	0.999791	-2.76129
Abhd3	24.7733	118.617	-1.8522	0.99975	-2.25945
C4b	4.50333	92.9333	-1.84315	0.999211	-4.36713
Cd81	836.247	1237.76	-1.84292	0.99919	-0.565731
Cnpy1	0.203333	4.03	-1.83396	0.99814	-4.30886
Fads2	608.337	1047.26	-1.64315	0.997162	-0.783673
Gja1	318.713	903.563	-1.93325	0.996908	-1.50337
Lamp1	510.897	738.007	-1.63688	0.996879	-0.530602
Slc22a4	0.396667	6.39333	-1.48203	0.99673	-4.01057
Fndc3c1	0.463333	5.88667	-1.47048	0.996566	-3.66733
Luzp2	47.4	120.283	-1.48624	0.996524	-1.34348
Dmrtb1	15.7333	51.1633	-1.48949	0.996312	-1.70129
Gpr37	0.673333	4.13	-1.49199	0.996135	-2.61675
8430419L09Rik	69.5733	157.253	-1.62368	0.996133	-1.17648
Fbrsl1	17.55	79.1467	-1.49604	0.995851	-2.17306
Phyhd1	12.9433	65.65	-1.52759	0.995734	-2.34259
Ugt1a6a	0.41	6.07333	-1.66147	0.995707	-3.88879
Rgma	55.6833	139.55	-1.53274	0.995697	-1.32546
Gsn	13.8567	68.5133	-1.52305	0.995666	-2.3058
Syt11	410.023	603.82	-1.53684	0.995558	-0.558413
Psap	821.66	1145.18	-1.50157	0.995539	-0.478961
2900011O08Rik	12.77	54.8567	-1.46174	0.995521	-2.10291
Nid1	3.58333	19.0733	-1.53803	0.995496	-2.41218
Sorbs1	35.8667	93.8733	-1.50317	0.995476	-1.38807
Ndrg2	462.383	1134.77	-1.51395	0.995427	-1.29524
Pisd	81.25	149.317	-1.50819	0.995375	-0.877935
Prnp	191.81	409.037	-1.71595	0.995235	-1.09255
Clu	34.1	227.71	-1.71931	0.994974	-2.73935
Limk2	19.1567	53.9433	-1.54469	0.994934	-1.4936
Cpe	796.487	1539.72	-1.61266	0.994808	-0.950946
Fhl1	129.603	264.753	-1.7033	0.994791	-1.03055
Ntrk2	221.67	449.67	-1.66628	0.994686	-1.02045
Pfkfb3	15.8133	47.2533	-1.54881	0.994344	-1.57927
Ppap2b	314.383	589.26	-1.72525	0.994301	-0.90638
Mgll	31.9967	104.36	-1.45453	0.994218	-1.70558
Ttyh1	276.227	697.783	-1.77123	0.994083	-1.33693
Slc14a1	0.88	10.7967	-1.69828	0.994039	-3.61694
Junb	105.833	359.06	-1.72944	0.993788	-1.76243
Dhrs1	103.997	227.873	-1.76365	0.993357	-1.13169
Paqr8	33.81	120.937	-1.44914	0.9932	-1.83873
Islr	0.846667	8.32	-1.75938	0.993041	-3.29672
Pygb	146.327	417.48	-1.75933	0.993037	-1.51251
Paqr7	10.4633	46.8833	-1.73846	0.992937	-2.16373
Dkk3	0.343333	8.97667	-1.69023	0.992789	-4.7085
Dpysl3	129.827	303.463	-1.74165	0.992767	-1.22494
Gria2	121.78	221.837	-1.60488	0.992701	-0.865221
Lrfn2	0.296667	5.15667	-1.74432	0.992683	-4.11952
Cntn1	61.5367	150.71	-1.74612	0.992653	-1.29226
Gjc3	18.6267	64.2567	-1.30332	0.992366	-1.78648
Atp1b2	207.547	366.103	-1.38869	0.992359	-0.818815
Acox1	143.207	248.893	-1.30054	0.992353	-0.797429
Klhl25	24.3833	58.4733	-1.30569	0.992257	-1.26188
Pfn2	277	534.7	-1.39231	0.992176	-0.948844
Aqp4	107.363	280.543	-1.4429	0.99217	-1.38572
Acat3	1.84333	23.15	-1.44231	0.992085	-3.65062
1700084C01Rik	4.44333	24.8367	-1.44225	0.992075	-2.48276
B3gat1	91.8633	165.28	-1.29622	0.992041	-0.847351
Rassf10	0.566667	8.75	-1.39413	0.992006	-3.94871
Gpr137b	12.8467	44.6233	-1.43988	0.991753	-1.7964
Gjb6	0.743333	4.39	-1.3106	0.991745	-2.56214
Cnn3	474.083	688.187	-1.29393	0.991739	-0.537659
Inf2	1.35	6.46667	-1.39705	0.991651	-2.26006
Serpina3n	5.85333	27.1133	-1.39911	0.991363	-2.21167
Cyp46a1	4.09	25.6167	-1.43665	0.991358	-2.64691
Itih3	2.57333	18.4433	-1.37412	0.991099	-2.84139
Acsl6	18.67	51.38	-1.43394	0.991059	-1.46048
Abat	104.27	247.17	-1.28955	0.990978	-1.24518
Acsl3	115.897	217.197	-1.31674	0.990739	-0.906163
C2	0.816667	6.28333	-1.28836	0.990738	-2.94371
Nkain4	16.43	67.2533	-1.42972	0.990637	-2.03327
Asrgl1	350.927	524.763	-1.28785	0.990635	-0.580497
Dnaic2	1.14667	7.64667	-1.31817	0.990489	-2.73738
Paqr4	54.2667	102.37	-1.31855	0.990423	-0.915655
Pdlim4	9.87	65.9667	-2.07604	0.99041	-2.74062
Plcg2	0.756667	16.2033	-1.31925	0.990302	-4.42049
Abhd12	73.47	143.72	-1.28548	0.990133	-0.968034
Btg2	133.533	359.167	-1.40865	0.990114	-1.42745
Apoe	2749.13	6233.94	-1.36611	0.990075	-1.18117
Entpd2	1.33667	31.3367	-1.42298	0.99007	-4.55114
Garnl3	1.59	11.6667	-1.32087	0.990034	-2.87529
Rhob	81.8933	157.633	-1.36261	0.989793	-0.944755
Zfp36l2	67.75	123.997	-1.28376	0.989769	-0.872008
Stom	30.7333	84.88	-1.28364	0.989744	-1.46562
Cbs	23.0967	85.6667	-2.07842	0.98969	-1.89105
Jun	248.82	621.483	-2.00418	0.989622	-1.32061
Anxa3	0.513333	7.37333	-1.24153	0.98947	-3.84435
Gatm	249.463	367.31	-1.2379	0.989452	-0.55817
Dlx1	0.623333	4.45	-1.23624	0.98939	-2.83573
Igfbp5	31.54	115.79	-1.34831	0.989356	-1.87626
Prdx6	358.47	567.503	-1.24525	0.98933	-0.662776
Gstt1	22.7333	97.8733	-1.3264	0.989297	-2.10611
Cdk18	0.236667	11.39	-1.59611	0.989297	-5.58877
Irx1	0.946667	5.55	-1.23367	0.989223	-2.55156
Psd2	7.08667	46.8767	-1.34424	0.989217	-2.72569
Man1c1	3.54	25.4033	-1.2806	0.989123	-2.8432
Plscr4	2.41333	12.61	-1.23239	0.98911	-2.38547
Slc24a4	1.27667	14.34	-1.24853	0.989096	-3.48959
Scrg1	161.723	342.537	-1.23174	0.989048	-1.08273
Hebp1	5.55333	26.8667	-1.28016	0.989039	-2.27439
Ctsb	144.977	259.84	-1.33939	0.989027	-0.841803
Ripply1	0.773333	8.46	-1.28	0.989009	-3.4515
Pgm5	0.76	8.32667	-1.33832	0.988991	-3.45367
Sgcg	0.323333	5.11	-1.24987	0.988977	-3.98223
4930402H24Rik	37.8467	101.523	-1.24994	0.988971	-1.42357
Tmem163	1.25667	24.7167	-1.33754	0.988968	-4.29781
Ampd3	6.89	33.4267	-1.33167	0.988958	-2.27842
Camk2g	43.2833	92.0367	-1.33216	0.988944	-1.0884
Cotl1	88.2733	170.967	-1.25034	0.988933	-0.953665
Oat	140.49	336.157	-2.08588	0.988669	-1.25867
S100a1	30.9633	105.907	-1.22821	0.988629	-1.77416
Slc6a11	198.917	484.417	-1.25506	0.988456	-1.28408
Lgi4	1.20667	17.61	-1.25527	0.988435	-3.8673
Mmd2	389.21	752.38	-1.22625	0.988355	-0.950913
Ppp2r2b	94.5533	203.783	-1.25666	0.988293	-1.10784
Ier2	146.453	345.89	-1.22543	0.98823	-1.23987
Gpx4	250.05	378.49	-1.27487	0.988184	-0.598039
Capn5	12.7433	45.8	-1.22501	0.988167	-1.8456
Id4	22.17	96.8867	-1.27433	0.988121	-2.12769
3110035E14Rik	30.9167	194.733	-1.26094	0.987915	-2.65504
1500009C09Rik	18.7033	62.68	-1.57003	0.987868	-1.74471
Camk2n1	7.82667	23.2767	-1.22304	0.98786	-1.57241
Ddt	65.5733	146.81	-1.26202	0.987839	-1.16277
Col4a6	1.06333	9.43	-1.27046	0.987777	-3.14866
Fam189a2	5.20667	24.9867	-1.26317	0.987775	-2.26273
Gstm1	349.88	532.78	-1.26799	0.987689	-0.60668
Mob3b	1.54	8.03667	-1.26705	0.987681	-2.38367
Rbp1	2.2	18.6167	-1.2162	0.986802	-3.08102
2008-03-01	66.7	183.777	-1.21464	0.986589	-1.46219
Gbp2	0.676667	8.85	-1.57443	0.986567	-3.70916
Cntnap2	0.753333	11.8	-1.21422	0.986536	-3.96935
Specc1	49.9133	96.6533	-1.21383	0.986486	-0.953394
Kcna2	12.6267	37.39	-1.2125	0.986329	-1.56618
Trim9	60.5267	147.81	-1.21207	0.98628	-1.2881
Ttyh2	27.84	69.0467	-1.21148	0.986219	-1.31041
Dlx2	0.623333	3.13	-1.18286	0.986177	-2.32809
Nrbp2	60.01	161.84	-1.18319	0.986175	-1.43129
Mbp	74.8767	679.847	-1.18084	0.986173	-3.18262
Slc25a18	98.4033	250.25	-1.17998	0.98616	-1.34659
Aldh6a1	45.8067	109.28	-1.18473	0.986156	-1.2544
Tst	38.37	112.283	-1.57672	0.986092	-1.54909
Appl2	63.65	180.937	-1.577	0.986047	-1.50725
Hspb8	6.58667	30.09	-1.18977	0.986009	-2.19166
Ugt1a6b	1.16	6.58	-1.20911	0.986002	-2.50396
Dennd5a	184.783	273.347	-1.19001	0.985999	-0.564897
Angptl4	0.386667	4.35	-1.17512	0.985974	-3.49185
Catip	0.483333	2.53667	-1.20785	0.98591	-2.39184
Fez1	423.783	554.97	-1.17328	0.985847	-0.389083
Parvb	20.6067	99.8367	-1.20584	0.985801	-2.27646
Ccdc136	15.4533	47.21	-1.19582	0.985785	-1.61117
Fam134b	6.87333	39.5333	-1.19588	0.985783	-2.52399
Ccdc177	0.0833333	1.14667	-1.58343	0.985764	-3.78241
Cldn10	8.32667	40.46	-1.20492	0.985762	-2.28069
Cntfr	17.9433	53.1533	-1.19804	0.985727	-1.56671
En2	0.766667	5.33333	-1.58199	0.985684	-2.79837
Agpat3	97.3767	174.653	-1.17068	0.985623	-0.842846
Rtn1	123.707	232.743	-1.17044	0.985599	-0.911817
Gdpd2	47.44	117.063	-1.16961	0.985514	-1.30311
Fth1	551.967	912.817	-1.16925	0.985477	-0.725744
Itgb5	43.8867	93.5133	-1.16526	0.985012	-1.09139
Pik3ip1	27.6567	65.99	-1.16459	0.984928	-1.25462
Txnip	9.01	34.91	-1.16369	0.984813	-1.95404
Ephb2	11.01	32.42	-1.16166	0.98455	-1.55807
Tmbim6	382.74	510.55	-1.15832	0.98412	-0.415688
Rcn2	173.577	252.65	-1.15638	0.98388	-0.541567
Pxdc1	6.89333	21.81	-1.15417	0.983621	-1.66172
Parp3	3.78667	18.3967	-1.15404	0.983607	-2.28044
4932443I19Rik	0.5	1.76	-1.10457	0.98358	-1.81558
Fnbp1	28.23	62.0667	-1.10437	0.983577	-1.13659
Prrx2	1.15	4.74333	-1.10338	0.983564	-2.04427
Fxyd1	12.6733	83.7567	-1.10698	0.983548	-2.72441
Efhc1	0.67	3.08333	-1.10788	0.983517	-2.20226
S1pr3	2.71	15.7767	-1.10863	0.983481	-2.54143
Emp2	52.5467	147.88	-1.1007	0.983448	-1.49276
Rnase1	0.746667	5.94	-1.15249	0.983436	-2.99193
Kcna6	12.2267	35.83	-1.11009	0.983395	-1.55114
Pink1	70.7267	152.667	-1.11157	0.983285	-1.11006
Atcay	10.7367	44.9333	-1.11215	0.983238	-2.06524
Gbp6	0.623333	5.00667	-1.09766	0.983191	-3.00577
Stmn4	10.67	30.6367	-1.09757	0.98318	-1.5217
Gnai2	415.057	544.94	-1.09604	0.983003	-0.392789
Pde9a	27.3267	118.76	-1.09532	0.982911	-2.11967
Ctsl	140.17	251.57	-1.09483	0.982848	-0.843782
Slc4a4	84.4933	188.677	-1.11634	0.982841	-1.15901
Wsb1	332.347	622.807	-1.14619	0.982833	-0.906096
Bfsp2	6.97	39.8467	-1.14596	0.982814	-2.51523
Fads1	291.807	531.833	-1.14545	0.982772	-0.865961
Glycam1	1.54667	8.42	-1.09422	0.982762	-2.44466
P2rx6	1.91667	10.34	-1.14526	0.982756	-2.43156
Mgst1	113.86	234.807	-1.11886	0.982595	-1.04421
Ephx2	3.13667	17.1167	-1.11902	0.982579	-2.4481
Ddc	0.663333	10.6333	-1.14158	0.982477	-4.00272
Efemp1	0.68	6.1	-1.12222	0.982308	-3.1652
Scg3	97.78	153.333	-1.13883	0.982299	-0.64906
Arhgef19	4.01667	16.5633	-1.09108	0.982292	-2.04392
Ntsr2	14.8633	52.99	-1.13852	0.982282	-1.83396
Mpst	59.56	107.02	-1.1377	0.982235	-0.845465
5930403L14Rik	13.7467	41.8733	-1.12388	0.982196	-1.60695
Naaa	10.1933	47.12	-1.13614	0.982157	-2.20871
Slc14a2	9.58667	38.8567	-1.12468	0.98215	-2.01906
Bcas1	83.9233	522.047	-1.13573	0.98214	-2.63703
Plekha6	0.736667	4.99667	-1.12493	0.982137	-2.76188
Kctd5	88.5033	165.75	-1.12513	0.982128	-0.905205
Cadm4	305.107	509.907	-1.13406	0.982076	-0.740919
Lrp4	17.6	47.1833	-1.13398	0.982074	-1.4227
Srebf1	73.6333	146.903	-1.12719	0.98205	-0.996436
Lrig1	125.207	251.387	-1.13294	0.982045	-1.0056
Rtn3	365.77	476.24	-1.08795	0.98179	-0.380752
Col20a1	0.42	2.66333	-1.08615	0.981503	-2.66477
Rab3b	2.18333	17.2233	-1.08565	0.981425	-2.97976
C1ql1	19.2933	97.67	-1.0426	0.981193	-2.33981
Ank	48.9833	93.8833	-1.03884	0.981165	-0.938578
Afap1l2	7.07667	34.7933	-1.03713	0.981111	-2.29767
Pdgfra	33.4333	81.4	-1.03646	0.981085	-1.28374
Rbm14-rbm4	0.356667	2.54667	-1.03646	0.981085	-2.83596
Dbi	5127.09	7085.98	-1.04707	0.98108	-0.466827
Casp1	0.543333	3.33667	-1.04722	0.981074	-2.6185
Syt1	0.57	3.71	-1.03619	0.981073	-2.70239
Abca1	35.0067	96.9233	-1.04785	0.981047	-1.46921
Lonrf3	18.8067	47.3	-1.04821	0.98103	-1.3306
Mras	30.0167	63.72	-1.03515	0.98102	-1.08598
Cebpd	6.27667	29.93	-1.03475	0.980997	-2.25352
Sntg2	1.38333	5.56	-1.03472	0.980996	-2.00694
Inca1	1.33667	4.03667	-1.04991	0.980941	-1.59452
Polr3h	37.9	69.0267	-1.03336	0.980908	-0.864956
Ppp1r3c	40.41	91.3367	-1.05052	0.980907	-1.17648
Npas2	0.3	1.13333	-1.03328	0.980903	-1.91754
Mmp24	1.44	3.89667	-1.03309	0.980888	-1.43617
Shc4	10.91	33.5833	-1.03301	0.980883	-1.62209
Pacrg	11.3767	40.1833	-1.08179	0.980871	-1.82052
Gpr149	3.38667	22.3467	-1.0524	0.980791	-2.72212
Cpt1c	39.6567	71.75	-1.05357	0.980715	-0.855415
Dhx32	16.72	41.9	-1.05395	0.980689	-1.32538
Gpam	53.5633	104.027	-1.05398	0.980687	-0.957636
Egr2	82.5833	164.053	-1.05452	0.980651	-0.990242
Scd2	1944.81	2471.23	-1.05611	0.980543	-0.345603
Tspan15	16.55	45.0033	-1.05623	0.980534	-1.4432
Ltbp3	16.7033	41.84	-1.02888	0.980527	-1.32475
Fam84a	18.9133	52.7967	-1.02846	0.980484	-1.48104
Azin2	2.19	7.07333	-1.05779	0.98043	-1.69146
Anxa5	19.5267	54.7167	-1.07755	0.980396	-1.48653
Gm10635	0.263333	2.12667	-1.07752	0.980393	-3.01363
Atp1a2	417.65	685.917	-1.0768	0.980332	-0.715739
Tmem47	86.96	149.057	-1.05948	0.980323	-0.777437
Eps8	10.5533	30.26	-1.0269	0.980319	-1.51971
Ankrd6	3.96667	14.0067	-1.06013	0.980284	-1.82011
Ddr1	196.617	308.737	-1.07601	0.980268	-0.650991
Sepp1	178.987	365.157	-1.02569	0.980184	-1.02866
Crybb1	1.97333	7.54667	-1.06391	0.980097	-1.9352
Daam2	11.38	34.3233	-1.0248	0.98008	-1.59269
Kif6	0.31	1.44667	-1.02469	0.980068	-2.22239
Myh15	0.243333	1.8	-1.07161	0.98004	-2.88699
Ptpn13	14.14	34.3833	-1.06574	0.980038	-1.28193
Soat1	27.99	57.0033	-1.07124	0.980031	-1.02613
Sox10	17.1767	95.2533	-1.06616	0.980027	-2.47132
Igtp	0.713333	3.38667	-1.06684	0.980015	-2.24722
Phyhipl	74.7633	149.03	-1.02423	0.980013	-0.9952
Dok5	3.48333	11.9533	-1.06726	0.980009	-1.77887
Gal3st4	1.11	3.85	-1.06968	0.980004	-1.7943
Grina	127.477	206.75	-1.06946	0.980002	-0.697654
Cfap44	0.57	3.26333	-1.02193	0.979731	-2.51731
Enpp6	16.5467	93.2367	-1.02145	0.979671	-2.49436
Lhpp	16.73	35.7067	-1.0211	0.979627	-1.09376
Fam184b	0.376667	4.17	-1.02066	0.979572	-3.46869
Gm17455	0.39	1.77333	-1.02051	0.979552	-2.18492
Wnt5b	2.12667	7.87333	-1.01807	0.979239	-1.88838
C030018K13Rik	0.5	1.52333	-1.01617	0.978993	-1.60723
Kif1a	98.9133	167.917	-1.01498	0.978839	-0.763509
Scarb2	129.47	203.233	-1.01452	0.97878	-0.650519
Mal	0.423333	2.75333	-1.01225	0.978485	-2.70131
A330048O09Rik	0.883333	4.39	-1.01181	0.978426	-2.31319
Rgs16	19.04	54.7067	-1.00742	0.977845	-1.52268
Abhd14b	0.506667	3.14	-1.0069	0.977775	-2.63166
Opalin	0.953333	9.05	-1.00329	0.977263	-3.24687
Capn1	0.816667	4.06333	-1.00255	0.977152	-2.31484
Sntb1	0.72	4.02667	-1.00205	0.977077	-2.48352
Acsf2	15.6867	45.6433	-1.00121	0.976946	-1.54087
Map1lc3b	185.273	298.697	-1.00091	0.976899	-0.689026
Gpd1	18.14	42.0533	-1.00042	0.97682	-1.21305
S100a3	1.49	8.52667	-0.99881	0.976555	-2.51667
Shisa4	135.287	228.74	-0.998419	0.976488	-0.757689
Megf11	17.7233	38.5533	-0.997886	0.976397	-1.12121
Mx2	2.31	11.1167	-0.995857	0.976034	-2.26676
Cox6a1	638.673	810.343	-0.995832	0.97603	-0.343455
Siah3	0.623333	2.74	-0.995189	0.975911	-2.1361
Slc24a2	0.153333	1.66667	-0.992984	0.975487	-3.44222
Rhpn2	0.763333	2.93667	-0.992381	0.975368	-1.94379
Pdgfrb	0.48	3.59667	-0.991893	0.975272	-2.90555
Armc2	0.713333	4.30667	-0.989607	0.974807	-2.59392
Tvp23a	1.57	5.93667	-0.98737	0.974345	-1.91889
Csf1	13.9267	32.6733	-0.985491	0.973957	-1.23026
Hrsp12	56.0567	103.177	-0.984276	0.973709	-0.880159
Tspan17	6.01667	24.54	-0.983975	0.973649	-2.0281
Gde1	117.267	166.617	-0.983466	0.973546	-0.50674
S100a16	111.173	292.213	-0.982167	0.973289	-1.39421
Npdc1	78.7267	166.897	-0.978505	0.972607	-1.08403
Ncam1	117.13	179.443	-0.97752	0.972436	-0.615418
Cyp4f14	2.1	9.76	-0.976586	0.97228	-2.21649
Rapgef3	21.2567	40.5067	-0.976157	0.972209	-0.930244
Enho	37.7167	84.51	-0.975191	0.972057	-1.16392
Cacna2d2	1.07	4.16	-0.973759	0.971843	-1.95897
Nbl1	27.69	56.86	-0.973536	0.971811	-1.03805
Crispld2	0.646667	3.72667	-0.972351	0.971648	-2.52679
9630001P10Rik	0.176667	2.14667	-0.971108	0.971487	-3.603
Dio2	4.55	14.3733	-0.970503	0.971411	-1.65946
Sap25	0.5	3.80333	-0.969996	0.971352	-2.92726
Rnd2	195.277	529.327	-0.969256	0.971267	-1.43864
Bdh1	53.83	96.46	-0.967947	0.971128	-0.84152
Dynll2	136.117	316.42	-0.967878	0.97112	-1.217
Kidins220	87.3067	136.073	-0.967146	0.971049	-0.640221
Adck4	12.3967	32.8833	-0.96711	0.971046	-1.4074
Map1b	10.26	45.5167	-0.967106	0.971045	-2.14936
Gpr17	156.577	485.36	-0.88687	0.970946	-1.63219
Igsf1	0.64	2.68	-0.885831	0.970946	-2.06609
Nme5	4.51667	12.6867	-0.886959	0.970945	-1.48998
Rgs6	0.65	2.49	-0.885667	0.970945	-1.93763
Bcar1	17.3533	47.1967	-0.885027	0.970941	-1.44347
Tspan18	1.05333	4.36667	-0.88829	0.970933	-2.05157
2900052N01Rik	1.73667	8.10667	-0.884449	0.970933	-2.22279
Scp2	128.277	184.917	-0.884445	0.970933	-0.527616
Gm3435	0.68	2.91	-0.888474	0.97093	-2.09741
Sybu	38.92	74.6233	-0.884032	0.970926	-0.939115
Ccdc13	2.18667	8.51667	-0.883364	0.970913	-1.96156
Gstt3	1.83	7.04	-0.889444	0.970911	-1.94373
Bhlhe40	128.51	217.54	-0.890321	0.970887	-0.7594
Ddit4	73.6233	124.287	-0.890483	0.970883	-0.755437
Fbxo2	39.25	103.767	-0.890831	0.970871	-1.40258
Adora2a	0.25	1.26	-0.881466	0.970859	-2.33342
Irgm1	11.2133	35.56	-0.88125	0.970852	-1.66504
Tab2	68.8933	120.917	-0.881004	0.970843	-0.811577
Gm13152	0.253333	1.10667	-0.891686	0.970839	-2.12711
Epb4.1l2	79.0333	213.233	-0.880502	0.970825	-1.4319
Slc30a10	16.7467	38.7067	-0.880314	0.970817	-1.20871
Morn1	1.82667	6.03333	-0.880092	0.970808	-1.72374
Oplah	3.84667	11.56	-0.892491	0.970804	-1.58746
Kcnk10	3.36333	9.85	-0.879364	0.970778	-1.55023
Cdh11	39.5233	66.74	-0.879127	0.970768	-0.755847
Pyroxd2	2.31667	6.93667	-0.878796	0.970752	-1.58219
Gsx1	4.99333	13.4133	-0.893754	0.970742	-1.42559
Spata3	0.513333	2.56333	-0.878202	0.970725	-2.32005
Acot1	80.24	155.12	-0.963112	0.970719	-0.950991
Col4a5	15.09	38.7433	-0.877887	0.970711	-1.36036
Susd4	13.9133	28.8367	-0.894822	0.970683	-1.05144
Zfr2	0.68	3.51333	-0.877277	0.97068	-2.36923
Gltp	52.3867	129.57	-0.87721	0.970677	-1.30646
Cd9	402.997	600.283	-0.876227	0.970628	-0.574876
Tmeff2	22.4233	83.36	-0.93786	0.970567	-1.89435
Cyfip2	43.64	141.243	-0.938729	0.970563	-1.69446
Synpo2	1.3	6.91	-0.938776	0.970563	-2.41017
Slc13a3	3.43333	9.53667	-0.939613	0.970557	-1.47388
Ednrb	685.573	1179.3	-0.87481	0.970555	-0.782552
Sulf1	1.07	4.94	-0.935155	0.970553	-2.2069
E130309D14Rik	0.326667	1.88667	-0.941034	0.97054	-2.52995
Mtmr11	12.4167	36.9067	-0.934227	0.97054	-1.5716
Plcd1	6.14333	18.3933	-0.934153	0.970539	-1.58209
Eva1a	2.46333	11.0033	-0.874341	0.970531	-2.15926
Fa2h	4.33667	24.2	-0.874283	0.970528	-2.48035
Cfb	0.433333	1.98	-0.941947	0.970527	-2.19195
Mfsd7a	0.25	1.28667	-0.942175	0.970523	-2.36364
Tspan9	30.86	63.9633	-0.942447	0.970519	-1.05151
Arid3b	0.573333	1.7	-0.93308	0.970518	-1.56809
Necap2	41.7767	72.19	-0.959055	0.970502	-0.789102
Arrb1	7.59333	23.82	-0.959041	0.970502	-1.64937
Prelp	0.25	1.62333	-0.943576	0.970499	-2.69896
Tom1l2	38.8233	72.89	-0.932141	0.970495	-0.908797
Ulk4	1.21	3.19667	-0.897926	0.970482	-1.40156
Gnao1	24.07	52.9433	-0.873349	0.970481	-1.13721
6030407O03Rik	0.446667	2.24	-0.931486	0.970474	-2.32623
Lpar1	0.97	6.11333	-0.945239	0.970467	-2.6559
Hmgcs2	0.756667	4.26333	-0.872686	0.970448	-2.49425
Gm11627	0.47	3.49667	-0.930509	0.970443	-2.89525
Igsf3	3.41333	12.49	-0.930254	0.970433	-1.87152
Arsg	3.31333	10.1233	-0.947767	0.97042	-1.61133
2310022B05Rik	34.17	99.3667	-0.956362	0.970419	-1.54003
Chil1	1.65667	9.14667	-0.94786	0.970419	-2.46496
Add3	61.08	101.117	-0.955552	0.970405	-0.727249
Gpr137b-ps	24.4	50.9767	-0.929453	0.970403	-1.06296
Kif9	0.413333	2.38333	-0.94916	0.9704	-2.5276
Cav1	4.82667	15.81	-0.950816	0.970383	-1.71174
Gramd1c	2.88	9.36333	-0.951348	0.970381	-1.70095
Carhsp1	80.3867	148.153	-0.952803	0.970379	-0.882063
Emp3	0.42	1.35	-0.952089	0.970378	-1.6845
Cav2	20.1233	42.4733	-0.928674	0.97037	-1.07769
Zfp185	0.1	1.01333	-0.928638	0.970368	-3.34104
Gpr179	1.95667	6.98	-0.870931	0.970366	-1.83483
C230037L18Rik	1.99667	8.15667	-0.870275	0.970337	-2.03039
Eepd1	15.7533	40.7467	-0.90001	0.970335	-1.37102
Sirt2	345.417	1000.32	-0.927685	0.970326	-1.53405
Olfml2b	4.04333	13.04	-0.869486	0.970305	-1.68933
Tekt2	0.723333	3.46333	-0.900634	0.970291	-2.25943
Coro2b	23.5267	48.3	-0.901153	0.970255	-1.03773
Efhd1	20.64	44.3633	-0.867523	0.970235	-1.10392
Mdga1	2.91	10.5467	-0.9015	0.970231	-1.8577
Dynlrb2	2.94	11.5267	-0.866772	0.970213	-1.97109
Ccnd3	44.0867	71.4867	-0.925061	0.970196	-0.697332
Cend1	5.44	15.45	-0.865889	0.97019	-1.50593
Papss2	1.51667	8.16333	-0.924717	0.970179	-2.42825
Itm2b	400.147	543.147	-0.865248	0.970175	-0.440813
Ccl27a	1.89	8.66	-0.865157	0.970173	-2.19598
Spag1	7.54667	20.7433	-0.864872	0.970167	-1.45874
Ptpra	180.883	247.993	-0.864422	0.970159	-0.455242
Hhipl1	0.36	1.92	-0.864125	0.970154	-2.41504
Mtch1	141.293	205.227	-0.864089	0.970153	-0.538525
Jade2	0.75	2.24667	-0.863296	0.970141	-1.58282
Cox7a1	1.15	4.22667	-0.902908	0.970137	-1.87789
Gm28042	1.46667	5.52667	-0.862558	0.970133	-1.91387
Nnat	861.683	1206.13	-0.861495	0.970123	-0.485152
Htra1	45.6767	84.7567	-0.861232	0.970122	-0.891869
Itfg3	22.0333	43.6233	-0.860985	0.97012	-0.985412
Cd63	623.25	860.17	-0.860367	0.970117	-0.464811
Islr2	0.153333	1.03333	-0.859622	0.970114	-2.75256
Fbxo41	0.846667	2.92667	-0.858796	0.970112	-1.78939
Ccno	1.33333	4.75667	-0.858748	0.970112	-1.83491
Pik3r3	85.5233	145.943	-0.858662	0.970112	-0.771018
Slc1a2	38.87	74.7167	-0.858652	0.970112	-0.942773
Zfp652os	0.743333	3.08667	-0.857403	0.970111	-2.05397
Cyb5r3	118.057	178.02	-0.857294	0.97011	-0.59256
Mup6	0.51	2.27	-0.857006	0.97011	-2.15412
Ttc12	0.493333	1.87333	-0.856865	0.97011	-1.92497
Cacng5	4.43	17.3567	-0.855502	0.970107	-1.97011
Slc8b1	1.83	5.91667	-0.854671	0.970103	-1.69294
Gcnt4	5.58333	15.9533	-0.853108	0.970091	-1.51466
Tmem40	2.02	10.8167	-0.852724	0.970087	-2.42083
Fam198a	1.85667	6.29667	-0.85194	0.970076	-1.76187
Lect1	0.3	2.63667	-0.851513	0.970068	-3.13568
Tef	55.8567	92.34	-0.851098	0.97006	-0.725226
Drc1	0.703333	3.36	-0.850815	0.970054	-2.25618
Map3k19	0.83	3.11	-0.904253	0.970053	-1.90573
Slc2a12	2.08333	7.59667	-0.92223	0.970051	-1.86647
Fn3k	0.933333	3.24	-0.904416	0.970043	-1.79553
Plxnb1	69.0833	116.403	-0.850104	0.970035	-0.752723
Igdcc4	30.1533	60.1267	-0.904639	0.970029	-0.995687
4632427E13Rik	1.28333	4.34333	-0.849379	0.970015	-1.75891
Unc119	23.1467	44.6533	-0.849281	0.970012	-0.947963
Adamts1	66.29	150.607	-0.904958	0.97001	-1.18392
Adcy8	4.52667	14.8633	-0.92136	0.970008	-1.71524
Car5b	5.34	14.4133	-0.920889	0.969986	-1.43249
Pisd-ps2	38.9367	72.6	-0.848257	0.969973	-0.89884
Slc12a9	33.17	58.3767	-0.847535	0.969943	-0.815513
Pth1r	0.696667	2.62667	-0.847408	0.969936	-1.91469
Gabbr2	4.05	12.4133	-0.906421	0.969933	-1.6159
Tsc22d4	72.11	139.183	-0.906505	0.96993	-0.948715
Phkg1	6.41	19.5733	-0.847274	0.969929	-1.61049
Daw1	0.48	2.18	-0.846931	0.969912	-2.18322
Snta1	8.67667	27.0667	-0.846573	0.969894	-1.6413
Elavl3	10.5533	36.3633	-0.908025	0.969865	-1.78479
Cst3	2496.4	3952.07	-0.917827	0.969859	-0.662758
Stx2	11.6867	31.5067	-0.908652	0.969844	-1.43079
Msi1	35.81	67.7533	-0.908783	0.969839	-0.919929
Rnf43	1.14667	4.09333	-0.908882	0.969836	-1.83583
Stk32a	8.04667	23.4233	-0.908988	0.969832	-1.54148
Rhbdl3	12.5133	31.4367	-0.916851	0.96983	-1.32898
Lxn	176.133	247.607	-0.910587	0.969791	-0.491382
Bmper	9.12667	26.2067	-0.910719	0.96979	-1.52177
Pea15a	1143.77	1529.77	-0.914968	0.969787	-0.419519
Sgip1	8.44667	19.51	-0.91114	0.969784	-1.20776
Gdi1	216.223	331.74	-0.911667	0.969778	-0.617531
Dtx3	87.6333	158.083	-0.911984	0.969774	-0.851134
Tnnt3	0.766667	3.08	-0.911995	0.969774	-2.00626
Ezr	40.9	74.6833	-0.912462	0.969773	-0.868685
Enpp2	83.1867	153.457	-0.843605	0.969693	-0.883407
Uchl1	118.8	199.807	-0.843421	0.969679	-0.75007
Cdc42ep4	18.5933	37.7167	-0.842654	0.96961	-1.02042
Fah	2.97	7.09667	-0.842089	0.969561	-1.25668
Gm2115	7.86333	19.6433	-0.842041	0.969556	-1.32083
Usp35	4.20333	9.77	-0.841838	0.969536	-1.21682
Hhatl	0.5	2.04667	-0.840876	0.969438	-2.03328
Galnt16	44.7267	80.12	-0.840028	0.969345	-0.841027
Ahcyl1	196.01	290.733	-0.839387	0.969272	-0.568769
Csrp1	66.3567	113.867	-0.838983	0.969223	-0.779032
Nacc2	29.0433	51.6733	-0.838267	0.969134	-0.831213
Gramd3	24.7133	49.44	-0.838198	0.969125	-1.00039
Tub	48.1033	89.67	-0.838016	0.969103	-0.898489
Slc6a17	0.58	2.09	-0.837943	0.969093	-1.84938
Rnf182	7.09	17.8733	-0.8373	0.969008	-1.33395
Wdr6	112.703	174.037	-0.836953	0.968961	-0.626861
I830012O16Rik	0.38	1.36333	-0.834763	0.968649	-1.84307
Cisd3	5.72667	17.0533	-0.834266	0.968573	-1.57429
Cpm	0.563333	2.9	-0.834201	0.968563	-2.36399
Ptprn	3.53333	11.8833	-0.833777	0.968498	-1.74984
Gramd1b	5.55333	14.07	-0.832395	0.968281	-1.3412
Rhox2c	0.45	1.75	-0.831591	0.968151	-1.95936
Sgk1	52.08	116.07	-0.831362	0.968113	-1.15619
Drp2	2.67	7.28	-0.830831	0.968027	-1.4471
6430503K07Rik	0.72	4.12667	-0.830211	0.967924	-2.51891
Rbm5	104.053	165.533	-0.830073	0.967901	-0.669799
Ralgds	39.5767	76.51	-0.829798	0.967855	-0.950998
Hibadh	91.09	137.433	-0.829026	0.967726	-0.593367
Rsrp1	153.63	267.58	-0.828827	0.967692	-0.80051
Kcnk2	27.77	55.35	-0.828351	0.967612	-0.995056
Tmem51	3.37667	8.32333	-0.828217	0.967589	-1.30156
Smox	125.723	198.583	-0.827423	0.967455	-0.659492
Fam210b	3.97667	11.23	-0.826519	0.967302	-1.49773
Myrip	2.07	7.10667	-0.826132	0.967236	-1.77954
Pla2g16	10.4067	25.6533	-0.824782	0.967008	-1.30164
B3galt5	6.30667	13.35	-0.824259	0.96692	-1.08189
Tsc22d1	349.21	488.973	-0.823185	0.966741	-0.485661
Cela1	1.55333	5.73667	-0.823056	0.966719	-1.88485
Clip3	121.293	211.19	-0.822964	0.966704	-0.800041
Cacng7	75.1933	115.44	-0.822914	0.966696	-0.618467
Arsa	7.83	18.4567	-0.822564	0.966638	-1.23706
Lpin3	0.523333	1.95	-0.822384	0.966608	-1.89767
Gm16845	0.373333	1.70333	-0.822134	0.966566	-2.18982
Padi2	12.87	45.2	-0.821887	0.966526	-1.81231
Nmb	6.66333	17.0967	-0.821098	0.966397	-1.3594
Lims2	27.0533	87.2867	-0.820715	0.966334	-1.68995
Glb1l	8.43	18.8167	-0.819414	0.966125	-1.15841
Rgs17	3.68	8.29667	-0.818989	0.966057	-1.17283
Prr13	35.3067	61.43	-0.817782	0.965866	-0.799003
Fam83h	0.323333	1.12333	-0.81724	0.965781	-1.79669
1110007C09Rik	16.6667	41.48	-0.817005	0.965744	-1.31545
Pdgfa	9.90333	31.3367	-0.816414	0.965652	-1.66187
Pls1	2.39333	6.31333	-0.815451	0.965503	-1.39938
Sdsl	0.636667	2	-0.814971	0.96543	-1.65139
Rsph9	7	17.02	-0.811734	0.964938	-1.2818
Ergic3	198.917	246.447	-0.810903	0.964812	-0.309111
Mrps6	162.713	261.477	-0.810702	0.964782	-0.68435
Atp6v0c	0.5	3.73333	-0.810494	0.96475	-2.90046
Fgd3	4.06667	12.2067	-0.810384	0.964733	-1.58575
Pgm2	49.6233	78.95	-0.810001	0.964675	-0.669921
Srcin1	1.71667	10.0333	-0.80803	0.964376	-2.54712
D430041D05Rik	0.833333	4.91333	-0.807869	0.964351	-2.55974
Slc1a1	55.9267	135.923	-0.807752	0.964333	-1.28118
Sorl1	3.83333	11.2167	-0.807638	0.964316	-1.54897
Ammecr1l	44.3467	72.18	-0.807251	0.964256	-0.702773
Tssc4	84.6833	116.97	-0.806862	0.964196	-0.465989
Bgn	0.543333	3.08667	-0.806669	0.964167	-2.50614
Nedd9	20.0667	54.8967	-0.80665	0.964164	-1.45192
Rbks	0.816667	2.86333	-0.805573	0.963997	-1.80988
Ctsf	38.2667	71.7267	-0.805063	0.963919	-0.906421
Ubxn11	1.11333	3.47667	-0.803735	0.963711	-1.64282
Mtss1l	199.987	284.537	-0.803605	0.963691	-0.508711
Kif21a	41.2467	74.6	-0.803063	0.963605	-0.854898
Tubb4a	87.3233	281.55	-0.803033	0.963601	-1.68895
Shisa9	18.1433	39.3033	-0.802618	0.963535	-1.11521
Tapbp	20.5867	38.6233	-0.802417	0.963504	-0.907762
Tango2	13.6967	25.2733	-0.80239	0.963499	-0.883791
Anapc16	73.99	112.17	-0.802223	0.963473	-0.600285
Bcan	579.59	782.14	-0.801916	0.963425	-0.432394
Lix1	2.33	6.35333	-0.801726	0.963394	-1.44718
Creb3l4	0.35	1.61	-0.801517	0.963361	-2.20163
C920025E04Rik	0.286667	1.07333	-0.801305	0.963328	-1.90465
Slc45a1	0.9	3.24667	-0.801276	0.963323	-1.85096
Plekhb1	316.593	484.313	-0.800232	0.963158	-0.61331
Lgals8	26.0633	48.2233	-0.799849	0.963097	-0.88771
Sez6l2	0.3	1.01	-0.799104	0.962979	-1.75132
Mlf2	313.033	405.76	-0.798933	0.962952	-0.37431
Kctd21	6.01667	14.3967	-0.798868	0.962941	-1.2587
Eps15	66.9167	111.657	-0.798803	0.962931	-0.738632
Pigs	62.67	99.5033	-0.798659	0.962908	-0.66697
Chga	7.48333	15.7467	-0.798438	0.962873	-1.07329
Pcsk1n	6.08667	18.2067	-0.798116	0.962823	-1.58074
App	167.973	260.12	-0.798033	0.96281	-0.630945
Il6st	38.9067	69.9033	-0.797283	0.962692	-0.845344
Sv2c	1.21333	4.42	-0.79685	0.962624	-1.86507
Jak1	47.3033	75.8	-0.796385	0.962552	-0.680256
Hsd3b7	8.91667	18.72	-0.796124	0.962511	-1.07
Grik3	15.3133	39.08	-0.795709	0.962448	-1.35164
Vstm4	3.13333	9.13333	-0.794933	0.962329	-1.54344
Nyap1	1.05667	4.30333	-0.794487	0.962262	-2.02593
Tspan3	493.197	585.567	-0.793251	0.962078	-0.24767
Os9	76.26	119.303	-0.792437	0.961961	-0.645636
Tle1	17.6933	38.3633	-0.792207	0.961928	-1.11652
Tshz3	2.52667	6.98	-0.791628	0.961847	-1.46599
Sgk2	0.156667	1.19	-0.791009	0.961762	-2.92519
Pisd-ps3	2.49667	20.7167	-0.79031	0.961668	-3.05272
Arhgap4	0.336667	1.11333	-0.790013	0.961629	-1.72549
Chic2	46.5433	79.2633	-0.789857	0.961609	-0.768079
Flot1	38.74	64.7133	-0.789511	0.961564	-0.740239
4930553C11Rik	0.473333	1.80333	-0.789507	0.961564	-1.92974
Tcta	22.5967	40.8533	-0.788793	0.961474	-0.854344
Ddhd1	64.8833	98.48	-0.787766	0.961349	-0.601983
Slc27a1	108.04	148.433	-0.787713	0.961343	-0.45825
Zdhhc24	5.86	14.38	-0.787676	0.961339	-1.29509
Fam13c	22.0333	56.6933	-0.786291	0.961182	-1.36349
Dnaic1	1.52333	4.89	-0.785976	0.961149	-1.6826
Epb4.1l4a	9.13333	24.7	-0.785164	0.961065	-1.4353
Adamts4	9.11667	25.16	-0.784272	0.960978	-1.46455
Tcf7l1	17.0933	36.1267	-0.783311	0.960888	-1.07963
Gipc1	68.98	131.737	-0.782866	0.960849	-0.933407
Ikbke	0.546667	2.04333	-0.781717	0.960753	-1.90219
Hk1	43.5333	70.4167	-0.781418	0.96073	-0.693796
Med22	46.16	72.7433	-0.781195	0.960712	-0.656172
Lnx1	25.1367	46.96	-0.780194	0.960637	-0.901639
T	0.306667	1.21667	-0.777837	0.960477	-1.98819
Fam53b	9.25333	19.0267	-0.777755	0.960471	-1.03998
Nfasc	29.7033	102.19	-0.777556	0.960459	-1.78256
Entpd5	18.67	34.2333	-0.77722	0.960439	-0.87468
Tmem108	4.66	19.26	-0.776725	0.960408	-2.04721
5430435G22Rik	1.75	5.81333	-0.776417	0.960389	-1.73201
Tcf25	208.16	277.863	-0.776175	0.960375	-0.416683
Mapre3	27.1333	52.1167	-0.775722	0.960348	-0.941679
Zswim5	8.48667	17.3367	-0.77564	0.960343	-1.03056
Dach2	0.663333	3.03667	-0.775336	0.960326	-2.19468
Prodh	4.33667	11.4633	-0.775215	0.960318	-1.40237
Trim2	16.2333	31.4433	-0.775211	0.960318	-0.953795
Ctso	21.56	40.91	-0.775085	0.960311	-0.924096
Apc2	8.00667	18.6133	-0.774734	0.96029	-1.21706
Crmp1	60.66	105.32	-0.773173	0.960199	-0.795962
Mapt	41.35	87.8467	-0.772264	0.960146	-1.0871
Pfkm	107.7	150.653	-0.771931	0.960126	-0.484214
Bloc1s1	213.97	305.917	-0.771097	0.960074	-0.51573
Cldn2	0.293333	1.19667	-0.771065	0.960073	-2.02841
Cd93	0.903333	5.03667	-0.770701	0.96005	-2.47914
Kcnc2	0.536667	1.43333	-0.767527	0.959831	-1.41728
Ephx4	3.76667	14.0967	-0.766918	0.959783	-1.90399
Snx32	18.4067	40.99	-0.766374	0.959741	-1.15504
Gadd45a	21.9033	47.3233	-0.765809	0.959693	-1.1114
Lrrc8a	24.7733	44.6833	-0.765712	0.959684	-0.850949
Lhfp	33.5067	64.8067	-0.7656	0.959675	-0.951694
Pld2	20.2433	41.3767	-0.764931	0.959618	-1.03137
Slc48a1	48.3767	73.1833	-0.764671	0.959594	-0.597204
Abcc5	88.9633	136.667	-0.764204	0.959551	-0.619379
Slc39a1	104.523	153.12	-0.764104	0.959541	-0.550838
Rcor2	39.2967	68.2033	-0.764076	0.959539	-0.795435
Ccdc80	1.14667	5.48	-0.76397	0.959529	-2.25673
Pisd-ps1	198.047	331.18	-0.763807	0.959514	-0.741775
Sh3pxd2b	18.96	38.2067	-0.763742	0.959508	-1.01087
Rarb	5.56	15.6433	-0.76337	0.959473	-1.49239
3110099E03Rik	0.413333	1.31667	-0.763207	0.959456	-1.67151
Apbb1	47.51	87.94	-0.762649	0.9594	-0.888288
Fam135b	0.243333	1.66	-0.762458	0.959381	-2.77018
Tcp11l2	44.7267	83.44	-0.76204	0.959338	-0.899604
Apba1	3.33333	10.3667	-0.761849	0.959318	-1.63691
Hspa2	9.83	26.3633	-0.761127	0.95924	-1.42327
Abcg1	0.586667	1.92333	-0.761012	0.959228	-1.713
Ust	17.4933	46.4067	-0.76059	0.959182	-1.40753
Fam155a	1.18	3.59667	-0.759713	0.959082	-1.60787
Pygl	0.723333	2.56	-0.759656	0.959075	-1.82341
Ddah1	261.597	322.14	-0.759607	0.95907	-0.300344
Igdcc3	1.48667	3.91333	-0.759605	0.95907	-1.39632
Gprc5c	0.326667	1.11667	-0.759349	0.95904	-1.77331
Frem2	1.29667	3.43333	-0.758492	0.958939	-1.4048
Adam23	4.58333	11.21	-0.758	0.95888	-1.29032
Podn	0.37	1.29	-0.757913	0.958869	-1.80177
F930015N05Rik	0.646667	2.33667	-0.75774	0.958849	-1.85336
2810049E08Rik	8.12	18.76	-0.757641	0.958836	-1.20811
Pitpnm2	8.97333	20.18	-0.757126	0.958773	-1.16921
Cldn11	21.7333	76.21	-0.757044	0.958762	-1.81007
Wipi1	21.8033	41.5733	-0.756949	0.958751	-0.93111
Myo6	126.023	170.32	-0.756688	0.958718	-0.434557
Gli2	2.67667	6.26333	-0.755648	0.958588	-1.22649
Zdhhc18	20.79	37.2533	-0.755584	0.95858	-0.84148
Atp1b1	45.8967	77.4067	-0.75521	0.958533	-0.754068
Tnr	44.7867	87.4767	-0.755173	0.958528	-0.965829
Pxdn	30.2267	61.91	-0.755158	0.958526	-1.03435
Cadm1	36.4433	70.5133	-0.754902	0.958494	-0.952241
Sh3bp4	86.22	169.853	-0.754656	0.958463	-0.978195
Snn	100.507	145.98	-0.75452	0.958445	-0.53848
4833439L19Rik	198.837	256.82	-0.754497	0.958442	-0.369174
Vps37b	62.56	99.4467	-0.753989	0.958378	-0.668683
Mapre2	60.6033	104.403	-0.75385	0.95836	-0.784699
Firre	49.1033	96.1367	-0.753279	0.958288	-0.969266
Cfap69	2.05333	5.91667	-0.753161	0.958273	-1.52682
Xlr3b	9.44333	26.63	-0.752695	0.958214	-1.49568
Muc1	4.22	9.02667	-0.752206	0.958153	-1.09695
Enpp5	27.9767	52.2167	-0.751246	0.958034	-0.900286
Apba2	39.18	66.6067	-0.750897	0.957991	-0.765549
Perm1	0.703333	2.53	-0.750867	0.957988	-1.84686
Rhpn1	6.15	13.7467	-0.75059	0.957954	-1.16042
Pdgfrl	3.47	9.49333	-0.750487	0.957942	-1.45198
Miat	99.8433	180.93	-0.74854	0.957715	-0.857694
Tgfa	18.8133	40.05	-0.748395	0.957699	-1.09005
Tprgl	93.3433	139.09	-0.748288	0.957686	-0.5754
Dbp	6.6	16.57	-0.747129	0.957561	-1.32804
Fam124a	10.08	19.07	-0.74687	0.957534	-0.919809
Mfap2	8.4	23.3833	-0.746809	0.957528	-1.47702
Atp6v0e2	269.143	334.593	-0.746806	0.957527	-0.314034
Slc25a45	1.79	5.26667	-0.745249	0.957373	-1.55693
Tmem59	346.56	428.58	-0.744604	0.957314	-0.306459
Fam209	0.446667	1.54667	-0.744197	0.957279	-1.79189
Gm13293	0.456667	1.66	-0.74384	0.957248	-1.86197
Tmem8	0.896667	2.78	-0.743748	0.95724	-1.63244
Tmprss5	1.51333	6.66333	-0.743686	0.957235	-2.13851
Rgl1	16.6233	30.16	-0.743601	0.957228	-0.859427
Sugct	1.13667	3.95667	-0.742912	0.957173	-1.79948
Cnp	349.63	777.39	-0.742699	0.957157	-1.15281
Arl2bp	316.24	387.747	-0.742207	0.957119	-0.294095
Pde1b	40.1633	66.28	-0.741743	0.957087	-0.722695
Anxa7	10.1933	19.52	-0.740148	0.956986	-0.937327
Ormdl3	67.3633	95.8333	-0.73986	0.95697	-0.508564
Gria1	3.27	11.02	-0.739779	0.956965	-1.75276
Fndc5	3.25333	9.28667	-0.739548	0.956952	-1.51324
Folr2	0.44	2.84333	-0.739501	0.95695	-2.69201
BC089491	1.61333	4.86333	-0.739429	0.956946	-1.5919
Ggt1	0.45	1.67	-0.739332	0.95694	-1.89185
F3	42.16	85.8	-0.739007	0.956924	-1.0251
Sptbn2	3.57	9.03333	-0.738699	0.956909	-1.33933
Cltb	48.96	79.44	-0.737043	0.956839	-0.698262
Ift43	30.0233	50.3367	-0.736749	0.956828	-0.745526
Gm5089	8.23333	18.09	-0.736747	0.956828	-1.13564
Fam214b	20.9933	39.39	-0.736078	0.956806	-0.907898
Lingo2	0.756667	3.61	-0.735642	0.956793	-2.25427
Mpzl1	117.237	223.063	-0.735597	0.956791	-0.92803
Aldh1b1	0.713333	2.04667	-0.734641	0.956766	-1.52063
Amfr	113.843	149.133	-0.733807	0.956748	-0.389553
Ccdc64	2.43	5.83667	-0.733543	0.956742	-1.26419
Tmem169	1.30333	5.39667	-0.733139	0.956735	-2.04986
Sytl5	0.51	1.63333	-0.732899	0.956732	-1.67925
Slc2a8	6.62667	13.2467	-0.732397	0.956724	-0.999274
Arl8a	254.157	335.847	-0.731972	0.956718	-0.402085
Trim35	97.6833	128.137	-0.731784	0.956716	-0.391499
Efr3b	6.04667	15.6833	-0.730857	0.956706	-1.37502
Mr1	2.20333	7.95667	-0.730758	0.956705	-1.85248
Nmnat2	20.5567	35.64	-0.730529	0.956702	-0.793891
Gdpd5	5.08333	10.3267	-0.730412	0.956702	-1.02253
Apobec1	5.87333	16.0133	-0.729858	0.956697	-1.44702
Plscr2	0.306667	1.36333	-0.728838	0.956691	-2.1524
Abca3	28.0567	46.61	-0.728413	0.956689	-0.732296
Glis3	2.65333	7.26	-0.728276	0.956688	-1.45216
Dnali1	0.253333	1.12667	-0.728239	0.956688	-2.15295
Lrch3	58.97	107.843	-0.727882	0.956686	-0.870884
Ralgps1	22.8033	45.7067	-0.727851	0.956686	-1.00316
Elmod3	18.4833	35.2733	-0.727805	0.956685	-0.932353
1810037I17Rik	194.743	250.39	-0.727784	0.956685	-0.362603
Mapk3	36.38	67.2267	-0.727755	0.956685	-0.885888
Mat2a	227.013	324.62	-0.727246	0.956683	-0.515975
Rasl10b	23.1967	39.8233	-0.72719	0.956682	-0.779696
Cbx7	2.80333	6.87667	-0.727093	0.956682	-1.29457
Car14	0.47	2.00333	-0.727077	0.956682	-2.09167
Pbld2	0.533333	1.52333	-0.726889	0.956681	-1.51412
C030037D09Rik	3.35	9.88	-0.725014	0.956671	-1.56035
Pacs2	25.09	59.0933	-0.724667	0.956669	-1.23588
Plekha1	28.4667	55.6933	-0.724263	0.956666	-0.968231
Nr2e1	28.1867	44.84	-0.722052	0.956644	-0.669773
Ksr1	5.40667	12.57	-0.721959	0.956643	-1.21717
Cyp4v3	1.77	5.43333	-0.721264	0.956632	-1.61809
Gal3st1	10.4133	36.0933	-0.720597	0.956621	-1.7933
Rundc3a	79.7367	115.807	-0.720571	0.956621	-0.538403
Timp2	36.72	64.6433	-0.720542	0.95662	-0.815936
Arhgef6	0.793333	1.97333	-0.720201	0.956613	-1.31464
Ndfip1	319.7	401.33	-0.719469	0.956597	-0.32807
Pfn4	5.24667	10.9033	-0.719253	0.956592	-1.0553
Hmga1-rs1	40.14	72.3133	-0.719214	0.956591	-0.849221
Vps28	149.18	211.467	-0.719034	0.956586	-0.503376
Rab5c	261.557	310.54	-0.718461	0.956569	-0.247656
Avpi1	7.11333	14.5233	-0.718448	0.956569	-1.02977
Ccdc148	1.07667	3.16333	-0.718016	0.956556	-1.55487
Dusp26	4.03333	13.5133	-0.717826	0.956551	-1.74434
Ndrg3	75.89	108.697	-0.717075	0.956523	-0.518326
Bckdha	72.6767	108.48	-0.716905	0.956517	-0.577865
Mrgpre	1.29333	4.07333	-0.716551	0.956504	-1.65512
S100a4	10.95	35.62	-0.716472	0.956501	-1.70176
Zdhhc1	8.57	18.1633	-0.715951	0.956478	-1.08366
Erc1	11.7867	24.4433	-0.715842	0.956472	-1.05229
Lynx1	6.66333	17.9633	-0.715445	0.956454	-1.43074
Zer1	16.8	31.3067	-0.714742	0.956419	-0.898009
Tns1	5.19333	12.49	-0.714663	0.956414	-1.26604
Irf9	7.07333	14.71	-0.714176	0.956387	-1.05634
Rab3il1	3.03667	8.68333	-0.714063	0.95638	-1.51576
Pmm1	160.137	208.507	-0.713804	0.956365	-0.38079
Ap2s1	289.003	340.607	-0.713535	0.95635	-0.237021
Rsph1	0.886667	2.26333	-0.713488	0.956347	-1.35199
Plp1	237.65	637.86	-0.713339	0.956337	-1.4244
Zfand3	105.627	141.92	-0.713326	0.956337	-0.426104
Pacsin3	18.4933	36.5467	-0.713311	0.956335	-0.982735
Dnajb13	0.506667	2.18667	-0.71237	0.956271	-2.10962
Micalcl	1.15333	3.54667	-0.711655	0.956218	-1.62065
Stx3	4.92333	11.9	-0.711602	0.956214	-1.27325
Kcnn3	3.68333	9.86	-0.711424	0.956199	-1.42058
Ctnnal1	25.64	53.3767	-0.710392	0.956114	-1.05781
B3gat3	42.36	65.8033	-0.710045	0.956082	-0.635458
P4ha2	0.45	2.10333	-0.709973	0.956076	-2.22468
Fam181a	11.4833	26.1133	-0.709831	0.956063	-1.18525
Isoc2a	20.5367	34.03	-0.70949	0.956032	-0.728605
Itga7	18.85	35.89	-0.709343	0.956018	-0.929017
Adhfe1	29.08	54.96	-0.709145	0.955999	-0.918355
Midn	102.187	145.487	-0.708657	0.955948	-0.50968
Sema6a	27.7	50.4133	-0.708255	0.955906	-0.863919
Pnp	16.3467	28.1233	-0.708127	0.955893	-0.782771
Cxcl1	4.08667	18.3033	-0.708084	0.955888	-2.16311
Itsn1	50.67	77.8033	-0.70774	0.955852	-0.6187
Col12a1	2.02	5.44667	-0.707524	0.955827	-1.43102
Sncb	0.326667	1.21667	-0.707371	0.955809	-1.89704
Tpcn1	23.7433	44.0333	-0.706984	0.955764	-0.891074
Itga2	3.25333	9.72667	-0.706855	0.955749	-1.58003
E530011L22Rik	1.78	4.34333	-0.706602	0.955719	-1.28693
Gstm7	28.8533	48.27	-0.705833	0.955624	-0.742389
6030419C18Rik	6.69333	15.13	-0.705327	0.955559	-1.17662
Cish	1.38333	5.37333	-0.705147	0.955536	-1.95767
Lrrn3	30.2733	54.8733	-0.705087	0.955528	-0.858058
Gnas	1087.65	1297.15	-0.704673	0.955472	-0.254139
Gm5065	0.3	1.06333	-0.704016	0.95538	-1.82556
Lppr1	21.6767	48.5667	-0.703298	0.955278	-1.16382
Rom1	1.76667	4.37667	-0.701565	0.955013	-1.3088
Dctn2	203.543	266.187	-0.701364	0.95498	-0.387102
Hs3st3b1	8.50667	16.5067	-0.700733	0.95488	-0.956383
Plec	3.69333	11.07	-0.700152	0.954783	-1.58366
Dazap2	307.97	379.3	-0.700048	0.954766	-0.30055
Agpat2	0.983333	2.21	-0.699914	0.954743	-1.16829
Pnpla7	5.31333	11.3233	-0.699596	0.95469	-1.09161
Sema7a	1.78667	4.39	-0.699538	0.95468	-1.29695
Cyp4f15	14.8433	31.6533	-0.69948	0.95467	-1.09254
Arhgef25	11.3267	24.42	-0.699263	0.954634	-1.10834
Cmip	28.2833	51.98	-0.697709	0.954365	-0.878004
Tmem59l	0.453333	1.56	-0.697192	0.954272	-1.7829
Slc35d3	0.583333	2.43667	-0.697134	0.954262	-2.06252
Atp8a1	33.2633	56.86	-0.696222	0.954099	-0.773481
Sema4g	12.1033	27.42	-0.694912	0.953864	-1.17982
Sat1	100.107	156.853	-0.694442	0.953778	-0.647878
Rnf24	16.5	32.57	-0.692848	0.953492	-0.981078
Tshr	0.446667	1.73667	-0.692452	0.953422	-1.95905
Slc22a23	36.3033	60.1133	-0.69192	0.953328	-0.727583
Morn5	0.716667	2.61333	-0.691849	0.953315	-1.86652
Rab33a	18.3	54.4933	-0.691058	0.953178	-1.57424
Elfn1	9.61	20.02	-0.690969	0.953162	-1.05883
Tnfsf9	1.99333	5.47	-0.690031	0.953003	-1.45636
Tmem132d	0.42	2.27333	-0.68952	0.952918	-2.43635
St5	11.3067	22.6067	-0.689284	0.952879	-0.999575
Pgpep1	30.6567	52.8767	-0.688888	0.952815	-0.78643
Grn	45.4967	71.3133	-0.688759	0.952794	-0.648411
Igsf11	41.02	66.5867	-0.688512	0.952755	-0.698906
Macf1	53.0167	79.97	-0.688273	0.952717	-0.593013
Capn2	60.54	89.5767	-0.688162	0.952699	-0.565234
Stard10	10.1267	21.7033	-0.687542	0.952603	-1.09976
Dscr3	32.45	52.6033	-0.687431	0.952586	-0.696936
Tpt1	3464.35	3801.28	-0.687283	0.952564	-0.133899
Hps1	5.47333	12.2467	-0.687245	0.952558	-1.1619
Slc44a1	35.4367	63.2067	-0.686978	0.952519	-0.834834
Nsun7	2.28667	4.75333	-0.686361	0.952427	-1.05569
Tle4	68.9067	108.463	-0.685937	0.952368	-0.654492
Atat1	57.3467	99.3933	-0.685661	0.95233	-0.793439
Lhfpl3	120.943	187.477	-0.685307	0.952282	-0.63238
Adamts9	15.5933	30.1167	-0.685282	0.952278	-0.949633
Fam174b	43.9433	70.0333	-0.684772	0.95221	-0.672397
Gabarapl2	250.983	310.39	-0.684677	0.952198	-0.306491
Mapk4	6.16	12.3967	-0.684628	0.952192	-1.00895
Slc43a2	8.95	17.2333	-0.684345	0.952156	-0.945242
Jup	4.27333	10.0767	-0.684031	0.952117	-1.23758
Kcnj10	115.523	180.703	-0.68399	0.952112	-0.645439
Ppp1r3d	0.976667	2.99333	-0.683514	0.952053	-1.61581
Pld3	40.17	63.0867	-0.682521	0.951941	-0.651217
Nadk2	53.75	86.4167	-0.6825	0.951939	-0.685045
Adgb	0.313333	1.17667	-0.681776	0.951862	-1.90894
Tradd	3.62333	10.1333	-0.681682	0.951853	-1.48372
Fam213a	53.9733	80.66	-0.680089	0.951703	-0.579607
P4htm	8.45333	17.4833	-0.680005	0.951696	-1.04839
Casp12	0.56	1.55	-0.679397	0.951644	-1.46877
Atp7b	2.06667	4.11333	-0.678765	0.951597	-0.993002
Pxn	28.7933	49.98	-0.677865	0.951533	-0.795616
Dll3	52.2967	89.2733	-0.677757	0.951525	-0.77151
Aifm2	3.64333	8.66667	-0.677235	0.951494	-1.25022
Abhd8	19.4433	34.2033	-0.676181	0.951433	-0.814861
Serhl	8.21333	17.27	-0.6759	0.95142	-1.07223
Fry	1.85667	5.02	-0.675708	0.951411	-1.43497
Ston2	6.92333	14.4333	-0.675567	0.951404	-1.05987
AA387883	0.326667	1.27333	-0.67542	0.951397	-1.96272
Arhgef10	8.41	16.6367	-0.675418	0.951397	-0.984189
Tmem9b	102.087	145.333	-0.675254	0.95139	-0.509571
Plxnb3	56.7633	114.937	-0.67503	0.951379	-1.01781
Itgb7	1.02333	4.74667	-0.674956	0.951376	-2.21364
Atg9a	26.8167	45.2233	-0.674874	0.951372	-0.753937
Kcnip2	1.36667	4.03	-0.674828	0.95137	-1.56012
Myrf	15.0267	46.05	-0.674264	0.951349	-1.61568
Capns1	226.123	265.323	-0.674192	0.951347	-0.230642
Rab11fip4	4.35	10.4433	-0.673919	0.951337	-1.26349
Mycl	23.74	46.9467	-0.673394	0.951318	-0.983703
Vat1	32.95	60.84	-0.672982	0.951306	-0.884742
Igsf21	3.75	12.95	-0.6727	0.951298	-1.78799
Irak2	3.78	8.47	-0.672268	0.951286	-1.16398
Trappc2l	67.6667	102.887	-0.671392	0.951267	-0.604539
Hist1h2ag	0.5	1.82333	-0.671072	0.95126	-1.86658
Tmcc2	10.9633	28.68	-0.670828	0.951255	-1.38736
Ccpg1os	13.1867	24.8233	-0.67063	0.951251	-0.912617
Cadps	8.93667	17.0333	-0.670554	0.95125	-0.930552
Snx22	11.4433	28.7833	-0.670404	0.951248	-1.33073
Syn3	1.31333	2.96	-0.670297	0.951247	-1.17236
Ppp1r1a	43.1567	71.9867	-0.669817	0.95124	-0.738146
Nacad	3.16667	10.7167	-0.669416	0.951234	-1.75882
Myl6b	9.8	20.4833	-0.668021	0.95122	-1.0636
Osmr	1.57	5.91667	-0.667875	0.951219	-1.91402
Plbd2	15.2033	27.0933	-0.667799	0.951218	-0.83355
Micall2	1.17667	3.29333	-0.667387	0.951216	-1.48484
Cd14	2.34667	8.55333	-0.66683	0.951213	-1.86587
Slc41a1	27.8367	46.4367	-0.666386	0.951211	-0.738278
Rimklb	54.9867	81.56	-0.666366	0.951211	-0.56878
Ypel3	33.8567	59.8367	-0.653498	0.95121	-0.82159
Nfkbia	27.4333	52.35	-0.653553	0.95121	-0.93226
Psme1	49.04	74.0933	-0.666008	0.95121	-0.595385
Abca7	4.29333	9.89333	-0.654014	0.95121	-1.20436
Lrp10	28.86	46.94	-0.654093	0.95121	-0.701747
Capzb	250.95	303.183	-0.654473	0.95121	-0.272791
Frmd5	4.31333	13.9667	-0.654904	0.95121	-1.69511
Nebl	19.9967	39.79	-0.653282	0.95121	-0.992646
Hmox1	85.3633	119.077	-0.655365	0.95121	-0.480202
Prkar1b	3.31667	9.66667	-0.655519	0.95121	-1.54328
1700021K19Rik	29.5267	51.04	-0.653146	0.95121	-0.78961
1600014C10Rik	2.37333	5.09667	-0.655718	0.951209	-1.10264
Fbxw5	48.9433	70.4033	-0.65286	0.951209	-0.524531
5730559C18Rik	16.3133	39.3133	-0.65626	0.951209	-1.26897
Zswim3	0.593333	2.1	-0.656408	0.951209	-1.82347
Gabarap	459.413	603.317	-0.652474	0.951209	-0.393123
Cybrd1	27.5567	62.8533	-0.652447	0.951209	-1.18959
Pdk4	6.37667	14.9633	-0.656884	0.951209	-1.23056
Arel1	38.7733	56.8867	-0.656925	0.951209	-0.553026
A3galt2	0.513333	1.30333	-0.656935	0.951209	-1.34424
Rorc	0.506667	1.56667	-0.652176	0.951209	-1.62859
Slc8a1	4.43	9.48333	-0.652144	0.951209	-1.09809
Aplp1	71.4467	139.05	-0.657481	0.951209	-0.960665
Aldh9a1	24.3967	45.14	-0.651911	0.951209	-0.887722
Stxbp2	1.55333	5.86333	-0.657921	0.951209	-1.91635
Pnrc2	172.073	212.387	-0.651075	0.951208	-0.30367
Hap1	41.7167	67.8467	-0.651002	0.951208	-0.701654
6430548M08Rik	8.41	15.8633	-0.65881	0.951208	-0.915518
Fam222a	3.51333	9.58	-0.658847	0.951208	-1.44719
Mia	0.686667	1.93	-0.658885	0.951208	-1.49092
1700007K13Rik	6.47333	15.71	-0.658985	0.951208	-1.2791
Gramd4	30.5733	47.9033	-0.659096	0.951208	-0.647852
Galt	3.68333	7.43667	-0.650665	0.951208	-1.01364
Sox9	77.4367	120.503	-0.650403	0.951207	-0.637984
Atp2b4	8.47	16.5233	-0.650315	0.951207	-0.964071
Plxna3	22.19	39.11	-0.660173	0.951207	-0.817628
Glis1	0.466667	1.26667	-0.664813	0.951207	-1.44057
Nat6	10.6567	20.8767	-0.650147	0.951207	-0.970135
Snap91	19.1933	39.3533	-0.664711	0.951207	-1.03588
Ccdc3	2.42	6.28333	-0.664696	0.951207	-1.37652
Fbxo44	69.4067	105.693	-0.661076	0.951206	-0.606738
Nr1d1	23.0533	41.47	-0.66113	0.951206	-0.847093
Arhgap23	4.75667	12.8733	-0.661151	0.951206	-1.43636
Pgbd5	0.82	2.12	-0.664005	0.951206	-1.37037
Gpr146	3.03	6.84	-0.661566	0.951206	-1.17468
Caskin1	12.42	27.9767	-0.663853	0.951206	-1.17156
Msi2	120.69	171.69	-0.661937	0.951206	-0.5085
Celf5	1.89667	3.87667	-0.662078	0.951206	-1.03135
Rdh5	8.00333	21.28	-0.66209	0.951206	-1.41083
Col11a1	40.0367	71.9033	-0.66276	0.951206	-0.844737
Ubtd1	8.58333	15.7133	-0.649297	0.951205	-0.872379
Pdzrn3	10.3967	23.3567	-0.64838	0.951202	-1.16771
Gnptg	109.417	142.47	-0.648147	0.951201	-0.380826
Tmem184c	58.8767	86.02	-0.647865	0.9512	-0.546976
Pdk1	5.86667	11.7733	-0.647648	0.951199	-1.00491
Cntf	6.69667	17.03	-0.647542	0.951199	-1.34656
Txlnb	2.04	5.02	-0.647513	0.951199	-1.29912
Sidt2	37.5933	57.55	-0.647307	0.951198	-0.614339
Evi5l	34.9533	58.6933	-0.647262	0.951197	-0.747767
Amy1	9.19667	21.56	-0.646544	0.951194	-1.22917
Cd24a	163.327	220.12	-0.646167	0.951191	-0.43053
Morn2	20.4933	32.84	-0.645837	0.951189	-0.680299
Vps41	80.12	111.047	-0.645754	0.951188	-0.470932
Rabggta	12.8867	22.74	-0.645726	0.951188	-0.819353
Cyp4f13	12.4367	25.9033	-0.645634	0.951187	-1.05854
Trim29	0.366667	1.57	-0.645402	0.951186	-2.09822
Elmod1	0.616667	2.81667	-0.645238	0.951184	-2.19143
Neo1	67.0933	98.09	-0.645099	0.951183	-0.547937
Dapp1	1.66	5.17	-0.644628	0.951179	-1.63898
Agt	49.3433	102.777	-0.64427	0.951175	-1.05859
Mapk8ip3	72.32	101.583	-0.644229	0.951174	-0.490197
Ctxn1	51.06	75.2567	-0.644048	0.951172	-0.559626
Bmp6	0.27	1.45667	-0.643269	0.951163	-2.43164
Snapin	65.9867	97.8433	-0.64289	0.951157	-0.568299
Wasf1	79.1867	136.39	-0.6428	0.951156	-0.784408
Nsg2	122.273	190.967	-0.642695	0.951154	-0.643211
Hacd2	15.4567	25.95	-0.642669	0.951154	-0.747505
Gramd1a	90.0733	128.493	-0.6426	0.951153	-0.512522
4930506M07Rik	0.753333	3.48333	-0.642565	0.951152	-2.20911
Eno3	5.28	11.4467	-0.642509	0.951151	-1.11632
Reep2	32.8833	53.6867	-0.642347	0.951149	-0.707207
Asl	11.9233	22.38	-0.641937	0.951142	-0.908422
Axin2	5.52667	10.55	-0.641758	0.951138	-0.932761
Mgat5	14.1933	27.81	-0.64102	0.951123	-0.97039
Dnm3	11.3933	29.7933	-0.64093	0.951121	-1.3868
Hspa1a	16.48	36.67	-0.640645	0.951115	-1.15388
Lrrc4	22.0933	38.4067	-0.640443	0.95111	-0.797746
Eml2	2.29	6.03667	-0.640427	0.95111	-1.3984
3100003L05Rik	0.473333	1.86667	-0.640076	0.951101	-1.97954
Prr5l	3.94333	10.11	-0.639476	0.951085	-1.3583
Pfkp	4.91667	11.8	-0.639347	0.951082	-1.26303
1190005I06Rik	6.62667	19.3133	-0.639218	0.951079	-1.54324
Ifitm7	2.70333	6.41667	-0.638631	0.951059	-1.24708
Cyp4f17	4.99333	12.26	-0.638429	0.951052	-1.29588
AI464131	19.5067	33.8867	-0.638078	0.951041	-0.79675
Cd109	13.7867	30.92	-0.637815	0.951032	-1.16527
Fkbp8	186.08	231.913	-0.637705	0.951028	-0.317663
Bbs1	7.6	13.9633	-0.636782	0.950991	-0.877572
Arhgef10l	38.2633	63.2733	-0.636455	0.950978	-0.725635
Fbxl21	0.456667	1.41333	-0.636375	0.950975	-1.62989
Tbcel	19.74	32.8933	-0.636325	0.950973	-0.736673
Frmd4b	8.45333	16.65	-0.634967	0.950908	-0.97793
Vegfb	22.6567	38.3767	-0.634798	0.950899	-0.760294
Pccb	70.1933	97.41	-0.634336	0.950873	-0.472736
Coro1a	2.66667	7.29333	-0.634259	0.950869	-1.45154
Atp9a	35.25	65.1367	-0.633941	0.950851	-0.885847
Lsamp	28.76	46.95	-0.633538	0.950829	-0.707061
Ip6k1	63.8367	93.27	-0.633476	0.950825	-0.547028
Sdpr	0.706667	1.63333	-0.633352	0.950817	-1.20872
Ak3	90.5233	122.007	-0.633253	0.950811	-0.430598
Usp20	25.3867	49.75	-0.63317	0.950806	-0.970626
Mink1	20.5467	34.6967	-0.632074	0.950737	-0.755893
Ccdc160	0.66	1.38333	-0.631756	0.950714	-1.06761
Mfng	12.5233	24.98	-0.63164	0.950706	-0.996155
Klc1	118.85	159.883	-0.63145	0.950693	-0.427878
Lrch4	2.58667	6.83333	-0.631428	0.950691	-1.4015
Fam63a	33.6867	52.7567	-0.631146	0.950671	-0.647176
Rnf122	60.8933	94.4833	-0.630612	0.950633	-0.633776
Atp13a2	25.1767	41.1067	-0.630447	0.950621	-0.707285
Ppt1	118.387	161.49	-0.630257	0.950606	-0.447938
Uckl1	12.6133	24.41	-0.630106	0.950594	-0.952523
AI413582	15.2333	27.4267	-0.629945	0.950582	-0.848348
Klhl13	130.67	159.273	-0.629921	0.95058	-0.285577
Tom1	33.68	53.9833	-0.629864	0.950575	-0.680622
Vwa5a	21.64	40.4367	-0.629296	0.950532	-0.901964
Gsta3	0.736667	1.63333	-0.629258	0.950529	-1.14874
Pcx	38.28	61.2733	-0.628838	0.950494	-0.678669
Car15	2.37667	5.46667	-0.628666	0.95048	-1.20172
Efhb	0.413333	1.07667	-0.628619	0.950476	-1.38119
Ppp2r5b	24.58	39.05	-0.628148	0.950437	-0.667838
Zic3	2.39	5.63333	-0.627855	0.950413	-1.23698
2310001H17Rik	0.72	2.11333	-0.627758	0.950405	-1.55345
Srr	36.3867	55.56	-0.627731	0.950402	-0.610637
Lrrc75b	7.17333	15.1133	-0.627587	0.950389	-1.07511
Slc22a17	328.72	454.027	-0.627492	0.950381	-0.465918
Ly6g6d	1.16333	3.33	-0.6272	0.950355	-1.51726
Amdhd2	25.8767	40.21	-0.627145	0.95035	-0.635903
Rab32	5.73667	10.22	-0.627053	0.950342	-0.833111
Gpld1	1.08667	3.07	-0.627053	0.950342	-1.49833
Ablim2	2.72333	7.60667	-0.62703	0.95034	-1.48189
Cdk20	4.24667	9.17333	-0.627029	0.95034	-1.11112
Rnf19b	19.6167	39.9033	-0.626999	0.950338	-1.02443
Rhox2a	0.5	1.33333	-0.626763	0.950317	-1.41504
Tns3	73.5033	135.347	-0.626709	0.950312	-0.880778
A730056A06Rik	3.96333	8.19	-0.626426	0.950287	-1.04715
Isg15	0.666667	1.87667	-0.626016	0.95025	-1.49313
Lair1	2.34333	6.42333	-0.625966	0.950246	-1.45476
Dtna	45.6067	65.4067	-0.625921	0.950241	-0.520193
B3gnt9	0.42	1.87333	-0.62574	0.950225	-2.15715
Xpr1	45.0667	68.3433	-0.625681	0.95022	-0.60074
Tiam2	8.41	19.0433	-0.625525	0.950205	-1.17911
Nisch	160.013	212.707	-0.625459	0.950199	-0.410673
Ptprs	166.4	219.29	-0.624888	0.950147	-0.398185
4933417D19Rik	0.48	1.11667	-0.624743	0.950134	-1.21809
Sh3gl3	39.9467	87.1233	-0.624448	0.950106	-1.12498
Iqck	1.40667	3.12	-0.624303	0.950093	-1.14927
Tldc1	8.12667	14.9533	-0.624152	0.950078	-0.879731
Saraf	149.437	196.04	-0.624015	0.950066	-0.391614
Cxx1c	72.6633	99.9033	-0.623791	0.950045	-0.459305
Mapk8ip2	12.78	23.7433	-0.623533	0.950021	-0.893635
Zgpat	30.0467	50.29	-0.623374	0.950006	-0.743067
Rpl32	2690.67	2001.73	2.25164	1	0.426719
Rpl36a	1629.55	1207.03	2.90676	1	0.433009
Rpl39	2234.16	1512.85	2.26228	1	0.562461
Rps25	2351.42	1587.81	2.85076	1	0.566494
Rps28	2332.04	1583.2	2.32496	1	0.55875
Sumo2	1036.89	729.203	2.21096	1	0.507874
Rpl9	2501.8	1951.12	2.2637	1	0.358661
Rps12	3477.84	2338.99	3.05039	1	0.572304
Cdk2ap1	793.787	498.62	2.40679	1	0.670811
Shfm1	714.487	495.873	2.10857	0.999973	0.526935
Rps8	2401.15	1795.97	2.10387	0.999929	0.41896
Insig1	520.837	358.367	2.09302	0.999505	0.539395
Rlbp1	156.643	49.45	1.94861	0.99879	1.66344
Snrpe	702.067	462.08	1.94837	0.998755	0.603465
Rps17	2933.52	2271.13	1.79812	0.99587	0.369223
Wls	177.013	75.3967	1.63634	0.993822	1.23129
Gh	4.03333	0.5	1.8044	0.993711	3.01197
Rps23	2966.73	2411.59	1.65741	0.99261	0.298891
Rps10	2082.74	1669.15	1.91835	0.991502	0.31937
Rpl35	2168.33	1604.48	1.66375	0.990054	0.434479
Fdps	588.543	328.41	1.50088	0.989913	0.841651
Gm25500	21.5067	0.5	1.50215	0.989757	5.42671
Rps26	2960.27	2339.32	1.84844	0.98859	0.33964
Rpl11	2512.94	2037.54	1.48274	0.988314	0.302547
Rps20	1654.32	1245.31	1.51208	0.987155	0.409732
Txn1	2267.45	901.613	1.84396	0.987009	1.33049
Msmo1	425.65	227.677	1.82474	0.986042	0.902681
Rps13	1899.02	1361.94	1.76302	0.986036	0.479594
Rpl41	4369.23	3318.43	1.82694	0.985642	0.396878
H2afz	1332.55	726.85	1.36819	0.98553	0.87446
Snrpg	723.137	571	1.35469	0.984557	0.340778
Btf3	1081.35	857.283	1.46874	0.984478	0.334994
Ngfr	1.73333	0.186667	1.46855	0.984437	3.21501
Rplp1	6437.06	4589.8	1.35085	0.984043	0.48797
Gm5643	1128.6	745.093	1.39781	0.983774	0.599041
Idi1	347.71	185.857	1.40061	0.983696	0.903694
Rps16	2127.1	1673.01	1.40211	0.983639	0.346439
Stk32b	3.81667	0.556667	1.42713	0.983403	2.77743
Nme2	895.64	599.57	1.58399	0.983092	0.578991
Vgll3	1.27	0.146667	1.42354	0.983067	3.11422
Cbx3	893.207	642.497	1.34272	0.982953	0.475305
Rpl21	937.553	682.453	1.72139	0.982925	0.45817
Rps3a1	2583.37	2255.88	1.33129	0.98127	0.195566
Eif2s3x	339.593	218.817	1.32986	0.981014	0.634086
Rpl17	1681.12	1380.24	1.32665	0.98039	0.284503
Rpl24	1679.71	1379.55	1.3263	0.980319	0.284008
Rplp0	2451.85	2050.26	1.3212	0.979184	0.25806
Rps24	2559.29	1941.06	1.73619	0.978636	0.398897
2700094K13Rik	416.37	215.943	1.31879	0.978609	0.947213
Cfl1	3858	3316.73	1.7413	0.978505	0.218093
Cdk4	1036.23	861.54	1.31293	0.97717	0.266359
Naca	1284.85	1018.36	1.30723	0.975807	0.335349
Ramp1	68.3033	26.6267	1.30464	0.975218	1.35908
Ppia	6168.81	4345.69	1.25131	0.975195	0.505406
Rps27rt	3438.63	2675.32	1.24971	0.97497	0.362126
Rpl10	2561.49	2035.91	1.30235	0.974715	0.331311
Gm12191	2475.75	1945.01	1.26526	0.97426	0.34809
Hmgb1	900.02	556.563	1.2985	0.973915	0.693411
Clic5	8.36333	0.32	1.54922	0.973638	4.70793
1500015O10Rik	51.1033	14.6067	1.54574	0.973591	1.80679
Rps18	3492	2742.94	1.54586	0.973587	0.348332
Hmgcr	350.147	195.597	1.54632	0.973575	0.840078
Hnrnpa1	454.71	339.313	1.29601	0.973436	0.422329
Rps4x	3026.88	2569.11	1.27397	0.972602	0.236564
Igfbp4	158.573	50.6733	1.2742	0.972566	1.64585
Rplp2	2052.3	1238.32	1.27574	0.972353	0.728854
Magoh	215.423	154.67	1.28746	0.972192	0.477981
Npm1	1487.07	959.75	1.2868	0.972135	0.631745
Car8	94.0833	31.8233	1.28475	0.971998	1.56385
Rpl12	1985	1577.6	1.28232	0.971938	0.331405
Sec61g	397.737	279.177	1.2375	0.971253	0.510635
Rpl19	2618.86	2079.47	1.23606	0.970671	0.332721
Pkm	1296.16	974.363	1.21948	0.963868	0.411712
Usmg5	1157.41	805.287	1.09453	0.960352	0.523322
Wbp5	246.71	181.353	1.09418	0.960298	0.444013
Rps6	1381.56	1176.42	1.09311	0.960114	0.231903
Rpl37rt	128.057	72.03	1.09303	0.960098	0.830113
Rps27a	2121.78	1721.5	1.10803	0.959218	0.301614
Pcdh20	2.59333	0.526667	1.10866	0.959047	2.29985
Rps15a	247.087	173.883	1.11397	0.957484	0.506898
Rpl36al	626.727	447.467	1.20156	0.95725	0.486056
Rpl8	1796.65	1448.74	1.19424	0.95571	0.310511
9330188P03Rik	39.6833	9.57	1.12038	0.955581	2.05194
Rps27l	742.19	483.523	1.17982	0.955446	0.618203
Dcpp1	2.74333	0.55	1.18028	0.955434	2.31843
Lsm8	218.987	128.717	1.18051	0.955428	0.766644
Atp5k	1025.27	709.587	1.185	0.955296	0.530958
Cyp51	281.083	167.647	1.18852	0.95529	0.745574
Akr1b3	3.79	0.5	1.1885	0.955289	2.9222
Clmp	1.09333	0.153333	1.12154	0.955265	2.83399
Gpr158	4.67333	1.00333	1.16891	0.955002	2.21965
Cntn6	14.5733	4.19333	1.07896	0.954973	1.79716
Rpl22l1	899.857	682.26	1.16794	0.954873	0.399374
Cox7c	1884.33	1371.66	1.07682	0.95406	0.458129
Ddx3x	536.267	377.167	1.07648	0.953917	0.507748
Sc5d	129.67	76.7033	1.12864	0.953585	0.757484
Rpl37a	1620.2	1322.1	1.1299	0.953336	0.293341
Rpl13a	1676.95	1380.08	1.07398	0.95293	0.281094
Chchd1	246.22	175.627	1.15681	0.952836	0.487436
Hspe1	600.483	438.9	1.13296	0.952788	0.452232
Dynlt1c	521.17	393.773	1.15339	0.952275	0.404389
Tprn	8.99667	23.45	-0.623161	0.949986	-1.38213
Rtp4	1.02333	3.05	-0.623095	0.94998	-1.57553
Clcf1	0.636667	1.87	-0.622824	0.949954	-1.55443
Pipox	22.29	39.7467	-0.622303	0.949905	-0.834437
Fam107a	0.58	1.68	-0.622152	0.949891	-1.53434
D8Ertd82e	14.89	27.3167	-0.621867	0.949864	-0.875438
Bcat2	9.29333	17.2433	-0.621772	0.949855	-0.891771
Cdk5	83.0033	118.03	-0.621568	0.949836	-0.507912
Rpl31-ps12	1004.81	1139.6	-0.621554	0.949835	-0.181601
Nlgn2	60.91	99.9467	-0.621484	0.949829	-0.714479
Cntn4	3.53667	0.963333	1.0611	0.949827	1.87628
Lztr1	80.7133	104.31	-0.621232	0.949805	-0.369999
Aktip	64.72	93.02	-0.621165	0.949799	-0.523329
Ebf4	6.2	16.1733	-0.620744	0.94976	-1.38328
OTTMUSG00000016609	3.15	8.7	-0.620718	0.949757	-1.46566
Fuz	20.9367	34.05	-0.62061	0.949747	-0.701623
Srgap3	43.7933	67.63	-0.620541	0.949741	-0.626952
Sepn1	29.05	50.1167	-0.620312	0.94972	-0.786752
Lime1	30.5067	52.72	-0.619983	0.94969	-0.789226
Wnt3	0.9	2.03333	-0.619923	0.949684	-1.17585
Bzrap1	4.08667	9.04667	-0.619802	0.949673	-1.14646
Arf5	150.34	187.63	-0.619726	0.949666	-0.319662
Sox6	87.23	128.98	-0.619574	0.949653	-0.564251
Dnajc5	86.69	112.573	-0.619491	0.949645	-0.376928
1810041L15Rik	15.97	38.54	-0.619312	0.949629	-1.27099
Snrpd2	608.3	464.593	1.05729	0.949547	0.388815
Hmgn2	1549.29	983.73	1.05697	0.949533	0.655273
Rnf31	8.01333	14.6	-0.617827	0.949498	-0.865494
Cox7a2	478.763	339.88	1.00968	0.949496	0.494287
Fau	1193.95	1028.9	1.00984	0.949495	0.21464
Praf2	71.8933	95.88	-0.617783	0.949494	-0.415372
Atf4	500.543	402.797	1.01226	0.949471	0.313443
Cers1	14.8267	28.67	-0.61735	0.949458	-0.951348
Smpd1	47.51	70.93	-0.617338	0.949457	-0.578165
Ankrd45	0.44	1.06333	-0.61728	0.949452	-1.27302
Tenm4	1.52667	3.59667	-0.617274	0.949451	-1.23628
Cdk19	35.25	56.1867	-0.617199	0.949445	-0.672605
Fndc1	7.66333	1.67333	1.04754	0.94944	2.19525
Cxcl12	2.84333	0.51	1.05273	0.949439	2.47901
Cntnap5b	2.74	0.743333	1.01365	0.949439	1.88209
Rap1gap	250.687	144.95	1.04942	0.949436	0.79033
Mcc	4.03333	7.94	-0.617085	0.949435	-0.977166
Hsd17b7	51.6233	23.04	1.04327	0.949428	1.16388
Lims1	143.627	85.8733	1.04169	0.94941	0.742042
Klk10	2.02333	0.326667	1.04122	0.949403	2.63084
Tmem45b	2.51667	0.366667	1.01511	0.949397	2.77897
Adora1	14.91	26.4633	-0.616547	0.94939	-0.827715
Atp5e	792.9	588.507	1.04038	0.949389	0.43008
Mkrn1	46.8933	72.5233	-0.616358	0.949375	-0.629062
Hist1h2be	14	3.20667	1.01586	0.949373	2.12628
Slc8a2	39.1767	16.0233	1.00448	0.949366	1.28982
Cul9	8.00333	15.49	-0.615925	0.94934	-0.952664
Xist	406.713	133.2	1.01704	0.949333	1.61042
Col28a1	1.75667	0.346667	1.03775	0.949333	2.34122
Klc2	12.9867	23.78	-0.615626	0.949317	-0.872718
Camk2d	22.8233	37.18	-0.615557	0.949311	-0.704017
Pgf	3.79333	9.44	-0.615518	0.949308	-1.31532
Tnfaip6	112.893	53.0933	1.00298	0.949276	1.08836
Aldh1a1	34.07	8.14667	1.01892	0.94927	2.06422
Gpm6b	940.77	1106.2	-0.614783	0.949251	-0.233694
4933431E20Rik	23.4433	37.5933	-0.614635	0.94924	-0.681299
Podxl2	120.59	164.59	-0.614606	0.949238	-0.448766
Jph3	2.94	8.1	-0.614376	0.949221	-1.46211
Gm6793	2066.99	1388.17	1.03233	0.949196	0.574345
Rpl30	83.24	43.8767	1.03158	0.94918	0.923823
Peli2	42.65	65.22	-0.613682	0.94917	-0.612769
Acta2	18.3767	3.66667	1.03037	0.949157	2.32533
Liph	1.02667	3.79333	-0.613382	0.949148	-1.8855
Tmem127	48.7133	67.3733	-0.613288	0.949142	-0.467861
9330179D12Rik	0.963333	2.84667	-0.613283	0.949142	-1.56317
Cpxm1	32.08	50.0967	-0.613123	0.949131	-0.64304
Rpl5	1124.34	942.787	1.02571	0.949129	0.254075
Zeb2	40	62.9933	-0.613006	0.949123	-0.655199
Ankrd40	61.7833	88.9833	-0.6129	0.949116	-0.526317
Acss1	96.17	142.967	-0.612858	0.949113	-0.57202
Net1	11.4367	22.01	-0.612711	0.949103	-0.944493
Zic1	29.7667	46.56	-0.612288	0.949074	-0.645393
Fbxo21	36.2233	55.79	-0.611895	0.949048	-0.623087
Il3ra	1.65667	3.59667	-0.611354	0.949014	-1.11838
9430041J12Rik	4.99667	11.3567	-0.611329	0.949013	-1.1845
Man2b2	12.6133	22.46	-0.611138	0.949001	-0.832408
Ipw	85.1733	134.123	-0.610888	0.948985	-0.655087
Prdx5	184.877	228.217	-0.610877	0.948984	-0.303841
Slc25a23	97.1933	131.94	-0.610719	0.948974	-0.440953
Mroh1	8.42	16.4533	-0.610708	0.948974	-0.966488
Iqcd	0.62	1.68667	-0.61064	0.948969	-1.44383
Rpl37	954.44	781.8	0.999203	0.948956	0.287855
Ogt	141.967	197.083	-0.610229	0.948946	-0.473254
Adcyap1r1	297.157	387.587	-0.610198	0.948944	-0.383295
Sox8	118.32	186.707	-0.610134	0.94894	-0.658079
Spire1	74.33	99.9	-0.609975	0.948931	-0.42654
Gpd2	27.7333	49.2633	-0.609712	0.948916	-0.828893
Dcxr	19.4967	33.7467	-0.609648	0.948912	-0.791518
Zbtb4	3.62333	7.1	-0.609584	0.948908	-0.970501
Pex16	16.28	27.02	-0.609198	0.948886	-0.730927
Hcfc1r1	31.6833	55.2667	-0.608839	0.948867	-0.802685
Hist1h2af	0.5	1.30333	-0.608768	0.948863	-1.38221
Axl	27.63	45.3667	-0.608378	0.948842	-0.715397
Pknox2	24.96	41.0067	-0.608112	0.948828	-0.716241
Oaz1	169.157	201.807	-0.607996	0.948821	-0.254614
Fam131b	3.91333	9.51	-0.607893	0.948816	-1.28105
Rell2	0.466667	1.35333	-0.607505	0.948796	-1.53605
Eml1	13.06	26.2133	-0.607179	0.948779	-1.00515
Notch1	51.3833	78.18	-0.607178	0.948779	-0.605499
Stamos	0.826667	2.01333	-0.60714	0.948777	-1.28421
Fosb	210.923	288.34	-0.60708	0.948774	-0.451052
Pcna	641.283	364.697	0.997289	0.94875	0.814265
Gria4	18.3267	29.91	-0.606462	0.948743	-0.706684
Meig1	3.61667	9.92333	-0.606315	0.948736	-1.45616
AI854517	33.93	49.8967	-0.606167	0.948728	-0.556382
Hist1h1a	0.426667	1.02667	-0.606025	0.948721	-1.26679
Irgm2	0.466667	1.17	-0.605523	0.948697	-1.32604
Adck3	2.59667	6.13667	-0.605467	0.948694	-1.24079
Tmem229a	47.61	80.6333	-0.605425	0.948692	-0.760112
Sv2a	13.0767	29.86	-0.60512	0.948677	-1.19122
Mlc1	518.577	663.597	-0.604891	0.948666	-0.355749
Paqr6	1.28333	3.71	-0.604869	0.948665	-1.53152
Atp6v0d1	151.58	197.79	-0.604745	0.948659	-0.38389
Thra	144.37	225.263	-0.604536	0.948649	-0.641842
Pttg1ip	116.22	146.203	-0.604485	0.948646	-0.331118
Zfp93	3.79667	6.94667	-0.604288	0.948637	-0.871588
Abhd6	15.5867	25.31	-0.604202	0.948633	-0.699395
Ccdc106	4.49667	8.43333	-0.604123	0.948629	-0.907247
Apeh	25.7667	41.1533	-0.604072	0.948626	-0.675503
Aldh1a3	0.446667	1.62333	-0.603859	0.948616	-1.86169
Spns2	7.01333	16.3733	-0.603801	0.948613	-1.22318
Tnfsf12	1.34333	2.86667	-0.603757	0.948611	-1.09356
Irak4	2.82333	5.46667	-0.603543	0.948601	-0.953262
Ggta1	1.26	4.19333	-0.603378	0.948593	-1.73467
Ppfibp1	27.5233	54.8733	-0.603319	0.94859	-0.99545
Snapc5	56.4167	83.44	-0.603233	0.948586	-0.564618
Dcaf11	52.3167	78	-0.602992	0.948574	-0.576204
Cpt1a	53.85	78.01	-0.602576	0.948553	-0.534713
Rinl	1.07333	4.04667	-0.602384	0.948544	-1.91464
Higd2a	164.94	201.783	-0.60201	0.948525	-0.290866
Rab3a	15.1333	31.1267	-0.601509	0.948499	-1.04042
Cyp2j9	44.4033	73.31	-0.6014	0.948493	-0.723342
Ggt7	17.54	29.4867	-0.601291	0.948488	-0.749414
Nrep	255.64	376.867	-0.601163	0.948481	-0.559941
Nkain2	10.47	22.08	-0.601137	0.94848	-1.07648
Pak3	18.9867	35.6733	-0.600959	0.94847	-0.909859
3000002C10Rik	4.17	8.66	-0.600821	0.948463	-1.05432
Adam11	4.03667	10.7433	-0.600396	0.94844	-1.41221
Dbndd2	17.4367	34.3367	-0.600374	0.948439	-0.977626
Hspa1b	20.4567	42.37	-0.599721	0.948402	-1.05047
Igsf8	42.9033	67.16	-0.598653	0.948339	-0.646512
Ckmt1	2.24333	5.79667	-0.598504	0.948329	-1.36958
Tex38	0.393333	1.04333	-0.598023	0.9483	-1.40738
Slc7a4	1.12667	2.7	-0.597769	0.948284	-1.2609
Spc25	123.037	54.2	0.993297	0.948283	1.18272
Hrc	2.23667	0.36	0.993246	0.948277	2.63528
Aldh1l2	10.4933	17.3067	-0.597579	0.94827	-0.721855
Add1	123.79	157.983	-0.597143	0.94824	-0.351878
AI414108	54.1633	98.1567	-0.59711	0.948238	-0.85777
Irf2bpl	22.7367	36.5733	-0.596339	0.948184	-0.685771
Bbox1	0.466667	1.45333	-0.59592	0.948152	-1.6389
Slc25a20	50.8033	72.05	-0.59581	0.948143	-0.504075
Itpk1	16.3933	27.3433	-0.595687	0.948133	-0.73808
Mical2	8.69	17.2533	-0.595643	0.94813	-0.989447
Cep170b	1.13667	2.92667	-0.595615	0.948128	-1.36445
Npas4	28.9167	7.12	0.991955	0.948127	2.02195
Creb3l1	0.516667	1.57333	-0.595561	0.948124	-1.60652
Lhfpl2	10.3033	18.38	-0.595337	0.948106	-0.835026
Hmgb2	427.143	226.667	0.991569	0.948084	0.914148
Ddo	0.813333	2.7	-0.594924	0.948074	-1.73104
Nsmf	71.15	98.2933	-0.594472	0.948034	-0.46623
Casc1	0.786667	1.66333	-0.594065	0.947998	-1.08025
Rap1gds1	67.6833	104.783	-0.593812	0.947976	-0.630537
Diras1	0.59	1.68	-0.593768	0.947972	-1.50967
Tprkb	132.343	180.23	-0.593677	0.947964	-0.445554
Golph3	232.573	143.123	0.989937	0.947907	0.700427
Col16a1	22.46	43.9733	-0.592966	0.947895	-0.969271
Nat14	9.07667	15.3167	-0.592814	0.94788	-0.754868
Maf	12.6867	23.28	-0.592756	0.947875	-0.875778
Aatk	13.5667	34.8833	-0.59275	0.947874	-1.36247
Fbxo7	31.78	56.7367	-0.592731	0.947872	-0.836162
6330403K07Rik	146.83	230.883	-0.592698	0.947869	-0.653017
Ndufb4	472.697	339.027	0.963277	0.947833	0.479516
Fkbp3	283.4	207.39	0.963668	0.94783	0.450493
Clstn2	0.52	1.41333	-0.592188	0.947819	-1.44252
Sgcb	56.69	79.0967	-0.592116	0.947812	-0.480523
Rps21	2365.31	1872.46	0.965505	0.947799	0.337094
Rpl35a	1901.58	1565.8	0.988841	0.947797	0.280304
Tbc1d30	0.536667	1.09333	-0.591953	0.947794	-1.02664
2002-09-01	556.683	437.627	0.965987	0.947788	0.347156
Ssfa2	40.4133	61.9867	-0.591862	0.947784	-0.617127
Ak4	12.99	24.6733	-0.591824	0.94778	-0.925551
Dusp1	55.3867	96.01	-0.591809	0.947778	-0.793646
Ldlr	85.6833	41.14	0.966695	0.947769	1.05847
Fam161b	5.16667	10.1433	-0.59172	0.947768	-0.973226
Zfp365	36.3767	62.0667	-0.591681	0.947764	-0.770805
Snrpd1	412.743	289.977	0.98838	0.947754	0.509308
Serpine1	1.73667	0.35	0.96749	0.947745	2.31089
CK137956	0.886667	2.10333	-0.591412	0.947734	-1.24621
Hs3st2	3.16	0.546667	0.956759	0.947732	2.53119
Cnbp	515.487	362.387	0.956325	0.947717	0.508405
Sbno2	15.99	37.1633	-0.591219	0.947713	-1.21671
Mbnl3	1.18333	0.23	0.956036	0.947704	2.36315
Stoml1	17.73	29.3767	-0.591048	0.947694	-0.728478
Jdp2	10.9467	18.84	-0.590807	0.947667	-0.783307
Elavl4	9.66	17.6867	-0.59079	0.947665	-0.872567
Tpp1	66.7667	94.7767	-0.590789	0.947665	-0.505404
Mpped2	15.72	26.9633	-0.590757	0.947662	-0.778398
Szrd1	96.55	130.013	-0.590606	0.947645	-0.429311
Pard6b	0.73	1.69667	-0.590582	0.947642	-1.21673
Mrps18c	188.397	136.85	0.986507	0.947597	0.461178
Ccdc153	0.516667	1.21667	-0.590148	0.947588	-1.23563
Matr3	336.2	282.273	0.972299	0.947551	0.252227
Npm3	137.917	81.51	0.985546	0.947532	0.758748
Tmem150c	1.16333	2.82333	-0.589218	0.947474	-1.27913
Map6	11.06	19.91	-0.589009	0.947446	-0.848142
Nek11	0.456667	1.10667	-0.588749	0.947411	-1.27701
Npr2	8.23667	16.5667	-0.58853	0.947381	-1.00815
Rnd3	59.59	89.5933	-0.588474	0.947374	-0.588321
Plcd4	82.2667	117.933	-0.588411	0.947365	-0.519592
Bnip3	25.8133	44.3367	-0.588254	0.947344	-0.780384
Gm20751	0.906667	2.75333	-0.587821	0.947286	-1.60254
Brsk2	22.3467	38.0733	-0.587555	0.947247	-0.768721
Sfn	0.623333	1.96	-0.587348	0.947216	-1.65278
Pcgf2	13.1833	26.7567	-0.58713	0.947184	-1.02118
Mdfi	2.73333	7.36	-0.586924	0.947153	-1.42904
Oaz2	113.563	144.127	-0.586755	0.947128	-0.34384
Mtfr1l	91.29	117.357	-0.586618	0.947108	-0.362371
Blcap	50.5167	71.1367	-0.586385	0.947074	-0.493834
Mon1a	5.55333	10.6733	-0.586246	0.947052	-0.942585
Dock9	6.43	16.0033	-0.586104	0.947029	-1.31548
Nap1l1	687.353	475.473	0.9449	0.94695	0.531687
Stard4	80.3967	43.16	0.94477	0.946937	0.897441
Cnksr3	13.1933	29.5367	-0.585239	0.946891	-1.1627
Asphd2	18.68	32.3367	-0.585029	0.946857	-0.791677
D10Jhu81e	59.0033	79.9267	-0.584913	0.946839	-0.43788
Sirt7	24.69	41.9133	-0.584479	0.946764	-0.763482
2610305D13Rik	0.903333	1.84	-0.584268	0.946728	-1.02638
Zfyve1	27.9167	42.66	-0.583761	0.946641	-0.611757
Jakmip1	1.31333	4.80667	-0.583441	0.946585	-1.8718
Gfpt2	29.2767	11.6967	0.941258	0.946548	1.32365
Irx3	3.49667	0.983333	0.941216	0.946543	1.83023
Lypla2	108.413	157.433	-0.582623	0.946435	-0.538199
Gpr98	3.31667	7.62333	-0.58241	0.946396	-1.20069
1110051M20Rik	28.8533	44.85	-0.582294	0.946375	-0.63637
Lgals3	0.41	1.15333	-0.582075	0.946335	-1.49211
Fez2	25.2533	40.62	-0.581842	0.94629	-0.685716
Fam43a	2.47667	7.17667	-0.581645	0.946252	-1.53491
Epas1	17.3967	28.9767	-0.581545	0.946233	-0.736081
Gbp9	0.396667	1.20333	-0.581518	0.946227	-1.60104
Mag	18.85	53.36	-0.581237	0.946173	-1.50119
Rab11a	128.323	155.717	-0.581119	0.94615	-0.27914
Cdipt	46.8267	64.8667	-0.580866	0.946102	-0.470147
Zfp651	13.0733	21.9367	-0.580623	0.946055	-0.746717
Meis2	41.19	61.0733	-0.580595	0.946049	-0.568248
Vipr2	1.14667	2.71	-0.580311	0.945991	-1.24085
Ttc9b	3.49667	8.96	-0.580088	0.945946	-1.35752
Trappc10	36.2067	53.3267	-0.580081	0.945944	-0.558602
1700012D01Rik	1.92667	0.586667	0.93675	0.945878	1.71549
Asap3	6.66667	14.25	-0.579581	0.945843	-1.09592
Plekhg1	7.18333	12.5067	-0.579552	0.945837	-0.799972
Omg	83.9533	120.057	-0.579525	0.945831	-0.516056
Ubl7	43.1333	63.58	-0.579277	0.945781	-0.55977
Serpinb1a	2.5	5.41	-0.579184	0.945762	-1.1137
Rffl	2.95667	9	-0.57839	0.945594	-1.60595
Srpk3	19.0767	41.6767	-0.578298	0.945575	-1.12743
Rpl34-ps1	2019.39	1700.8	0.935077	0.945572	0.247707
Aqp5	0.526667	1.24333	-0.578156	0.945545	-1.23925
Ppef2	0.456667	1.45	-0.578017	0.945515	-1.66684
4930483O08Rik	3.08333	1.21333	0.93449	0.945453	1.34551
Mvb12b	59.4567	89.11	-0.577691	0.945446	-0.583749
Itm2a	27.2367	41.2833	-0.577462	0.945396	-0.600009
Ccdc92	5.89667	13.34	-0.577348	0.945371	-1.17779
5031434O11Rik	1.23	3.59333	-0.577342	0.945369	-1.54666
2008-09-01	88.4033	129.457	-0.577309	0.945362	-0.550297
Ap2m1	320.743	353.76	-0.57713	0.945323	-0.141352
Id2	328.687	473.243	-0.576673	0.945223	-0.525869
Wdr47	15.24	25.0067	-0.576538	0.945194	-0.71445
Rpl4	2027.41	1724.35	0.933203	0.945181	0.233588
Rgs12	22.8833	34.78	-0.576052	0.945086	-0.603961
Mobp	0.41	1.23667	-0.575847	0.945039	-1.59276
Sema3d	2.18333	4.54667	-0.575761	0.94502	-1.05828
Ugt8a	30.1033	68.2533	-0.575708	0.945008	-1.18098
Ccs	50.1567	73.18	-0.575093	0.94487	-0.545008
Agtrap	4.22333	8.56	-0.574966	0.944841	-1.01923
Tmem45a	0.233333	1.28333	-0.574276	0.944683	-2.45943
Lppr2	25.3533	40.9967	-0.574018	0.944623	-0.693331
Slc4a8	3.82667	6.65667	-0.573974	0.944613	-0.798712
BC037034	11.13	22.77	-0.573913	0.944599	-1.03268
Mfsd7c	0.666667	1.61333	-0.57377	0.944567	-1.27501
Bmp4	2.75667	9.32	-0.573684	0.944547	-1.75741
Ttll3	3.76667	7.65667	-0.573675	0.944545	-1.02343
Fam21	68.1467	94.8133	-0.573557	0.944518	-0.476447
Htra3	3.72667	8.02	-0.572704	0.944318	-1.10572
Gdf11	17.5333	28.27	-0.572645	0.944304	-0.689172
Mark4	23.0467	35.9367	-0.572619	0.944298	-0.640898
Gbx2	0.896667	2.09	-0.572227	0.944206	-1.22086
Brsk1	26.9733	44.64	-0.572146	0.944188	-0.726803
Dpyd	3.55667	6.70667	-0.571441	0.94402	-0.91507
R3hdm4	48.8067	75.9633	-0.57119	0.943961	-0.638225
Uba52	2466.52	2127.1	0.928241	0.94393	0.213589
Rab4b	30.92	46.0733	-0.571003	0.943917	-0.575392
Ttc39c	7.90667	15.0667	-0.570979	0.943911	-0.930219
Tex264	32.59	50.47	-0.57079	0.943866	-0.630997
Fnta	80.8733	124.12	-0.57072	0.94385	-0.618
Nfe2l3	1.94	6.63333	-0.570631	0.943829	-1.77368
Pllp	15.4867	31.6133	-0.570411	0.943776	-1.02951
Fmo5	0.93	2.13667	-0.570197	0.943725	-1.20006
Gm5607	4.08	8.18333	-0.570161	0.943716	-1.00412
Efcab12	0.296667	1.09667	-0.570112	0.943704	-1.88621
Rpl36	1797.6	1509.35	0.927436	0.9437	0.252145
Tmem180	7.25	13.0967	-0.569893	0.943652	-0.853147
Thtpa	22.4233	36.0667	-0.569787	0.943627	-0.685665
Top2a	281.867	140.443	0.926731	0.943491	1.00502
Shroom2	26.41	49.2867	-0.56916	0.943477	-0.900113
Snx29	6.86667	12.7067	-0.568972	0.943432	-0.887904
Ctsd	434.2	545.557	-0.568797	0.94339	-0.329369
Ngrn	24.26	36.4533	-0.568713	0.94337	-0.587471
Epha6	2.37333	0.496667	0.926131	0.943311	2.25656
Fcgrt	3.24	7.86333	-0.568403	0.943295	-1.27915
2810417H13Rik	163.037	67.8567	0.925832	0.943218	1.26463
Slc16a3	0.346667	1.51667	-0.567992	0.943197	-2.12928
Trim66	0.35	1.34	-0.567987	0.943195	-1.93681
Gm3219	55.01	74.4867	-0.566736	0.942895	-0.437288
Gm12108	0.85	2.62333	-0.566734	0.942894	-1.62587
Slc31a2	4	9.60333	-0.566721	0.942891	-1.26354
Rab14	164.02	200.457	-0.566697	0.942886	-0.289419
Clk4	127.663	164.747	-0.566177	0.942761	-0.367905
Zdhhc14	8.33667	18.8167	-0.566153	0.942755	-1.17447
Dand5	4.4	8.84667	-0.565869	0.942687	-1.00763
Ogdhl	22.3933	34.9067	-0.565721	0.942651	-0.640433
Tmem19	23.3167	35.2233	-0.56545	0.942586	-0.59517
Pdcd4	106.457	168.267	-0.565384	0.942571	-0.660483
Pcdh15	19.1833	31.61	-0.565179	0.942522	-0.720528
Pcolce2	1.36333	3.12333	-0.56517	0.942519	-1.19595
Kpna2	392.743	223.55	0.923563	0.9425	0.812989
Copz2	2.48667	5.85667	-0.564787	0.942428	-1.23587
Tesc	1.47	3.80333	-0.564566	0.942375	-1.37145
Wdr13	48.57	67.8767	-0.564416	0.942339	-0.48285
Ppp1r16b	39.0733	73.0933	-0.564184	0.942284	-0.903555
Rbl2	19.2767	30.67	-0.564116	0.942268	-0.669973
Palm	14.0967	25.0433	-0.564031	0.942248	-0.829073
Aldh4a1	26.95	40.85	-0.563875	0.94221	-0.600051
2009-03-01	3.39333	7.39333	-0.563786	0.942189	-1.12352
Bmyc	20.7167	35.8133	-0.563768	0.942185	-0.789705
S100a13	34.8033	61.2867	-0.563562	0.942136	-0.816348
Scara3	1.19	3.46667	-0.56356	0.942135	-1.54259
Rps6ka2	10.25	18.2567	-0.563474	0.942115	-0.832799
Sptan1	173.807	215.967	-0.563441	0.942107	-0.313325
Hlf	6.56333	12.56	-0.563363	0.942089	-0.936336
Rassf2	47.13	70.84	-0.563148	0.942038	-0.587919
Ptger1	0.986667	3.22667	-0.563054	0.942015	-1.70941
Klhl3	2.22333	3.98333	-0.562754	0.941944	-0.841252
2005-09-01	65.23	107.7	-0.562706	0.941933	-0.723411
Camsap3	0.52	1.58333	-0.562235	0.941822	-1.60638
Rab5b	79.15	103.383	-0.562064	0.941782	-0.385342
Ndufa5	236.9	161.437	0.921304	0.941743	0.55331
Ppp1r18	19.03	30.0333	-0.561779	0.941714	-0.658289
Numbl	10.9	20.9733	-0.561413	0.941628	-0.944228
Socs7	20.4533	30.9467	-0.5613	0.941602	-0.597448
Gm12942	4.16	8.52333	-0.561215	0.941582	-1.03483
Tcf7l2	26.99	48.5633	-0.561166	0.94157	-0.847442
Gdap1l1	18.9433	30.78	-0.561013	0.941535	-0.700303
Pex6	14.8567	25.2233	-0.560872	0.941502	-0.763648
Fgfr2	30.05	47.6167	-0.560611	0.941441	-0.664102
Arrdc1	1.72	3.88	-0.560602	0.941439	-1.17365
Gm10863	0.576667	1.63667	-0.560505	0.941416	-1.50495
Cdc42se2	254.37	312.113	-0.560453	0.941404	-0.295141
Gse1	11.0533	18.9433	-0.560318	0.941373	-0.777209
Frs3	4.04333	8.26	-0.560247	0.941356	-1.0306
Urm1	59.94	92.79	-0.560214	0.941348	-0.63045
Arx	8.41	15.1033	-0.560066	0.941314	-0.844689
Cntnap4	1.73667	4.39667	-0.560007	0.9413	-1.34009
Prdm16	4.77	10.42	-0.559979	0.941294	-1.12729
Ccpg1	41.7967	63.08	-0.559891	0.941273	-0.593795
Rpsa	2232.78	1687.39	0.919873	0.941251	0.404045
Lrpap1	72.1767	95.62	-0.559685	0.941226	-0.40578
Snx18	28.61	53.7733	-0.559638	0.941215	-0.910371
3632451O06Rik	19.66	37.1367	-0.559408	0.941162	-0.917581
Bmp2k	5.37333	10.86	-0.559179	0.941109	-1.01513
Comt	42.6033	58.9	-0.558991	0.941066	-0.467301
Gp1bb	2.74667	6.55	-0.558751	0.941011	-1.25381
Stx7	83.9933	108.473	-0.558577	0.940971	-0.368994
1810021B22Rik	1.64667	3.62	-0.558469	0.940946	-1.13644
Eftud2	115.31	152.467	-0.558449	0.940942	-0.402976
Pon2	91.47	125.52	-0.558438	0.940939	-0.456547
Moxd1	2.83333	6.89333	-0.558249	0.940896	-1.2827
Crat	15.1433	23.3433	-0.557971	0.940832	-0.624328
Btbd2	18.77	31.44	-0.557571	0.940742	-0.744173
Tmcc3	27.4433	45.4767	-0.557485	0.940722	-0.728671
Marcksl1	618.423	763.447	-0.557466	0.940718	-0.303933
Ctnna1	129.15	160.35	-0.557445	0.940713	-0.312177
Kifc2	3.43667	7.94667	-0.557419	0.940707	-1.20934
Etv5	167.443	77.51	0.918171	0.940656	1.11122
Camsap2	79.94	117.597	-0.557146	0.940645	-0.556858
Cct2	593.18	461.427	0.917934	0.940573	0.362369
Ccdc103	1.14667	2.76333	-0.556626	0.940528	-1.26896
Zmym6	25.3167	41.1833	-0.556437	0.940486	-0.701973
Nupr1l	0.63	1.53	-0.556245	0.940443	-1.28011
Tigit	0.826667	2.31	-0.556208	0.940434	-1.48252
Taok3	13.2933	21.1133	-0.556094	0.940409	-0.667451
Cacna1a	4.01333	7.41333	-0.555869	0.940359	-0.885321
Prkag2	32.1033	47.9967	-0.555807	0.940345	-0.580211
Gng7	6.94333	12.42	-0.555519	0.940281	-0.838965
Ttc30b	8.78667	15.2333	-0.55532	0.940237	-0.793844
Sh2d4b	0.446667	1.39667	-0.555016	0.940169	-1.64472
Sbsn	8.75333	17.5467	-0.554125	0.939974	-1.00329
Arrdc4	11.7867	20.8033	-0.554091	0.939966	-0.819659
Osbpl1a	35.3267	50.6333	-0.553827	0.939909	-0.51933
Pcyox1	85.41	111.207	-0.553478	0.939833	-0.380766
Parp16	1.25	2.82667	-0.553281	0.93979	-1.17717
Efhd2	7.95	16.0767	-0.553139	0.939759	-1.01594
Atp6v0e	191.26	244.61	-0.553114	0.939754	-0.354948
Aig1	6.87333	13.5933	-0.553007	0.939731	-0.983817
Rab40c	18.04	30.4333	-0.552999	0.939729	-0.754453
Gpx1	181.25	221.44	-0.552923	0.939712	-0.288935
Slc5a3	17.5867	34.1533	-0.552241	0.939566	-0.957544
2610035D17Rik	26.24	42.6167	-0.552181	0.939553	-0.69965
Hint1	631.563	512.827	0.914839	0.939479	0.300456
Rab7	364.94	404.007	-0.551797	0.939471	-0.14672
Ccdc74a	0.94	2.93333	-0.55175	0.939461	-1.64181
Hspb1	1.35667	2.81	-0.55172	0.939454	-1.0505
Eml3	10.25	16.7533	-0.551694	0.939449	-0.708824
Cecr5	40.04	58.87	-0.551479	0.939403	-0.556091
Preb	33.5567	49.5267	-0.551397	0.939386	-0.561606
Cmtm5	117.46	178.037	-0.551179	0.939339	-0.600005
Shisa7	4.05333	9.51667	-0.550956	0.939292	-1.23135
Lrrc16a	21.96	35.3833	-0.550877	0.939276	-0.688192
Gna13	72.33	102.057	-0.550798	0.939259	-0.496704
Kank1	33.9267	54.1133	-0.550486	0.939193	-0.673564
Bai2	57.4633	80.2867	-0.55036	0.939167	-0.482519
Col9a1	7.7	20.03	-0.550167	0.939126	-1.37923
Aprt	69.2867	104.883	-0.550108	0.939114	-0.598136
Il11ra1	13.2667	21.8033	-0.549923	0.939075	-0.716743
Kif1b	170.317	217.737	-0.549917	0.939074	-0.354365
Tecpr2	5.73667	9.97333	-0.549842	0.939058	-0.797863
Rsph3b	19.0567	32.0833	-0.549708	0.93903	-0.751528
Lrrc51	6.18333	13.37	-0.549639	0.939016	-1.11254
Commd9	66.5633	86.41	-0.549393	0.938964	-0.376471
Ptpre	15.5667	32.41	-0.549235	0.938931	-1.05798
Hk1os	0.696667	1.76667	-0.549228	0.93893	-1.34249
A730017C20Rik	0.446667	1.03	-0.548686	0.938818	-1.20537
Atp5sl	13.0367	20.2267	-0.548631	0.938806	-0.633684
Cxx1a	104.13	136.493	-0.548622	0.938805	-0.390445
Nrgn	27.7867	6.48333	0.91267	0.938713	2.09959
Tob2	14.3967	24.12	-0.54809	0.938695	-0.744495
Esrrg	0.58	1.26	-0.547833	0.938642	-1.1193
Ankrd12	9.53667	16.4767	-0.547743	0.938624	-0.788867
Rps29	2783.42	2419.47	0.912344	0.938599	0.202171
Wdr1	209.943	255.94	-0.547555	0.938585	-0.285806
Gprc5b	72.4	100.537	-0.547474	0.938569	-0.47366
Atp5d	239.38	291.637	-0.547273	0.938528	-0.284869
Ndp	22.9633	34.3	-0.547051	0.938482	-0.578876
1500017E21Rik	0.516667	1.18333	-0.54686	0.938443	-1.19555
Sertm1	6.52	1.45	0.911879	0.938436	2.16882
Mxi1	25.05	40.44	-0.546701	0.938411	-0.690972
Mapk8ip1	74.3967	99.9533	-0.546647	0.9384	-0.426017
Gm16062	1.22	2.99333	-0.54633	0.938336	-1.29487
Pick1	31.2533	48.47	-0.546251	0.93832	-0.633082
Araf	106.363	136.09	-0.546058	0.938281	-0.35556
Rhobtb3	67.8733	87.4767	-0.546015	0.938272	-0.366053
Zadh2	40.3567	63.2967	-0.545743	0.938217	-0.649323
Maneal	23.1633	33.8767	-0.54574	0.938217	-0.548449
Vps33a	32.0667	45.67	-0.545334	0.938135	-0.510172
Moap1	3.30333	8.74	-0.545311	0.93813	-1.40371
Pdxdc1	49.0567	66.92	-0.545178	0.938104	-0.447988
Gareml	54.7667	76.3933	-0.545017	0.938071	-0.480149
Syngr3	3.64	7.24	-0.54494	0.938056	-0.992051
Spata13	14.4433	24.9667	-0.544772	0.938022	-0.789599
Gm2061	3.7	7.14333	-0.544535	0.937975	-0.949072
Id3	171.573	229.927	-0.544447	0.937957	-0.422348
Nkx2-2	17.31	34.6933	-0.544365	0.937941	-1.00305
Cyb5a	178.673	229.15	-0.544249	0.937917	-0.358968
Mocs2	90.3833	118.163	-0.544214	0.93791	-0.386654
Rfx2	3	6.05333	-0.544081	0.937884	-1.01277
Iffo2	7.34667	12.8267	-0.543859	0.93784	-0.803985
Smap2	37.8767	55.3833	-0.543856	0.937839	-0.548143
Kazn	11.39	23.6867	-0.543848	0.937838	-1.05631
Wbscr17	3.45333	7.32	-0.543823	0.937832	-1.08385
Plekho2	6.40667	11.3667	-0.54372	0.937812	-0.827163
Chadl	7.43333	18.5033	-0.543561	0.93778	-1.3157
Mlycd	10.0133	16.05	-0.543551	0.937778	-0.680651
Rin1	0.916667	2.00667	-0.542972	0.937663	-1.13033
Spef1	6.11	11.1633	-0.54283	0.937635	-0.869524
Cfap36	121.667	152.963	-0.542494	0.937568	-0.330252
A430078G23Rik	3.58333	6.82667	-0.54226	0.937522	-0.929879
2610002J02Rik	22.3533	35.1633	-0.541895	0.93745	-0.653582
Tmcc1	20.89	32.5267	-0.541809	0.937433	-0.63881
Igf2bp2	1.37667	4.11	-0.541556	0.937383	-1.57796
Prdx4	148.653	93.9967	0.908772	0.937367	0.66127
Letm2	5.33333	10.45	-0.541255	0.937323	-0.970394
Upp1	10.78	23	-0.541246	0.937321	-1.09328
Fkbp15	27.7767	44.0933	-0.541044	0.937282	-0.666687
Dnajc28	2.30333	4.55667	-0.540879	0.937249	-0.984256
Thap3	16.9967	28.7833	-0.540737	0.937221	-0.759982
Hist1h2bk	2.7	0.5	0.908319	0.937215	2.43296
Cidea	0.9	2.66667	-0.540589	0.937192	-1.56704
Gm973	7.22333	14.2333	-0.540578	0.93719	-0.978537
Ankrd23	2.79	6.31333	-0.540458	0.937166	-1.17814
Lppr3	3.15	8.95	-0.54039	0.937153	-1.50654
Sqstm1	189.68	240.107	-0.539963	0.937068	-0.340108
Fmn2	18.7667	31.2833	-0.53956	0.936989	-0.737222
Sfrp1	10.7	19.1767	-0.539493	0.936976	-0.841741
Map3k12	10.1067	17.61	-0.539414	0.93696	-0.801088
Epha5	47.64	21.1967	0.907518	0.936947	1.16834
Dnajc18	29.9633	42.84	-0.53928	0.936934	-0.51576
Osbpl11	15.5	23.6033	-0.539264	0.936931	-0.606722
Clec3b	0.86	2.13	-0.539239	0.936926	-1.30844
Abhd14a	24.1967	35.1867	-0.539008	0.93688	-0.540221
A930003O13Rik	0.963333	2.02	-0.538855	0.93685	-1.06825
2002-03-01	32.4467	47.43	-0.538637	0.936807	-0.54773
Cetn4	4.08667	7.25	-0.53839	0.936758	-0.827056
Fam193b	48.87	73.61	-0.53838	0.936756	-0.590953
Izumo4	8.70333	17.59	-0.538316	0.936743	-1.01512
Unc13b	9.22333	16.41	-0.538229	0.936726	-0.831215
Cpne6	1.08	3.93	-0.538211	0.936723	-1.8635
Kif3a	69.5	97.5467	-0.537788	0.936639	-0.48908
Wbp1l	34.3233	50.1667	-0.537524	0.936587	-0.547539
Gm13157	3.40667	6.30667	-0.537467	0.936575	-0.888517
Nptx2	10.0367	20.8233	-0.53744	0.93657	-1.05292
Abcd1	8.67333	14.8967	-0.537061	0.936495	-0.780331
Nudt22	10.5933	17.7133	-0.537054	0.936494	-0.741679
Brdt	3.41333	6.90667	-0.53693	0.936469	-1.01681
Taok2	25.4233	38.63	-0.536897	0.936462	-0.603568
Desi1	38.8033	55.57	-0.536855	0.936454	-0.518126
A930017M01Rik	0.403333	1.08	-0.536853	0.936454	-1.42099
Astn1	91.9967	125.287	-0.536792	0.936442	-0.445579
Mmp19	0.646667	1.46	-0.536743	0.936432	-1.17487
Scarna10	4.87	0.5	0.905927	0.936424	3.28392
Clstn1	127.233	163.217	-0.53667	0.936418	-0.359312
1600010M07Rik	0.476667	1.01333	-0.536441	0.936372	-1.08806
Dzip1	43.43	63.9467	-0.536427	0.93637	-0.558177
Ccdc151	1.76	3.82333	-0.536372	0.936359	-1.11926
Tmtc4	0.613333	1.29333	-0.536261	0.936337	-1.07635
Iglon5	16.0267	26.2967	-0.536223	0.936329	-0.714406
Fam71a	0.546667	1.58	-0.536154	0.936315	-1.53119
Agpat4	28.1933	45.6833	-0.535985	0.936281	-0.696314
Tmem80	43.3267	61.66	-0.535797	0.936244	-0.50908
Fam228b	6.45	11.9367	-0.535541	0.936192	-0.888029
Fam3a	16.92	27.64	-0.5354	0.936164	-0.708028
Fam195b	110.257	139.477	-0.535345	0.936153	-0.339158
Gpatch8	26.9533	39.37	-0.535298	0.936144	-0.546633
Calcoco1	67.0167	96.1433	-0.53529	0.936142	-0.520667
Rbm3	734.47	486.903	0.905023	0.936134	0.593068
Sp9	0.55	1.39333	-0.535223	0.936129	-1.34104
Itpr2	18.51	33.9	-0.535038	0.936092	-0.87298
4933413L06Rik	0.833333	1.87	-0.534688	0.936022	-1.16607
Snx30	11.94	24.23	-0.534277	0.935939	-1.02099
Epor	0.503333	1.18333	-0.534182	0.93592	-1.23327
Fam154b	0.386667	1.00333	-0.534159	0.935915	-1.37564
Tctn1	9.52	16.0233	-0.534108	0.935905	-0.751141
Zdhhc12	7.88333	15.0067	-0.533655	0.935814	-0.928726
Ube2h	100.3	132.263	-0.533647	0.935812	-0.399092
Sgsh	2.81	5.17	-0.533332	0.935748	-0.879594
Ppip5k1	7.03	12.72	-0.533036	0.935688	-0.855502
4931406C07Rik	41.4033	59.3833	-0.532813	0.935642	-0.520311
Per3	8.08	15.59	-0.532688	0.935617	-0.948194
Sepsecs	8.35	13.7633	-0.532221	0.935522	-0.720982
Ndufa1	240.157	288.203	-0.532146	0.935507	-0.263111
Smad7	1.77333	4.3	-0.53207	0.935491	-1.27787
Kcnn2	20.28	39.31	-0.531958	0.935468	-0.954839
Hip1r	14.65	26.63	-0.531851	0.935446	-0.862152
Bmpr1b	28.3833	42.73	-0.531679	0.93541	-0.590205
Sult4a1	2.09333	5.52333	-0.531578	0.935389	-1.39974
Macrod1	3.81667	8.38	-0.531512	0.935375	-1.13464
Dscaml1	10.5367	20.4967	-0.531511	0.935375	-0.959971
Man1b1	60.3767	77.45	-0.531363	0.935345	-0.359274
Rpl31	804.5	655.7	0.902326	0.935301	0.295057
Myo10	127.803	175.617	-0.530563	0.935179	-0.458504
Reep5	77.04	103.1	-0.53054	0.935174	-0.420365
Fam214a	26.34	43.9633	-0.530538	0.935174	-0.739045
Park2	2.96	6.17667	-0.530501	0.935166	-1.06123
Cdc42ep2	1.36667	2.67333	-0.53042	0.935149	-0.967978
Hdac11	10.6633	19.8267	-0.529863	0.935032	-0.894784
Fam129a	2.32333	5.98333	-0.529832	0.935026	-1.36475
Tmem150a	14.63	25.9133	-0.529809	0.935021	-0.824765
Znfx1	4.18333	7.53	-0.529708	0.935	-0.847997
Rabac1	95.66	131.187	-0.529517	0.93496	-0.455633
Echdc2	12.7933	22.3433	-0.529326	0.93492	-0.804452
Adipor1	66.4033	84.8233	-0.528803	0.934808	-0.353206
Ankrd46	70.5833	95.4533	-0.528458	0.934734	-0.435468
3110043O21Rik	15.41	23.58	-0.528094	0.934657	-0.613697
Prss53	0.786667	1.71333	-0.528032	0.934643	-1.12298
A930005H10Rik	17.1967	26.3267	-0.527863	0.934607	-0.614396
Cat	108.873	143.233	-0.527624	0.934555	-0.395717
Ankrd34c	1.66667	0.39	0.899685	0.934541	2.09542
Mok	6.43	11.11	-0.527269	0.934478	-0.788968
Wdr34	14.27	22.7333	-0.526942	0.934407	-0.671824
A230057D06Rik	17.41	31.5233	-0.526901	0.934398	-0.856504
Tmco3	37.2933	54.7167	-0.526746	0.934364	-0.553063
Cyth1	23.34	40.54	-0.526697	0.934353	-0.796542
Ssb	342.043	265.013	0.898872	0.93432	0.368114
4930579K19Rik	0.48	1.42667	-0.526428	0.934295	-1.57154
D2hgdh	7.07	12.5467	-0.525938	0.934187	-0.827522
Gm3500	0.5	1.22333	-0.525825	0.934161	-1.29082
Lypd1	17.6233	32.4467	-0.525741	0.934143	-0.880583
Scube3	0.276667	1.01	-0.525454	0.934079	-1.86813
Herc3	15.0033	24.83	-0.525339	0.934054	-0.726801
Dtl	40.9467	15.2767	0.850465	0.934036	1.42242
Trhr	1.91	0.543333	0.84887	0.934032	1.81366
Eif2s2	240.79	173.527	0.848837	0.934031	0.472618
Nucks1	163.433	98.9567	0.851172	0.934025	0.723833
Calm2	945.3	696.513	0.851689	0.934014	0.440621
Tspan5	124.95	79.6267	0.8523	0.933998	0.650027
Mro	38.0067	58.4767	-0.525075	0.933995	-0.621609
Ppm1h	2.96333	5.58667	-0.524953	0.933968	-0.914767
D17H6S56E-5	80.9267	40.1967	0.85332	0.933961	1.00954
Zfp429	2.79333	5.23333	-0.524864	0.933948	-0.905742
2009-09-01	400.04	225.97	0.846035	0.933946	0.824013
Hspd1	687.927	473.297	0.853968	0.93393	0.53951
Cbln2	2.81667	9.34667	-0.524765	0.933925	-1.73046
Rpl7	2704.73	2426.13	0.854222	0.933917	0.156826
Ahi1	37.2	54.1633	-0.524648	0.933899	-0.542014
Phldb1	71.58	112.417	-0.524503	0.933866	-0.651227
Nudt3	130.613	167.637	-0.524191	0.933795	-0.360036
Bcl11b	0.913333	1.85333	-0.523847	0.933717	-1.02091
Fstl1	16.8133	26.5067	-0.523741	0.933693	-0.656749
Carkd	77.38	101.753	-0.52364	0.93367	-0.395043
Hdac8	34.9167	49.54	-0.523588	0.933659	-0.504678
Cstb	41.2767	59.59	-0.523491	0.933637	-0.529744
Tox2	19.3	7.32	0.858094	0.933636	1.39869
Fam129b	5.2	10.6767	-0.523245	0.93358	-1.03788
Ehd3	22.8667	38.2267	-0.523186	0.933566	-0.741333
Gpr37l1	26.5033	48.64	-0.522941	0.933509	-0.875969
Lifr	40.7367	20.4433	0.859568	0.933493	0.994697
Ppp1r3f	3.84	7.23667	-0.522789	0.933474	-0.914219
2003-09-01	52.8967	77.9233	-0.522756	0.933466	-0.558879
Uqcrb	633.673	505.087	0.895407	0.933455	0.327208
Lmtk3	19.83	35.9133	-0.522707	0.933455	-0.856835
Hmgb3	356.757	253.43	0.840181	0.933402	0.493353
Tipin	129.687	72.3333	0.840033	0.933381	0.842298
1110008P14Rik	44.9933	64.7733	-0.522347	0.933372	-0.525689
Rpl10a	1289.69	1144.07	0.839916	0.933364	0.172853
Ppm1m	16.5233	26.0833	-0.522232	0.933346	-0.658623
Hist1h4j	1.77333	0.37	0.83961	0.933321	2.26087
Cml3	2.83667	7.07333	-0.522084	0.933311	-1.31819
Atp1a3	9.26333	17.2067	-0.522072	0.933309	-0.893364
Col9a2	7.67	16.4067	-0.522065	0.933307	-1.09698
Irgq	19.16	29.2267	-0.521958	0.933282	-0.609188
Ephb1	13.0933	25.5667	-0.521781	0.93324	-0.965432
Coro1b	87.95	116.763	-0.521564	0.933188	-0.408832
Gpt	4.04667	7.78667	-0.521453	0.933162	-0.944272
Sbk1	69.1167	92.5133	-0.521447	0.933161	-0.420628
Trim11	13.1267	21.3367	-0.521352	0.933138	-0.700834
Gaa	30.2867	45.2067	-0.521144	0.933089	-0.577853
D930015E06Rik	25.35	39.1833	-0.521086	0.933075	-0.628254
Scamp3	58.1833	80.0033	-0.521055	0.933068	-0.459454
Auh	16.9833	28.0867	-0.521031	0.933062	-0.725766
Rarg	1.77333	3.32667	-0.520984	0.933051	-0.907614
Gnb2	368.71	434.127	-0.520967	0.933047	-0.235629
Ier3	33.8567	54.99	-0.520923	0.933037	-0.699729
Rpl38	2149.36	1815.01	0.837638	0.932999	0.243935
Tjp2	48.98	68.36	-0.520581	0.932956	-0.48096
Tmem145	5.20667	11.5667	-0.52041	0.932914	-1.15154
Synpo2l	3.87	1.05667	0.837081	0.932892	1.87281
Nckipsd	6.24333	10.5533	-0.520184	0.93286	-0.75731
Pbdc1	66.1633	39.7667	0.83691	0.93286	0.734472
Rps5	1847.27	1604.06	0.89257	0.932854	0.203672
Mcm7	205.923	115.28	0.836754	0.93283	0.836965
Sec61b	257.633	207.813	0.892338	0.932809	0.310031
Hsdl1	16.1933	25.09	-0.519945	0.932802	-0.631712
Rab43	5.05333	8.48667	-0.519574	0.932713	-0.747963
Dpysl2	50.8467	81.67	-0.519491	0.932693	-0.683653
Nasp	279.467	169.88	0.89171	0.932692	0.71816
Prdx1	938.443	779.29	0.891707	0.932692	0.268109
Phactr3	6.20667	14.1033	-0.519282	0.932643	-1.18415
Rac3	8.64333	17.9833	-0.51928	0.932642	-1.057
Sema4d	3.70333	10.6733	-0.519255	0.932636	-1.52711
Neto2	101.087	54.7167	0.835544	0.932578	0.88554
Sugp2	31.97	46.8333	-0.5189	0.932549	-0.550817
Gng8	1.74667	3.78	-0.518877	0.932543	-1.11378
Tollip	62.18	80.4967	-0.518818	0.932529	-0.372478
2510003E04Rik	71.8933	102.387	-0.518602	0.932476	-0.510098
Mzt2	45.9767	63.7133	-0.518364	0.932417	-0.470693
Rpl28	1699.47	1502.55	0.868588	0.932417	0.177672
Pfkl	16.3633	28.29	-0.518315	0.932405	-0.789826
Uck1	37.8467	51.32	-0.518216	0.932381	-0.439355
1700007L15Rik	4.23667	1.43667	0.868931	0.932376	1.5602
4833422C13Rik	3.72	0.786667	0.834592	0.932363	2.24148
Pbxip1	100.17	138.807	-0.518043	0.932339	-0.470626
Lama4	4.93	0.866667	0.889509	0.932328	2.50804
Fam171b	38.9133	57.9033	-0.517926	0.93231	-0.573382
Aldh1a7	2.45	0.806667	0.869511	0.932308	1.60274
Zcwpw1	34.7533	17.1967	0.83419	0.932265	1.01502
Tbc1d2b	6.94	11.24	-0.517697	0.932253	-0.695634
Vhl	54.8733	74.6867	-0.517354	0.932167	-0.444745
Fbll1	3.35667	8.19667	-0.516993	0.932076	-1.28801
Rab11fip5	7.43333	13.0233	-0.516912	0.932056	-0.809018
Mapk15	0.39	1.02667	-0.516832	0.932036	-1.39642
Stxbp1	18.5633	30.1233	-0.516824	0.932034	-0.698426
Rps19	1777.37	1490.77	0.887146	0.932019	0.253686
Arhgef3	21.9	7.91333	0.88702	0.932005	1.46857
Ddrgk1	90.05	110.253	-0.516453	0.931941	-0.292024
Nop10	174.89	116.73	0.88587	0.931887	0.583272
Srsf3	474.947	356.607	0.885846	0.931885	0.413432
Emc8	33.0633	47.08	-0.516228	0.931884	-0.509882
Ino80dos	6.54667	12.7267	-0.516186	0.931873	-0.959022
Rnf7	229.96	181.99	0.885704	0.931872	0.337524
Insig2	16.4467	24.3833	-0.516177	0.931871	-0.5681
Rnu73b	4.46	0.5	0.873931	0.93187	3.15704
Anp32a	334.293	248.103	0.873976	0.931867	0.430173
2310015B20Rik	0.576667	1.82333	-0.516142	0.931862	-1.66077
Syt14	4.02333	6.87333	-0.51607	0.931843	-0.772619
Acrbp	4.60667	9.59	-0.515982	0.931821	-1.05781
Hsd17b12	378.687	270.647	0.87519	0.931778	0.484594
Eif3m	279.193	222.197	0.875281	0.931773	0.329427
Myo18a	34.2267	49.5	-0.515705	0.93175	-0.532308
Dctn3	102.117	131.81	-0.51569	0.931746	-0.368241
Cnppd1	27.4867	42.0333	-0.51564	0.931733	-0.612802
Dek	225.857	138.993	0.877289	0.931669	0.700392
Hmgn1	609.26	488.223	0.881835	0.931641	0.319517
Slc27a4	24.42	41.4867	-0.51526	0.931636	-0.764585
Klf10	67.5867	32.06	0.880375	0.931616	1.07596
2810408I11Rik	18.6433	5.24	0.880561	0.931616	1.83102
Ap1b1	26.31	39.01	-0.515036	0.931579	-0.568233
Fhdc1	0.733333	1.66	-0.515023	0.931576	-1.17864
Zeb2os	30.9067	15.4933	0.831444	0.931525	0.99627
Sesn1	30	41.97	-0.514771	0.931511	-0.484396
Rarres1	1.45	3.01333	-0.514766	0.93151	-1.05531
Chrm4	2.16667	5.45667	-0.514731	0.9315	-1.33254
Impg2	0.746667	1.32	-0.514622	0.931472	-0.822002
Abi1	64.66	84.6333	-0.51415	0.931349	-0.388352
Stx1b	19.0533	29.6667	-0.513936	0.931293	-0.638799
Bicd2	44.3233	62.81	-0.513886	0.93128	-0.502928
Steap3	0.863333	2.54333	-0.513794	0.931257	-1.55873
Sh3rf1	17.0933	29.71	-0.513599	0.931206	-0.797515
Hist1h2bg	3.28667	7.97333	-0.513465	0.931171	-1.27856
Vmac	7.21	14.0867	-0.513164	0.931091	-0.966259
Arhgap35	83.6967	115.423	-0.5129	0.931021	-0.463693
Trpc4ap	108.61	133.907	-0.512837	0.931005	-0.302071
Tulp4	40.4567	58.3333	-0.51282	0.931	-0.527943
Hexb	25.0467	37.8367	-0.512715	0.930972	-0.595166
Dync1i2	204.503	231.29	-0.5127	0.930968	-0.177579
Them4	19.0367	29.8467	-0.512574	0.930935	-0.648789
Nudt16	4.08333	8.37333	-0.512432	0.930898	-1.03605
Pcbp4	129.34	179.543	-0.512213	0.93084	-0.473164
Slc9a3r1	123.91	164.757	-0.512189	0.930834	-0.411044
Lgals4	1.58333	4.36	-0.512089	0.930807	-1.46136
Crebl2	1.79	3.91667	-0.511942	0.930768	-1.12967
Sirt3	19.4967	28.7967	-0.511894	0.930755	-0.562674
AI429214	2.6	4.59667	-0.511756	0.930718	-0.822076
Cks1b	131.71	69.2367	0.828783	0.930672	0.927757
Iqcg	2.86	5.76	-0.511346	0.930608	-1.01005
Hs3st3a1	0.726667	1.80333	-0.511204	0.93057	-1.3113
Lin52	24.7933	36.5367	-0.511068	0.930533	-0.559393
Myo7a	1.51667	2.90667	-0.510874	0.930482	-0.938462
Fbxl20	13.7633	21.51	-0.510744	0.930447	-0.644178
Tspan14	73.38	94.07	-0.510536	0.930391	-0.358348
Irx5	2.77667	0.533333	0.827939	0.930376	2.38024
Arhgef18	12.59	19.4867	-0.509975	0.930237	-0.630209
Gpr19	51.5667	69.6133	-0.509964	0.930234	-0.432925
Gpr155	6.51	11.07	-0.509763	0.93018	-0.765926
2410004P03Rik	0.46	1.16333	-0.509566	0.930126	-1.33856
Atp11b	35.0967	49.8533	-0.509561	0.930125	-0.506356
Rab36	5.77333	9.96	-0.509543	0.93012	-0.786741
Tbc1d16	16.8267	30.91	-0.509353	0.930068	-0.877324
Zfp503	5.77667	9.6	-0.509331	0.930063	-0.732797
Lipg	1.41667	3.37	-0.509258	0.930043	-1.25025
Dixdc1	4.31	9.55667	-0.509215	0.930031	-1.14882
Col4a1	8.97667	3.46	0.82698	0.930019	1.37541
Il13ra1	0.983333	2.30333	-0.508883	0.929939	-1.22797
Mrfap1	723.767	599.327	0.826696	0.929912	0.272182
Ccbl2	8.18667	14.4633	-0.508483	0.929829	-0.821052
Cml5	1.88667	5.53	-0.508469	0.929825	-1.55144
Dnal4	29.7133	42.2633	-0.508377	0.9298	-0.508296
Dbf4	61.2367	29.6733	0.826212	0.929728	1.04523
Rhbdl1	2.90667	5.42	-0.508111	0.929727	-0.898927
Slc29a3	8.61333	14.1267	-0.508039	0.929707	-0.713778
Grid2ip	0.753333	1.45333	-0.507737	0.929624	-0.948005
Cap1	136.47	163.283	-0.507733	0.929623	-0.258794
Sirpa	27.88	43.42	-0.507593	0.929584	-0.639129
2810410L24Rik	9.46	17.5033	-0.507521	0.929564	-0.887718
Pianp	1.37	3.16333	-0.50751	0.929561	-1.20727
Amotl2	35.6867	59.6967	-0.507419	0.929535	-0.742265
Chmp4b	158.15	188.243	-0.507167	0.929465	-0.251305
Mknk2	26.3233	37.33	-0.507116	0.929451	-0.503993
Fam129c	1.03333	2.52333	-0.506946	0.929404	-1.28803
Zfp579	16.3533	30.3867	-0.506937	0.929401	-0.893854
Micu1	78.1067	103.19	-0.506926	0.929398	-0.401786
Zfp677	1.85667	3.61667	-0.506847	0.929376	-0.961946
Dlgap4	49.6467	70.12	-0.506796	0.929362	-0.498129
Tlr5	0.47	1.03667	-0.506716	0.92934	-1.14122
Fhl2	8.20333	21.15	-0.506522	0.929286	-1.36638
Dusp15	18.37	39.4167	-0.505965	0.92913	-1.10145
Gpr25	0.533333	1.44667	-0.505937	0.929122	-1.43962
Pcdhga3	11.5467	18.82	-0.505633	0.929037	-0.70479
Mapk1ip1	21.64	35.5467	-0.505552	0.929014	-0.716014
1700110C19Rik	0.81	1.84333	-0.505327	0.928951	-1.18632
Bpgm	91.28	126.61	-0.505225	0.928923	-0.472021
Rnf5	183.017	223.89	-0.504871	0.928823	-0.290815
Gm12429	0.5	1.46	-0.504615	0.928751	-1.54597
Fchsd1	4.03333	8.00667	-0.504496	0.928717	-0.989229
Fam64a	138.013	67.48	0.823696	0.928697	1.03228
Gas1	80.9833	45.7833	0.823607	0.928659	0.822803
Cryab	84.09	41.1533	0.823529	0.928627	1.03092
Rasgef1b	15.5067	32.3967	-0.504148	0.928619	-1.06296
Ttc38	2.20333	4.33333	-0.504022	0.928584	-0.975789
Phxr4	0.443333	1.19667	-0.50402	0.928583	-1.43256
Max	83.53	107.767	-0.503945	0.928562	-0.367545
Selenbp1	6.54	12.5033	-0.503832	0.92853	-0.93495
C530005A16Rik	0.553333	1.15667	-0.503537	0.928447	-1.06375
Pmel	1.56667	3.33333	-0.503116	0.928327	-1.08927
1700086L19Rik	5.76667	11.43	-0.503057	0.92831	-0.987016
Ngef	1.86333	4.49667	-0.502897	0.928265	-1.27097
Wbp2	138.513	176.987	-0.502852	0.928252	-0.353616
Vps37d	10.1	18.02	-0.502795	0.928236	-0.835244
Efcab14	32.19	47.5267	-0.502707	0.928211	-0.562125
Hnrnpa3	419.04	313.787	0.82253	0.928188	0.417304
Myh8	1.91	0.446667	0.822516	0.928182	2.0963
Scfd2	12.8733	20.7433	-0.502493	0.92815	-0.688262
Tuba1a	3954.41	5100.41	-0.502452	0.928139	-0.367151
Rab4a	21.6933	34.55	-0.502404	0.928125	-0.671434
Mtcl1	5.03667	8.34	-0.50237	0.928116	-0.727578
Nuak2	1.00333	2.52333	-0.502298	0.928095	-1.33053
2810029C07Rik	6.16333	10.12	-0.502234	0.928077	-0.715427
Calr4	0.93	1.92333	-0.501974	0.928003	-1.04831
Zfp276	14.2133	24.4633	-0.501934	0.927992	-0.783376
1810026J23Rik	45.3267	60.24	-0.501881	0.927977	-0.410362
Tmem88b	7.34	17.94	-0.501375	0.927832	-1.28933
Hivep2	6.53333	10.81	-0.501342	0.927823	-0.726475
Rnf145	62.9867	81.3433	-0.501237	0.927793	-0.368978
Klc3	0.786667	1.91333	-0.501112	0.927758	-1.28226
Dnal1	10.82	16.78	-0.501077	0.927748	-0.633042
Ezh1	4.88	9.14	-0.501062	0.927743	-0.905313
Zswim8	56.5033	76.3367	-0.501042	0.927738	-0.43404
Chst15	2.24333	4.07	-0.500981	0.92772	-0.859385
Rnh1	43.5167	57.88	-0.500544	0.927596	-0.411497
Chmp7	57.58	73.6267	-0.500452	0.92757	-0.354661
Chmp1a	88.1733	106.79	-0.500446	0.927568	-0.276362
Exoc1	42.8667	56.3867	-0.500397	0.927554	-0.395498
Acox3	12.1167	19.56	-0.500388	0.927552	-0.690914
Lgmn	87.37	115.247	-0.500388	0.927552	-0.399515
Tspyl4	48.7733	73.68	-0.50021	0.927501	-0.59518
Tmem178	11.4667	19.4467	-0.499968	0.927432	-0.762077
Lrrc36	0.663333	1.44667	-0.499914	0.927416	-1.12493
Lsp1	1.08333	2.35	-0.499865	0.927402	-1.11718
Nek9	57.6833	76.7133	-0.499607	0.927329	-0.411323
AW146154	4.91333	8.77667	-0.499488	0.927295	-0.836971
Trim8	33.6933	48.3433	-0.499409	0.927273	-0.520854
Alox5	0.706667	1.84	-0.499409	0.927273	-1.3806
Sftpc	0.406667	1.09	-0.499306	0.927243	-1.42241
[truncated: 2,669 more rows]

## Sheet: 5b Legend 
Code	G	Genic/transcribed region
	I	Intergenic region
	P	Promoter
	E	Enhancer
All regions "not P" (I,G,E) should be considered "enhancers"
Sox2 Left/Right	Number of binding sites of Sox2 in region

## Sheet: 5b wTR2
chrL	startL	endL	chrR	startR	endR	iPET	FinalCode	FinalCodeL	FinalCodeR	Sox2 Left	Sox2 Right
chr10	3133936	3135564	chr10	7309328	7310723	4	PP	P	P	0	0
chr10	4521812	4523866	chr10	4539403	4542526	19	PP	P	P	0	0
chr10	5035387	5036235	chr10	5057020	5058182	3	II	I	I	0	0
chr10	5913652	5915182	chr10	6368026	6369136	3	PG	P	G	0	0
chr10	5913268	5915718	chr10	5956257	5958456	10	PP	P	P	0	0
chr10	5956313	5957171	chr10	6367252	6367811	3	PG	P	G	0	0
chr10	5957386	5958456	chr10	6372753	6374008	3	PP	P	P	0	0
chr10	6604904	6606656	chr10	6649375	6650755	10	PI	P	I	0	1
chr10	7301126	7302592	chr10	7400189	7401398	3	PI	I	P	0	0
chr10	7309310	7310506	chr10	7324087	7325749	4	sPG	P	G	0	1
chr10	7383239	7384227	chr10	7501032	7502041	4	PP	P	P	0	0
chr10	7381265	7386381	chr10	7398133	7402213	37	sPP	P	P	0	0
chr10	7445847	7446555	chr10	7456575	7457516	3	sPG	P	G	0	0
chr10	7500299	7501307	chr10	7511817	7513281	4	PP	P	P	0	0
chr10	7675566	7676556	chr10	7779171	7780393	4	PI	P	I	0	1
chr10	7675491	7676877	chr10	7758202	7759833	5	PI	P	I	0	0
chr10	7676661	7677548	chr10	7808209	7809542	4	PI	P	I	0	1
chr10	7895993	7897034	chr10	7914688	7916056	3	II	I	I	0	0
chr10	8520494	8521652	chr10	8618936	8620519	5	GI	G	I	1	0
chr10	8520316	8522857	chr10	8605020	8606938	13	sPG	G	P	1	1
chr10	8523879	8525319	chr10	8606388	8607970	4	sPG	G	P	0	0
chr10	10999447	11000734	chr10	11063292	11064388	7	PP	P	P	0	0
chr10	13273187	13274130	chr10	13686082	13687051	3	PP	P	P	0	0
chr10	13635515	13638288	chr10	13684057	13685535	8	PI	I	P	1	0
chr10	13636483	13638325	chr10	13685692	13687801	9	PI	I	P	1	0
chr10	13685692	13687723	chr10	13764697	13767283	8	sPG	P	G	0	1
chr10	17442277	17443080	chr10	17775627	17776379	3	PP	P	P	0	0
chr10	17775151	17776379	chr10	18037782	18039182	5	PI	P	I	0	0
chr10	18166073	18166983	chr10	18248036	18249061	3	sGG	G	G	0	0
chr10	18177676	18178908	chr10	18227421	18229094	6	sGG	G	G	0	1
chr10	18177908	18182266	chr10	18188243	18191297	22	sPG	G	P	0	1
chr10	18189262	18190673	chr10	18228149	18228977	3	sPG	P	G	1	1
chr10	19569770	19571849	chr10	19587915	19590371	7	PG	P	G	0	0
chr10	19867388	19870182	chr10	20030520	20032795	12	PP	P	P	0	0
chr10	19867806	19870291	chr10	19889478	19891874	13	sPP	P	P	0	0
chr10	19868335	19869883	chr10	19946347	19947143	4	sPP	P	P	0	1
chr10	19889912	19891384	chr10	20031794	20032769	4	PP	P	P	0	0
chr10	19891032	19891782	chr10	20030776	20031776	3	PP	P	P	0	0
chr10	20006851	20010873	chr10	20030367	20034813	28	PP	P	P	0	0
chr10	20029995	20031144	chr10	20672371	20673344	3	PP	P	P	0	0
chr10	20030173	20031748	chr10	20067103	20068931	5	PP	P	P	0	0
chr10	20031466	20032466	chr10	20442693	20443671	6	PP	P	P	0	1
chr10	20031795	20033106	chr10	20684731	20686114	3	PG	P	E	0	0
chr10	20671986	20673344	chr10	20683414	20686383	10	sPG	P	E	0	0
chr10	21183414	21186254	chr10	21712177	21715360	13	PI	I	P	0	0
chr10	21185737	21186738	chr10	21715996	21716996	3	PI	I	P	0	0
chr10	21602491	21603710	chr10	21642741	21643958	3	sPG	P	G	1	0
chr10	21642741	21644080	chr10	21713367	21714914	5	sPG	G	P	0	0
chr10	22364288	22365484	chr10	23516381	23517556	3	PP	P	P	1	0
chr10	22364954	22365846	chr10	22450426	22451653	4	PP	P	P	0	0
chr10	22449747	22450884	chr10	22466301	22467204	4	PI	P	I	0	1
chr10	22450095	22450892	chr10	22465095	22466193	3	PI	P	I	0	0
chr10	22451031	22452660	chr10	22465193	22467073	10	PI	P	I	0	1
chr10	23505788	23507082	chr10	23516573	23517556	4	PP	P	P	0	0
chr10	23507271	23508358	chr10	23868637	23869496	3	PP	P	P	0	0
chr10	24735090	24736592	chr10	24743871	24744835	3	II	I	I	1	1
chr10	24743019	24745058	chr10	24918280	24920433	7	PI	I	P	1	0
chr10	28862909	28864077	chr10	28874427	28875214	4	sPG	P	G	1	0
chr10	28865575	28867958	chr10	28874203	28876456	10	sPG	P	G	0	0
chr10	28866461	28867313	chr10	29032236	29033236	3	PG	G	P	0	0
chr10	29031626	29032838	chr10	29080787	29082030	4	PP	P	P	0	0
chr10	30319561	30320502	chr10	30522547	30523991	3	PP	P	P	0	0
chr10	30320909	30321616	chr10	31032783	31033353	3	PP	P	P	0	0
chr10	30336365	30337681	chr10	31032830	31033481	3	PP	P	P	0	0
chr10	30337811	30338811	chr10	30520840	30523667	8	PP	P	P	0	0
chr10	32601583	32602583	chr10	32610554	32611657	3	sPG	G	P	1	0
chr10	33738110	33740813	chr10	33751933	33754266	10	PI	P	I	0	0
chr10	33926138	33927370	chr10	34017014	34018014	3	PP	P	P	0	1
chr10	33926207	33927596	chr10	34000819	34002780	8	PP	P	P	0	0
chr10	34000833	34003539	chr10	34015694	34020344	44	PP	P	P	0	1
chr10	36855897	36856945	chr10	38101020	38102219	3	PI	P	I	0	0
chr10	36856008	36857395	chr10	36970846	36971981	4	PI	P	I	0	1
chr10	36856292	36857395	chr10	37411529	37412829	3	PI	P	I	0	1
chr10	36856254	36857709	chr10	38076850	38078315	4	PI	P	I	0	1
chr10	36856303	36857725	chr10	37098237	37100263	7	PI	P	I	0	1
chr10	36856585	36857799	chr10	37532172	37533331	3	PI	P	I	0	1
chr10	36857160	36857802	chr10	38274157	38275552	6	PI	P	I	0	1
chr10	36857004	36858113	chr10	37076786	37078134	4	PI	P	I	0	0
chr10	38890887	38892439	chr10	39089105	39090328	6	PI	I	P	1	0
chr10	38892834	38894689	chr10	39089211	39090249	6	PI	I	P	0	0
chr10	38946406	38947932	chr10	39088922	39090823	6	PI	I	P	1	0
chr10	38957794	38960808	chr10	39088772	39090389	14	PI	I	P	1	0
chr10	38984461	38985672	chr10	39088922	39091188	6	PI	I	P	0	1
chr10	38986948	38987810	chr10	39089389	39090009	3	PI	I	P	0	0
chr10	39009936	39013328	chr10	39088649	39091166	19	PI	I	P	1	1
chr10	39089023	39090249	chr10	39255343	39256207	3	sPG	P	G	0	0
chr10	39088580	39090715	chr10	39097988	39100019	8	sPG	P	G	0	0
chr10	39089105	39090389	chr10	39451698	39452448	3	PP	P	P	0	0
chr10	39088922	39091188	chr10	39171681	39173258	6	sPG	P	G	1	1
chr10	39089113	39091957	chr10	39106550	39111185	20	sPG	P	G	1	1
chr10	39090188	39091189	chr10	39260409	39261386	3	sPG	P	G	1	1
chr10	39256126	39257153	chr10	39393776	39394724	3	GG	G	G	0	0
chr10	39260516	39261587	chr10	39379054	39380058	3	GG	G	G	1	1
chr10	39260409	39261876	chr10	39392215	39393215	6	GG	G	G	1	1
chr10	39260337	39264095	chr10	39449567	39454531	39	PG	G	P	2	0
chr10	39273609	39274681	chr10	39453444	39454022	3	PG	G	P	0	0
chr10	39334564	39335808	chr10	39366234	39367471	3	sPG	P	G	0	0
chr10	39364512	39366134	chr10	39379470	39380515	4	sGG	G	G	0	1
chr10	39364510	39366222	chr10	39450276	39451662	6	sPG	G	P	0	0
chr10	39365370	39366762	chr10	39453021	39453996	4	sPG	G	P	0	0
chr10	39365532	39366829	chr10	39393351	39394375	3	sGG	G	G	0	0
chr10	39366209	39367500	chr10	39379593	39380593	5	sGG	G	G	0	0
chr10	39366223	39367959	chr10	39449548	39451815	8	sPG	G	P	0	0
chr10	39376854	39381327	chr10	39450363	39454368	32	sPG	E	P	1	0
chr10	39378760	39379851	chr10	39391384	39392846	6	sGG	G	G	1	1
chr10	39379936	39381241	chr10	39393244	39394373	5	sGG	G	G	0	0
chr10	39391391	39397812	chr10	39449109	39454531	97	sPG	G	P	2	0
chr10	39434425	39435597	chr10	39451261	39451859	3	sPG	G	P	0	0
chr10	39965907	39966831	chr10	39976747	39977742	3	sPP	P	P	0	0
chr10	39976734	39977730	chr10	40020460	40021787	6	PP	P	P	0	0
chr10	39976969	39979331	chr10	40022031	40022754	9	PP	P	P	0	0
chr10	39976775	39979640	chr10	40241193	40246175	21	PI	P	I	0	1
chr10	39978032	39979204	chr10	40238225	40239970	7	PI	P	I	0	1
chr10	39978032	39980102	chr10	40067236	40068982	6	PP	P	P	0	1
chr10	39978360	39979840	chr10	40236565	40237765	3	PI	P	I	0	0
chr10	39978360	39979845	chr10	40019424	40021462	9	PP	P	P	0	0
chr10	40020203	40020990	chr10	40235421	40236615	5	PI	P	I	0	0
chr10	40020203	40021396	chr10	40091698	40092994	3	PG	P	G	0	1
chr10	40020462	40021203	chr10	40242647	40245059	14	PI	P	I	0	0
chr10	40020462	40021462	chr10	40167450	40168338	3	PG	P	G	0	1
chr10	40019621	40023223	chr10	40237866	40242623	31	PI	P	I	0	2
chr10	40019877	40024294	chr10	40066526	40072176	36	PP	P	P	0	1
chr10	40067858	40070901	chr10	40090431	40092698	10	sPG	P	G	1	1
chr10	40069102	40070430	chr10	40236115	40237115	4	PI	P	I	0	0
chr10	40167044	40168337	chr10	40238970	40239970	3	GI	G	I	1	1
chr10	40219043	40220670	chr10	40239401	40241604	6	II	I	I	1	2
chr10	40218811	40222148	chr10	40234112	40237115	16	II	I	I	1	0
chr10	40602150	40603573	chr10	40690393	40691393	3	PI	P	I	0	0
chr10	40602228	40603688	chr10	40663159	40664992	5	PI	P	I	0	0
chr10	41021833	41024286	chr10	41238221	41240111	7	PP	P	P	0	0
chr10	41170316	41171035	chr10	41238768	41239882	5	PP	P	P	0	0
chr10	41170035	41171507	chr10	41196417	41198524	7	PP	P	P	0	0
chr10	41197042	41198425	chr10	41210195	41211645	4	PP	P	P	0	0
chr10	41208294	41209722	chr10	41238209	41239367	4	PP	P	P	0	0
chr10	41238221	41240111	chr10	41402035	41403369	8	PI	P	I	0	0
chr10	41549789	41551324	chr10	41997039	41998419	4	PG	G	P	0	0
chr10	41606754	41607656	chr10	41993813	41994859	3	PP	P	P	0	0
chr10	41606547	41608102	chr10	41654397	41656727	10	PG	P	G	0	1
chr10	41606864	41607856	chr10	41997334	41998182	3	PP	P	P	0	0
chr10	41608147	41608970	chr10	41654549	41656137	4	PG	P	G	0	0
chr10	41608087	41609420	chr10	41993387	41995227	5	PP	P	P	0	0
chr10	41654880	41656601	chr10	41994137	41995393	4	PG	G	P	0	0
chr10	41699672	41701056	chr10	41992990	41994355	3	PG	G	P	0	0
chr10	41735084	41736342	chr10	41995173	41996458	6	PP	P	P	0	0
chr10	41940441	41942331	chr10	41993813	41996818	11	sPG	G	P	1	0
chr10	41940908	41942491	chr10	41997114	41998813	9	sPG	G	P	1	0
chr10	41970861	41972285	chr10	41997039	41998182	3	sPG	G	P	0	0
chr10	41970360	41973255	chr10	41994252	41996287	14	sPG	G	P	0	0
chr10	41994218	41995227	chr10	42481761	42482837	3	PP	P	P	0	0
chr10	41994688	41995803	chr10	42303895	42304960	5	PP	P	P	0	0
chr10	42058576	42059902	chr10	42301783	42303335	5	PG	G	P	0	0
chr10	42129340	42130761	chr10	42303602	42304960	4	PG	G	P	1	0
chr10	42136708	42137788	chr10	42198280	42199400	3	sPG	G	P	1	0
chr10	42183719	42184719	chr10	42198132	42199244	3	sPG	G	P	0	0
chr10	42197713	42200461	chr10	42220895	42223033	17	PP	P	P	0	0
chr10	42221491	42222916	chr10	42299556	42300813	5	PG	P	G	0	0
chr10	42221255	42224440	chr10	42301437	42306049	26	PP	P	P	0	0
chr10	42299177	42300318	chr10	42398167	42398837	3	PG	G	P	0	0
chr10	42299558	42300887	chr10	42398981	42399981	3	PG	G	P	0	0
chr10	42301844	42305431	chr10	42397716	42401559	31	PP	P	P	0	0
chr10	42304460	42305923	chr10	42481771	42482921	3	PP	P	P	0	0
chr10	42398117	42399364	chr10	42481761	42482699	3	PP	P	P	0	0
chr10	42677494	42678944	chr10	42940202	42941525	5	PG	E	P	0	0
chr10	42874580	42875548	chr10	42892609	42893888	6	sPG	G	P	1	0
chr10	42874868	42875580	chr10	42894232	42895425	4	sPG	G	P	1	0
chr10	42874886	42875886	chr10	42940766	42941840	3	PG	G	P	1	0
chr10	42875701	42877132	chr10	42892609	42893888	7	sPG	G	P	0	0
chr10	42892609	42893609	chr10	42968122	42969122	4	PG	P	G	0	0
chr10	42892653	42894248	chr10	42940409	42941549	6	PP	P	P	0	0
chr10	42940409	42941867	chr10	43003626	43005910	8	sPG	P	G	0	0
chr10	43299660	43300728	chr10	43621235	43622384	3	PP	P	P	1	0
chr10	51952433	51953226	chr10	52100526	52101561	4	PP	P	P	0	0
chr10	52100012	52101964	chr10	52137536	52138536	5	PP	P	P	0	0
chr10	53098566	53100238	chr10	53222469	53224434	10	PI	P	I	0	0
chr10	53099357	53100877	chr10	53228357	53229846	5	PI	P	I	0	0
chr10	56097732	56098906	chr10	56618665	56620020	4	PI	P	I	0	1
chr10	56097827	56098963	chr10	56558663	56560044	4	PI	P	I	0	1
chr10	56616709	56617734	chr10	57506069	57507066	3	PI	I	P	0	0
chr10	57205853	57207664	chr10	57227451	57228634	5	sPP	P	P	1	0
chr10	57205076	57209864	chr10	57504381	57508889	25	PP	P	P	1	1
chr10	57205210	57209864	chr10	57250383	57252820	20	PP	P	P	1	0
chr10	57227250	57228903	chr10	57250622	57252747	7	PP	P	P	0	0
chr10	57250208	57251383	chr10	57717682	57719098	3	PP	P	P	0	0
chr10	57250781	57252003	chr10	57561930	57562633	4	PI	P	I	0	0
chr10	57250383	57254058	chr10	57503051	57506269	16	PP	P	P	0	2
chr10	57251929	57252747	chr10	57463782	57464834	3	PI	P	I	0	1
chr10	57251747	57253008	chr10	57506563	57507445	4	PP	P	P	0	0
chr10	57251950	57253122	chr10	57495208	57496596	4	PI	P	I	0	0
chr10	57461384	57465280	chr10	57561074	57563066	23	GI	E	I	1	0
chr10	57463245	57464131	chr10	57524317	57525256	3	GG	E	G	1	0
chr10	57462708	57464677	chr10	57549784	57552679	14	GI	E	I	1	0
chr10	57463097	57464677	chr10	57548219	57549067	3	GI	E	I	1	1
chr10	57457333	57476573	chr10	57493738	57516126	539	PG	E	P	1	2
chr10	57493555	57499023	chr10	57502498	57509341	69	PI	I	P	0	2
chr10	57498936	57507908	chr10	57510340	57516150	138	sPP	P	P	2	0
chr10	57502723	57505011	chr10	57786204	57787725	6	PP	P	P	2	0
chr10	57504030	57505153	chr10	57535648	57536466	3	PI	P	I	1	0
chr10	57504751	57505702	chr10	57909129	57910129	3	PP	P	P	0	0
chr10	57504798	57505849	chr10	83107284	83108146	3	PG	P	G	0	1
chr10	57502827	57508482	chr10	57523092	57531441	63	PG	P	E	2	0
chr10	57505386	57507121	chr10	57845520	57846875	5	PG	P	G	0	1
chr10	57503436	57509596	chr10	57536513	57548063	127	PI	P	I	1	1
chr10	57505386	57508492	chr10	57534158	57536221	15	PI	P	I	0	0
chr10	57502454	57516126	chr10	57548218	57566891	362	PI	P	I	2	1
chr10	57512126	57513702	chr10	57524039	57525460	4	sPG	P	G	0	0
chr10	57524948	57526603	chr10	57535939	57538149	6	GI	G	I	0	0
chr10	57549717	57550874	chr10	57560406	57562594	5	II	I	I	0	0
chr10	57844927	57847383	chr10	57908668	57910129	7	PG	G	P	1	0
chr10	58276660	58277720	chr10	58683887	58684887	3	PP	P	P	0	0
chr10	58683241	58685277	chr10	58703488	58704489	5	PI	P	I	0	0
chr10	58681967	58686555	chr10	58743113	58749730	52	PI	P	I	0	1
chr10	58683479	58686200	chr10	58785654	58787191	9	PP	P	P	0	0
chr10	58684335	58685555	chr10	58818022	58818967	3	PG	P	G	0	0
chr10	58684744	58685780	chr10	58754944	58755945	3	PI	P	I	0	0
chr10	58703892	58704489	chr10	58745734	58746822	3	II	I	I	0	1
chr10	59000769	59001946	chr10	59077929	59079467	4	sPG	G	P	1	0
chr10	59350087	59359319	chr10	59405135	59415301	188	PP	P	P	0	0
chr10	59355650	59357749	chr10	59383698	59384943	7	GI	E	I	0	0
chr10	59356294	59357870	chr10	59397925	59400074	6	GI	E	I	0	0
chr10	59356807	59357749	chr10	59432660	59433593	3	GI	E	I	0	0
chr10	59355992	59358848	chr10	59418942	59422249	18	PI	P	I	0	0
chr10	59359686	59361600	chr10	59379029	59380550	6	PI	P	I	1	1
chr10	59359686	59363165	chr10	59463756	59466651	23	PP	P	P	1	0
chr10	59359620	59363554	chr10	59403397	59407669	36	PI	P	I	1	0
chr10	59360995	59362419	chr10	59528829	59529961	3	PG	P	G	0	0
chr10	59360298	59363501	chr10	59431840	59434023	13	PI	P	I	1	0
chr10	59361679	59362404	chr10	59397207	59398621	5	PI	P	I	0	0
chr10	59361133	59363389	chr10	59382609	59385056	18	PI	P	I	0	0
chr10	59361633	59363037	chr10	59379066	59380225	6	PI	P	I	0	0
chr10	59361679	59363215	chr10	59370937	59373018	13	PI	P	I	0	0
chr10	59361598	59363388	chr10	59420422	59423079	13	PI	P	I	0	0
chr10	59362037	59363553	chr10	59377694	59378694	4	PI	P	I	0	0
chr10	59359611	59368703	chr10	59407756	59415509	247	PP	P	P	1	1
chr10	59377707	59380391	chr10	59413015	59415509	16	PI	I	P	1	1
chr10	59379406	59380003	chr10	59395002	59395777	3	II	I	I	0	0
chr10	59379600	59381008	chr10	59411728	59413000	4	PI	I	P	0	0
chr10	59381841	59385159	chr10	59412872	59415300	19	PI	I	P	0	0
chr10	59383286	59384796	chr10	59404660	59406694	8	II	I	I	0	0
chr10	59395159	59396002	chr10	59405134	59406104	4	II	I	I	0	0
chr10	59395002	59396379	chr10	59412996	59414617	4	PI	I	P	0	0
chr10	59396673	59398371	chr10	59404946	59406307	5	II	I	I	0	0
chr10	59396759	59402671	chr10	59409933	59415300	45	PI	I	P	0	0
chr10	59404309	59406996	chr10	59412814	59415509	17	PI	I	P	0	1
chr10	59410185	59412319	chr10	59420283	59422015	12	PI	P	I	0	0
chr10	59409615	59415301	chr10	59461816	59466416	53	PP	P	P	0	0
chr10	59410730	59415301	chr10	59426616	59434441	55	PI	P	I	0	0
chr10	59413015	59413800	chr10	59724863	59726065	3	PI	P	I	0	1
chr10	59413015	59414836	chr10	59421649	59423540	5	PI	P	I	0	0
chr10	59413746	59414899	chr10	59453303	59454467	4	PG	P	G	0	0
chr10	59420292	59422366	chr10	59432078	59433575	12	II	I	I	0	0
chr10	59420937	59422034	chr10	59465211	59466416	5	PI	I	P	0	0
chr10	59464928	59465964	chr10	59746192	59748255	5	PP	P	P	0	0
chr10	59614130	59615349	chr10	59707413	59708385	3	II	I	I	0	0
chr10	59655642	59656767	chr10	59706812	59708347	4	GI	G	I	0	0
chr10	59654883	59658441	chr10	59664488	59667606	26	sGG	G	G	1	1
chr10	59650522	59667652	chr10	59668351	59684794	377	sPP	P	P	2	0
chr10	59665773	59666428	chr10	59740035	59741036	3	PG	G	P	0	0
chr10	59671261	59674729	chr10	59680236	59684794	27	sPG	G	P	0	0
chr10	59682028	59682719	chr10	59740035	59741036	3	PP	P	P	0	0
chr10	59708274	59709299	chr10	59740035	59740681	3	PI	I	P	0	0
chr10	59724737	59725716	chr10	59739866	59741035	3	PI	I	P	1	0
chr10	59741505	59742505	chr10	59766827	59768226	3	sPP	P	P	0	0
chr10	61053579	61054580	chr10	61142007	61142723	3	PI	I	P	0	0
chr10	61111335	61112634	chr10	61142330	61142995	3	PP	P	P	0	0
chr10	61911728	61913528	chr10	61949672	61951771	7	PP	P	P	0	0
chr10	61912371	61913137	chr10	62486079	62486984	3	PP	P	P	0	0
chr10	61911683	61913978	chr10	61946831	61948785	9	PP	P	P	0	0
chr10	62040353	62041657	chr10	62064475	62065762	4	sPP	P	P	0	0
chr10	62040635	62042217	chr10	62112231	62113738	5	PP	P	P	1	0
chr10	62041199	62042217	chr10	62485755	62486919	3	PP	P	P	1	0
chr10	62111353	62114129	chr10	62201832	62203692	12	PI	P	I	0	1
chr10	62112231	62113813	chr10	62149222	62150542	3	PP	P	P	0	1
chr10	62111743	62114346	chr10	62485525	62487388	8	PP	P	P	0	0
chr10	62113002	62113996	chr10	62254090	62256112	5	PP	P	P	0	1
chr10	62113213	62113940	chr10	62184023	62184930	3	PG	P	G	0	0
chr10	62113262	62115015	chr10	62124460	62126008	7	PP	P	P	0	0
chr10	62150171	62151242	chr10	62183556	62184956	3	sPG	P	G	0	0
chr10	62202383	62203150	chr10	62254694	62255510	3	PI	I	P	1	1
chr10	62255067	62255695	chr10	62486388	62487388	3	PP	P	P	1	0
chr10	62254510	62256555	chr10	62268810	62270253	6	PG	P	E	1	0
chr10	62255584	62256837	chr10	62441841	62442977	3	PP	P	P	0	0
chr10	62327330	62329679	chr10	62348541	62351229	16	PI	P	I	1	0
chr10	62349661	62350800	chr10	62382168	62383873	5	PI	I	P	0	0
chr10	62485359	62486407	chr10	62562849	62563443	4	PP	P	P	0	0
chr10	62485858	62487119	chr10	62706099	62707838	6	PP	P	P	0	0
chr10	62485525	62487975	chr10	62525519	62529272	25	PP	P	P	0	0
chr10	62563027	62564156	chr10	62705412	62706822	3	PP	P	P	0	0
chr10	62705799	62707099	chr10	62800656	62801318	4	PP	P	P	0	0
chr10	62800687	62801656	chr10	62845506	62846506	4	PP	P	P	0	0
chr10	66382766	66383847	chr10	66483082	66483995	3	GI	I	G	1	0
chr10	66382766	66384133	chr10	66560166	66561958	6	PI	I	P	1	0
chr10	66383323	66384165	chr10	66558989	66559984	4	PI	I	P	0	0
chr10	66383210	66384335	chr10	66520687	66521687	3	GI	I	G	2	1
chr10	66465878	66466860	chr10	66515116	66516559	3	PG	P	G	0	0
chr10	66465377	66467865	chr10	66558989	66560830	10	PP	P	P	1	0
chr10	66466109	66467454	chr10	66648479	66649829	4	PP	P	P	1	0
chr10	66466317	66467257	chr10	66588841	66589622	3	PP	P	P	1	0
chr10	66466335	66467566	chr10	66558016	66558968	3	PP	P	P	1	0
chr10	66480898	66482269	chr10	66560136	66561958	5	sPG	G	P	1	0
chr10	66481269	66482039	chr10	66520687	66521989	3	sGG	G	G	1	1
chr10	66487263	66488924	chr10	66559224	66560830	4	sPG	G	P	0	0
chr10	66487687	66488795	chr10	66588065	66589422	4	PG	G	P	0	0
chr10	66488021	66489082	chr10	66647546	66648362	3	PG	G	P	0	0
chr10	66488036	66489490	chr10	66520995	66522459	3	sGG	G	G	0	1
chr10	66490294	66491604	chr10	66514584	66516652	6	sGG	G	G	0	0
chr10	66515530	66516531	chr10	66649218	66650472	3	PG	G	P	0	0
chr10	66515565	66517151	chr10	66588753	66590210	5	PG	G	P	0	0
chr10	66515937	66516956	chr10	66648479	66649176	3	PG	G	P	0	0
chr10	66515655	66517472	chr10	66558362	66560409	5	sPG	G	P	0	0
chr10	66520900	66522340	chr10	66589320	66590677	4	PG	G	P	1	0
chr10	66520747	66523333	chr10	66558989	66560830	11	sPG	G	P	1	0
chr10	66559308	66560353	chr10	66605689	66606691	4	sPG	P	G	0	1
chr10	66558989	66560756	chr10	66589974	66591103	6	sPP	P	P	0	0
chr10	66558331	66561958	chr10	66647779	66650726	16	sPP	P	P	0	0
chr10	66559774	66560797	chr10	66588753	66589624	3	sPP	P	P	0	0
chr10	66588335	66589754	chr10	66605811	66607144	5	sPG	P	G	0	1
chr10	66588135	66590677	chr10	66648072	66650206	14	sPP	P	P	0	0
chr10	66589869	66590529	chr10	66650395	66651502	4	sPP	P	P	0	0
chr10	66589942	66590677	chr10	66689844	66690609	3	sPG	P	E	0	0
chr10	66605988	66607633	chr10	66647792	66649799	8	sPG	G	P	2	0
chr10	66648756	66650086	chr10	66682365	66683407	3	sPG	P	E	0	0
chr10	66649211	66649968	chr10	66688567	66689319	3	sPG	P	E	0	1
chr10	66649948	66651152	chr10	67011619	67012619	3	PP	P	P	0	0
chr10	66689400	66690269	chr10	67001007	67001677	3	PG	E	P	0	0
chr10	66746011	66746570	chr10	121023780	121024393	3	PP	P	P	0	0
chr10	66777406	66779831	chr10	66999139	67001685	12	PI	I	P	0	0
chr10	66998539	67002007	chr10	67317802	67322396	23	PI	P	I	0	0
chr10	66999924	67001141	chr10	67178528	67180437	5	PI	P	I	0	0
chr10	66998513	67004368	chr10	67009142	67014927	99	PP	P	P	0	0
chr10	67011425	67012619	chr10	67319618	67320533	3	PI	P	I	0	0
chr10	67375306	67376428	chr10	67446099	67447513	3	PG	P	G	0	0
chr10	67427831	67429884	chr10	67441720	67443085	6	PI	I	P	1	0
chr10	69841496	69844356	chr10	69902913	69905171	14	PI	I	P	1	0
chr10	70060683	70062142	chr10	70276486	70277227	3	PI	P	I	0	0
chr10	70061579	70062512	chr10	70111805	70113196	3	sPP	P	P	0	0
chr10	70061512	70063009	chr10	70103883	70105884	6	sPG	P	G	0	0
chr10	70111743	70113196	chr10	70148758	70149642	3	PI	P	I	0	1
chr10	70807791	70809165	chr10	72117775	72118712	3	PP	P	P	0	0
chr10	73288535	73289578	chr10	73296974	73298474	5	sGG	G	G	1	0
chr10	74522127	74524372	chr10	74613298	74615054	9	sPG	P	G	0	0
chr10	74674912	74675912	chr10	74981015	74982114	3	PP	P	P	1	0
chr10	74901774	74903513	chr10	74913804	74914705	4	sGG	E	G	1	1
chr10	74979021	74980247	chr10	75017605	75019224	4	PG	P	G	0	1
chr10	75049378	75050529	chr10	75166817	75167738	3	PG	P	G	0	1
chr10	75128849	75129944	chr10	75322413	75324015	3	PP	P	P	0	0
chr10	75129739	75132860	chr10	75166273	75168190	9	sPG	P	G	0	1
chr10	75166471	75168078	chr10	75182046	75183662	7	sGG	G	G	1	1
chr10	75226326	75228064	chr10	75235460	75237964	7	PP	P	P	0	0
chr10	75227766	75228966	chr10	75243191	75243955	3	PP	P	P	0	0
chr10	75235711	75236617	chr10	75260378	75261639	3	PP	P	P	0	0
chr10	75291585	75292678	chr10	75343840	75345093	3	GI	E	I	0	0
chr10	75299778	75300745	chr10	75320984	75322331	3	PP	P	P	0	0
chr10	75300070	75301969	chr10	75383586	75384854	5	PP	P	P	0	0
chr10	75322199	75323137	chr10	75344147	75345533	5	PI	P	I	0	0
chr10	75322063	75323547	chr10	75335978	75336978	5	PI	P	I	0	0
chr10	75321957	75324380	chr10	75383425	75384854	10	PP	P	P	0	0
chr10	75343857	75344757	chr10	75361020	75361903	3	GI	I	E	0	0
chr10	75354493	75355087	chr10	75384809	75385542	3	PP	P	P	0	0
chr10	75700553	75701521	chr10	75808544	75809380	3	PP	P	P	0	0
chr10	76979144	76980936	chr10	77083774	77085413	4	PP	P	P	0	0
chr10	77042611	77044826	chr10	77083773	77085312	8	PP	P	P	0	0
chr10	77043943	77044599	chr10	77066953	77068244	4	PP	P	P	0	0
chr10	77043297	77045763	chr10	77069379	77071417	10	PP	P	P	0	0
chr10	77044934	77045709	chr10	77085219	77086177	4	PP	P	P	0	1
chr10	77069405	77070869	chr10	77085613	77086526	3	PP	P	P	0	1
chr10	77084673	77086153	chr10	77531504	77532331	4	PP	P	P	1	0
chr10	77441364	77443139	chr10	77471684	77473919	6	PP	P	P	0	1
chr10	77646855	77648722	chr10	77874670	77875943	6	PP	P	P	0	0
chr10	77690805	77692095	chr10	77706952	77708178	5	sPG	G	P	0	0
chr10	77813513	77814544	chr10	77875303	77876039	4	PP	P	P	0	0
chr10	77850340	77851507	chr10	77875392	77876303	3	PI	I	P	0	0
chr10	77874862	77875671	chr10	77926678	77927627	3	PP	P	P	0	0
chr10	77874670	77877309	chr10	77885865	77890651	15	PP	P	P	0	0
chr10	79057622	79059010	chr10	79143513	79144481	4	PI	I	P	0	0
chr10	79075869	79077557	chr10	79130559	79132306	5	PP	P	P	0	0
chr10	79130760	79133954	chr10	79143179	79146279	15	PP	P	P	0	0
chr10	79144956	79145956	chr10	79166512	79167457	3	PP	P	P	0	0
chr10	79166360	79167337	chr10	79175976	79177262	4	sPP	P	P	0	0
chr10	79227790	79229243	chr10	79316197	79317313	3	PP	P	P	0	0
chr10	79256123	79257034	chr10	79266348	79267377	4	sPG	P	G	0	0
chr10	79256514	79258047	chr10	79274301	79275144	3	sPG	P	G	0	0
chr10	79316197	79317038	chr10	79356148	79357249	3	PP	P	P	0	0
chr10	79316265	79317331	chr10	79447534	79448991	4	PP	P	P	0	1
chr10	79316466	79317454	chr10	79372271	79373330	3	PP	P	P	0	0
chr10	79317572	79318174	chr10	79355272	79356359	3	PP	P	P	0	0
chr10	79316265	79322117	chr10	79326980	79332046	39	sPG	P	E	0	0
chr10	79327359	79328551	chr10	79335700	79336942	3	sPG	E	P	0	0
chr10	79390375	79391200	chr10	79602055	79603085	3	PP	P	P	0	0
chr10	79422180	79423180	chr10	79447452	79449184	5	PP	P	P	1	1
chr10	79446863	79447711	chr10	79579492	79580543	3	PP	P	P	0	0
chr10	79446863	79447863	chr10	79630102	79631573	4	PP	P	P	1	1
chr10	79446863	79448135	chr10	79619053	79619779	3	PG	P	E	1	0
chr10	79446482	79448539	chr10	79627356	79629546	10	PP	P	P	1	0
chr10	79446010	79449185	chr10	79611187	79613345	11	PP	P	P	1	0
chr10	79447126	79448135	chr10	79533426	79534694	3	PG	P	G	1	1
chr10	79447135	79448136	chr10	79613724	79614674	3	PP	P	P	1	0
chr10	79446737	79448923	chr10	79501300	79503617	8	PP	P	P	1	0
chr10	79446737	79448980	chr10	79602932	79604593	12	PP	P	P	1	0
chr10	79447158	79448577	chr10	79622605	79623983	5	PG	P	E	1	0
chr10	79446737	79449354	chr10	79515278	79517117	10	PP	P	P	1	0
chr10	79447135	79449331	chr10	79577972	79578896	6	PP	P	P	1	0
chr10	79447961	79448922	chr10	79578910	79579908	3	PP	P	P	0	0
chr10	79476526	79477333	chr10	79577971	79578612	3	PP	P	P	0	0
chr10	79501927	79502927	chr10	79516290	79517526	3	PP	P	P	0	0
chr10	79504631	79505738	chr10	79603509	79604424	3	PP	P	P	0	0
chr10	79504996	79506327	chr10	79618668	79619662	3	GI	I	E	0	0
chr10	79505117	79506313	chr10	79612021	79613021	3	PI	I	P	0	0
chr10	79505431	79506007	chr10	79533439	79534920	3	GI	I	G	0	1
chr10	79503493	79508141	chr10	79514579	79517522	27	sPP	P	P	0	0
chr10	79510551	79511551	chr10	79613744	79614489	3	PP	P	P	1	0
chr10	79515881	79516777	chr10	79603509	79604454	4	PP	P	P	0	0
chr10	79515881	79516867	chr10	79579922	79581421	4	PP	P	P	0	0
chr10	79516347	79517059	chr10	79533781	79535182	12	PG	P	G	0	1
chr10	79577896	79578505	chr10	79591713	79592781	4	sPG	P	E	0	0
chr10	79578117	79578896	chr10	79597231	79598601	3	PP	P	P	0	0
chr10	79579133	79580312	chr10	79619391	79620688	3	PG	P	E	0	0
chr10	79578994	79581557	chr10	79626798	79629112	9	PP	P	P	1	0
chr10	79578908	79581918	chr10	79611261	79616458	22	PP	P	P	1	0
chr10	79579981	79580981	chr10	80317610	80318725	3	PP	P	P	0	0
chr10	79578994	79582293	chr10	79594673	79597845	16	sPP	P	P	1	0
chr10	79579922	79582293	chr10	79590625	79592728	10	sPP	P	P	1	0
chr10	79579195	79584038	chr10	79601408	79604891	33	PP	P	P	1	0
chr10	79591838	79592781	chr10	79613695	79614804	4	PG	E	P	0	0
chr10	79591725	79592961	chr10	79621731	79622734	3	GG	E	E	0	0
chr10	79592105	79594206	chr10	79601408	79605681	16	sPG	E	P	0	0
chr10	79594852	79597402	chr10	79611402	79613351	10	PP	P	P	0	0
chr10	79596109	79597191	chr10	79626710	79628425	4	PP	P	P	0	0
chr10	79596492	79597402	chr10	79621489	79622732	3	PG	P	E	0	0
chr10	79603165	79604451	chr10	79612021	79613386	4	PP	P	P	0	0
chr10	79611236	79612013	chr10	79723141	79723964	3	PP	P	P	0	0
chr10	79612385	79613351	chr10	79707075	79707979	5	PG	P	E	0	0
chr10	79601408	79624380	chr10	79613489	79636203	1117	sPP	P	P	0	1
chr10	79619391	79620211	chr10	79727053	79728708	5	PG	E	P	0	0
chr10	79622476	79623254	chr10	79712023	79713502	3	PG	E	P	0	0
chr10	79627240	79628705	chr10	79711271	79712786	8	PP	P	P	0	0
chr10	79627363	79628688	chr10	79721694	79723506	8	PP	P	P	0	0
chr10	79629375	79631414	chr10	79711270	79712349	5	PP	P	P	1	0
chr10	79630102	79630816	chr10	80138839	80139465	3	PP	P	P	1	0
chr10	79629115	79632105	chr10	79725938	79729173	15	PP	P	P	1	0
chr10	79629881	79631573	chr10	79706741	79707593	3	PG	P	E	1	0
chr10	79630996	79632104	chr10	79754220	79755196	3	PP	P	P	0	0
chr10	79633965	79634965	chr10	79754628	79755635	3	PP	P	P	0	0
chr10	79633965	79635006	chr10	79688649	79689416	3	PP	P	P	0	0
chr10	79670369	79672232	chr10	79688150	79689197	4	PI	I	P	0	0
chr10	79711786	79713067	chr10	79754635	79755521	3	PP	P	P	0	0
chr10	79711270	79714729	chr10	79721089	79727734	55	sPP	P	P	0	0
chr10	79722989	79723742	chr10	79775743	79776731	3	PG	P	G	0	0
chr10	79723141	79724166	chr10	79761192	79762031	3	PI	P	I	0	0
chr10	79723444	79725144	chr10	79754957	79756702	7	PP	P	P	0	0
chr10	79725207	79728141	chr10	79753843	79755929	12	PP	P	P	0	0
chr10	79754670	79755635	chr10	79847514	79848691	3	PP	P	P	0	0
chr10	79753843	79756791	chr10	79774630	79776731	10	PG	P	G	0	0
chr10	79754953	79755929	chr10	79778619	79780132	4	PG	P	E	0	0
chr10	79755791	79756718	chr10	79818843	79819838	3	PP	P	P	0	0
chr10	79756173	79757670	chr10	79848216	79849188	3	PP	P	P	0	1
chr10	79760748	79761951	chr10	79861883	79863107	4	PI	I	P	0	0
chr10	79761940	79762940	chr10	79778812	79779539	3	sPG	P	E	0	0
chr10	79759941	79766134	chr10	79772216	79778583	44	sPG	P	E	1	0
chr10	79774630	79775583	chr10	79784086	79785087	3	PG	G	P	0	0
chr10	79812798	79814195	chr10	79848761	79850098	4	PP	P	P	0	0
chr10	79848112	79848753	chr10	79875447	79876162	3	PG	P	G	1	0
chr10	79848468	79849326	chr10	79895012	79895749	3	PP	P	P	1	0
chr10	79845246	79856805	chr10	79861220	79871841	131	sPP	P	P	1	0
chr10	79861220	79862883	chr10	79869738	79871213	5	PP	P	P	0	0
chr10	79861220	79862883	chr10	79874946	79877149	8	PG	P	G	0	0
chr10	79861918	79863241	chr10	80065880	80067193	3	PP	P	P	0	0
chr10	79875674	79878125	chr10	79894079	79895670	7	sPG	G	P	0	0
chr10	79895140	79896754	chr10	80023659	80025125	4	PP	P	P	0	0
chr10	79971943	79973224	chr10	80024000	80025125	5	PG	G	P	0	0
chr10	80023295	80024500	chr10	80159418	80160607	3	PG	P	E	0	0
chr10	80023558	80024778	chr10	80040878	80042102	3	PP	P	P	0	0
chr10	80023406	80024989	chr10	80039304	80040343	3	PP	P	P	0	0
chr10	80023611	80024903	chr10	80084436	80087269	7	PP	P	P	0	0
chr10	80023334	80025459	chr10	80137902	80140102	15	PP	P	P	0	0
chr10	80040169	80042277	chr10	80051342	80054093	16	PP	P	P	0	0
chr10	80040169	80043212	chr10	80137726	80141468	21	PP	P	P	0	0
chr10	80041257	80042693	chr10	80084649	80085733	5	PP	P	P	0	0
chr10	80051894	80054093	chr10	80139096	80141468	12	PP	P	P	0	0
chr10	80065483	80066863	chr10	80084649	80085608	8	PP	P	P	0	0
chr10	80065708	80066952	chr10	80086269	80087708	4	PP	P	P	0	0
chr10	80065483	80068087	chr10	80136793	80138831	13	PP	P	P	0	0
chr10	80073063	80075081	chr10	80083865	80085649	6	PG	G	P	0	0
chr10	80073723	80074528	chr10	80137902	80138874	3	PG	G	P	0	0
chr10	80073723	80075444	chr10	80139060	80139731	4	PG	G	P	0	0
chr10	80084436	80085608	chr10	80159206	80160206	4	PG	P	E	0	0
chr10	80085259	80086157	chr10	80114832	80116255	5	PG	P	G	0	0
chr10	80084299	80089233	chr10	80137702	80142832	42	PP	P	P	0	0
chr10	80113298	80118548	chr10	80137902	80142091	39	PP	P	P	0	0
chr10	80120152	80121330	chr10	80128515	80129247	5	PG	P	E	0	0
chr10	80120157	80121329	chr10	80149349	80150827	3	PG	P	E	0	0
chr10	80119718	80131358	chr10	80134751	80142476	170	sPP	P	P	0	0
chr10	80136031	80140777	chr10	80146702	80151979	41	PG	P	E	0	0
chr10	80138180	80139939	chr10	80203233	80204320	5	PP	P	P	0	0
chr10	80138694	80139639	chr10	80165916	80167493	3	PP	P	P	0	0
chr10	80138839	80139839	chr10	80204960	80205797	4	PP	P	P	0	0
chr10	80136920	80141827	chr10	80156569	80163220	36	PP	P	P	0	0
chr10	80202743	80204338	chr10	80260199	80261923	4	PP	P	P	0	0
chr10	80214583	80215725	chr10	80260199	80262004	5	PP	P	P	0	0
chr10	80217527	80218528	chr10	80236981	80238309	5	sPP	P	P	0	0
chr10	80260198	80260758	chr10	80292058	80292907	3	PP	P	P	0	0
chr10	80260199	80261199	chr10	80268831	80269989	3	sPP	P	P	0	0
chr10	80278780	80280196	chr10	80289570	80291239	5	PI	I	P	0	0
chr10	80289570	80295580	chr10	80298162	80306519	68	sPP	P	P	0	0
chr10	80293780	80294401	chr10	80380981	80381618	3	PP	P	P	0	0
chr10	80289570	80301258	chr10	80314122	80324267	97	PP	P	P	0	2
chr10	80305048	80308915	chr10	80317610	80319942	14	PP	P	P	0	1
chr10	80362631	80363631	chr10	80392648	80394007	4	PP	P	P	0	0
chr10	80380596	80381316	chr10	80392723	80393723	3	PP	P	P	0	0
chr10	80391644	80393168	chr10	80452810	80454294	5	PG	P	G	0	0
chr10	80391638	80393575	chr10	80401473	80403649	9	PI	P	I	0	0
chr10	80390888	80394667	chr10	80416985	80422649	35	PG	P	G	0	0
chr10	80391640	80394245	chr10	80424638	80427343	21	PG	P	G	0	0
chr10	80398972	80400100	chr10	80417109	80418366	4	GI	I	G	0	0
chr10	80399884	80400753	chr10	80425805	80426805	3	GI	I	G	0	0
chr10	80417855	80419368	chr10	80434062	80435984	5	sGG	G	G	0	0
chr10	80474133	80475740	chr10	80568175	80569175	4	PP	P	P	0	0
chr10	80499457	80500705	chr10	80568361	80569033	3	PP	P	P	1	0
chr10	80499551	80500706	chr10	80522269	80523435	4	PP	P	P	1	0
chr10	80522317	80523724	chr10	80568044	80569238	4	PP	P	P	0	0
chr10	80531614	80533014	chr10	80568187	80569175	4	PP	P	P	0	0
chr10	80531810	80533250	chr10	80543877	80545730	6	sPG	P	E	0	0
chr10	80543887	80545218	chr10	80638790	80639448	3	PG	E	P	0	0
chr10	80544156	80545851	chr10	80567881	80569175	6	PG	E	P	0	0
chr10	80568188	80568867	chr10	80646312	80646966	3	PP	P	P	0	0
chr10	80568205	80569175	chr10	80601335	80603240	5	PP	P	P	0	0
chr10	80568238	80569175	chr10	80629944	80630923	4	PP	P	P	0	0
chr10	80568238	80569188	chr10	80599849	80600849	4	PP	P	P	0	0
chr10	80599089	80599730	chr10	80629679	80630945	4	PP	P	P	0	0
chr10	80601049	80602780	chr10	80617556	80619390	7	PG	P	E	0	0
chr10	80615101	80616668	chr10	80629860	80630759	6	sPG	E	P	0	0
chr10	80630400	80630975	chr10	80638694	80639523	3	PP	P	P	0	0
chr10	80638194	80639355	chr10	80754790	80755651	3	PP	P	P	0	0
chr10	80638694	80639694	chr10	80655242	80655960	4	PP	P	P	0	0
chr10	80639788	80640598	chr10	80655404	80656230	3	PP	P	P	0	0
chr10	80640791	80641773	chr10	80654655	80656387	4	PP	P	P	0	0
chr10	80645553	80648050	chr10	80654979	80656406	8	sPP	P	P	0	0
chr10	80654655	80655780	chr10	80782874	80783727	4	PP	P	P	0	1
chr10	80655332	80655993	chr10	80754790	80755933	4	PP	P	P	0	0
chr10	80655811	80656721	chr10	80721094	80722319	4	PP	P	P	0	0
chr10	80729562	80731341	chr10	80755339	80757475	8	PP	P	P	0	0
chr10	80729889	80731115	chr10	80748327	80749489	3	PG	P	G	0	0
chr10	80730484	80731341	chr10	80783056	80783731	4	PP	P	P	0	0
chr10	80754519	80756662	chr10	80766892	80768547	11	sPG	P	G	0	0
chr10	80754523	80756662	chr10	80782957	80784431	8	sPP	P	P	0	1
chr10	80783294	80784014	chr10	80796939	80798190	3	PG	P	E	0	0
chr10	80783151	80784431	chr10	80805745	80806367	3	PP	P	P	0	0
chr10	80820000	80821000	chr10	80839337	80840924	5	PP	P	P	0	0
chr10	80864147	80865132	chr10	80897786	80899155	4	GI	G	I	0	0
chr10	80879567	80880913	chr10	80891801	80893592	5	sPG	G	P	0	0
chr10	80945096	80945915	chr10	80958204	80959582	3	PP	P	P	0	0
chr10	81006738	81008966	chr10	81021802	81023088	6	PP	P	P	0	0
chr10	81021971	81022694	chr10	81059655	81060726	3	PP	P	P	0	0
chr10	81068705	81069958	chr10	81104857	81106265	4	PP	P	P	0	0
chr10	81069104	81069854	chr10	81089451	81090161	3	PP	P	P	0	0
chr10	81089451	81090971	chr10	81105718	81106848	4	sPP	P	P	0	0
chr10	81590912	81591548	chr10	82092204	82092964	3	PP	P	P	0	0
chr10	81640197	81641672	chr10	81702219	81704005	5	PI	I	P	0	0
chr10	82091799	82093371	chr10	82321773	82323752	5	PP	P	P	0	0
chr10	82225163	82227337	chr10	82321437	82323207	16	PP	P	P	0	0
chr10	82273912	82276008	chr10	82322132	82323096	5	PP	P	P	0	0
chr10	82320795	82321888	chr10	83094067	83095083	3	PG	P	G	0	0
chr10	82321298	82322133	chr10	82372440	82373636	3	PI	P	I	0	0
chr10	82322054	82323098	chr10	82799320	82800789	3	PP	P	P	0	0
chr10	82322124	82323132	chr10	82605968	82607142	3	PG	P	G	0	1
chr10	82322512	82323377	chr10	82822338	82823808	3	PP	P	P	0	1
chr10	82323264	82324434	chr10	82602969	82603804	3	PG	P	G	0	1
chr10	82447456	82448695	chr10	82589074	82589915	3	sPG	P	G	0	0
chr10	82447456	82450579	chr10	82601642	82604388	19	sPG	P	G	0	1
chr10	82450152	82450967	chr10	82568688	82570178	4	sPG	P	G	0	1
chr10	82568617	82569824	chr10	82605828	82606746	3	sGG	G	G	1	1
chr10	82605003	82606249	chr10	82624218	82625755	3	sGG	G	G	1	0
chr10	82800321	82801200	chr10	82822808	82823380	3	PP	P	P	0	1
chr10	82996087	82997044	chr10	83004800	83006859	5	PP	P	P	0	0
chr10	83093441	83094429	chr10	83106642	83108573	7	sGG	G	G	1	1
chr10	83092824	83095725	chr10	83110063	83111893	12	sPG	G	P	1	0
chr10	83096665	83100667	chr10	83107209	83109896	20	sPG	G	P	1	1
chr10	83095972	83103336	chr10	83110061	83111893	44	sPG	G	P	2	0
chr10	83977474	83978542	chr10	83994179	83995496	4	PP	P	P	0	0
chr10	83994227	83996131	chr10	84037506	84039057	4	PP	P	P	0	0
chr10	83995583	83996287	chr10	84039226	84040607	6	PP	P	P	0	0
chr10	84103714	84111185	chr10	84218496	84223904	72	PG	G	P	1	1
chr10	84119021	84122133	chr10	84218868	84221003	15	PG	E	P	2	0
chr10	84119498	84121732	chr10	84147660	84149994	8	sGG	E	G	2	1
chr10	84148205	84149060	chr10	84172612	84173666	3	sGG	G	G	1	0
chr10	84146043	84151356	chr10	84221277	84223916	25	PG	G	P	1	0
chr10	84145790	84151630	chr10	84218496	84221153	49	PG	G	P	1	1
chr10	84148715	84150249	chr10	84273066	84273935	4	GG	G	G	1	1
chr10	84148977	84151630	chr10	84168596	84172491	18	sGG	G	G	0	0
chr10	84162329	84163234	chr10	84172647	84173658	3	sGG	G	G	0	0
chr10	84169520	84170908	chr10	84221744	84222905	8	GG	G	G	0	0
chr10	84169472	84171064	chr10	84218496	84220949	13	PG	G	P	0	1
chr10	84171156	84175639	chr10	84218496	84221136	23	PG	G	P	1	1
chr10	84218496	84220993	chr10	84271845	84274277	16	sPG	P	G	1	1
chr10	84219418	84220430	chr10	84249047	84250113	3	sPG	P	G	0	0
chr10	84219457	84220418	chr10	84485855	84487191	3	PI	P	I	0	1
chr10	84218755	84221130	chr10	84313298	84316881	12	sPG	P	G	1	1
chr10	84219051	84221136	chr10	84285086	84286826	10	sPG	P	G	0	0
chr10	84219511	84221136	chr10	84233520	84234717	5	sPG	P	G	0	0
chr10	84219852	84220852	chr10	84264596	84265970	3	sPG	P	G	0	0
chr10	84220209	84221136	chr10	84334241	84335283	3	sPG	P	G	0	0
chr10	84221453	84222898	chr10	84314179	84315078	3	sGG	G	G	0	0
chr10	84221277	84223462	chr10	84233767	84235170	7	sPG	P	G	0	0
chr10	84248129	84249733	chr10	84314150	84315643	5	sGG	G	G	0	1
chr10	84565573	84566833	chr10	84576133	84576875	3	sPG	P	G	0	0
chr10	84590173	84591252	chr10	84647531	84648551	3	PP	P	P	0	0
chr10	84646758	84647765	chr10	85378367	85379277	3	PP	P	P	0	0
chr10	84646771	84648470	chr10	84849308	84850620	5	PP	P	P	0	0
chr10	85419975	85421060	chr10	85762738	85764384	4	PP	P	P	0	0
chr10	85483434	85485470	chr10	85762299	85764093	5	PP	P	P	0	0
chr10	85484504	85485247	chr10	85925754	85926516	3	PG	P	G	0	0
chr10	85484806	85485572	chr10	85770616	85772195	3	PG	P	E	0	0
chr10	85484648	85485950	chr10	85494105	85495797	4	sPG	P	G	0	0
chr10	85531098	85532147	chr10	85919631	85920473	3	sGG	E	G	0	1
chr10	85530852	85533401	chr10	85762737	85765015	17	sPG	E	P	1	0
chr10	85762967	85763967	chr10	85961459	85962417	3	sPP	P	P	0	0
chr10	85761945	85765015	chr10	85921217	85929276	45	sPG	P	G	0	1
chr10	85762737	85765015	chr10	85771669	85773751	9	sPG	P	E	0	0
chr10	85762738	85766199	chr10	85919391	85921119	15	sPG	P	G	0	1
chr10	85960353	85961590	chr10	86241842	86243256	3	PP	P	P	0	0
chr10	86166522	86167503	chr10	86241275	86242342	3	sPP	P	P	0	0
chr10	86168759	86169868	chr10	86271097	86272291	3	PG	P	G	0	0
chr10	86241329	86242512	chr10	86270647	86272085	4	sPG	P	G	0	1
chr10	86908979	86910468	chr10	86950945	86952312	4	GI	I	E	0	1
chr10	88052494	88053839	chr10	88192919	88194370	3	PG	G	P	0	0
chr10	89194674	89195458	chr10	89207485	89208785	3	PP	P	P	0	0
chr10	90544613	90546308	chr10	90584926	90586887	14	PP	P	P	0	0
chr10	90545202	90546335	chr10	90578045	90579045	3	PG	P	E	0	0
chr10	90585895	90586847	chr10	90644529	90645707	4	PI	P	I	0	1
chr10	90586055	90586847	chr10	90642815	90644073	3	PI	P	I	0	0
chr10	90585887	90587055	chr10	90634000	90634818	3	PP	P	P	0	0
chr10	90632678	90636155	chr10	90642562	90649117	42	PI	P	I	1	1
chr10	90633780	90635171	chr10	90649333	90651465	12	PI	P	I	0	1
chr10	92543504	92544350	chr10	92624317	92625305	3	PP	P	P	0	1
chr10	92544750	92547537	chr10	92623360	92624557	8	PP	P	P	0	0
chr10	92622614	92625167	chr10	92737571	92740365	22	PG	P	G	1	2
chr10	92623400	92624805	chr10	92725920	92727119	7	sPG	P	G	1	0
chr10	92622961	92625552	chr10	92717722	92719443	10	sPG	P	G	1	1
chr10	92622961	92625552	chr10	92734186	92737548	17	PG	P	G	1	0
chr10	92623805	92624852	chr10	92772325	92773313	3	PP	P	P	1	0
chr10	92623853	92625019	chr10	92724904	92725659	4	sPG	P	G	1	0
chr10	92624167	92625205	chr10	92724069	92724890	5	sPG	P	G	1	0
chr10	92712343	92718969	chr10	92723672	92728637	51	sGG	E	E	1	0
chr10	92710314	92721021	chr10	92735008	92740884	126	sGG	E	G	1	2
chr10	92717678	92718969	chr10	92767659	92769077	4	sGG	G	G	1	0
chr10	92721851	92729221	chr10	92732875	92742513	153	sGG	E	G	0	2
chr10	92737124	92738269	chr10	92896099	92897081	3	GI	G	I	0	0
chr10	92892984	92894344	chr10	92915197	92916221	5	PI	I	P	1	0
chr10	92894549	92896078	chr10	92915595	92918576	17	PI	I	P	1	0
chr10	93497739	93499829	chr10	93549093	93550381	8	sPG	P	G	0	1
chr10	93661886	93662872	chr10	93673168	93674168	4	sPG	P	G	0	0
chr10	93870754	93871623	chr10	93976403	93978007	5	PG	G	P	0	0
chr10	93878178	93879356	chr10	93887628	93889195	7	sGG	G	G	0	0
chr10	93888491	93889715	chr10	93978134	93978902	3	PG	G	P	1	0
chr10	93976218	93977815	chr10	94012282	94013090	5	sPG	P	G	0	0
chr10	93976403	93977726	chr10	94071614	94072697	4	PI	P	I	0	0
chr10	93977007	93978007	chr10	94037878	94039057	3	sPP	P	P	0	0
chr10	93977675	93978675	chr10	93986539	93987227	3	sPG	P	G	0	0
chr10	93978146	93979123	chr10	94071861	94072614	3	PI	P	I	0	0
chr10	93978106	93979706	chr10	94011763	94012681	3	sPG	P	G	1	0
chr10	94150205	94151779	chr10	94171814	94173783	6	sPG	P	G	0	1
chr10	94150497	94151497	chr10	94405871	94407140	4	PP	P	P	0	0
chr10	94964529	94965476	chr10	94975407	94977032	4	PP	P	P	0	0
chr10	95770605	95773291	chr10	96079153	96081322	15	PI	I	P	1	0
chr10	95861171	95862454	chr10	96085069	96086069	4	GI	I	E	1	0
chr10	95860359	95865859	chr10	96078486	96083434	40	PI	I	P	2	0
chr10	95943068	95944040	chr10	96079192	96079877	4	PI	I	P	1	0
chr10	96078584	96080987	chr10	96774157	96778805	29	PI	P	I	0	1
chr10	96079136	96080684	chr10	96182076	96184855	9	PI	P	I	0	0
chr10	96084058	96087033	chr10	96774098	96776610	9	GI	E	I	0	1
chr10	98633596	98636155	chr10	98723769	98727423	16	PG	G	P	0	1
chr10	98726060	98726903	chr10	99478663	99479335	3	PP	P	P	0	0
chr10	98726450	98727325	chr10	99949257	99950079	3	PP	P	P	0	0
chr10	105225504	105226964	chr10	105277792	105279305	5	sPG	G	P	1	0
chr10	107369286	107370286	chr10	107598546	107599418	4	PI	I	P	1	0
chr10	107555029	107556218	chr10	107598417	107599994	5	PI	I	P	0	0
chr10	107567002	107573490	chr10	107597168	107603440	64	PI	I	P	1	1
chr10	107570209	107572294	chr10	107591751	107593242	8	II	I	I	1	0
chr10	107598547	107599547	chr10	107626990	107628616	3	sPG	P	G	0	0
chr10	110428917	110429917	chr10	110445584	110446828	3	sPG	G	P	0	0
chr10	110429375	110430544	chr10	110447171	110448290	3	sPG	G	P	0	0
chr10	110554472	110556013	chr10	110600867	110602228	4	PI	I	P	0	0
chr10	110734664	110735777	chr10	110941930	110943540	5	PP	P	P	0	0
chr10	110735187	110736163	chr10	111409114	111410714	4	PP	P	P	0	0
chr10	110942995	110943617	chr10	111111252	111111920	3	PI	P	I	0	0
chr10	110942460	110945269	chr10	111002039	111004905	14	PI	P	I	0	1
chr10	110942996	110944891	chr10	111036508	111038042	4	PI	P	I	0	2
chr10	110942887	110945269	chr10	111101416	111104313	14	PI	P	I	0	1
chr10	111003556	111004842	chr10	111037375	111038565	3	II	I	I	1	1
chr10	111004309	111005352	chr10	111101979	111103100	5	II	I	I	0	0
chr10	114752118	114753637	chr10	114798936	114800329	6	PP	P	P	0	0
chr10	114752118	114754151	chr10	114820942	114824076	12	PP	P	P	0	0
chr10	114798885	114799585	chr10	114820942	114821894	4	PP	P	P	0	0
chr10	114798879	114800666	chr10	114822061	114824076	10	PP	P	P	0	0
chr10	114799828	114800495	chr10	114820769	114821769	4	PP	P	P	0	0
chr10	114822205	114823276	chr10	115024061	115025152	3	PP	P	P	0	0
chr10	116499563	116501251	chr10	116660463	116662139	6	PP	P	P	1	0
chr10	116500251	116501817	chr10	116531118	116532428	5	PG	P	G	1	1
chr10	116530721	116531491	chr10	116660781	116662027	4	PG	G	P	0	0
chr10	116530611	116531604	chr10	116584993	116586254	3	sPG	G	P	0	0
chr10	116531510	116532793	chr10	116660781	116662139	5	PG	G	P	1	0
chr10	116661058	116661622	chr10	117147607	117148544	3	PP	P	P	0	0
chr10	116661354	116662224	chr10	116812561	116813455	3	PP	P	P	0	0
chr10	117145746	117147261	chr10	117229779	117230633	3	PP	P	P	0	0
chr10	117228608	117229985	chr10	117283186	117284008	4	PP	P	P	0	0
chr10	117229827	117230442	chr10	118492489	118493122	3	PI	P	I	0	0
chr10	118654778	118655778	chr10	118676518	118677072	3	sPG	G	P	1	0
chr10	118675495	118676443	chr10	118890531	118891499	5	PP	P	P	0	0
chr10	120415219	120416002	chr10	120470961	120471599	3	PP	P	P	0	0
chr10	120868888	120871097	chr10	120912043	120913795	10	sPG	G	P	0	0
chr10	120898426	120899787	chr10	120941818	120942939	3	GI	G	I	1	1
chr10	120898041	120901021	chr10	120908584	120912923	21	sPG	G	P	1	1
chr10	120911455	120913328	chr10	120943899	120945070	7	PI	P	I	0	0
chr10	121273975	121274898	chr10	121484035	121485036	4	sPG	G	P	1	0
chr10	122240633	122241710	chr10	122512482	122514057	3	PG	G	P	0	0
chr10	122243568	122245130	chr10	122422059	122426075	18	PG	G	P	1	0
chr10	122320930	122321996	chr10	122349511	122350289	5	sGG	G	G	1	1
chr10	122320695	122323575	chr10	122421899	122425031	15	PG	G	P	1	0
chr10	122323089	122324017	chr10	122368426	122369539	3	sGG	G	G	0	1
chr10	122331394	122332113	chr10	122367452	122368992	3	sGG	G	G	1	0
chr10	122331701	122332268	chr10	122422539	122423493	3	PG	G	P	1	0
chr10	122349373	122350989	chr10	122366353	122368984	9	sGG	G	G	1	0
chr10	122367943	122369666	chr10	122422100	122424429	7	PG	G	P	1	0
chr10	122400000	122401402	chr10	122421185	122423100	7	PI	I	P	0	0
chr10	122422843	122424386	chr10	122437019	122438833	5	PG	P	G	0	0
chr10	126246329	126247255	chr10	126281104	126282088	3	II	I	I	0	0
chr10	126246743	126249756	chr10	126265175	126266709	8	II	I	I	0	2
chr10	126364860	126366413	chr10	126466867	126468220	5	PI	I	P	0	0
chr10	126365207	126366413	chr10	126393981	126395150	6	PI	I	P	0	1
chr10	126364914	126368431	chr10	126415941	126420256	38	PI	I	P	1	1
chr10	126393742	126395150	chr10	126415973	126417267	4	PP	P	P	1	0
chr10	126416714	126417831	chr10	126477969	126479346	4	PP	P	P	1	0
chr10	126416696	126417871	chr10	126501919	126503387	5	PP	P	P	1	0
chr10	126417060	126418339	chr10	126505934	126506617	3	PP	P	P	1	0
chr10	126477833	126479667	chr10	126500181	126501924	8	PP	P	P	0	0
chr10	126478727	126479730	chr10	126506036	126507092	3	PP	P	P	0	0
chr10	126494930	126495690	chr10	126506570	126508093	3	PP	P	P	0	1
chr10	126501541	126502633	chr10	126557034	126558435	3	PP	P	P	0	1
chr10	126501654	126502732	chr10	126514800	126515878	6	PP	P	P	0	0
chr10	126502851	126508366	chr10	126515069	126519949	40	PP	P	P	1	0
chr10	126515238	126516784	chr10	126527681	126528936	5	sPG	P	E	0	0
chr10	126516236	126517157	chr10	126557224	126558094	3	PP	P	P	0	0
chr10	126550729	126552145	chr10	126601679	126602969	3	PG	G	P	0	0
chr10	126631029	126632295	chr10	126653247	126654019	3	PI	P	I	0	0
chr10	126633326	126634029	chr10	126648118	126649024	3	sPP	P	P	0	0
chr10	126702846	126703721	chr10	126727895	126729313	3	PP	P	P	0	0
chr10	126705516	126706476	chr10	126959257	126960241	3	PP	P	P	0	0
chr10	126727559	126728559	chr10	126748604	126749604	3	PP	P	P	0	0
chr10	126728859	126729699	chr10	126747658	126749242	6	PP	P	P	0	0
chr10	126748585	126749507	chr10	126817020	126817902	3	PP	P	P	0	0
chr10	126775551	126776726	chr10	126787526	126789238	4	PP	P	P	0	0
chr10	126787820	126788966	chr10	126858237	126859725	3	PP	P	P	0	0
chr10	126816699	126817486	chr10	126857736	126858793	3	sPP	P	P	0	1
chr10	126817789	126818612	chr10	126844455	126845551	3	sPG	P	G	0	0
chr10	126817789	126819043	chr10	126856802	126858529	5	sPP	P	P	0	1
chr10	126946600	126948605	chr10	126973763	126975206	6	PG	E	P	0	0
chr10	126949435	126950964	chr10	126958262	126960108	7	PP	P	P	0	0
chr10	126949152	126951594	chr10	126973113	126976026	19	PP	P	P	0	0
chr10	127013518	127014484	chr10	127050434	127051806	3	sGG	G	G	0	0
chr10	127048833	127051339	chr10	127057374	127059887	14	sPG	G	P	0	0
chr10	127057946	127059236	chr10	127113319	127114913	3	PP	P	P	0	0
chr10	127057979	127059319	chr10	127104918	127106426	6	PP	P	P	0	1
chr10	127078947	127080281	chr10	127104562	127105774	3	PP	P	P	0	0
chr10	127472208	127472932	chr10	127499828	127501199	3	PG	P	G	0	0
chr10	127472080	127473080	chr10	127495410	127496021	3	PP	P	P	0	0
chr10	127471643	127473902	chr10	127527589	127528527	6	PP	P	P	0	0
chr10	127471292	127474764	chr10	127481006	127484771	27	sPG	P	E	0	0
chr10	127472080	127474881	chr10	127519730	127521358	16	PP	P	P	0	0
chr10	127473382	127475180	chr10	127493326	127496021	10	PP	P	P	1	0
chr10	127481626	127482473	chr10	127848650	127849403	3	PG	G	P	0	0
chr10	127481375	127483041	chr10	127518767	127520427	8	PG	G	P	0	0
chr10	127499513	127501171	chr10	127528224	127529913	6	PG	G	P	0	0
chr10	127500898	127502842	chr10	127519730	127521030	6	PG	G	P	0	0
chr10	127519747	127520826	chr10	127630860	127632053	4	PP	P	P	0	0
chr10	127520055	127520722	chr10	127613639	127614654	3	PP	P	P	0	1
chr10	127518696	127523648	chr10	127527995	127533618	45	sPP	P	P	0	0
chr10	127533683	127534992	chr10	127576700	127577931	3	PG	P	G	0	0
chr10	127613446	127614219	chr10	127848174	127849334	3	PP	P	P	1	0
chr10	127706246	127707622	chr10	127848437	127849334	4	PP	P	P	0	0
chr10	127739041	127742425	chr10	127758940	127761507	22	sPP	P	P	1	0
chr10	127740813	127741813	chr10	127805091	127806430	3	PP	P	P	0	0
chr10	127758940	127760402	chr10	127803521	127806211	10	PP	P	P	0	0
chr10	127759159	127760704	chr10	127848147	127849650	7	PP	P	P	0	0
chr10	127758936	127761064	chr10	127794809	127796922	7	PG	P	G	0	0
chr10	127758530	127762322	chr10	127771574	127775667	29	PP	P	P	0	0
chr10	127765593	127766613	chr10	127774425	127776002	5	PG	E	P	0	0
chr10	127765587	127766637	chr10	127984795	127985738	3	PG	E	P	0	0
chr10	127774018	127775018	chr10	127795249	127796450	4	sPG	P	G	0	0
chr10	127774425	127775211	chr10	127813116	127814295	4	PP	P	P	0	1
chr10	127774456	127776164	chr10	127804710	127806704	15	PP	P	P	0	0
chr10	127782159	127783179	chr10	127805691	127806430	3	PG	G	P	0	0
chr10	127795094	127796060	chr10	127848099	127848765	3	PG	G	P	0	0
chr10	127794819	127796559	chr10	127806821	127808319	5	PG	G	P	0	0
chr10	127795339	127796450	chr10	127813345	127814469	4	PG	G	P	0	0
chr10	127795450	127797875	chr10	127805091	127806760	9	sPG	E	P	0	0
chr10	127802749	127807328	chr10	127812543	127818002	46	PP	P	P	0	1
chr10	127804552	127806430	chr10	127895262	127896837	7	PP	P	P	0	0
chr10	127804190	127807017	chr10	127846986	127849650	21	PP	P	P	0	1
chr10	127805430	127806337	chr10	127876521	127877737	3	PG	P	E	0	0
chr10	127805534	127806743	chr10	127929763	127931376	5	PP	P	P	0	1
chr10	127813131	127815315	chr10	127847857	127850378	19	PP	P	P	1	0
chr10	127847407	127849174	chr10	127982714	127984800	8	PP	P	P	0	0
chr10	127847895	127849174	chr10	127929756	127931540	10	PP	P	P	0	1
chr10	127847895	127850109	chr10	127876524	127880613	19	sPG	P	E	0	0
chr10	127896897	127898356	chr10	127930226	127932781	9	PP	P	P	0	1
chr10	127905289	127906431	chr10	127930239	127931380	3	PG	G	P	0	1
chr10	127917669	127919482	chr10	127930005	127931380	11	PG	G	P	0	1
chr10	127924667	127932454	chr10	127981598	127986094	48	PP	P	P	1	0
chr10	127928759	127930724	chr10	127961755	127963689	6	PP	P	P	0	0
chr10	127929763	127930768	chr10	127971724	127973800	5	PI	P	I	0	0
chr10	127930615	127931380	chr10	127941389	127942573	4	PG	P	E	1	0
chr10	127930851	127932009	chr10	127972453	127973368	3	PI	P	I	1	0
chr10	127930779	127932454	chr10	127961755	127963771	11	PP	P	P	1	0
chr10	127935231	127935856	chr10	127982941	127983632	3	PP	P	P	0	0
chr10	127935725	127936949	chr10	127961755	127962774	3	PP	P	P	0	0
chr10	127936206	127937254	chr10	127962833	127963771	4	PP	P	P	0	0
chr10	127941420	127942079	chr10	127962689	127963610	3	PG	E	P	0	0
chr10	127961452	127964384	chr10	127983561	127986169	16	PP	P	P	0	0
chr10	127962554	127964056	chr10	127982136	127983478	5	PP	P	P	0	0
chr10	127970889	127972981	chr10	127984692	127985712	5	PI	I	P	0	0
chr10	127971930	127973319	chr10	127982025	127984392	7	PI	I	P	0	0
chr10	127982682	127983491	chr10	128049234	128050181	3	PI	P	I	0	0
chr10	127983720	127984911	chr10	128049682	128050811	4	PI	P	I	0	0
chr10	127984144	127985359	chr10	128001408	128002127	3	PP	P	P	0	0
chr10	127984189	127985417	chr10	128105896	128106950	3	PG	P	E	0	0
chr10	127984417	127986169	chr10	128002260	128003759	7	PP	P	P	0	0
chr10	127985462	127986094	chr10	128241267	128242285	3	PP	P	P	0	0
chr10	128049234	128050293	chr10	128061876	128063125	3	PI	I	P	0	0
chr10	128081776	128083060	chr10	128184510	128185776	3	PP	P	P	0	0
chr10	128111399	128112399	chr10	128132433	128133623	3	sPP	P	P	0	0
chr10	128112439	128113218	chr10	128132800	128134059	4	sPP	P	P	0	0
chr10	128112643	128113299	chr10	128327768	128328720	3	PP	P	P	0	0
chr10	128132799	128133733	chr10	128179760	128181004	5	PP	P	P	0	0
chr10	128133137	128134616	chr10	128241980	128243298	5	PP	P	P	0	0
chr10	128140904	128142730	chr10	128240843	128242886	7	PP	P	P	0	0
chr10	128141371	128142995	chr10	128184117	128184918	3	PP	P	P	1	0
chr10	128179625	128183713	chr10	128240291	128243309	20	PP	P	P	0	0
chr10	128183566	128184714	chr10	128327941	128328968	3	PP	P	P	0	0
chr10	128184353	128185353	chr10	128241674	128243309	6	PP	P	P	0	0
chr10	128241446	128242853	chr10	128329181	128330874	7	PP	P	P	0	0
chr10	128241408	128242915	chr10	128346603	128347883	4	PP	P	P	0	0
chr10	128241398	128243121	chr10	128256748	128259104	13	sPP	P	P	0	0
chr10	128257847	128259136	chr10	128327489	128328568	3	PP	P	P	0	0
chr10	128326000	128329028	chr10	128344244	128347867	16	PP	P	P	0	0
chr10	128327233	128328941	chr10	128359978	128361345	9	PP	P	P	0	0
chr10	128327312	128329056	chr10	128350593	128353875	13	PP	P	P	0	0
chr10	128329272	128330775	chr10	128350011	128351682	7	PG	P	E	0	0
chr10	128329430	128331254	chr10	128360149	128361345	7	PP	P	P	0	0
chr10	128345087	128347702	chr10	128369428	128372350	12	PP	P	P	0	0
chr10	128344245	128348859	chr10	128355745	128362288	44	sPP	P	P	0	0
chr10	128349963	128351428	chr10	128382053	128382978	3	GG	E	G	0	0
chr10	128349962	128351682	chr10	128359587	128361728	16	PG	E	P	0	0
chr10	128353560	128354555	chr10	128415002	128416270	3	PG	P	E	0	0
chr10	128354661	128362583	chr10	128367298	128377786	110	PP	P	P	0	0
chr10	128359639	128361081	chr10	128414449	128415354	4	PG	P	E	0	0
chr10	128360528	128362014	chr10	128382131	128383053	5	PG	P	G	0	0
chr10	128370377	128371945	chr10	128381648	128382598	5	sPG	P	G	0	0
chr11	3026696	3028020	chr11	3059344	3059965	3	sPP	P	P	1	0
chr11	3031459	3032669	chr11	3044188	3045571	4	sPG	P	G	0	1
chr11	3032089	3032958	chr11	3045879	3046937	3	sPG	P	E	0	0
chr11	3031664	3033522	chr11	3061897	3063326	6	sPG	P	E	0	0
chr11	3034298	3035129	chr11	3166324	3166924	3	PP	P	P	0	0
chr11	3034001	3035743	chr11	3044249	3045249	9	sPG	P	G	0	1
chr11	3034813	3035777	chr11	3078639	3079782	3	sPG	P	E	0	0
chr11	3036870	3037857	chr11	3066182	3067871	5	sPG	P	G	0	0
chr11	3043186	3044186	chr11	3067303	3068457	4	sGG	G	G	0	0
chr11	3042512	3044975	chr11	3056956	3059059	9	sPG	G	P	0	0
chr11	3043078	3045249	chr11	3077120	3078196	6	sGG	G	E	1	0
chr11	3044270	3045571	chr11	3061996	3063395	7	sGG	G	E	1	0
chr11	3045450	3046991	chr11	3076379	3078457	6	sGG	E	E	0	0
chr11	3045798	3046975	chr11	3060685	3061685	4	sGG	E	E	0	0
chr11	3046025	3047234	chr11	3067554	3068458	3	sGG	E	G	0	0
chr11	3052395	3053396	chr11	3079077	3079863	3	sPG	P	E	0	0
chr11	3051862	3054057	chr11	3066352	3068549	9	sPG	P	G	0	0
chr11	3052138	3054057	chr11	3076434	3077941	5	sPG	P	E	0	0
chr11	3052771	3053880	chr11	3062331	3063632	4	sPG	P	G	0	0
chr11	3055128	3055894	chr11	3076763	3077605	3	sPG	P	E	0	0
chr11	3057273	3058330	chr11	3067642	3069223	4	sPG	P	G	0	0
chr11	3056914	3058734	chr11	3065616	3067158	7	sPG	P	G	0	0
chr11	3058541	3060536	chr11	3078733	3079915	5	sPG	P	E	0	0
chr11	3059367	3060176	chr11	3067958	3068769	3	sPG	P	G	0	0
chr11	3059344	3060431	chr11	3075177	3076640	3	sPG	P	E	0	0
chr11	3059367	3060431	chr11	3077556	3078196	3	sPG	P	E	0	0
chr11	3059431	3060536	chr11	3092800	3093446	4	sPP	P	P	0	0
chr11	3060779	3062149	chr11	3095407	3096422	3	sPG	E	P	0	0
chr11	3060703	3063108	chr11	3076763	3080035	14	sGG	E	E	0	0
chr11	3065195	3067738	chr11	3077404	3080051	13	sGG	G	E	0	0
chr11	3066096	3067397	chr11	3075621	3076966	7	sGG	G	E	0	0
chr11	3074315	3075295	chr11	3091687	3093112	4	sPG	E	P	0	0
chr11	3076417	3078556	chr11	3091946	3094702	9	sPG	E	P	0	0
chr11	3092367	3093687	chr11	3101490	3103711	6	PP	P	P	0	0
chr11	3092466	3094264	chr11	3165924	3167102	9	PP	P	P	0	0
chr11	3092834	3094048	chr11	3190696	3191901	3	PP	P	P	0	0
chr11	3134472	3135642	chr11	3188940	3189940	4	PG	G	P	0	0
chr11	3134433	3135774	chr11	3165664	3166924	3	PG	G	P	0	0
chr11	3165664	3166924	chr11	3237176	3238229	4	PG	P	G	0	1
chr11	3165664	3166960	chr11	3213789	3215310	8	PI	P	I	0	0
chr11	3165573	3167316	chr11	3229773	3231592	10	PP	P	P	0	0
chr11	3164362	3170487	chr11	3188309	3194686	143	PP	P	P	0	2
chr11	3188552	3189827	chr11	3342318	3343279	3	PG	P	G	0	0
chr11	3188567	3190349	chr11	3351360	3352518	6	PP	P	P	0	0
chr11	3189327	3190442	chr11	3383911	3385007	3	PI	P	I	0	0
chr11	3186859	3193682	chr11	3227380	3234203	98	PP	P	P	2	1
chr11	3188629	3191927	chr11	3213153	3215997	13	PI	P	I	0	0
chr11	3190157	3192895	chr11	3234616	3238306	16	PP	P	P	2	1
chr11	3212906	3214388	chr11	3230189	3230818	9	PI	I	P	0	0
chr11	3213384	3214675	chr11	3232063	3233593	4	PI	I	P	0	1
chr11	3213821	3214940	chr11	3352457	3353095	3	PI	I	P	0	0
chr11	3229714	3231864	chr11	3270188	3271930	6	PP	P	P	0	0
chr11	3230864	3231861	chr11	3295832	3296861	3	PG	P	G	0	1
chr11	3229604	3234155	chr11	3243373	3249238	31	sPG	P	E	1	0
chr11	3231929	3232766	chr11	3272846	3274392	4	PP	P	P	1	0
chr11	3231743	3233063	chr11	3293576	3294491	3	PG	P	G	1	0
chr11	3236924	3238047	chr11	3295524	3296798	4	GG	G	G	1	1
chr11	3237108	3237924	chr11	3307574	3308624	3	PG	G	P	1	0
chr11	3270361	3272405	chr11	3281504	3283360	7	sPG	P	G	0	0
chr11	3272058	3273058	chr11	3287467	3288691	5	sPG	P	G	0	0
chr11	3273997	3275348	chr11	3288021	3289231	3	sGG	G	G	0	0
chr11	3281635	3282641	chr11	3294162	3295298	4	sGG	G	G	0	1
chr11	3281862	3283236	chr11	3309419	3310171	3	sPG	G	P	0	0
chr11	3288611	3290008	chr11	3309026	3310515	4	sPG	G	P	0	0
chr11	3292668	3294503	chr11	3351518	3353088	5	PG	G	P	0	0
chr11	3296272	3297454	chr11	3351636	3353020	4	PG	G	P	1	0
chr11	3309026	3310026	chr11	3351699	3352518	3	PP	P	P	0	0
chr11	3351616	3353088	chr11	3547900	3549028	4	PP	P	P	0	0
chr11	3351829	3353530	chr11	3384111	3385065	4	PI	P	I	0	0
chr11	3435318	3436318	chr11	3814112	3814842	3	PG	G	P	0	0
chr11	3435151	3436742	chr11	3548062	3549700	10	PG	G	P	0	0
chr11	3547820	3549290	chr11	3812931	3814713	5	PP	P	P	0	0
chr11	3779577	3780577	chr11	3793703	3795570	4	PI	I	P	0	1
chr11	3794569	3797514	chr11	3811654	3814712	15	PP	P	P	1	0
chr11	3802762	3803762	chr11	3813773	3815275	3	PG	E	P	0	0
chr11	3812931	3814185	chr11	3831498	3833372	6	PP	P	P	0	0
chr11	3813260	3813988	chr11	3863296	3864296	4	PP	P	P	0	0
chr11	3863734	3864355	chr11	3882572	3883551	3	PP	P	P	0	1
chr11	3995722	3998436	chr11	4017441	4019805	12	sPP	P	P	0	0
chr11	3996687	3998276	chr11	4060543	4061472	3	PP	P	P	0	0
chr11	4017236	4018451	chr11	4034557	4035620	3	PP	P	P	0	0
chr11	4034557	4036071	chr11	4091693	4093395	4	PG	P	G	0	1
chr11	4059254	4060259	chr11	4073116	4074475	3	sPG	P	E	0	0
chr11	4060326	4062757	chr11	4086277	4087610	7	PP	P	P	0	0
chr11	4073349	4076791	chr11	4086277	4088352	15	PG	E	P	0	0
chr11	4085586	4087857	chr11	4118592	4120177	9	PP	P	P	0	0
chr11	4965360	4966468	chr11	4997912	4999268	5	PP	P	P	0	0
chr11	4998312	4999235	chr11	5337640	5338871	4	PG	P	G	0	0
chr11	4998375	4999361	chr11	5171717	5172615	3	PI	P	I	0	1
chr11	4997979	4999805	chr11	5013473	5016277	10	PG	P	G	0	0
chr11	4998269	5000297	chr11	5088737	5091020	9	PG	P	E	0	1
chr11	5143843	5145144	chr11	5160652	5161535	4	sPG	G	P	0	0
chr11	5159738	5161640	chr11	5171973	5172616	4	PI	P	I	0	0
chr11	5171271	5172570	chr11	5181265	5182035	3	GI	I	G	1	0
chr11	5421820	5422922	chr11	5687744	5688744	3	PP	P	P	0	0
chr11	5606864	5607865	chr11	5640326	5641306	3	PP	P	P	0	0
chr11	5606562	5608768	chr11	5661402	5662954	6	PP	P	P	0	0
chr11	5639010	5640027	chr11	5661599	5662402	3	sPP	P	P	0	0
chr11	5640736	5641740	chr11	5661202	5662187	5	sPP	P	P	0	0
chr11	5661206	5662143	chr11	5755164	5756296	3	PI	P	I	0	2
chr11	5661599	5662954	chr11	5687514	5688744	5	PP	P	P	0	0
chr11	5661600	5663017	chr11	5855194	5856194	4	PP	P	P	0	0
chr11	5687515	5688441	chr11	5776740	5777919	5	PP	P	P	0	0
chr11	5687514	5689025	chr11	5854908	5857016	8	PP	P	P	0	0
chr11	5754548	5755694	chr11	5785256	5786519	3	II	I	I	0	0
chr11	5756012	5757035	chr11	5786126	5787190	3	II	I	I	0	0
chr11	5915340	5916802	chr11	5925723	5926531	4	sGG	G	G	0	0
chr11	6087151	6088657	chr11	6099616	6101190	4	sPG	G	P	0	0
chr11	6161413	6162550	chr11	6174482	6175525	3	PG	G	P	0	1
chr11	6161870	6162615	chr11	6190804	6191572	3	PG	G	P	0	0
chr11	6174137	6175552	chr11	6223487	6224709	4	PG	P	G	1	0
chr11	6174306	6176999	chr11	6189224	6191921	18	PP	P	P	2	0
chr11	6190921	6192181	chr11	6201793	6202976	5	sPG	P	G	0	0
chr11	6304492	6306668	chr11	6314238	6315723	12	PG	E	P	0	0
chr11	6305455	6306980	chr11	6316664	6317817	6	PG	E	P	0	0
chr11	6314630	6315723	chr11	6374756	6375405	3	PP	P	P	0	0
chr11	6317070	6317777	chr11	6373112	6374066	3	PP	P	P	0	0
chr11	6316817	6318740	chr11	6344235	6345642	4	PP	P	P	0	1
chr11	6317002	6318693	chr11	6335312	6337718	8	PG	P	G	0	0
chr11	6317109	6318645	chr11	6342890	6344135	4	PP	P	P	0	0
chr11	6342890	6343739	chr11	6372794	6373946	3	PP	P	P	0	0
chr11	6343144	6343732	chr11	6428591	6429399	3	PP	P	P	0	0
chr11	6343136	6344207	chr11	6374405	6375459	5	PP	P	P	0	0
chr11	6344466	6345642	chr11	6374791	6376254	4	PP	P	P	1	0
chr11	6362546	6367084	chr11	6372153	6376168	28	PP	P	P	0	1
chr11	6365472	6366785	chr11	6380713	6382124	4	PI	P	I	0	0
chr11	6371599	6372952	chr11	6381360	6382703	3	PI	P	I	1	0
chr11	6371979	6374066	chr11	6447263	6448493	7	PP	P	P	1	1
chr11	6372794	6374438	chr11	6427698	6429399	11	PP	P	P	0	0
chr11	6372954	6374303	chr11	6381111	6383144	6	PI	P	I	0	0
chr11	6373303	6376023	chr11	6426018	6427255	11	PP	P	P	0	0
chr11	6374851	6375784	chr11	6525591	6526592	3	PP	P	P	0	0
chr11	6374458	6376223	chr11	6428399	6430487	7	PP	P	P	0	0
chr11	6374486	6376254	chr11	6502896	6505440	11	PP	P	P	0	1
chr11	6375065	6376041	chr11	6427722	6428364	3	PP	P	P	0	0
chr11	6425409	6426606	chr11	6525270	6526944	5	PP	P	P	0	0
chr11	6427825	6429989	chr11	6502183	6504119	10	PP	P	P	0	0
chr11	6502361	6506247	chr11	6523952	6526593	20	PP	P	P	1	0
chr11	8324277	8325973	chr11	8367126	8368201	4	PI	I	P	1	0
chr11	8344655	8345257	chr11	8367128	8368260	3	sPG	G	P	0	0
chr11	8345154	8346624	chr11	8423009	8424557	4	sGG	G	G	1	1
chr11	8345289	8346688	chr11	8367114	8368114	4	sPG	G	P	1	0
chr11	8346272	8348307	chr11	8357728	8359892	8	sGG	G	G	0	0
chr11	8357728	8359102	chr11	8367620	8368620	5	sPG	G	P	0	0
chr11	8413586	8415247	chr11	8422758	8424009	4	sGG	G	G	1	1
chr11	8523999	8525407	chr11	8563909	8565029	4	sPG	G	P	0	0
chr11	8524571	8526150	chr11	8562231	8563004	5	sPG	G	P	0	0
chr11	8553254	8554262	chr11	8561808	8562992	3	sPG	G	P	0	0
chr11	16407957	16409149	chr11	16491391	16492735	4	PI	P	I	0	1
chr11	16490737	16492171	chr11	16651726	16652726	3	PI	I	P	1	0
chr11	16491584	16492522	chr11	16653125	16653917	3	PI	I	P	1	0
chr11	16651726	16652308	chr11	16665865	16666818	4	sPG	P	G	0	0
chr11	17156266	17157532	chr11	20012162	20013529	3	PP	P	P	0	0
chr11	18775586	18777848	chr11	18917480	18920968	10	PI	I	P	0	0
chr11	18907225	18908367	chr11	18919279	18920274	3	sPP	P	P	0	0
chr11	18919006	18919832	chr11	19423342	19424677	3	PI	P	I	0	1
chr11	18920536	18921469	chr11	19423354	19424081	3	PI	P	I	0	0
chr11	20012637	20013947	chr11	20101031	20102814	4	PP	P	P	0	0
chr11	20100784	20101711	chr11	21138935	21139971	3	PP	P	P	0	0
chr11	20100746	20102528	chr11	20146835	20148607	9	PP	P	P	0	0
chr11	20100739	20102653	chr11	20148849	20151072	15	PP	P	P	0	0
chr11	20100289	20103341	chr11	20230219	20234523	22	PP	P	P	0	1
chr11	20101704	20102653	chr11	20113633	20114961	4	sPG	P	G	0	0
chr11	20113709	20114961	chr11	20131837	20133669	4	GG	G	G	0	0
chr11	20130602	20132025	chr11	20231510	20232652	4	PG	G	P	1	0
chr11	20132160	20133093	chr11	20149111	20150020	3	sPG	G	P	0	0
chr11	20136296	20139353	chr11	20148546	20150020	14	sPG	E	P	0	0
chr11	20147058	20151003	chr11	20231293	20233958	20	PP	P	P	0	1
chr11	20148638	20149650	chr11	20295725	20297273	6	PI	P	I	0	0
chr11	20162152	20164090	chr11	20231652	20233893	11	PI	I	P	0	1
chr11	20198853	20204436	chr11	20231415	20234611	31	sPG	E	P	0	1
chr11	20208690	20209396	chr11	20232869	20233893	3	sPG	G	P	0	1
chr11	20229648	20233939	chr11	20239516	20252375	81	PI	P	I	1	1
chr11	20230039	20235051	chr11	20294891	20301538	86	PI	P	I	1	0
chr11	20295725	20296584	chr11	20532425	20533691	4	PI	I	P	0	0
chr11	20377368	20378266	chr11	20531473	20532649	4	PI	I	P	1	0
chr11	20441660	20443701	chr11	20531007	20533481	12	sPP	P	P	0	0
chr11	20531007	20532649	chr11	20546910	20548794	8	sPP	P	P	0	0
chr11	20531473	20532385	chr11	20555314	20556678	5	sPG	P	E	0	1
chr11	20539932	20540637	chr11	20555506	20556395	3	sGG	G	E	0	1
chr11	20693862	20694609	chr11	20759084	20759820	3	II	I	I	0	0
chr11	20727854	20730390	chr11	20758839	20760494	9	PI	P	I	1	1
chr11	20730443	20734888	chr11	20758744	20760369	17	PI	P	I	0	1
chr11	20813904	20816631	chr11	20990027	20992797	20	PI	I	P	0	1
chr11	20936117	20937117	chr11	20991310	20992359	5	PI	I	P	2	0
chr11	20991489	20992352	chr11	21139438	21140425	3	PP	P	P	0	0
chr11	21138935	21139971	chr11	21268746	21270079	3	PP	P	P	0	0
chr11	21899239	21902836	chr11	21914281	21918322	21	PG	P	G	0	1
chr11	22411992	22413257	chr11	22487469	22488376	3	PI	P	I	0	1
chr11	22459817	22461625	chr11	22482710	22485634	10	II	I	I	1	1
chr11	22881825	22882722	chr11	23155140	23156197	3	PP	P	P	0	0
chr11	22881659	22882934	chr11	22890044	22891698	11	PP	P	P	0	0
chr11	22891043	22892050	chr11	23397106	23397757	3	PP	P	P	0	0
chr11	22906852	22910376	chr11	23154340	23158411	13	PP	P	P	0	0
chr11	23155377	23156109	chr11	23396884	23397799	3	PP	P	P	0	0
chr11	23397134	23398413	chr11	23565806	23567213	5	PP	P	P	0	0
chr11	23531132	23535788	chr11	23564825	23567213	31	PP	P	P	0	0
chr11	23565062	23566491	chr11	23669682	23670839	4	PP	P	P	0	0
[truncated: 16,952 more rows]

## Sheet: 5b wTR3
chrL	startL	endL	chrR	startR	endR	iPET	FinalCode	FinalCodeL	FinalCodeR	Sox2 Left	Sox2 Right
[truncated: 7,340 more rows]

[truncated: 4 more sheets: 5b mTR2, 5b mTR3, 5c TR1, 5c TR2, TR3]
