# Supplementary material for: Mapping the Global Chromatin Connectivity Network for Sox2 Function in Neural Stem Cell Maintenance
Source: Cell Stem Cell. 2019 Mar 7;24(3):462–476.e6. doi: 10.1016/j.stem.2019.02.004 (PMC6506828; doi:10.1016/j.stem.2019.02.004)
Supplement: Table S8. Coassociation Scores Analysis p Values, Related to Figure 5D — Numbers of DOWN_MUT genes (genes downregulated in MUT NSC) which, ∗at the same time∗, also belong to a given interaction category (wTR1, wTR2, wTR3). [file mmc6.xlsx]

## Sheet: Table S8
	wTR1						wTR2						wTR3
	Count	Expected	pvalue	Coass Score	% of genes in class		Count	Expected	pvalue	Coass Score	% of genes in class		Count	Expected	pvalue	Coass Score	% of genes in class
Enhancers	1798						3206						1632						Gene Counts		%
DOWN MUT	165	117.713	5.45176e-07	6.26346	0.227586		286	209.893	9.06483e-11	10.0426	0.394483		145	106.845	1.45247e-05	4.83789	0.2		TPM > 5	11074
NO SIG	417	362.717	6.70229e-05	4.17378	0.186661		798	646.759	1.45056e-15	14.8385	0.357207		389	329.23	1.1491e-05	4.93964	0.174127		DOWN MUT	725	0.0654687
Others	1216	1317.57	9.82693e-10	-9.00758	0.149846		2122	2349.35	6.08818e-27	-26.2155	0.261491		1098	1195.93	9.62979e-10	-9.01638	0.135305		NO SIG	2234	0.201734
																			OTHER	8115	0.732798
Enhancers SOX2	1204						2004						1041
DOWN MUT	114	78.8243	8.80608e-06	5.05522	0.157241		218	131.199	1.49451e-16	15.8255	0.30069		111	68.1529	4.49467e-08	7.3473	0.153103
NO SIG	294	242.887	2.03836e-05	4.69072	0.131603		514	404.275	8.36479e-12	11.0775	0.230081		245	210.005	0.000627329	3.2025	0.109669
Others	796	882.288	1.11886e-09	-8.95123	0.09809		1272	1468.53	3.12728e-27	-26.5048	0.156747		685	762.842	4.35246e-09	-8.36127	0.0844116
Enhancers NOT Sox2	594						1202						591
DOWN MUT	51	38.8884	0.00848119	2.07154	0.0703448		68	78.6933	0.0211146	-1.67542	0.0937931		34	38.692	0.0515893	-1.28744	0.0468966
NO SIG	123	119.83	0.0392903	1.40571	0.0550582		284	242.484	0.00023244	3.63369	0.127126		144	119.225	0.0015186	2.81856	0.0644584
Others	420	435.282	0.0130633	-1.88395	0.051756		850	880.823	0.00290175	-2.53734	0.104744		413	433.083	0.0061027	-2.21448	0.0508934
Promoters	3658						5274						3216
DOWN MUT	172	239.484	3.90764e-09	-8.40809	0.237241		307	345.282	0.000397293	-3.40089	0.423448		186	210.547	0.00384782	-2.41479	0.256552
NO SIG	759	737.942	0.0114123	1.94263	0.339749		1160	1063.94	5.99318e-07	6.22234	0.519248		723	648.776	1.27142e-05	4.89571	0.323635
Others	2727	2680.57	0.00191907	2.71691	0.336044		3807	3864.77	0.000785034	-3.10511	0.469131		2307	2356.68	0.00120385	-2.91943	0.284288
Sox2 Promoter Target
Promoters	3157
DOWN MUT	198	206.685	0.0260857	-1.5836	0.0541279
NO SIG	650	636.874	0.016445	1.78397	0.177693
Others	2309	2313.44	0.0185378	-1.73194	0.631219

## Sheet: Coass. scores values
wTR1	P-E	P-E SOX2	P-E NOT SOX2	P-P
DOWN_MUT	6.26346	5.05522	2.07154	-8.40809
DOWN_MUT_NOT_SIG	4.17378	4.69072	1.40571	1.94263
OTHERS	-9.00758	-8.95123	-1.88395	2.71691
wTR2
DOWN_MUT	10.0426	15.8255	-1.67542	-3.40089
DOWN_MUT_NOT_SIG	14.8385	11.0775	3.63369	6.22234
OTHERS	-26.2155	-26.5048	-2.53734	-3.10511
wTR2
DOWN_MUT	4.83789	7.3473	-1.28744	-2.41479
DOWN_MUT_NOT_SIG	4.93964	3.2025	2.81856	4.89571
OTHERS	-9.01638	-8.36127	-2.21448	-2.91943
